# Supplementary material for: Multidimensional Proteomic Landscape Reveals Distinct Activated Pathways Between Human Brain Tumors
Source: Adv Sci (Weinh). 2024 Dec 24;12(7):2410142. doi: 10.1002/advs.202410142 (PMC11831486; doi:10.1002/advs.202410142)
Supplement: Supplementary file 2 — Supplemental Table 1 [file ADVS-12-2410142-s001.xlsx]

## Sheet: Clinical information
Sample	Gender	Age	Cranial imaging technique	Location	Group	Primary disease	WHO grade	IDH1 status	Proteome		Phosphoproteome		Plasma			IHC validation
									Tumor tissue	Non-cancerous adjacent tissue	Tumor tissue	Non-cancerous adjacent tissue	PRM	TMT	DIA
B-1	Male	58	MRI	Cerebellum	BrM	Gastric adenocarcinoma			Yes		Yes
B-2	Male	64	PET-CT	Cerebellum	BrM with NAT	Lung cancer			Yes	Yes	Yes	Yes
B-3	Female	34	MRI	Right frontal	BrM	Lung cancer			Yes		Yes
B-5	Female	74		Cerebellum	BrM	Breast cancer			Yes		Yes
B-6	Female	61	MRI	Left parietal	BrM	Ovarian cancer			Yes		Yes
B-7	Female	67	MRI	Right occipital	BrM	Lung cancer			Yes		Yes
B-8	Male	64	MRI	Left parietal	BrM	Lung cancer			Yes		Yes
B-9	Male	62	MRI	Right frontal	BrM	Lung cancer			Yes		Yes
B-10	Male	58		Cerebellum	BrM	Lung cancer			Yes		Yes
B-11	Male	80		Right occipital	BrM	Lung cancer			Yes		Yes
B-12	Female	59	MRI	Right frontal	BrM	Lung cancer			Yes		Yes
B-13	Female	63	MRI	Cerebellum	BrM	Breast cancer			Yes		Yes
B-14	Male	68	MRI	Left frontal	BrM	Lung cancer			Yes		Yes		Yes
B-15	Male	72	MRI	Cerebellum	BrM	Colorectal cancer			Yes		Yes		Yes
B-16	Male	43	MRI	Right frontal	BrM	Lung cancer			Yes		Yes
B-17	Female	62	MRI	Right frontal	BrM	Lung cancer			Yes		Yes		Yes
B-18	Female	57		Right insula	BrM	Breast cancer			Yes		Yes		Yes		Yes
B-19	Male	43	MRI	Right parietal	BrM	Renal cell carcinoma			Yes		Yes
B-20	Male	63	MRI	Cerebellum	BrM	Lung cancer			Yes		Yes		Yes
B-21	Male	26	MRI	Right temporal	BrM	Renal cell carcinoma			Yes		Yes		Yes
B-22	Female	63	MRI	Right frontal	BrM	Breast cancer			Yes		Yes		Yes
B-23	Female	58		Canalis spinalis	BrM	Endometrioid adenocarcinoma			Yes		Yes
B-24	Male	68	MRI	Left parietal	BrM	Colorectal cancer			Yes		Yes
B-25	Male	47	MRI	Left parietal	BrM	Lung cancer			Yes		Yes		Yes
B-26	Male	37	MRI	Left occipital	BrM	Lung cancer			Yes		Yes		Yes		Yes
B-27	Female	43		Cerebellum	BrM	Lung cancer			Yes		Yes		Yes
B-28	Male	67	PET-CT	Left frontal	BrM	Lung cancer			Yes		Yes
B-29	Female	58	MRI	Cerebellum	BrM with NAT	Colorectal cancer			Yes	Yes	Yes	Yes	Yes
B-30	Female	67	MRI	Left frontal	BrM	Lung cancer			Yes		Yes		Yes
B-31	Female	50	MRI	Cerebellum	BrM with NAT	Breast cancer			Yes	Yes	Yes	Yes	Yes
B-32	Male	53	MRI	Right temporal	BrM with NAT	Leiomyosarcoma			Yes	Yes	Yes	Yes	Yes		Yes
B-33	Male	75	MRI	Cerebellum	BrM with NAT	Colorectal cancer			Yes	Yes	Yes	Yes	Yes
B-34	Male	48	MRI	Right parietal	BrM with NAT	Colorectal cancer			Yes	Yes	Yes	Yes	Yes
B-35	Male	67	MRI	Right frontal	BrM	Lung cancer			Yes		Yes
B-36	Female	60	MRI	Left frontal	BrM	Colorectal cancer			Yes		Yes		Yes		Yes
B-37	Female	67		Right frontal	BrM with NAT	Breast cancer			Yes	Yes	Yes	Yes	Yes			Yes
B-38	Male	72	MRI	Left frontal	BrM with NAT	Lung cancer			Yes	Yes	Yes	Yes	Yes	Yes
B-39	Male	59	MRI	Left frontal	BrM with NAT	Renal cell carcinoma			Yes	Yes	Yes	Yes	Yes			Yes
B-40	Male	67	MRI	Right frontal	BrM with NAT	Thymic carcinoma			Yes	Yes	Yes	Yes	Yes		Yes	Yes
B-41	Male	70	MRI	Left parietal	BrM with NAT	Hepatocellular carcinoma			Yes	Yes	Yes	Yes	Yes		Yes	Yes
B-42	Male	78	MRI	Right frontal	BrM	Lung cancer			Yes		Yes		Yes	Yes
B-43	Female	57	MRI	Cerebellum	BrM with NAT	Lung cancer			Yes	Yes	Yes	Yes	Yes	Yes		Yes
B-44	Female	56	MRI	Left parietal	BrM with NAT	Colorectal cancer			Yes	Yes	Yes	Yes				Yes
B-45	Male	53	MRI	Left frontal	BrM	Lung cancer			Yes		Yes		Yes	Yes		Yes
B-46	Male	48	MRI	Right frontal	BrM with NAT	Renal cell carcinoma			Yes	Yes	Yes	Yes	Yes			Yes
B-47	Male	76	MRI	Right parietal	BrM with NAT	Lung cancer			Yes	Yes	Yes	Yes	Yes	Yes		Yes
B-48	Male	58	MRI	Multiple tumors (Left frontal + Left parietal)	BrM with NAT	Lung cancer			Yes	Yes	Yes	Yes
B-49	Male	74	MRI	Right occipital	BrM	Lung cancer							Yes	Yes
B-50	Female	44	MRI	Right frontal	BrM with NAT	Breast cancer			Yes	Yes	Yes	Yes
B-51	Male	66	MRI	Sella turcica	BrM	Lung cancer										Yes
B-52	Female	54	MRI	Cerebellum	BrM	Renal cell carcinoma							Yes		Yes	Yes
B-53	Female	63	MRI	Left occipital	BrM	Ovarian cancer							Yes
B-54	Female	61	MRI	Cerebellum	BrM	Breast cancer							Yes
B-56	Female	76	PET-CT	Left parietal	BrM with NAT	Lung cancer			Yes	Yes	Yes	Yes	Yes
B-57	Male	52	MRI	Left parietal	BrM with NAT	Adenocarcinoma, specific origin unconfirmed			Yes	Yes	Yes		Yes
B-58	Male	66	MRI	Multiple tumors (Left parietal + Right parietal)	BrM with NAT	Adenocarcinoma, specific origin unconfirmed			Yes	Yes			Yes
B-59	Female	64	MRI	Cerebellum	BrM	Lung cancer							Yes
B-60	Female	57	MRI	Cerebellum	BrM with NAT	Breast cancer			Yes	Yes			Yes
B-61	Male	57	PET-CT	Right parietal	BrM	Renal cell carcinoma			Yes				Yes
B-62	Female	47	MRI	Right frontal	BrM with NAT	Ovarian cancer			Yes	Yes			Yes
B-63	Male	59	MRI	Right frontal	BrM	Esophageal cancer			Yes
B-64	Female	68	MRI	Right frontal	BrM	Breast cancer							Yes
B-65	Male	59	MRI	Right temporal	BrM	Renal cell carcinoma							Yes
B-66	Male	70	MRI	Right temporal	BrM	Lung cancer			Yes				Yes
B-67	Male	37	MRI	Cerebellum	BrM	Lung cancer			Yes				Yes
B-68	Female	64	MRI	Left frontal	BrM	Lung cancer							Yes
B-69	Female	62	MRI	Left parietal	BrM	Breast cancer			Yes				Yes
B-70	Male	57	MRI	Right parietal	BrM with NAT	Lung cancer			Yes	Yes			Yes
B-71	Male	73	MRI	Cerebellum	BrM	Lung cancer							Yes
B-72	Male	74	MRI	Multiple tumors (Right frontal + Right parietal + Insula + Brainstem)	BrM	Lung cancer							Yes
B-73	Male	75	MRI	Right frontal	BrM	Lung cancer							Yes
G-1	Male	66	MRI	Right insula	Glioma	Glioma, molecular classification to be determined	WHO grade 3	IDH1-wildtype	Yes		Yes
G-2	Female	64	MRI	Left frontal	Glioma	Glioblastoma	WHO grade 4	IDH1-wildtype	Yes		Yes
G-3	Female	44	MRI	Right temporal	Glioma	Oligodendroglioma	WHO grade 3	IDH1-mutant and 1p/19q-codeleted	Yes		Yes
G-4	Male	61	MRI	Left temporal	Glioma	Glioblastoma	WHO grade 4	IDH1-wildtype	Yes		Yes
G-5	Male	60	MRI	Left fronto-temporal	Glioma	Astrocytoma	WHO grade 4	IDH1-mutant	Yes		Yes
G-6	Female	71	MRI	Left temporal	Glioma	Astrocytoma	WHO grade 4	IDH1-mutant	Yes		Yes
G-7	Male	74	MRI	Left parietal	Glioma	Glioblastoma	WHO grade 4	IDH1-wildtype	Yes		Yes		Yes
G-8	Male	56		Left parietal	Glioma	Astrocytoma	WHO grade 4	IDH1-mutant	Yes		Yes		Yes		Yes
G-9	Female	67	MRI	Right temporal	Glioma	Gliosarcoma	WHO grade 4	IDH1-wildtype	Yes		Yes
G-10	Male	31		Left frontal	Glioma	Astrocytoma	WHO grade 2	IDH1-mutant	Yes		Yes		Yes
G-11	Male	26		Left frontal	Glioma	Astrocytoma	WHO grade 2	IDH1-mutant	Yes		Yes		Yes		Yes
G-12	Male	78	MRI	Left occipital	Glioma	Glioblastoma	WHO grade 4	IDH1-wildtype	Yes		Yes		Yes
G-13	Male	65		Right parietal	Glioma	Glioblastoma	WHO grade 4	IDH1-wildtype	Yes		Yes		Yes
G-14	Female	45	MRI	Right frontal	Glioma	Gliosarcoma	WHO grade 4	IDH1-wildtype	Yes		Yes		Yes		Yes
G-15	Female	41		Left temporal	Glioma	Astrocytoma	WHO grade 4	IDH1-mutant	Yes		Yes		Yes
G-16	Male	68		Right frontal	Glioma	Astrocytoma	WHO grade 4	IDH1-mutant	Yes		Yes
G-17	Female	70	MRI	Left frontal	Glioma	Astrocytoma	WHO grade 2	IDH1-wildtype	Yes		Yes		Yes		Yes
G-18	Male	61		Left occipital	Glioma	Glioblastoma	WHO grade 4	IDH1-wildtype	Yes		Yes		Yes
G-19	Female	43	MRI	Left frontal	Glioma	Astrocytoma	WHO grade 2	IDH1-mutant	Yes		Yes
G-20	Female	57	MRI	Right temporal	Glioma	Glioblastoma	WHO grade 4	IDH1-wildtype	Yes		Yes
G-21	Male	55	MRI	Right frontal	Glioma	Glioblastoma	WHO grade 4	IDH1-wildtype	Yes		Yes		Yes
G-22	Female	73		Left fronto-temporal	Glioma	Glioblastoma	WHO grade 4	IDH1-wildtype	Yes		Yes
G-23	Male	24	MRI	Right frontal	Glioma	Astrocytoma	WHO grade 3	IDH1-mutant	Yes		Yes		Yes
G-24	Male	55	MRI	Left parietal	Glioma	Oligodendroglioma	WHO grade 2	IDH1-mutant and 1p/19q-codeleted	Yes		Yes		Yes		Yes
G-25	Female	55	CT	Left temporal	Glioma	Glioblastoma	WHO grade 4	IDH1-wildtype	Yes		Yes		Yes
G-26	Male	44		Right occipital	Glioma	Glioblastoma	WHO grade 4	IDH1-wildtype	Yes		Yes
G-27	Female	61		Right parietal	Glioma	Glioblastoma	WHO grade 4	IDH1-wildtype	Yes		Yes
G-28	Male	66	MRI	Right insula	Glioma	Glioblastoma	WHO grade 4	IDH1-wildtype	Yes		Yes
G-29	Female	76		Left fronto-temporal	Glioma	Glioblastoma	WHO grade 4	IDH1-wildtype	Yes		Yes
G-30	Male	48	MRI	Left frontal	Glioma	Glioblastoma	WHO grade 4	IDH1-wildtype	Yes		Yes
G-31	Female	58	MRI	Multiple tumors (Left frontal + Right frontal)	Glioma	Glioblastoma	WHO grade 4	IDH1-wildtype	Yes		Yes
G-32	Male	43		Left parietal	Glioma	Glioblastoma	WHO grade 4	IDH1-wildtype	Yes		Yes		Yes
G-34	Female	47		Right parietal	Glioma	Glioblastoma	WHO grade 4	IDH1-wildtype	Yes		Yes
G-38	Female	44		Sella turcica	Glioma	Glioma, molecular classification to be determined		IDH1-wildtype	Yes		Yes
G-39	Female	51	MRI	Lateral ventricle	Glioma	Oligodendroglioma	WHO grade 2	IDH1-mutant	Yes		Yes		Yes
G-40	Male	65	MRI	Right frontal	Glioma	Glioblastoma	WHO grade 4	IDH1-wildtype	Yes		Yes
G-41	Female	69	MRI	Left temporal	Glioma	Astrocytoma	WHO grade 4	IDH1-mutant	Yes		Yes
G-42	Female	58	MRI	Right temporal	Glioma with NAT	Glioblastoma	WHO grade 4	IDH1-wildtype	Yes	Yes	Yes	Yes	Yes			Yes
G-43	Female	59	MRI	Left temporal	Glioma with NAT	Glioblastoma	WHO grade 4	IDH1-wildtype	Yes	Yes	Yes	Yes	Yes			Yes
G-44	Male	76	MRI	Multiple tumors (Left frontal + Right frontal)	Glioma	Gliosarcoma	WHO grade 4	IDH1-wildtype	Yes		Yes
G-45	Female	60	MRI	Right insula	Glioma with NAT	Glioblastoma	WHO grade 4	IDH1-wildtype	Yes	Yes	Yes	Yes	Yes		Yes	Yes
G-46	Male	49	MRI	Right temporal	Glioma with NAT	Gliosarcoma	WHO grade 4	IDH1-wildtype	Yes	Yes	Yes	Yes	Yes
G-47	Female	80		Left fronto-temporal	Glioma with NAT	Glioblastoma	WHO grade 4	IDH1-wildtype	Yes	Yes	Yes	Yes
G-48	Male	53	MRI	Right insula	Glioma with NAT	Oligodendroglioma	WHO grade 2	IDH1-mutant	Yes	Yes	Yes	Yes	Yes			Yes
G-49	Male	58	MRI	Brainstem	Glioma	Astrocytoma	WHO grade 2	IDH1-mutant					Yes
G-50	Male	79	MRI	Left temporal	Glioma with NAT	Glioblastoma	WHO grade 4	IDH1-wildtype	Yes	Yes	Yes	Yes	Yes	Yes		Yes
G-51	Male	49		Left insula	Glioma	Glioma, molecular classification to be determined							Yes
G-52	Female	35	MRI	Right frontal	Glioma	Glioblastoma	WHO grade 4	IDH1-wildtype					Yes	Yes		Yes
G-53	Female	50	MRI	Right temporal	Glioma	Ganglioglioma	WHO grade 1	IDH1-wildtype	Yes		Yes
G-55	Female	58	MRI	Left parietal	Glioma	Glioblastoma	WHO grade 4	IDH1-wildtype					Yes	Yes
G-56	Female	61	MRI	Left occipital	Glioma	Glioblastoma	WHO grade 4	IDH1-wildtype					Yes	Yes
G-57	Male	58	MRI	Left temporal	Glioma	Glioblastoma	WHO grade 4	IDH1-wildtype					Yes	Yes
G-58	Male	51		Right frontal	Glioma	Astrocytoma	WHO grade 4	IDH1-mutant					Yes	Yes		Yes
G-59	Male	24	MRI	Left frontal	Glioma	Diffuse midline glioma, H3 K27-altered	WHO grade 4	IDH1-wildtype					Yes
G-60	Female	64	MRI	Left parietal	Glioma	Glioblastoma	WHO grade 4	IDH1-wildtype					Yes
G-61	Male	30		Right frontal	Glioma	Oligodendroglioma	WHO grade 2	IDH1-mutant and 1p/19q-codeleted					Yes
G-62	Female	78	MRI	Left frontal	Glioma	Glioblastoma	WHO grade 4	IDH1-wildtype					Yes
G-63	Female	64	MRI	Left frontal	Glioma	Astrocytoma	WHO grade 4	IDH1-mutant	Yes		Yes		Yes
G-64	Female	21	MRI	Right frontal	Glioma with NAT	Oligodendroglioma	WHO grade 2	IDH1-mutant and 1p/19q-codeleted	Yes	Yes	Yes	Yes	Yes
G-65	Male	61	MRI	Right insula	Glioma with NAT	Gliosarcoma	WHO grade 4	IDH1-wildtype	Yes	Yes	Yes	Yes	Yes
G-66	Male	48	MRI	Brainstem	Glioma	Diffuse midline glioma, H3 K27-altered	WHO grade 4	IDH1-wildtype					Yes
G-67	Male	71	MRI	Right frontal	Glioma	Astrocytoma	WHO grade 2	IDH1-wildtype					Yes
G-68	Male	58	MRI	Right frontal	Glioma with NAT	Astrocytoma	WHO grade 2	IDH1-mutant	Yes	Yes	Yes	Yes	Yes
G-69	Male	81		Left parietal	Glioma	Glioblastoma	WHO grade 4	IDH1-wildtype	Yes		Yes		Yes
G-70	Female	25	MRI	Cerebellum	Glioma with NAT	Glioblastoma	WHO grade 4	IDH1-wildtype	Yes	Yes	Yes	Yes	Yes
G-71	Male	42	MRI	Right frontal	Glioma	High-grade astrocytoma with piloid features	WHO grade 3	IDH1-wildtype	Yes		Yes		Yes
G-72	Female	69	MRI	Left fronto-temporal	Glioma with NAT	Glioblastoma	WHO grade 4	IDH1-wildtype	Yes	Yes
G-73	Male	60	MRI	Lateral ventricle	Glioma	Glioma, molecular classification to be determined							Yes
G-74	Male	47	MRI	Left temporal	Glioma	Glioma, molecular classification to be determined			Yes				Yes
G-76	Female	74		Right temporal	Glioma	Glioblastoma	WHO grade 4	IDH1-wildtype					Yes
G-77	Female	49	MRI	Left frontal	Glioma	Oligodendroglioma	WHO grade 2	IDH1-mutant					Yes
NC-1	Female	37	Normal control										Yes		Yes
NC-2	Male	26	Normal control										Yes
NC-3	Female	25	Normal control										Yes
NC-4	Female	32	Normal control										Yes
NC-5	Male	36	Normal control										Yes
NC-6	Female	57	Normal control										Yes		Yes
NC-7	Male	40	Normal control										Yes
NC-8	Female	46	Normal control										Yes
NC-9	Female	39	Normal control										Yes
NC-10	Male	45	Normal control										Yes
NC-11	Female	52	Normal control										Yes
NC-12	Male	52	Normal control										Yes
NC-13	Male	58	Normal control										Yes		Yes
NC-14	Male	50	Normal control										Yes
NC-15	Female	37	Normal control										Yes
NC-16	Female	50	Normal control										Yes
NC-17	Male	57	Normal control										Yes	Yes
NC-18	Female	56	Normal control										Yes	Yes
NC-19	Female	48	Normal control										Yes
NC-20	Female	54	Normal control										Yes
NC-21	Male	37	Normal control										Yes
NC-22	Female	49	Normal control										Yes
NC-23	Male	56	Normal control										Yes
NC-24	Female	51	Normal control										Yes	Yes
NC-25	Female	66	Normal control										Yes		Yes
NC-26	Female	45	Normal control										Yes
NC-27	Female	63	Normal control										Yes		Yes
NC-28	Female	46	Normal control										Yes	Yes
NC-29	Male	47	Normal control										Yes		Yes
NC-30	Female	30	Normal control										Yes
NC-31	Male	37	Normal control										Yes	Yes
NC-32	Male	51	Normal control										Yes	Yes
NC-33	Female	35	Normal control										Yes
NC-34	Male	36	Normal control										Yes
NC-35	Male	38	Normal control										Yes		Yes
NC-36	Male	85	Normal control										Yes
NC-37	Male	71	Normal control										Yes
NC-38	Female	63	Normal control										Yes
NC-39	Female	65	Normal control										Yes
NC-40	Female	61	Normal control										Yes
NC-41	Female	69	Normal control										Yes
NC-42	Female	62	Normal control										Yes
NC-43	Female	65	Normal control										Yes
NC-44	Female	65	Normal control										Yes
NC-45	Female	49	Normal control										Yes
NC-46	Male	70	Normal control										Yes
NC-47	Male	70	Normal control										Yes
NC-48	Female	85	Normal control										Yes
NC-49	Male	57	Normal control										Yes
NC-50	Male	60	Normal control										Yes

## Sheet: Summary
Clinical Information	BrM			Clinical Information	Glioma
Female : male	29 : 42			Female : male	34 : 37
Median age	61.5			Median age	58
Tumor type	Primary	n =		Tumor type	WHO grade	IDH status	Histology	n =
	Breast cancer (BC)	11			1	IDH1-wildtype	Ganglioglioma	1
	Colorectal cancer (CRC)	7			2	IDH1-wildtype	Astrocytoma	2
	Endometrioid adenocarcinoma (EAC)	1				IDH1-mutant	Astrocytoma	5
	Gastric adenocarcinoma (GAC)	1				IDH1-mutant	Oligodendroglioma	3
	Esophageal cancer (EC)	1				IDH1-mutant and 1p/19q-codeleted	Oligodendroglioma	3
	Hepatocellular carcinoma (HCC)	1			3	IDH1-mutant	Astrocytoma	1
	Leiomyosarcoma (LMS)	1				IDH1-mutant and 1p/19q-codeleted	Oligodendroglioma	1
	Lung cancer (LC)	35				IDH1-wildtype	High-grade astrocytoma with piloid features	1
	Ovarian cancer (OC)	3				IDH1-wildtype	Glioma, molecular classification to be determined	1
	Renal cell carcinoma (RCC)	7			4	IDH1-wildtype	Glioblastoma	34
	Thymic carcinoma (TC)	1				IDH1-wildtype	Gliosarcoma	5
	Adenocarcinoma, specific origin unconfirmed	2				IDH1-wildtype	Diffuse midline glioma, H3 K27-altered	2
						IDH1-mutant	Astrocytoma	8
					Glioma, molecular classification to be determined			4

## Sheet: IHC results
Smaple	Group	Primary disease	S-100	ACTH	AE1/AE3	AFP	ALK	AnnexinA1	AR	Arg1	ATRX	BCL-2	BrafV600E	CA9	Calponin	Calretinin	CD10	CD117	CD30	CD31	CD34	CD44	CD5	CD56	CD68	CD99	CDX-2	CEA	CgA	CK18	CK19	CK20	CK5/6	CK7	Claudin7	D2-40	Desmin	EBER	E-Cadherin	EGFR	EMA	ER	ERG	FH	FSH	Galectin3	GATA-3	GCDFP-15	GFAP
B-1	BrM	Gastric carcinoma																													CK19 (+)			CK7 (+)
B-2	BrM	Lung cancer	S-100 (-)		AE1/AE3 (+)																			CD56 (partial +)			CDX-2 (+)		CgA (a few +)			CK20 (a very few +)		CK7 (+)													GATA-3 (a few +)
B-3	BrM	Lung cancer			AE1/AE3 (+)																						CDX-2 (-)					CK20 (-)		CK7 (+)							EMA (+)						GATA-3 (-)
B-5	BrM	Breast cancer			AE1/AE3 (+)				AR (10% +, low staining)																									CK7 (+)							EMA (+)	ER (20% +)					GATA-3 (+)		GFAP (-)
B-6	BrM	Ovarian cancer			AE1/AE3 (+)																											CK20 (-)		CK7 (+)								ER (-)					GATA-3 (a few +)		GFAP (-)
B-7	BrM	Lung cancer			AE1/E3 (+)					Arg1 (-)																	CDX-2 (-)					CK20 (-)		CK7 (+)								ER (-)					GATA-3 (-)
B-8	BrM	Lung cancer			AE1/AE3 (+)																			CD56 (-)					CgA (-)				CK5/6 (-)	CK7 (+)							EMA (+)								GFAP (-)
B-9	BrM	Lung cancer			AE1/AE3 (+)																						CDX-2 (-)		CgA (-)			CK20 (-)		CK7 (+)							EMA (+)								GFAP (-)
B-10	BrM	Lung cancer			AE1/AE3 (+)											Calretinin (-)											CDX-2 (-)				CK19 (+)	CK20 (-)	CK5/6 (-)	CK7 (+)		D2-40 (-)											GATA-3 (-)
B-11	BrM	Lung cancer					ALK-1A4 (-)																				CDX-2 (-)					CK20 (a few +)		CK7 (+)													GATA-3 (-)		GFAP (-)
B-12	BrM	Lung cancer			AE1/AE3 (+)		ALK (D5F3) (-)																				CDX-2 (-)					CK20 (-)		CK7 (+)
B-13	BrM	Breast cancer	S-100 (-)		AE1/AE3 (+)																											CK20 (-)		CK7 (+)								ER (-)					GATA-3 (partial +)		GFAP (-)
B-14	BrM	Lung cancer			AE1/AE3 (+)																								CgA (-)			CK20 (-)		CK7 (+)													GATA-3 (-)		GFAP (-)
B-15	BrM	Colorectal cancer			AE1/AE3 (+)																						CDX-2 (+)					CK20 (+)		CK7 (-)															GFAP (-)
B-16	BrM	Lung cancer	S-100 (-)		AE1/AE3 (+)																			CD56 (-)					CgA (-)				CK5/6 (-)	CK7 (+)										FH (+)					GFAP (-)
B-17	BrM	Lung cancer	S-100 (-)		AE1/AE3 (+)																						CDX-2 (-)					CK20 (-)		CK7 (+)							EMA (+)						GATA-3 (-)		GFAP (-)
B-18	BrM	Breast cancer			AE1/AE3 (+)																								CgA (-)					CK7 (partial +)								ER (-)					GATA-3 (focal+)	GCDFP-15 (-)	GFAP (-)
B-19	BrM	Renal cell carcinoma	S-100 (-)											CA9 (+)			CD10 (+)				CD34 (-)								CgA (-)	CK18 (partial +)				CK7 (-)							EMA (-)								GFAP (-)
B-20	BrM	Lung cancer	S-100 (-)		AE1/AE3 (+)																											CK20 (-)	CK5/6 (-)	CK7 (+)							EMA (+)								GFAP (-)
B-21	BrM	Renal cell carcinoma	S-100 (-)		AE1/AE3 (-)																			CD56 (+)		CD99 (-)			CgA (+)																				GFAP (-)
B-22	BrM	Breast cancer	None
B-23	BrM	Endometrial carcinoma			AE1/AE3 (+)																						CDX-2 (a few +)					CK20 (-)		CK7 (+)								ER (+)
B-24	BrM	Colorectal cancer			AE1/AE3 (+)																			CD56 (-)			CDX-2 (+)		CgA (-)			CK20 (+)		CK7 (-)				EBER (-)		EGFR (+)							GATA-3 (-)		GFAP (-)
B-25	BrM	Lung cancer			AE1/AE3 (+)																						CDX-2 (-)					CK20 (-)		CK7 (+)							EMA (+)						GATA-3 (-)
B-26	BrM	Lung cancer	S-100 (-)		AE1/AE3 (+)		ALK-1A4 (-)																										CK5/6 (-)	CK7 (+)															GFAP (-)
B-27	BrM	Lung cancer			AE1/AE3 (+)																						CDX-2 (-)					CK20 (-)		CK7 (+)													GATA-3 (partial +)
B-28	BrM	Lung cancer			AE1/AE3 (+)		ALK-1A4 (-)		AR (-)	Arg1 (-)						Calretinin (-)								CD56 (-)			CDX-2 (-)		CgA (-)			CK20 (-)	CK5/6 (-)	CK7 (+)													GATA-3 (-)	GCDFP-15 (-)
B-29	BrM	Colorectal cancer	Adenocarcinoma with necrosis, metastatic intestinal adenocarcinoma was considered based on morphology and history, and no immunohistochemical results were found
B-30					AE1/AE3 (+)																												CK5/6 (partial +)	CK7 (+)
B-31	BrM	Breast cancer							AR (-)																								CK5/6 (+)						E-Cadherin (+)			ER (-)					GATA-3 (partial +)
B-32	BrM	Leiomyosarcoma	S-100 (-)									BCL-2 (partial +)			Calponin (+)						CD34 (-)																Desmin (-)				EMA (+)
B-33	BrM	Colorectal cancer	S-100 (-)		AE1/AE3 (+)																CD34 (-)			CD56 (-)					CgA (-)			CK20 (+)		CK7 (+)			Desmin (-)				EMA (+)		ERG (-)						GFAP (-)
B-34	BrM	Colorectal cancer			AE1/AE3 (+)	AFP (-)				Arg1 (-)																	CDX-2 (partial +)					CK20 (a few +)		CK7 (+)													GATA-3 (-)
B-35	BrM	Lung cancer			AE1/AE3 (+)																			CD56 (-)					CgA (-)			CK20 (-)	CK5/6 (partial +)	CK7 (+)				EBER (-)
B-36	BrM	Colorectal cancer	S-100 (-)		AE1/AE3 (+)		ALK (-)												CD30 (-)		CD34 (-)			CD56 (-)			CDX-2 (+)					CK20 (+)		CK7 (-)							EMA (+)
B-37	BrM	Breast cancer			AE1/AE3 (+)																						CDX-2 (-)					CK20 (a few +)		CK7 (+)								ER (-)					GATA-3 (partial +)
B-38	BrM	Lung cancer	None
B-39	BrM	Renal cell carcinoma	None
B-40	BrM	Thymic carcinoma			AE1/AE3 (+)											Calretinin (-)		CD117 (-)					CD5 (-)				CDX-2 (a few +)					CK20 (-)	CK5/6 (-)	CK7 (+)
B-41	BrM	Hepatocellular carcinoma			AE1/AE3 (+)	AFP (-)			AR (-)	Arg1 (-)											CD34 (-)			CD56 (-)					CgA (-)			CK20 (partial +)		CK7 (+)							EMA (+)						GATA-3 (-)		GFAP (-)
B-42	BrM	Lung cancer			AE1/AE3 (+)																			CD56 (+)					CgA (partial +)					CK7 (-)															GFAP (-)
B-43	BrM	Lung cancer			AE1/AE3 (+)																											CK20 (-)		CK7 (+)													GATA-3 (-)		GFAP (-)
B-45	BrM	Lung cancer			AE1/AE3 (+)		ALK-1A4 (-)																				CDX-2 (-)					CK20 (-)		CK7 (+)															GFAP (-)
B-47	BrM	Lung cancer
B-48	BrM	Lung cancer			AE1/AE3 (+)																			CD56 (-)			CDX-2 (-)		CgA (-)			CK20 (-)		CK7 (+)				EBER (-)									GATA-3 (-)		GFAP (-)
B-52	BrM	Renal cell carcinoma	S-100 (-)		AE1/AE3 (+)									CA9 (+)			CD10 (partial +)	CD117 (-)		CD31 (vessel +)	CD34 (vessel +)													CK7 (-)		D2-40 (-)					EMA (+)						GATA-3 (-)		GFAP (-)
B-44	BrM	Colorectal cancer			AE1/AE3 (+)		ALK-1A4 (-)																				CDX-2 (+)					CK20 (partial +)		CK7 (partial +)													GATA-3 (-)
B-46	BrM	Renal cell carcinoma	S-100 (-)		AE1/AE3 (+)									CA9 (+)			CD10 (+)							CD56 (-)					CgA (-)			CK20 (-)		CK7 (-)	Claudin7 (-)						EMA (+)		FH (+)
B-49	BrM	Lung cancer	None
B-50	BrM	Breast cancer			AE1/AE3 (+)																						CDX-2 (-)					CK20 (-)		CK7 (+)								ER (-)					GATA-3 (+)	GCDFP-15 (-)	GFAP (-)
B-51	BrM	Lung cancer			AE1/AE3 (+)																								CgA (-)		CK19 (+)	CK20 (a very few +)	CK5/6 (nearly all +)	CK7 (+)
B-53	BrM	Ovarian cancer			AE1/AE3 (+)																											CK20 (-)		CK7 (+)								ER (-)					GATA-3 (partial +)		GFAP (-)
B-54	BrM	Breast cancer			AE1/AE3 (+)				AR (-)																														E-Cadherin (+)			ER (-)					GATA-3 (+)		GFAP (-)
B-56	BrM	Lung cancer			AE1/AE3 (+)		ALK-1A4 (-)																	CD56 (-)					CgA (-)				CK5/6 (-)	CK7 (+)													GATA-3 (-)		GFAP (-)
B-57	BrM	Adenocarcinoma, specific origin unconfirmed			AE1/AE3 (+)																												CK5/6 (-)	CK7 (+)
B-58	BrM	Adenocarcinoma, specific origin unconfirmed			AE1/AE3 (+)																						CDX-2 (-)	CEA(+)	CgA (-)			CK20 (-)	CK5/6 (-)	CK7 (light +)															GFAP (-)
B-59	BrM	Lung cancer			AE1/AE3 (+)																						CDX-2 (-)					CK20 (-)		CK7 (+)													GATA-3 (-)
B-60	BrM	Breast cancer			AE1/AE3 (+)				AR (70% +)																		CDX-2 (-)					CK20 (-)		CK7 (+)								ER (> 95% +)					GATA-3 (+)	GCDFP-15 (-)
B-61	BrM	Renal cell carcinoma	S-100 (-)											CA9 (+)			CD10 (+)				CD34 (vessel +)													CK7 (-)			Desmin (-)				EMA (+)								GFAP (-)
B-62	BrM	Ovarian cancer			AE1/AE3 (+)											Calretinin (-)	CD10 (-)															CK20 (-)	CK5/6 (-)	CK7 (+)								ER (60% + light)
B-63	BrM	Esophageal cancer			AE1/AE3 (+)																						CDX-2 (-)					CK20 (a very few +)	CK5/6 (nearly all +)	CK7 (+)							EMA (a few +)								GFAP (-)
B-64	BrM	Breast cancer			AE1/AE3 (+)																						CDX-2 (-)		CgA (-)			CK20 (-)		CK7 (+)								ER (-)					GATA-3 (partial +)
B-65	BrM	Renal cell carcinoma			AE1/AE3 (+)												CD10 (-)																CK5/6 (-)	CK7 (-)													GATA-3 (-)
B-66	BrM	Lung cancer			AE1/AE3 (+)		ALK-1A4 (-)											CD117 (-)														CK20 (-)	CK5/6 (-)	CK7 (+)													GATA-3 (-)
B-67	BrM	Lung cancer	S-100 (-)		AE1/AE3 (+)													CD117 (-)						CD56 (a few +)					CgA (+)				CK5/6 (-)	CK7 (light +)							EMA (-)								GFAP (-)
B-68	BrM	Lung cancer			AE1/AE3 (+)																						CDX-2 (-)					CK20 (-)		CK7 (+)													GATA-3 (-)
B-69	BrM	Breast cancer	S-100 (partial +)		AE1/AE3 (+)																						CDX-2 (-)					CK20 (-)		CK7 (+)							EMA (+)	ER (-)					GATA-3 (partial +)	GCDFP-15 (a few +)	GFAP (-)
B-70	BrM	Lung cancer	S-100 (-)		AE1/AE3 (+)																						CDX-2 (-)					CK20 (-)		CK7 (+)							EMA (+)						GATA-3 (-)		GFAP (-)
B-71	BrM	Lung cancer	None
B-72	BrM	Lung cancer	None
B-73	BrM	Lung cancer	None
G-1	Glioma	Glioma, molecular classification to be determined	S-100 (partial +)								ATRX (partial +, poor staining)										CD34 (-)																			EGFR (+)	EMA (a few +)								GFAP (+)
G-2	Glioma	Glioblastoma	S-100 (partial +)		AE1/AE3 (-)						ATRX (+)																														EMA (-)								GFAP (+)
G-3	Glioma	Oligodendroglioma									ATRX (+)										CD34 (-)																				EMA (-)								GFAP (partial +)
G-4	Glioma	Glioblastoma	S-100 (+)								ATRX (-)										CD34 (-)																				EMA (-)								GFAP (+)
G-5	Glioma	Astrocytoma									ATRX (-)										CD34 (-)																			EGFR (+)	EMA (-)								GFAP (+)
G-6	Glioma	Astrocytoma	S-100 (+)								ATRX (-)										CD34 (blood vessel +)																			EGFR (+)	EMA (a few +)								GFAP (+)
G-7	Glioma	Glioblastoma	S-100 (+)								ATRX (+)										CD34 (-)			CD56 (+)																EGFR (-)	EMA (-)								GFAP (+)
G-8	Glioma	Astrocytoma	S-100 (+)								ATRX (-)										CD34 (blood vessel +)																				EMA (a few +)								GFAP (+)
G-9	Glioma	Gliosarcoma	S-100 (partial +)								ATRX (partial +)										CD34 (-)																			EGFR (partial +)	EMA (-)								GFAP (partial +)
G-10	Glioma	Astrocytoma									ATRX (-)										CD34 (blood vessel +)																			EGFR (+)	EMA (-)								GFAP (+)
G-11	Glioma	Astrocytoma									ATRX (-)		BrafV600E (-)								CD34 (-)																			EGFR (+)	EMA (-)								GFAP (+)
G-12	Glioma	Glioblastoma	S-100 (+)								ATRX (+)										CD34 (blood vessel +)																			EGFR (+)	EMA (-)								GFAP (+)
G-13	Glioma	Glioblastoma	S-100 (+)								ATRX (partial +)										CD34 (blood vessel +)																				EMA (-)								GFAP (+)
G-14	Glioma	Gliosarcoma	S-100 (partial +)								ATRX (partial +)										CD34 (-)																				EMA (-)								GFAP (partial +)
G-15	Glioma	Astrocytoma	S-100 (+)								ATRX (-)										CD34 (blood vessel +)																				EMA (-)								GFAP (+)
G-16	Glioma	Astrocytoma	S-100 (+)								ATRX (-)										CD34 (blood vessel +)			CD56 (+)																EGFR (+)	EMA (partial +)								GFAP (+)
G-17	Glioma	Astrocytoma	S-100 (+)		AE1/AE3 (-)						ATRX (partial +)									CD31 (a few +)	CD34 (-)								CgA (-)												EMA (-)		ERG (-)						GFAP (+)
G-18	Glioma	Glioblastoma	S-100 (most part +)								ATRX (+)										CD34 (blood vessel +)																				EMA (most part +)								GFAP (+)
G-19	Glioma	Astrocytoma	S-100 (+)								ATRX (partial +)										CD34 (blood vessel +)																				EMA (-)						GATA-3 (-)		GFAP (+)
G-20	Glioma	Glioblastoma	S-100 (+)								ATRX (+)																													EGFR (+)	EMA (-)								GFAP (+)
G-21	Glioma	Glioblastoma	S-100 (partial +)								ATRX (+)										CD34 (blood vessel +)																				EMA (-)								GFAP (+)
G-22	Glioma	Glioblastoma	S-100 (+)								ATRX (-)										CD34 (blood vessel +)			CD56 (+)																EGFR (+)	EMA (-)								GFAP (+)
G-23	Glioma	Astrocytoma	S-100 (+)								ATRX (+)										CD34 (-)																				EMA (-)								GFAP (partial +)
G-24	Glioma	Oligodendroglioma	S-100 (+)		AE1/AE3 (-)						ATRX (+)										CD34 (-)																				EMA (-)								GFAP (+)
G-25	Glioma	Glioblastoma	S-100 (partial +)		AE1/AE3 (-)						ATRX (partial +)										CD34 (-)																				EMA (a few +)								GFAP (+)
G-26	Glioma	Glioblastoma									ATRX (partial +)										CD34 (blood vessel +)																				EMA (a few +)								GFAP (+)
G-27	Glioma	Glioblastoma									ATRX (partial +)										CD34 (blood vessel +)																				EMA (a few +)								GFAP (+)
G-28	Glioma	Glioblastoma									ATRX (most part +)										CD34 (blood vessel +)																				EMA (a few +)								GFAP (+)
G-29	Glioma	Glioblastoma									ATRX (+)										CD34 (blood vessel +)																				EMA (-)								GFAP (+)
G-30	Glioma	Glioblastoma									ATRX (+)										CD34 (blood vessel +)																				EMA (-)								GFAP (partial +)
G-31	Glioma	Glioblastoma									ATRX (+)										CD34 (blood vessel +)																				EMA (-)								GFAP (+)
G-32	Glioma	Glioblastoma			AE1/AE3 (-)						ATRX (-)										CD34 (blood vessel +)																			EGFR (partial +)	EMA (-)								GFAP (+)
G-34	Glioma	Glioblastoma	S-100 (+)								ATRX (partial +)										CD34 (blood vessel +)																				EMA (a few +)								GFAP (+)
G-38	Glioma	Glioma, molecular classification to be determined	S-100 (+)	ACTH (-)	AE1/AE3 (partial +)			AnnexinA1 (+)				BCL-2 (partial +)			Calponin (a few +)						CD34 (+)	CD44 (+)		CD56 (-)	CD68 (-/+)	CD99 (+)			CgA (-)												EMA (most part +)	ER (+)			FSH (-)	Galectin3 (+)			GFAP (+)
G-39	Glioma	Oligodendroglioma									ATRX (+)																														EMA (-)								GFAP (+)
G-40	Glioma	Glioblastoma	S-100 (-)								ATRX (a few +)										CD34 (-)																				EMA (-)								GFAP (+)
G-41	Glioma	Astrocytoma									ATRX (+)										CD34 (-)																				EMA (a few +)								GFAP (+)
G-42	Glioma	Glioblastoma	None
G-43	Glioma	Glioblastoma									ATRX (partial +)										CD34 (blood vessel +)																				EMA (-)								GFAP (+)
G-44	Glioma	Gliosarcoma	None
G-45	Glioma	Glioblastoma									ATRX (+)										CD34 (-)																				EMA (-)								GFAP (+)
G-46	Glioma	Gliosarcoma	None
G-47	Glioma	Glioblastoma	S-100 (+)		AE1/AE3 (-)																CD34 (a few +)																				EMA (-)								GFAP (partial +)
G-48	Glioma	Oligodendroglioma									ATRX (+)										CD34 (-)																				EMA (-)								GFAP (+)
G-49	Glioma	Astrocytoma									ATRX (-)										CD34 (blood vessel +)																				EMA (-)								GFAP (+)
G-50	Glioma	Glioblastoma									ATRX (+)										CD34 (-)																				EMA (-)								GFAP (+)
G-51	Glioma	Glioma, molecular classification to be determined									ATRX (+)										CD34 (-)								CgA (neuron +)												EMA (-)								GFAP (+)
G-52	Glioma	Glioblastoma																			CD34 (-)																				EMA (a few +)								GFAP (+)
G-53	Glioma	Ganglioglioma									ATRX (+)					Calretinin (-)					CD34 (+)								CgA (-)												EMA (-)								GFAP (+)
G-55	Glioma	Glioblastoma			AE1/AE3 (-)						ATRX (+)										CD34 (blood vessel +)																				EMA (-)								GFAP (+)
G-56	Glioma	Glioblastoma									ATRX (partial +)										CD34 (blood vessel +)																				EMA (-)								GFAP (+)
G-57	Glioma	Glioblastoma									ATRX (+)										CD34 (a few +)																	EBER (-)			EMA (-)								GFAP (+)
G-58	Glioma	Astrocytoma									ATRX (-)					Calretinin (-)					CD34 (blood vessel +)																				EMA (-)								GFAP (+)
G-59	Glioma	Not a glioma, excluded									ATRX (partial +)										CD34 (-)											CK20 (-)		CK7 (-)							EMA (-)								GFAP (+)
G-60	Glioma	Glioblastoma									ATRX (+)										CD34 (-)																				EMA (-)								GFAP (+)
G-61	Glioma	Oligodendroglioma									ATRX (+)										CD34 (-)																				EMA (-)								GFAP (-)
G-62	Glioma	Glioblastoma									ATRX (+)										CD34 (-)																				EMA (-)								GFAP (+)
G-63	Glioma	Astrocytoma									ATRX (+)										CD34 (-)																				EMA (-)								GFAP (+)
G-64	Glioma	Oligodendroglioma									ATRX (+)										CD34 (-)																				EMA (-)								GFAP (+)
G-65	Glioma	Gliosarcoma	S-100 (+)								ATRX (+)										CD34 (-)																Desmin (partial +)				EMA (-)								GFAP (+)
G-66	Glioma	Diffuse midline glioma, H3 K27-altered			AE1/AE3 (-)						ATRX (+)										CD34 (-)				CD68 (-)																EMA (-)								GFAP (+)
G-67	Glioma	Astrocytoma									ATRX (+)										CD34 (blood vessel +)																				EMA (-)								GFAP (+)
G-68	Glioma	Astrocytoma									ATRX (-)										CD34 (-)																				EMA (-)								GFAP (+)
G-69	Glioma	Astrocytoma									ATRX (a very few +)										CD34 (-)																				EMA (-)								GFAP (+)
G-70	Glioma	Glioblastoma									ATRX (-)										CD34 (blood vessel +)																			EGFR (+)	EMA (-)								GFAP (+)
G-71	Glioma	High-grade astrocytoma with piloid features									ATRX (+)										CD34 (-)																				EMA (-)								GFAP (+)
G-72	Glioma	Glioblastoma									ATRX (+)										CD34 (-)																			EGFR (+)	EMA (-)								GFAP (+)
G-73	Glioma	Glioma, molecular classification to be determined									ATRX (+)										CD34 (-)																				EMA (-)								GFAP (+)
G-74	Glioma	Glioma, molecular classification to be determined	None
G-76	Glioma	Glioblastoma									ATRX (+)										CD34 (blood vessel +)																				EMA (-)								GFAP (+)
G-77	Glioma	Oligodendroglioma									ATRX (+)										CD34 (-)																				EMA (a few +)								GFAP (+)
[truncated: 79 more columns]
