# Supplementary material for: Multidimensional Proteomic Landscape Reveals Distinct Activated Pathways Between Human Brain Tumors
Source: Adv Sci (Weinh). 2024 Dec 24;12(7):2410142. doi: 10.1002/advs.202410142 (PMC11831486; doi:10.1002/advs.202410142)
Supplement: Supplementary file 3 — Supplemental Table 2 [file ADVS-12-2410142-s002.xlsx]

## Sheet: Protein analysis (B vs G)
Protein accession	Gene name	Protein description	Limma analysis (B/G)			B-1	B-2	B-3	B-5	B-6	B-7	B-8	B-9	B-10	B-11	B-12	B-13	B-14	B-15	B-16	B-17	B-18	B-19	B-20	B-21	B-22	B-23	B-24	B-25	B-26	B-27	B-28	B-29	B-30	B-31	B-32	B-33	B-34	B-35	B-36	B-37	B-38	B-39	B-40	B-41	B-42	B-43	B-44	B-45
			Log2 FC	P.Value	adj.P.Val	BrM	BrM	BrM	BrM	BrM	BrM	BrM	BrM	BrM	BrM	BrM	BrM	BrM	BrM	BrM	BrM	BrM	BrM	BrM	BrM	BrM	BrM	BrM	BrM	BrM	BrM	BrM	BrM	BrM	BrM	BrM	BrM	BrM	BrM	BrM	BrM	BrM	BrM	BrM	BrM	BrM	BrM	BrM	BrM
A0A024R1R8	TMA7B	Translation machinery-associated protein 7	0.34323	0.354986	0.491351	7.50065	7.8489	7.50249	9.51897	8.77906	8.39618	6.86383	8.78197	9.71974	7.82621	6.62349	10.3001	8.61831	5.72819	7.49277	9.16011	5.6494	7.71801	9.03374	11.0259	10.8937	6.97732	5.71363	7.78711	9.58202	8.60465	7.64679	9.11961	15.3954	7.36168	8.38258	7.22132	6.39151	9.84599	10.1483	6.94908	6.58661	10.2962	10.1283	9.55681	6.45765	6.91968	9.19151	9.09334
A0A024RBG1	NUDT4B	Diphosphoinositol polyphosphate phosphohydrolase NUDT4B	-0.805388	1.02918e-05	9.45207e-05	8.53882	8.92044	7.83984	9.23977	8.5407	7.40958	8.70393	7.0262	7.42355	8.32119	7.33134	7.07249	9.05168	8.66991	8.11521	8.66279	8.67251	7.17623	7.90567	8.33995	7.10631	7.3128	9.926	9.03672	9.22811	9.95765	9.25728	10.0814	6.25927	8.94845	9.08369	8.19236	9.37511	8.77875	9.62703	8.7138	7.74424	7.7865	7.3293	7.93599	9.38846	7.50798	8.6617	9.01197
A0A075B6H9	IGLV4-69	Immunoglobulin lambda variable 4-69	0.346466	0.0447925	0.10047	7.75464	7.65946	8.22883	8.44361	8.57387	9.03662	8.69201	9.69801	7.74712	7.20857	10.8672	9.85931	7.59193	8.99636	7.51286	8.51979	8.19372	6.83537	7.75742	7.14293	7.94054	7.67238	9.05074	8.04163	7.6409	7.93086	8.49443	7.97574	7.87618	7.44031	7.33232	7.60704	7.55598	7.77642	6.16075	7.47948	7.91729	8.26127	7.29387	7.47654	7.03796	6.34813	7.20651	6.73921
A0A075B6I0	IGLV8-61	Immunoglobulin lambda variable 8-61	0.0207801	0.935778	0.958054	5.5401	6.04662	6.44254	9.6634	7.72249	10.6618	8.66319	9.6187	8.76577	7.56478	12.3906	9.74789	8.0995	9.84787	7.22356	9.82275	9.0507	7.03872	6.68328	9.98887	9.81527	8.64544	9.82033	8.35536	7.19918	7.81161	8.87167	8.00058	7.57406	9.62395	7.16156	7.9825	4.84375	8.43983	8.03015	6.12998	10.0142	9.17302	9.94688	9.19862	9.43657	7.27294	7.95381	7.59793
A0A075B6I9	IGLV7-46	Immunoglobulin lambda variable 7-46	-0.385261	0.1273	0.228611	6.89245	5.16773	5.81423	9.80327	8.78806	9.00522	7.3029	8.80026	8.4723	6.49699	11.0733	7.87605	8.72149	7.86478	8.10864	8.64835	7.36423	6.82774	5.84449	9.07622	8.68003	7.00194	13.9565	8.94568	5.4063	8.64972	7.57499	7.28842	8.48842	7.21898	7.63605	7.65656	6.74049	6.03408	6.03456	5.85931	8.04859	8.54167	8.58451	9.42463	6.89969	6.84654	8.90842	6.85377
A0A075B6J9	IGLV2-18	Immunoglobulin lambda variable 2-18	-0.350588	0.049764	0.109245	8.38247	7.15481	8.24746	8.28206	9.09039	9.79832	8.6729	8.65614	8.62342	7.92582	10.6507	8.43608	8.98291	7.8295	7.52008	7.27808	7.13414	9.74288	7.79561	8.95091	8.50348	8.49212	8.08336	7.72804	6.14091	8.09559	7.29595	7.36595	7.26502	7.08357	7.83346	6.91201	7.44789	7.27811	6.94201	8.08485	9.32466	7.3477	7.65575	7.3784	9.08753	7.756	7.50275	7.14104
A0A075B6K4	IGLV3-10	Immunoglobulin lambda variable 3-10	0.428289	0.0161143	0.0440182	8.19815	6.86164	7.51172	8.25624	7.52432	7.65337	12.1809	8.07168	8.54547	8.75475	9.06168	8.73126	8.19231	7.01368	7.84041	8.21679	7.47002	8.89448	8.29865	7.38192	8.59157	9.3904	9.64201	8.14504	8.89623	8.55556	8.94788	9.26419	7.4353	8.58483	7.13603	8.68455	7.39575	8.25168	8.28203	7.57357	8.54195	9.31251	9.2393	9.10604	7.86103	7.37625	9.16794	7.23137
A0A075B6K5	IGLV3-9	Immunoglobulin lambda variable 3-9	0.585479	0.0693356	0.14247	6.36737	7.06352	8.47816	9.16524	10.3356	9.47633	5.69063	10.173	8.48798	5.57792	10.7121	8.71331	8.98432	8.93925	7.60048	8.59643	7.9907	6.18669	7.37959	10.2133	8.13817	5.34532	7.31775	7.80788	6.12556	7.56168	6.51995	6.08162	8.46325	5.63548	7.83988	6.20846	7.32326	8.10751	7.98193	8.49415	7.92392	10.3176	10.3303	8.99084	10.1666	7.1014	8.49678	9.82326
A0A075B6P5	IGKV2-28	Immunoglobulin kappa variable 2-28	0.132781	0.558318	0.675394	8.24781	7.53123	8.51294	9.10628	9.40565	10.0557	8.97462	9.46974	7.97705	7.76143	10.6484	9.589	9.05999	8.56344	7.93698	8.19762	8.36188	7.49948	7.65259	12.179	8.9047	7.24481	9.2611	8.65701	6.44228	8.33579	8.22019	6.72347	9.80289	6.35097	8.40263	8.20875	7.74136	7.79406	8.48472	8.75244	8.77115	9.47944	9.64258	9.40488	8.39887	7.81222	8.49744	8.30753
A0A075B6Q5	IGHV3-64	Immunoglobulin heavy variable 3-64	0.0341929	0.787814	0.857445	6.75476	7.40768	7.28662	7.1684	7.8273	9.43254	7.2404	9.42801	7.77766	7.62377	8.55605	7.63388	6.94044	7.93294	7.71584	7.84267	7.86622	7.11867	7.12403	7.78208	7.71354	7.20215	7.33494	7.64283	7.67169	7.36272	7.64232	6.37058	7.39711	6.96445	7.61442	7.28424	7.33703	7.23122	7.64417	6.83797	7.81323	6.86518	7.18596	8.25586	7.83747	7.29213	7.62547	7.44655
A0A075B6S2	IGKV2D-29	Immunoglobulin kappa variable 2D-29	-0.177886	0.421808	0.55666	10.4115	9.22259	10.3195	11.3312	11.7234	11.9251	11.2178	11.5991	10.8406	10.0207	13.0675	12.2771	10.4521	12.3812	10.3177	10.8891	10.7237	9.35766	9.9728	10.5596	11.4714	10.0903	11.7986	10.4101	9.58695	10.6796	11.2287	9.25488	7.49479	9.54897	10.7493	9.01755	9.44986	10.4118	10.2739	10.7491	11.5814	9.83938	10.8789	12.6919	10.6321	9.6913	8.81833	10.1071
A0A075B6S5	IGKV1-27	Immunoglobulin kappa variable 1-27	0.0881991	0.484323	0.612954	8.91538	7.84515	7.56868	7.27393	7.17057	6.45819	6.62998	7.38937	6.14096	7.25148	7.74338	7.35798	7.21189	7.30823	7.47423	7.28224	6.73562	7.35703	7.80631	8.53422	7.59728	6.95737	7.26239	7.16932	7.62267	7.5247	7.40789	7.44925	6.69491	7.35947	7.44119	7.38397	7.59519	7.52396	8.58089	8.03479	7.80437	7.94921	7.31052	9.24503	8.45068	7.37536	8.27717	7.73594
A0A075B7B8	IGHV3OR16-12	Immunoglobulin heavy variable 3/OR16-12 (non-functional) (Fragment)	0.0199915	0.896034	0.931709	7.69715	6.71554	7.30883	7.96677	8.69248	8.20143	7.57456	8.49106	8.48438	7.47283	10.4967	8.62902	8.43102	9.48931	8.77041	8.98592	8.81706	7.59722	7.97256	8.68194	8.11866	8.48104	8.61182	9.00009	8.59824	9.5045	9.3865	7.98524	9.58409	8.78486	8.54949	7.4988	7.69484	7.73889	7.01488	7.81805	8.4201	8.19656	8.79017	8.23647	7.39686	8.038	8.33849	7.77806
A0A075B7D0	IGHV1OR15-1	Immunoglobulin heavy variable 1/OR15-1 (non-functional) (Fragment)	-0.32023	0.100776	0.191096	10.5693	10.1822	9.14876	11.6642	9.26911	9.48864	9.2773	8.36078	8.435	9.56258	8.64825	9.3148	10.9175	10.8787	9.50992	10.2243	11.1497	9.81342	9.01761	10.9304	10.4138	9.49868	9.58353	9.78892	9.61582	10.2814	10.0354	9.2613	10.064	10.1843	8.89227	9.74445	9.46063	10.6992	9.68553	10.7068	10.3459	10.3648	10.0581	11.862	9.97068	9.71641	9.81503	9.17183
A0A075B7D8	IGHV3OR15-7	Immunoglobulin heavy variable 3/OR15-7 (pseudogene) (Fragment)	0.181245	0.26222	0.394972	8.25489	8.20427	9.00971	8.25163	7.89882	8.56546	7.02181	9.64337	8.6293	8.77165	7.03156	9.28192	8.7139	9.00852	8.02813	8.37082	8.62633	8.07809	7.25864	9.56631	8.85239	8.19649	8.18948	8.40325	8.2918	8.52836	8.3183	7.82064	7.37038	8.11632	8.89971	8.07306	8.1328	8.26033	8.31581	8.58638	8.88236	8.13897	8.72895	8.00851	8.21087	7.70625	8.87562	8.48287
A0A087WSX0	IGLV5-45	Immunoglobulin lambda variable 5-45	-0.157691	0.420328	0.555037	6.25483	7.77291	7.82567	7.98368	8.04402	10.6993	7.90697	8.24974	7.55673	7.28945	11.591	6.71327	8.47617	9.85653	7.85167	7.12696	7.95851	6.92176	8.15448	7.03537	9.3203	6.68976	7.43615	8.53285	7.46024	7.02859	6.76297	6.12044	7.89907	7.85844	7.22407	7.76156	7.18532	7.73183	7.232	8.47806	8.19963	6.65212	7.27943	7.47766	7.87179	7.10564	7.24427	7.79426
A0A087WSY6	IGKV3D-15	Immunoglobulin kappa variable 3D-15	0.264611	0.15886	0.270805	6.47691	7.09175	8.06017	9.0589	9.17985	8.9119	8.60129	9.20636	8.43318	7.43318	10.4337	10.1696	8.78607	9.32003	7.8876	8.2151	9.13537	7.57205	7.32119	8.71013	8.8249	8.91311	9.03249	8.51615	7.73044	7.08066	7.47714	6.21195	7.26512	6.82122	7.75758	6.66943	8.35756	8.51415	8.20535	8.9822	8.75561	8.214	9.75713	8.53387	8.00766	7.98836	8.11827	7.10541
A0A087WSZ0	IGKV1D-8	Immunoglobulin kappa variable 1D-8	0.517479	0.0310097	0.0750876	3.48372	6.10991	4.15573	4.09397	4.70605	6.23354	5.27789	4.48722	4.97148	5.85756	6.25615	5.90704	5.10402	5.27586	5.41634	5.76943	3.95868	3.16059	5.17925	8.44748	4.49674	5.62145	2.30545	5.35016	6.21846	2.56327	4.63099	5.79884	5.35096	4.93269	4.88102	6.2508	5.15954	5.93898	3.52219	3.99011	4.34831	7.04862	5.41788	6.90507	4.07525	6.85456	6.35962	4.99112
A0A087WW87	IGKV2-40	Immunoglobulin kappa variable 2-40	-0.385089	0.071201	0.145526	7.71362	6.01443	7.52232	5.74208	5.98279	7.28438	6.91578	5.95521	6.12375	7.0546	7.87958	6.99016	6.01639	6.8567	5.79862	6.0084	6.06231	4.65739	6.68982	5.35631	6.32296	7.44723	6.77335	6.43458	7.37927	5.88012	5.82964	6.45429	7.58487	7.02737	7.6122	6.43783	7.35838	6.71483	6.72287	8.13889	7.01943	7.08344	2.34661	4.16721	7.71452	7.25281	5.95236	6.88432
A0A087X1C1	TMSB15B	Thymosin beta-15B	-0.494518	0.00509783	0.0170158	8.04633	7.35955	7.25389	7.65018	7.90259	7.34834	8.35485	6.99332	7.30293	8.05415	8.75435	8.08079	7.2802	7.96312	8.48947	8.2293	8.94227	7.55182	7.8877	8.00075	8.66586	7.01715	7.82913	7.94333	8.17814	7.40859	8.12793	7.49009	7.6507	8.14701	7.66939	7.7374	8.05971	8.77608	7.2743	8.7352	9.52016	8.04186	7.96519	7.76948	7.46329	7.43485	6.90906	7.45907
A0A096LP01	SMIM26	Small integral membrane protein 26	0.086432	0.711898	0.801509	5.25278	8.09646	5.52728	4.76088	5.01891	5.89386	4.15043	5.20459	6.18856	5.83521	5.81589	9.6575	5.46617	5.33584	5.37831	4.60039	6.23593	6.71847	5.19328	5.91461	4.81353	4.71304	4.76275	5.37618	5.17099	4.16849	5.95354	4.39226	6.58341	5.28284	3.83041	6.30629	7.09558	6.35143	6.1601	6.23654	6.34999	4.30379	5.79582	6.42605	6.89257	7.32601	5.77974	4.17777
A0A0A0MRZ8	IGKV3D-11	Immunoglobulin kappa variable 3D-11	-0.145364	0.546098	0.664509	10.9843	9.03608	11.7081	12.5524	12.3944	12.9787	12.5578	13.4537	11.6631	11.1537	13.8074	11.857	12.2955	12.846	12.1137	12.6924	12.6058	11.28	11	13.2728	12.676	11.0581	12.5077	11.8649	9.5252	11.3671	11.6868	10.2268	12.8421	11.21	11.7155	8.69277	10.5024	11.7411	12.24	11.697	12.6859	10.48	12.4439	14.8033	10.9288	7.40395	9.75429	11.1327
A0A0A0MS15	IGHV3-49	Immunoglobulin heavy variable 3-49	-0.0517276	0.842226	0.896701	8.13059	4.67976	7.35977	10.1703	8.50474	11.1488	9.99386	10.4723	9.26263	8.11376	10.9855	8.45817	9.51154	9.91035	8.6468	9.35724	9.08575	8.13159	8.26746	8.56664	9.68554	8.46516	9.13628	8.93124	6.70255	9.52734	9.60222	7.2062	6.36932	7.69036	8.39243	5.50994	6.18883	7.1662	6.53033	8.41289	9.85699	8.46404	8.40312	8.73292	7.34174	6.40622	7.40242	7.22008
A0A0A0MT36	IGKV6D-21	Immunoglobulin kappa variable 6D-21	-0.230918	0.230543	0.356666	7.69453	8.1508	7.43022	8.7479	8.348	7.60686	7.54796	8.99344	10.0351	7.62318	7.09018	7.81099	8.14023	8.68896	7.67825	7.8871	8.25008	7.48552	7.32161	4.66009	9.34502	8.50849	7.98326	7.91827	8.02125	8.35001	7.55749	8.2053	7.55016	7.3069	8.63452	7.83855	8.15734	5.80245	7.7635	7.90503	7.92057	7.90579	7.9959	7.16796	8.5663	7.66418	6.38241	8.01231
A0A0A0MT89	IGKJ1	Immunoglobulin kappa joining 1	0.20655	0.113432	0.208957	7.66949	7.79683	6.68818	7.50305	7.50475	6.81029	6.43226	7.95058	7.80693	6.932	9.34784	7.40412	7.64132	7.05822	6.99946	7.28941	7.5419	7.23189	7.54425	7.92818	7.75655	7.02238	7.27114	7.14621	7.92386	7.38726	7.00292	7.37791	8.13697	7.29561	7.137	7.32395	7.28213	7.34482	7.5192	6.7321	8.91418	7.86062	7.84023	8.30378	7.57968	6.74132	8.8822	6.88778
A0A0B4J1U3	IGLV1-36	Immunoglobulin lambda variable 1-36	-0.0018523	0.990539	0.993685	8.86129	6.94164	7.46527	7.26958	8.45548	7.55243	6.81593	6.75089	7.11806	7.32864	7.11546	6.9845	7.47156	7.50799	6.47738	7.20057	6.9465	6.18888	7.15301	7.163	7.06879	7.12801	7.04183	8.12516	7.2945	7.46745	6.9611	6.57115	7.41498	7.16603	6.53003	7.2671	6.97509	7.2908	7.10789	7.44074	6.62588	7.7575	7.58546	8.63936	7.60628	7.00595	7.61641	6.79309
A0A0B4J1U7	IGHV6-1	Immunoglobulin heavy variable 6-1	-0.496599	0.00629917	0.0202177	7.69963	7.62982	7.9605	8.49485	7.29474	8.24528	7.36428	8.26228	7.88463	7.47367	10.1595	8.25655	7.98321	7.33007	8.39868	8.69788	6.86871	6.61176	6.90774	8.24534	7.75113	8.04466	9.0354	9.14133	7.20235	7.62509	8.50486	6.20136	8.44587	8.25253	5.23399	5.55435	7.95706	8.01537	7.60086	7.92979	7.66384	7.68288	8.59714	8.48126	7.94898	7.65211	8.2355	5.2894
A0A0B4J1V0	IGHV3-15	Immunoglobulin heavy variable 3-15	-0.143868	0.402309	0.537777	7.32673	7.39333	6.58848	7.79548	8.00598	8.37047	6.98978	8.74137	7.89392	6.6674	9.88233	8.49661	7.88051	8.26891	7.47407	8.19484	8.42263	6.90567	6.99246	9.5329	8.42623	7.48183	7.6203	8.2599	6.26422	8.21579	7.59422	6.56973	7.66353	6.98202	8.68277	7.78956	7.61819	8.02624	7.28678	7.59243	8.44537	7.65963	8.74355	7.44367	8.10806	8.42538	8.84494	7.69665
A0A0B4J1V2	IGHV2-26	Immunoglobulin heavy variable 2-26	-0.244609	0.220136	0.344551	6.12612	6.13475	4.20813	6.44247	7.27372	5.194	6.19035	5.81098	5.74883	6.43445	5.24031	6.83727	3.05791	5.74066	6.74509	5.92721	6.16345	6.42534	5.71382	6.09724	9.64266	5.87671	5.64747	6.71384	6.0226	5.47011	5.86506	5.44729	5.70648	5.4511	5.73396	5.72252	6.17073	5.64372	6.15288	6.21156	6.22868	5.32594	6.54725	7.79849	7.47646	5.79752	6.18355	5.47149
A0A0B4J1V6	IGHV3-73	Immunoglobulin heavy variable 3-73	-0.367679	0.0576969	0.123156	8.14413	8.04979	7.28654	8.18191	6.93627	8.03846	7.76159	7.25349	7.31353	7.86361	9.11856	6.85695	7.6363	8.13797	7.42555	8.70075	7.50172	6.02921	6.1708	6.26934	8.14544	5.98029	8.88707	9.47587	6.45314	8.35711	8.4743	6.78349	8.40918	7.90331	7.24431	8.07548	8.73476	7.48948	6.8764	5.4395	8.61898	6.32679	7.88946	6.66299	8.08021	8.04248	6.75601	7.61014
A0A0B4J1Y8	IGLV9-49	Immunoglobulin lambda variable 9-49	0.0382139	0.774725	0.84898	6.66302	8.02944	6.5384	7.07298	6.074	9.65767	7.03095	6.46476	7.27837	6.92734	8.01475	7.68386	7.18342	7.47579	6.60441	7.66262	6.25135	7.8812	7.10926	6.1228	7.60249	7.12989	8.41429	7.56339	7.09022	6.86449	7.93081	8.04453	5.89375	6.68927	6.83196	6.3859	7.21568	8.50724	6.65956	6.03071	7.466	6.55633	7.39196	7.42982	7.73965	6.1619	8.86889	9.18079
A0A0B4J1Y9	IGHV3-72	Immunoglobulin heavy variable 3-72	0.135277	0.459636	0.591864	8.71011	8.13516	8.8843	9.8703	9.91154	10.2866	8.58241	9.7755	8.6333	8.55983	11.903	10.7422	9.94888	9.99088	9.34206	10.2138	9.77875	8.3546	9.64782	9.72232	9.86503	7.67305	11.5784	9.79927	8.17037	9.2875	10.0806	8.47813	8.46609	8.40558	8.41741	8.46762	8.11185	8.96229	8.7422	8.90376	8.19165	8.24783	10.6926	8.90776	7.80334	7.82862	9.80939	8.15187
A0A0B4J2B5	IGHV3OR16-9	Immunoglobulin heavy variable 3/OR16-9 (non-functional) (Fragment)	-0.452001	0.0437342	0.0984458	11.7709	9.75363	12.5137	11.8444	11.0376	11.3328	12.4569	12.2629	11.8274	11.2341	13.1698	12.5289	12.6344	12.2492	11.8767	12.9151	13.7205	11.6649	10.8375	12.5477	12.4408	11.7958	12.4354	13.1305	10.4964	13.216	12.3586	11.1189	8.46029	11.6972	11.9333	10.5828	10.8928	11.3167	11.1466	11.4426	12.7443	12.0654	11.9666	8.72774	12.4728	10.1365	11.8709	12.4166
A0A0B4J2D5	GATD3B	Putative glutamine amidotransferase-like class 1 domain-containing protein 3B, mitochondrial	-0.518931	0.00223599	0.00861247	9.79293	11.0705	11.5298	10.5353	10.3455	10.9615	10.6141	10.1793	9.78005	10.9672	9.72226	10.934	10.2723	10.5335	10.0709	10.968	11.0132	11.9854	11.5565	8.15121	10.0769	10.5033	9.76279	10.3322	11.0025	9.83609	10.7425	10.1714	8.31061	9.90594	9.48444	10.8528	9.4692	11.1519	10.1175	10.0569	10.1668	9.54812	9.57336	9.20947	9.99577	11.405	10.9372	8.828
A0A0B4J2E5	PWP2	Utp12 domain-containing protein	0.596574	0.000248865	0.00138787	7.51687	8.24041	7.4684	6.90418	6.76691	7.12625	7.12041	6.92714	7.7768	8.33164	5.59502	7.2272	7.70661	8.43684	8.51925	7.53828	8.32201	8.53732	7.56329	6.38468	6.27356	8.24751	8.57111	8.89288	9.01008	7.91969	7.85397	8.73501	7.35036	8.02491	7.49179	7.55698	8.21004	7.98991	7.42273	7.39032	6.45099	7.28869	7.98523	7.2814	8.55342	6.70608	8.43915	7.82676
A0A0B4J2F0	PIGBOS1	Protein PIGBOS1	0.159067	0.359875	0.496178	8.89179	8.50053	8.11389	7.47287	6.86432	7.44136	7.15895	7.3908	7.99187	7.75306	6.94346	7.42791	7.89265	6.42106	7.35561	7.41601	7.24782	9.72062	7.41508	7.1904	7.24448	7.2178	6.80597	7.82808	8.94192	7.36359	7.60652	7.97624	6.83474	7.39475	7.99274	8.4854	7.98422	6.98666	8.21671	8.15569	6.74218	7.76172	7.72164	8.34415	7.9015	9.40337	8.26844	7.55972
A0A0C4DH24	IGKV6-21	Immunoglobulin kappa variable 6-21	0.320341	0.135813	0.239986	6.92418	5.84583	6.87564	7.95573	7.9147	8.84216	6.7567	7.58381	6.89385	7.07867	9.65869	6.99155	7.28743	9.67991	7.24842	6.88469	7.14577	6.7407	6.26477	6.40399	6.91763	9.66267	9.64305	8.68568	6.24659	6.77566	7.78805	6.70515	9.68269	9.67155	8.10269	9.68795	9.68599	6.83716	6.16613	6.34614	9.64528	6.23864	4.75378	7.01653	8.49673	9.67154	6.42073	9.67693
A0A0C4DH25	IGKV3D-20	Immunoglobulin kappa variable 3D-20	-0.244582	0.394268	0.530537	8.67381	5.33523	7.47188	10.04	9.56084	10.6882	11.0152	8.41568	7.28084	9.95738	11.0968	9.97875	8.3391	9.79633	9.42881	9.86059	10.1844	9.40463	7.47792	12.1739	10.0911	9.31699	10.4561	11.3012	7.88573	9.47374	10.3083	9.22842	9.76108	8.9608	8.20868	5.63156	7.48338	6.05875	9.38813	6.79655	8.54372	10.1275	9.73877	11.6539	5.62851	5.95734	11.7109	8.4873
A0A0C4DH29	IGHV1-3	Immunoglobulin heavy variable 1-3	-0.395552	0.024029	0.0610051	6.96247	7.26579	6.19694	7.86927	6.06684	7.05149	6.78834	5.75515	5.83155	7.32741	7.95581	6.8256	6.5983	7.58145	6.71781	7.06396	6.94119	6.82063	6.27201	6.53287	6.23069	6.50452	9.64305	6.25317	6.21185	6.35347	6.36439	5.28866	9.68269	6.11029	6.31158	5.82369	6.2357	6.62321	7.82568	6.35747	7.46362	5.25182	8.28584	3.87209	6.98529	7.55175	6.94172	6.21678
A0A0C4DH31	IGHV1-18	Immunoglobulin heavy variable 1-18	-0.00883775	0.970535	0.981411	7.68245	6.76174	8.02326	8.3438	8.44039	9.89201	7.76395	9.29504	8.06356	6.74734	11.0012	8.75439	8.90257	9.84592	10.057	8.65786	9.82812	7.33582	8.10922	5.94168	9.86673	7.36901	10.0687	9.4202	7.62794	7.85669	7.99256	6.28944	8.51819	7.61085	8.36458	6.83653	7.56543	9.59862	9.51046	8.79666	9.56726	7.11152	9.48674	6.2511	8.67354	7.50622	5.91967	6.62734
A0A0C4DH34	IGHV4-28	Immunoglobulin heavy variable 4-28	-0.187068	0.252151	0.382197	6.49905	7.01885	6.77941	7.41564	7.68114	7.60902	6.73424	7.35245	6.32107	7.37763	10.0388	7.34976	7.37667	7.92781	6.56578	6.63072	7.3273	6.54479	6.43518	8.42769	9.50231	7.6009	7.81934	7.51838	7.39044	7.04054	6.14066	6.56356	9.68269	7.15165	7.6609	6.73218	7.92847	6.66555	6.66733	6.95994	6.4391	8.08867	5.91648	7.04437	6.66786	7.08864	6.90657	6.39454
A0A0C4DH35	IGHV3-35	Probable non-functional immunoglobulin heavy variable 3-35	-0.687485	0.000811246	0.00371818	7.00665	7.60358	5.57158	9.66522	6.63834	7.1319	6.61992	5.37316	7.85819	8.36365	7.8586	7.63345	8.21482	8.46396	6.54339	8.4658	7.50875	6.46859	5.54951	6.6745	4.48639	5.84339	7.25058	6.68448	6.46522	7.19151	7.6155	6.4672	5.68111	7.17607	5.6388	6.10315	9.68599	7.05453	6.4901	6.89721	6.85646	6.70293	6.17116	8.07647	7.41758	5.81376	8.46575	6.9442
A0A0C4DH36	IGHV3-38	Probable non-functional immunoglobulin heavy variable 3-38	-0.168828	0.225586	0.350822	6.5644	6.72134	11.1284	8.69858	8.56099	9.04206	8.3372	8.17195	7.48723	7.66227	7.67727	8.41728	8.09544	7.74705	7.45815	7.978	8.31328	7.84021	8.24532	8.30318	9.79354	7.71849	9.44349	7.80985	7.09998	8.30808	8.17226	7.49592	7.23838	7.77604	9.47273	7.52378	8.71028	8.15168	8.59452	8.48775	8.56722	7.43216	8.7538	8.06025	7.94352	7.7231	7.89766	7.95013
A0A0C4DH38	IGHV5-51	Immunoglobulin heavy variable 5-51	0.226263	0.282025	0.416181	8.25947	8.07461	8.04853	9.67416	9.46187	10.4784	8.48507	9.22997	7.86209	7.80608	11.0793	8.03505	9.05244	9.57608	7.45291	9.41683	9.41156	8.04813	8.61279	8.97143	10.1023	7.30765	8.59376	8.80517	7.05802	8.98605	9.14594	7.34896	7.12222	7.19138	8.51374	6.80618	7.86071	8.70045	8.21439	8.25079	9.53152	9.55661	9.9215	9.64203	8.20736	7.39023	8.8681	8.54401
A0A0C4DH55	IGKV3D-7	Immunoglobulin kappa variable 3D-7	0.150991	0.639627	0.742545	10.9284	8.25547	10.1131	13.7855	12.8665	12.2423	13.9345	10.6476	10.4151	12.2486	14.3802	11.6292	9.46648	11.3981	12.2454	12.5112	12.4243	11.7048	8.18707	13.8386	12.4731	12.033	14.1233	13.7272	9.87687	12.9781	13.0115	11.0969	10.9475	11.4187	9.33581	11.1677	10.4066	9.7336	11.405	8.4935	12.3976	12.1222	13.676	13.4481	8.86537	7.44246	13.7541	11.4843
A0A0C4DH67	IGKV1-8	Immunoglobulin kappa variable 1-8	0.332891	0.0869733	0.169829	7.75029	7.73192	6.34094	8.54099	8.27654	9.08299	8.45643	7.97255	7.46946	8.34647	9.30093	8.58658	7.75422	7.98968	6.63294	8.57606	7.13127	7.26648	5.99774	7.26368	11.1322	7.92559	10.7562	7.42078	7.7859	6.89514	8.64814	6.96549	7.66309	7.7932	8.05772	7.75748	6.38842	7.83874	6.59333	6.67972	7.43695	7.94715	8.83729	9.4333	6.40804	7.57964	8.09001	6.88862
A0A0C4DH68	IGKV2-24	Immunoglobulin kappa variable 2-24	-0.380013	0.0662813	0.137445	9.78349	8.16753	9.13063	10.3725	9.91713	11.1885	9.89064	10.3806	9.07528	8.02713	11.1119	10.508	10.2146	9.92196	9.24052	9.74566	9.58605	8.72827	9.07514	9.00748	10.7881	9.23396	8.63679	9.598	7.01029	9.68859	9.91222	8.43354	6.83428	8.91331	9.49398	8.51046	8.73862	9.34784	8.33932	9.39465	9.66255	9.05511	8.02082	6.83218	9.8784	8.6676	6.60425	8.58183
A0A0C4DH72	IGKV1-6	Immunoglobulin kappa variable 1-6	0.0443597	0.783843	0.854986	8.35839	7.11907	7.55177	8.5939	8.63718	9.81252	7.72637	9.1799	7.81971	6.51929	9.75306	8.84576	8.66488	8.13377	7.6687	8.86236	9.1039	8.28755	7.59142	10.0496	9.18597	8.22878	8.89649	9.06903	7.43122	7.93032	9.21293	8.63353	7.09825	9.16272	8.97765	8.29164	8.29061	9.49481	9.2293	8.05425	8.48202	8.59509	9.28697	8.82445	7.89266	7.69941	9.59692	8.64207
A0A0G2JMD5	PRAMEF33	PRAME family member 33	-0.182322	0.230678	0.356717	7.71717	7.7599	7.13173	9.2558	7.65255	8.82412	8.11871	8.5332	8.59024	9.243	9.32967	7.54837	8.20805	8.50835	7.05673	8.35556	8.99758	8.25428	7.80218	6.4361	9.01479	7.52128	7.76517	6.61354	7.70288	8.5832	7.56952	7.48962	8.33157	8.00322	7.38082	7.75198	7.77187	5.78807	5.95889	7.58538	7.12176	7.71629	7.99553	7.29239	7.39175	7.64783	7.64149	7.63759
A0A0G2JRQ6		Ig-like domain-containing protein (Fragment)	0.187517	0.220962	0.345278	6.41219	8.65666	7.89437	7.59676	7.92302	7.59459	8.82669	8.50567	8.72312	7.67094	10.0792	8.10679	7.57322	6.92368	7.78968	7.99575	8.41264	7.8295	8.2015	8.12153	6.44047	7.86035	7.45885	8.123	6.89147	8.2672	7.99519	7.13982	8.21809	7.21413	8.23133	8.0874	8.39487	8.24343	10.1753	7.95958	8.05771	8.08109	9.02055	7.4896	8.50439	8.39729	8.149	8.16338
A0A0G2JS06	IGLV5-39	Immunoglobulin lambda variable 5-39	-0.0556774	0.707919	0.79766	7.18917	7.16666	6.33596	5.79379	7.04721	7.74847	7.37374	6.67342	6.68186	7.8335	9.6959	7.64895	6.47111	7.06382	6.58895	6.68641	7.60963	7.05535	6.69457	6.82043	7.35098	7.13681	6.66758	7.16229	5.95842	6.31996	5.41557	7.0714	6.81746	6.81736	6.60015	6.70277	6.82397	6.69112	6.85044	8.11632	9.64528	7.02528	6.93172	7.03729	7.01617	7.59094	6.81741	7.22089
A0A0J9YX35	IGHV3-64D	Immunoglobulin heavy variable 3-64D	0.0105494	0.939577	0.960893	7.484	7.34537	8.96274	8.30707	7.93411	9.03296	8.50475	8.25585	8.51254	7.74573	9.58594	8.47166	8.64819	9.38688	8.40528	8.94856	9.96825	7.57285	8.24208	8.54367	8.52014	9.1224	8.85889	8.67433	8.27847	9.34944	9.22221	7.69656	7.9493	8.53416	8.89585	8.29642	9.01938	7.85935	8.32948	8.35438	8.68685	7.76223	8.80167	8.23845	8.51622	7.78794	8.27294	8.12159
A0A0J9YY99		Ig-like domain-containing protein (Fragment)	-0.302492	0.0866874	0.16937	5.98894	6.9774	5.41154	6.64188	6.05454	6.28671	2.60137	4.8201	4.90764	6.2172	7.06851	5.09803	5.66154	5.97353	5.84487	4.5195	5.93911	4.54113	5.19042	6.62678	5.38982	4.59	5.43578	6.16879	6.47558	5.09295	6.48654	5.70269	4.40857	5.48354	6.93672	6.60834	5.71111	6.79631	5.88956	6.07329	5.40073	5.67698	5.96478	7.53826	6.0389	6.38689	5.8162	5.02692
A0A1B0GUL7		Protein kinase domain-containing protein	0.0978319	0.531432	0.652953	6.63561	4.57983	5.83874	5.40498	5.92789	5.39443	5.44759	5.58929	6.14364	5.66141	7.1582	5.1634	5.97073	6.1773	5.99334	5.78334	6.03718	5.89819	5.96348	6.04618	6.5639	5.27978	6.6724	6.19786	6.22806	6.27877	6.39672	6.05616	6.74239	5.87372	5.3215	5.4213	5.75253	5.41164	5.8268	5.75417	6.78368	5.82082	6.23361	6.20254	6.17307	5.44723	6.38126	5.50989
A0A2R8Y4L2	HNRNPA1L3	Heterogeneous nuclear ribonucleoprotein A1-like 3	-0.130513	0.398931	0.534508	7.81906	6.29031	7.62524	6.88352	6.80095	6.58897	6.63053	6.89497	7.62166	6.58852	7.56238	5.39006	6.52747	7.1322	6.28826	6.75043	6.82146	7.2397	6.67929	6.58465	5.96521	9.66267	6.31644	6.52556	6.99584	6.57246	5.61487	6.68391	6.27414	6.45235	6.71433	7.21674	7.02302	5.56293	6.36153	6.6868	9.64528	7.23721	6.17652	6.96155	8.26891	6.86409	6.52768	6.39054
A0A494C071	PWWP4	PWWP domain-containing 4	0.212842	0.262338	0.394973	5.24571	4.37638	5.02004	5.105	4.68156	4.20676	4.19044	5.05155	4.89582	5.37803	4.24908	4.30082	5.41606	5.08538	4.97083	4.80193	5.39356	5.04394	5.20352	5.38048	1.07868	5.32622	6.00245	5.27623	5.25607	5.87849	5.3527	5.48251	4.68276	8.32132	5.65311	3.91394	5.04249	5.00848	3.27692	4.96472	7.82156	4.96183	4.78833	5.1096	4.44954	5.98519	5.23633	3.9717
A0AV96	RBM47	RNA-binding protein 47	1.2821	6.39189e-15	9.50042e-13	8.23022	7.92249	8.23458	8.0184	7.01851	7.06037	7.98048	7.95142	8.83132	8.28381	7.22956	6.89063	8.1454	8.72685	8.26916	8.85068	7.67518	8.52101	9.14412	7.8899	4.77815	7.47752	8.07754	8.51232	9.26512	8.84032	7.38016	8.33416	6.87224	7.21556	7.74241	8.19881	9.26776	8.3572	6.98471	7.95954	6.24976	7.82627	8.16291	7.73667	7.28487	7.97072	7.58189	7.91266
A0AVF1	IFT56	Intraflagellar transport protein 56	-0.239912	0.0270605	0.0670509	6.06017	6.58452	6.46469	5.5944	5.07413	5.99372	6.30295	5.36514	6.19535	5.929	5.39549	5.57022	5.81809	5.7823	6.54519	6.47595	6.7563	6.33002	6.56974	6.42375	4.76294	6.92976	6.00941	6.74216	6.13134	5.49048	5.62506	6.49012	5.29912	6.58312	5.38668	6.36539	6.48665	6.58281	6.43543	6.59345	5.40422	6.38051	6.728	5.97371	7.0212	6.63315	6.43377	6.07751
A0AVT1	UBA6	Ubiquitin-like modifier-activating enzyme 6	-0.27774	0.0158261	0.0433834	8.32338	8.49283	9.54041	9.1214	8.75087	8.97912	9.41247	9.07632	8.69561	9.35438	9.6765	9.25129	9.90335	9.94948	10.4224	9.68895	10.2267	8.90882	9.48636	9.18041	9.17494	7.81257	9.9079	9.55484	8.69339	9.699	9.41676	10.0051	8.17009	9.79613	9.80764	9.98093	9.08766	9.46127	9.57884	10.0433	9.64481	7.76931	9.26205	7.68261	9.41063	8.13669	9.09601	10.0538
A0FGR8	ESYT2	Extended synaptotagmin-2	0.389223	0.0032169	0.0115623	9.46027	9.18627	9.93363	8.59839	8.65877	9.12721	9.85523	9.1399	9.00325	9.9172	9.16294	9.85432	9.84565	9.27909	10.9482	10.9487	9.8512	9.87143	10.1491	8.4539	8.86955	9.56738	9.65213	10.1812	11.0374	9.34372	9.58768	9.33954	9.06387	10.2031	11.0749	10.0916	10.0269	9.34025	9.99887	9.35578	9.00418	8.68539	9.50122	8.55069	9.01434	9.77327	9.48424	9.77925
A0JNW5	BLTP3B	UHRF1-binding protein 1-like	-0.196071	0.112246	0.207285	6.39606	5.71714	6.59091	5.78229	5.90243	6.2391	5.49624	6.1387	5.98616	5.60607	7.17982	5.92358	6.44508	5.41672	4.97741	5.93096	5.04419	5.50837	5.75407	7.30469	5.23052	5.50994	5.66204	4.74832	4.32167	4.55218	4.24485	5.43865	5.48874	5.82043	5.66064	6.37556	5.4512	4.87016	4.84849	6.21669	5.42396	5.64717	5.32082	5.08291	5.44327	6.11858	4.98957	6.2549
A0M8Q6	IGLC7	Immunoglobulin lambda constant 7	-0.0255926	0.906821	0.938292	4.8299	6.60038	5.7244	6.75056	5.83822	5.49679	7.0037	5.52975	4.71281	6.20636	5.48071	5.72421	6.10388	6.44105	5.41436	6.37757	6.37958	5.24077	6.49991	7.22364	6.37168	6.20107	5.8003	5.87855	6.56402	6.50517	6.0373	6.45681	7.32275	6.52021	6.4223	4.72422	6.07282	5.81135	6.74583	6.20239	5.85821	6.44149	7.17375	6.51207	5.22029	5.40502	5.95109	4.90866
A0MZ66	SHTN1	Shootin-1	0.409987	0.00476815	0.0160639	8.67175	9.62755	9.89231	9.84323	9.50701	9.59746	8.59516	10.2806	10.8843	8.7005	7.98143	9.37096	10.3286	9.40763	9.12432	9.43405	8.50745	8.70631	9.62887	8.22778	8.90782	8.0872	8.8743	8.16677	8.34016	9.2997	9.03372	9.18722	9.34152	8.5262	9.35557	7.87134	8.71768	10.3349	8.82043	10.5862	9.73242	9.25388	8.39275	9.46326	9.52603	8.80642	8.16086	9.95758
A0PK00	TMEM120B	Transmembrane protein 120B	0.126845	0.308117	0.442098	5.39425	6.52977	6.27389	6.07003	5.48102	5.97054	6.70935	5.88743	5.69414	6.74437	5.55189	5.69265	6.22463	6.1334	6.22223	5.83474	6.46662	6.37139	5.98575	4.98087	9.64266	5.45692	5.85815	5.40185	5.54173	5.99116	5.91574	6.09448	5.90586	6.32732	6.18466	6.05321	5.93035	5.6481	6.14257	6.27512	5.4459	6.31115	5.33837	5.93493	5.43337	6.77441	6.1282	4.36724
A1A4S6	ARHGAP10	Rho GTPase-activating protein 10	0.286373	0.0644144	0.134456	6.42243	7.2327	6.25295	6.55345	6.34935	6.78707	5.45765	6.15127	7.09594	6.49034	6.90224	6.61583	6.59789	7.36372	7.15725	6.29681	6.27399	6.89937	6.2834	7.00419	7.25687	6.94264	6.48174	6.92677	6.61622	7.35012	6.78689	6.11594	6.01085	6.7586	7.73836	6.94612	5.75391	6.58543	5.54623	6.83435	9.64528	6.93558	6.50712	6.44076	7.33843	6.09945	6.86664	5.41974
A1A5C7	SLC22A23	Solute carrier family 22 member 23	-0.393933	0.0212237	0.0550586	5.46278	6.66474	5.53432	8.8407	6.25053	7.40596	6.70203	4.69119	6.25855	6.85517	9.65869	8.28027	6.31451	6.40628	6.55918	6.58836	6.7628	7.07326	6.82498	7.29134	7.05463	7.11577	9.64305	6.24646	6.79428	7.56442	5.96306	6.12006	6.01161	6.92049	6.41382	6.00287	9.68599	6.73757	6.11404	7.12452	6.85438	6.10019	6.70574	6.97626	6.58059	7.07134	6.31888	6.25328
A1A5D9	BICDL2	BICD family-like cargo adapter 2	-0.237081	0.392883	0.529166	5.93666	5.09023	5.21935	5.13077	5.21105	4.68089	6.08586	5.47514	6.08191	5.55686	9.65869	9.6575	5.4846	9.67991	4.66054	3.94385	6.18633	7.36765	6.13006	3.16766	4.79417	9.66267	9.64305	5.2856	5.56508	5.64703	9.67776	5.23347	7.14915	5.01802	6.78732	4.79902	4.92431	9.67494	5.00119	4.34867	9.64528	5.91531	4.34877	5.96255	6.45172	3.09561	6.03469	5.41585
A1IGU5	ARHGEF37	Rho guanine nucleotide exchange factor 37	-0.145123	0.28447	0.41881	7.20824	6.30153	5.34624	6.75251	5.80751	6.26584	6.17518	6.0853	6.34867	6.41509	6.61311	6.3621	5.79951	6.07969	5.92028	6.34287	6.82894	6.49125	5.91818	5.64133	6.56289	6.32105	6.86979	6.25399	6.06945	5.91669	7.39962	4.28993	6.77847	6.11472	7.47871	5.45151	4.93426	6.36165	6.01282	6.56679	6.39905	6.57564	6.1458	6.12416	6.28195	4.59912	6.71995	4.86843
A1KXE4	FAM168B	Myelin-associated neurite-outgrowth inhibitor	-0.387769	0.0425091	0.0963533	6.23519	6.49116	5.85807	5.73108	5.34861	5.69607	5.1203	6.01848	6.19698	5.80615	7.66131	5.33634	6.12227	6.44108	4.33743	4.88973	6.07452	5.82022	5.19341	6.54938	6.32627	5.32207	6.03142	6.09003	6.49203	5.48344	5.37207	6.25513	7.56565	5.84991	5.68646	6.40947	5.96003	6.21471	5.79154	6.33511	4.50841	8.20312	4.76597	7.57715	6.73208	6.93346	6.49696	5.54504
A1KZ92	PXDNL	Probable oxidoreductase PXDNL	-0.13856	0.637507	0.740707	7.22613	6.13015	6.27749	5.29857	5.39615	9.65767	6.31262	5.82811	5.17577	6.96894	9.65869	9.6575	3.72024	7.44675	5.23673	9.67588	8.36841	6.76529	9.12519	8.15902	8.0287	9.66267	6.95415	5.70212	7.0543	7.61187	5.35905	6.3281	6.07347	6.52979	9.66328	7.73824	9.68599	9.67494	6.7131	7.09264	6.12688	6.40093	5.61597	8.25706	7.05304	5.72399	5.30593	6.34257
A1L020	MEX3A	RNA-binding protein MEX3A	-0.379732	0.0693391	0.14247	9.67761	6.34894	6.24812	6.10904	4.1874	4.58647	6.33287	6.0523	5.671	4.14676	4.85513	6.2125	6.131	5.61246	5.40683	6.37756	7.76915	6.17683	5.83752	5.2001	6.01052	9.66267	4.91597	6.62818	7.06802	5.24018	6.586	7.16435	5.12385	6.95617	7.08451	5.3368	6.19461	5.85072	4.60703	6.97155	5.83044	6.32252	6.79881	6.18427	7.77389	5.50673	5.21563	5.91552
A1L0T0	ILVBL	2-hydroxyacyl-CoA lyase 2	0.157045	0.257048	0.388339	7.15764	8.25891	7.04988	6.67301	6.13735	6.01525	7.0957	6.60499	6.39812	7.4449	6.44987	6.70252	6.92013	8.22767	6.65394	6.76174	7.10818	8.36698	7.01586	8.62663	7.06622	6.05378	7.13015	7.28679	7.75005	7.3063	7.57717	6.87693	7.56183	6.46164	6.57006	7.72356	6.48365	7.12203	6.06679	7.85958	6.82938	7.58519	7.68881	6.72925	6.9059	7.23982	7.60966	6.50105
A1L157	TSPAN11	Tetraspanin-11	0.0104111	0.94462	0.964385	5.12322	6.7825	5.79971	5.11727	5.12729	4.69487	5.0174	5.6266	4.75627	5.10798	3.7036	5.06266	5.83236	5.953	5.04951	4.95389	4.87476	4.44281	5.22281	5.25302	4.98664	6.26232	5.76484	5.16624	5.28639	5.01921	4.05944	4.7801	5.15705	5.11723	5.37567	6.17907	5.13875	4.9304	5.05909	5.44792	5.9435	4.89476	5.70871	5.97494	5.87936	5.98717	5.39524	4.33031
A1L170	C1orf226	Uncharacterized protein C1orf226	-0.0888773	0.543044	0.662228	7.10752	7.47506	6.31654	7.99144	6.76913	6.59783	6.96471	6.89642	8.48605	6.99175	7.58663	7.75743	7.33714	7.08165	6.9401	6.68732	7.28853	7.19287	6.87329	6.57978	8.5729	6.70905	6.97422	7.45763	6.87151	7.21946	6.72178	6.2633	6.66869	7.06942	7.4206	7.67408	7.03709	7.4399	7.16835	7.16876	8.0987	6.25108	6.15803	5.51248	7.60342	7.24376	7.32094	6.86642
A1L390	PLEKHG3	Pleckstrin homology domain-containing family G member 3	0.576266	6.1626e-05	0.000429554	6.31803	6.52258	6.66458	6.54259	6.46087	5.72422	6.08071	6.71303	6.18056	6.20728	6.26751	6.32389	6.95895	7.96132	6.353	5.70439	5.85821	5.02881	6.01203	4.42371	5.61864	6.40218	5.10994	6.32316	7.01865	6.78702	6.17663	7.05569	7.80292	6.02156	7.73935	7.08029	7.35163	6.33931	7.61388	7.48787	6.31268	5.90852	6.12374	4.16108	6.53423	6.29048	6.84453	6.75416
A1X283	SH3PXD2B	SH3 and PX domain-containing protein 2B	-0.646236	1.98487e-06	2.25658e-05	7.16843	7.76914	8.41555	7.9673	7.9572	8.25035	8.55085	8.42008	9.15385	7.60323	8.73745	8.72379	9.03808	8.14861	8.5976	8.22677	9.0641	7.71584	7.0383	8.25485	8.4546	8.46448	8.20252	8.94493	7.50097	8.64288	8.34796	8.71708	8.48668	9.09821	8.90737	9.47658	8.05149	7.85043	9.28786	9.40818	8.18726	7.01181	7.15758	7.59473	8.37261	6.84152	7.51434	8.3412
A1Z1Q3	MACROD2	ADP-ribose glycohydrolase MACROD2	0.0269015	0.807185	0.87207	6.95021	7.11949	6.43627	6.54282	6.76375	6.29969	6.85743	6.1762	6.48634	6.12116	5.67666	6.19377	6.77034	6.60186	6.73314	6.30149	5.55323	6.26912	6.49344	6.94556	7.01909	6.22922	6.71157	6.9847	6.95713	6.46182	6.81753	6.96166	7.0992	5.48577	7.82529	6.98644	6.85043	6.46137	6.35802	6.67033	6.18624	6.12599	6.67063	6.0937	8.40819	6.0117	6.33266	6.38008
A2A3K4	PTPDC1	Protein tyrosine phosphatase domain-containing protein 1	-0.0320691	0.878746	0.920456	6.25831	7.62638	7.75564	9.61095	9.86777	8.82636	7.55723	9.93737	7.06658	6.29143	6.98539	10.7842	7.10082	7.02539	7.60821	6.93847	6.76301	5.46048	7.83246	6.73718	8.4681	7.37039	10.4635	7.65458	8.10925	5.71492	6.29624	7.82932	8.06104	7.35316	6.18251	7.87153	7.55954	7.96961	8.01022	6.99373	6.8003	6.24783	7.51776	8.00773	7.03712	7.09754	8.07486	8.06051
A2AJT9	BCLAF3	BCLAF1 and THRAP3 family member 3	-0.0978634	0.571631	0.68551	5.74726	5.22976	5.86177	6.73378	6.00182	5.66926	6.3105	5.25478	5.94694	5.8547	4.44827	5.42238	6.16557	5.37947	6.1476	5.3803	6.66954	6.15381	5.68816	5.88432	10.1925	5.77521	6.98076	5.05467	4.87004	5.58332	5.47284	5.60228	6.16167	5.96026	5.11593	2.79435	5.73168	4.95137	5.2765	5.79123	5.99916	5.98659	3.39658	6.02908	4.9677	6.24002	5.03021	4.31554
A2NJV5	IGKV2-29	Immunoglobulin kappa variable 2-29	-0.2594	0.21313	0.336369	7.94637	7.78366	6.871	8.36879	8.72732	8.26136	8.55616	8.08117	7.38262	6.72541	10.2921	8.07949	7.91702	9.0989	7.61053	8.31721	7.70774	6.83694	6.5956	6.74802	7.40856	6.24098	9.87932	7.98266	7.20923	7.80297	7.57625	7.5083	7.74437	6.95754	7.64731	8.0427	8.51426	7.04797	6.50504	7.20473	9.44475	5.95313	8.56541	8.2979	7.85491	7.82309	7.87815	6.98253
A2RRP1	NBAS	NBAS subunit of NRZ tethering complex	-0.290257	0.0310943	0.0752562	6.9596	7.129	6.93573	5.94358	5.86223	5.33643	7.44825	5.98307	5.72806	7.7163	6.62163	5.62957	6.29059	7.3	7.4919	7.27764	7.13698	7.9368	7.17132	6.47356	6.62491	7.58734	6.81694	7.66645	7.82213	6.92212	7.45612	6.77192	6.38963	7.32024	6.86914	6.79382	6.82526	7.31409	6.96734	7.04677	6.18464	5.62143	6.96997	5.5695	7.27269	7.1734	7.17543	6.29691
A2RTX5	TARS3	Threonine--tRNA ligase 2, cytoplasmic	-0.247131	0.0659061	0.136779	6.79854	7.45911	6.63066	6.79388	6.9596	6.52369	7.6917	6.83425	6.99281	6.16355	6.76402	5.88564	7.42769	7.90035	6.96339	6.97594	7.99974	7.28512	7.54328	7.98749	6.667	6.13859	6.9029	7.05579	7.02067	6.89081	6.38178	7.80569	8.34168	7.2952	7.37792	7.3443	6.98755	7.50712	7.04567	8.10282	7.14276	8.35293	7.83269	9.09593	7.97591	7.23642	8.21911	6.46054
A2RU67	FAM234B	Protein FAM234B	0.0742664	0.524473	0.646209	6.52524	6.80579	6.89502	6.16462	6.14631	6.29793	6.33766	5.94196	5.84767	5.07776	6.313	6.3379	6.23495	6.07833	6.04128	6.11822	6.03723	6.19817	6.07248	6.00785	6.3843	5.83666	5.68085	5.85255	5.99312	6.05462	5.89126	6.39618	5.46647	5.30415	5.81906	7.43952	6.72905	6.18458	6.04147	6.8004	7.66552	6.16653	5.66455	5.96426	7.78323	6.97722	5.79617	5.88584
A2RUC4	TYW5	tRNA wybutosine-synthesizing protein 5	0.0135089	0.898125	0.933115	6.80567	7.66255	6.98191	8.53553	6.65101	7.70014	6.59413	7.57551	7.14523	6.53508	6.64362	6.95969	7.14297	8.03475	7.04862	7.15869	6.91376	6.76728	7.30605	7.57221	7.27148	5.62183	6.61265	6.98938	7.00143	6.39772	6.57356	7.49306	7.23115	8.16657	7.1064	7.76637	7.06944	7.27672	7.29271	7.52159	7.17685	5.38255	6.8312	6.2185	7.45814	7.08822	7.53514	7.10621
A2RUS2	DENND3	DENN domain-containing protein 3	-0.0884633	0.648309	0.750224	6.31141	5.44682	6.05629	5.32273	4.78048	6.439	5.71376	5.21193	5.65161	5.68038	5.72462	4.75942	5.56815	6.26253	6.1261	5.69479	4.70209	6.52989	4.71025	5.68186	6.46813	9.66267	4.17103	5.45669	4.99442	5.02957	5.98649	3.34546	5.60461	4.53514	5.45028	5.39367	5.73728	4.98955	4.8095	5.82465	6.83524	5.45938	5.30589	5.97	5.55368	5.99285	8.78041	4.92412
A3KMH1	VWA8	von Willebrand factor A domain-containing protein 8	0.33115	0.0276085	0.0682582	8.32667	9.45281	7.84938	7.09781	6.95536	6.91607	7.61994	6.89242	7.33396	8.26794	6.78972	6.96506	6.56243	9.66467	7.68362	7.79718	7.51949	8.06048	7.33789	7.09109	6.93213	9.00683	7.4929	8.19826	8.38861	6.10417	7.45569	8.67508	6.4525	7.41501	6.29907	9.01308	8.43083	7.96746	7.1992	7.10346	6.79623	6.54755	7.31851	6.8218	6.98975	8.06504	9.07399	6.82816
A3KN83	SBNO1	Protein strawberry notch homolog 1	0.390257	0.00177457	0.00711448	7.35563	7.82047	7.73002	6.46671	7.28885	6.55637	7.44869	7.3653	7.81261	7.13382	6.89883	7.1297	7.60391	7.86736	7.44108	7.49498	8.07334	7.05477	7.38211	6.63296	5.61229	7.44628	7.57073	7.33645	7.62628	7.20893	7.68212	7.2838	6.73477	8.12017	7.53336	7.04267	7.24368	7.2512	8.13385	7.80889	5.56721	6.27394	7.11151	6.03873	7.79114	6.86669	7.03439	7.66428
A4D126	CRPPA	D-ribitol-5-phosphate cytidylyltransferase	-0.286992	0.0323662	0.0778127	6.38399	6.25956	5.9141	5.9098	5.98211	5.80739	6.24317	5.89106	6.43313	6.2077	5.44819	4.61657	5.86022	5.75255	6.05228	5.66666	5.98697	6.51232	6.16244	6.45435	6.03945	8.21831	5.73822	5.42412	5.60909	6.49185	5.97052	5.98462	6.29165	5.18872	5.90861	6.15977	5.95498	8.1652	5.96703	6.26622	5.99115	4.33402	5.71724	5.01352	6.63799	5.96819	4.84419	4.91685
A4D161	FAM221A	Protein FAM221A	-0.23882	0.0286785	0.0703871	5.58753	5.87958	5.56394	5.93066	4.43178	5.76574	6.05049	5.70415	5.93165	5.92329	6.02061	6.10224	5.4103	6.00698	5.87544	6.24913	6.39527	6.01004	5.00296	5.19276	5.96231	6.11635	5.56994	5.89514	5.95886	5.16451	6.32286	6.10736	6.9326	6.0673	4.86551	5.70669	5.94038	6.18019	5.45801	5.8279	5.89927	5.66354	5.59663	5.58406	6.15039	4.85268	5.67074	4.99196
A4D1E9	GTPBP10	GTP-binding protein 10	0.198401	0.140917	0.247136	6.06916	6.87192	6.11589	5.71184	7.10031	4.87611	5.41413	6.37619	6.47112	6.58899	6.48263	5.95159	5.45582	6.89557	6.58773	5.73974	5.98367	6.35098	7.44617	5.71115	5.12057	5.92467	5.93048	6.37242	6.50578	4.90658	5.27897	5.67691	5.36545	4.79773	6.67559	6.11951	6.30097	4.77349	5.83923	4.58309	6.03018	6.0485	6.01788	5.35066	6.69741	6.51877	6.37845	6.338
A4D1P6	WDR91	WD repeat-containing protein 91	-0.501379	1.19011e-07	2.01482e-06	7.16627	6.76133	7.82587	7.17098	7.8268	6.78865	7.50576	7.49663	7.21771	7.98278	7.34237	7.3298	7.62937	6.89506	7.67733	7.87285	7.77039	7.81207	7.38888	7.98914	6.97831	7.19443	6.2443	7.83952	6.47873	7.41226	7.41664	7.083	7.22901	7.44151	6.7405	6.1555	6.75713	7.03465	6.84409	7.81825	7.28159	7.79629	7.02389	7.2551	7.17785	7.52556	7.8415	6.57663
A4D1S5	RAB19	Ras-related protein Rab-19	-0.0266116	0.902981	0.936236	12.2161	12.0943	9.699	11.637	11.3032	12.4596	12.7372	12.376	12.4652	12.5628	12.2644	11.2239	11.7578	14.2156	12.7649	12.1346	12.5343	12.7378	12.887	12.4527	11.9489	12.4791	12.6435	12.7881	13.2008	11.6952	11.9276	13.2509	9.33823	12.3525	11.5806	12.2744	10.2471	10.1323	11.4945	11.0502	11.9436	11.4474	12.0366	15.3922	12.3021	10.8364	8.92876	12.4508
A4D1U4	DENND11	DENN domain-containing protein 11	-0.0626255	0.561247	0.67764	7.18451	7.22653	5.96491	6.17	6.14271	6.01362	6.24671	5.43463	5.91003	7.14811	5.60964	6.05394	6.81751	6.31443	6.95926	6.09132	7.75501	6.32452	6.72659	6.66351	6.14314	6.64641	6.28243	6.27883	6.68484	6.66652	7.32991	7.4112	6.67056	6.17198	5.31406	6.81003	6.20945	6.71632	5.3025	6.45982	6.6876	6.3038	7.3879	6.16379	6.005	5.54012	7.1261	6.23167
A4D2B0	MBLAC1	Metallo-beta-lactamase domain-containing protein 1	-0.324192	0.0101265	0.0299965	6.7253	6.67876	6.24568	6.45612	7.42723	6.26445	6.8095	5.74111	6.22725	6.01847	5.98521	7.66079	6.15658	6.02561	6.4494	6.5499	6.71945	6.34735	7.72689	6.66654	6.28857	6.53066	7.20634	6.35135	5.62653	6.85886	6.51207	6.58505	8.94685	6.55452	8.00265	6.69523	5.71429	6.74161	6.37196	6.62935	7.09102	7.82882	5.34112	6.07717	6.61025	6.74181	5.54922	6.41734
A4D2P6	GRID2IP	Delphilin	-0.0348156	0.872097	0.916436	6.77057	5.87005	7.85841	6.43272	7.36702	7.96459	7.63685	7.90492	7.83901	9.92434	9.69738	6.19627	9.03187	8.21024	8.49828	8.65713	8.56792	6.89336	8.01695	7.63055	7.23523	7.41683	8.09697	8.33697	8.09276	8.15054	7.78112	5.39358	8.10949	7.97573	8.44109	6.12425	8.07528	6.52851	8.40982	7.68148	7.11494	8.17734	7.20725	8.75375	5.52557	6.71451	7.9929	8.06467
A5A3E0	POTEF	POTE ankyrin domain family member F	-0.451672	0.000886686	0.00400614	12.5521	12.7131	13.6233	12.2886	12.2674	12.2248	12.445	12.4971	12.7022	12.9359	14.3158	12.0227	12.1949	12.2561	12.5002	12.7438	12.3413	12.4099	12.8451	11.7358	12.8679	12.9846	12.7469	12.3915	12.5764	12.4506	12.4651	12.261	11.9309	11.6224	12.8223	12.4161	12.8581	12.4242	12.6298	13.0396	13.0676	11.579	10.9128	11.0236	12.1802	11.427	11.1895	12.634
A5D8V6	VPS37C	Vacuolar protein sorting-associated protein 37C	0.145882	0.189011	0.307574	9.45628	6.74691	7.56721	7.81373	6.72403	7.62451	7.63432	7.7425	7.87947	7.86541	5.87239	6.40023	7.94121	7.22895	6.86053	7.60989	6.38229	7.95585	8.04954	7.77263	6.97388	7.75708	7.77653	8.04996	7.54081	8.23326	7.8788	8.00952	8.13645	7.1927	7.44447	7.50688	6.71011	7.54168	7.23911	7.89563	7.0684	8.47431	7.03373	8.19643	7.40535	8.07669	7.929	8.27953
A5PKW4	PSD	PH and SEC7 domain-containing protein 1	0.00989972	0.947181	0.96598	2.80784	7.2197	6.20135	5.85088	6.02783	6.21274	6.09366	5.72813	6.81563	6.24095	6.76716	5.80612	6.49904	6.42533	7.12628	5.85761	6.20474	6.98766	6.36545	6.70849	6.39193	6.24283	6.85576	6.51493	6.50771	6.2367	6.40379	7.86212	6.7235	6.21192	5.78541	6.49181	7.98365	6.48251	6.39065	5.88286	6.6855	6.92608	6.06818	5.54719	6.07631	5.41986	6.26834	6.49736
A5PLL7	PEDS1	Plasmanylethanolamine desaturase	0.320212	0.0229641	0.0588185	7.10502	7.35704	5.94608	7.40308	6.21226	6.29339	6.67332	6.13136	6.9645	7.42843	6.53068	5.88594	5.69937	7.00088	6.18078	6.52926	6.52296	6.64579	6.3877	6.18025	6.27897	7.05453	6.39995	7.45668	7.3886	5.97131	7.55252	7.22418	7.19785	7.59789	6.68715	7.18829	7.08316	6.77514	7.42612	6.54585	5.20273	5.71663	5.70828	7.2555	7.62167	7.66556	5.21678	6.57607
A5PLN9	TRAPPC13	Trafficking protein particle complex subunit 13	-0.0730978	0.434469	0.568732	7.42888	6.24416	7.308	6.61943	7.00672	6.67234	7.37753	6.85403	7.57428	7.29578	6.89653	5.4455	7.59835	7.06573	7.31255	7.17272	7.45728	7.46089	6.87025	7.24036	7.62323	6.85373	6.98834	7.65479	7.19666	7.24952	7.17114	6.88976	7.57501	7.35898	7.44297	7.24057	6.1341	6.79404	6.96106	7.10097	7.3603	6.50846	7.98776	5.99576	7.22045	6.95776	7.50809	6.94607
A5YKK6	CNOT1	CCR4-NOT transcription complex subunit 1	0.219309	0.08581	0.168361	9.13156	9.02272	8.69123	8.16423	8.23505	7.24393	8.95324	8.18818	8.85031	9.55002	8.58115	8.44391	8.3525	9.20979	9.39329	9.02117	9.26022	8.69721	8.76029	9.0301	7.83354	8.65251	8.81888	9.08373	9.24962	9.26721	8.8863	9.2558	8.3036	9.27838	8.84795	9.151	8.98769	9.85579	9.46171	9.66993	7.71937	6.4793	8.57796	7.02691	9.58062	8.45931	8.83066	8.74251
A5YM72	CARNS1	Carnosine synthase 1	-0.510072	0.0267285	0.0664727	7.54248	7.42314	7.22535	4.40675	6.1933	6.14974	7.64654	7.07185	6.98704	5.89135	7.39789	6.87108	7.75341	8.00781	6.38435	7.72004	5.62007	7.74392	7.03398	5.54646	8.66332	7.15007	8.70175	7.62556	7.17937	7.58537	8.1252	6.95009	2.89057	6.7819	7.90868	7.4498	7.58816	6.79111	7.53373	9.6689	8.65274	7.22404	7.26076	7.06321	5.20751	7.35351	6.84551	7.84867
A6NC98	CCDC88B	Coiled-coil domain-containing protein 88B	0.0866687	0.620502	0.725823	6.61796	6.97245	7.64733	6.44544	6.7358	7.31095	7.19843	7.69669	6.83731	6.84632	7.96152	6.34643	7.59542	6.61525	7.69098	7.09249	6.78263	7.40755	7.05278	6.02537	6.27214	6.81516	6.48919	7.0862	6.48102	6.04517	7.50304	6.47772	5.28643	6.56213	6.11802	6.61512	6.15316	7.05357	6.7029	7.26451	8.37371	6.72374	7.40536	6.02871	6.0863	7.31272	5.52572	7.0019
A6NCE7	MAP1LC3B2	Microtubule-associated proteins 1A/1B light chain 3 beta 2	-1.33657	2.21945e-08	4.56862e-07	10.4389	8.86832	8.72196	11.0219	10.4929	9.36126	10.7661	9.26384	8.6788	8.80414	6.87069	9.70847	10.6096	7.88009	9.692	9.82513	7.92919	8.35344	8.86358	11.7316	10.623	8.38449	8.28219	7.93086	8.78633	9.2739	10.6977	8.09484	10.1397	10.5058	10.8999	9.37353	8.91514	7.47068	9.53456	11.5476	10.8241	9.33361	7.81318	10.4892	9.20878	8.37339	7.54509	10.1572
A6NCS6	C2orf72	Uncharacterized protein C2orf72	-0.526956	0.000535502	0.0026096	8.3813	8.05539	7.79525	7.39607	7.52883	7.34003	7.75171	7.21517	7.31505	6.47045	7.19857	6.18213	6.36499	6.16856	7.55402	7.46503	7.52945	7.3043	7.44819	7.88718	5.85253	7.34904	6.95184	7.15761	6.86414	7.64512	7.57202	7.2282	7.50518	7.5553	8.79928	8.34483	8.85704	7.39469	7.07281	7.7702	7.41864	5.48241	7.04668	7.33862	7.13858	7.26378	6.00034	8.13218
A6NCV1	OR6C74	Olfactory receptor 6C74	0.114979	0.395544	0.531688	6.30777	6.37931	7.31975	8.5901	6.85782	7.07033	6.4682	7.36704	6.1498	6.63736	6.61239	6.44591	6.24854	5.82627	7.12178	6.41374	6.61335	6.37593	7.21241	7.68111	5.54268	5.80937	5.06125	6.26227	5.04681	5.8818	6.12995	5.97429	6.99514	6.04288	7.8064	7.37281	6.2345	6.45965	6.32926	6.8096	5.87212	7.6904	8.29289	7.20352	6.61195	7.02325	6.75694	7.61683
A6NCW0	USP17L3	Ubiquitin carboxyl-terminal hydrolase 17-like protein 3	-0.556768	0.042222	0.0958314	13.99	11.8524	12.9415	14.3078	14.3436	14.1601	13.8267	13.6536	13.4987	14.0765	11.3489	14.8286	14.5685	12.3478	14.3154	15.1563	13.887	13.251	14.1287	13.6667	15.0019	12.9414	12.546	12.4322	14.5314	13.3112	14.3304	12.1715	14.5012	14.0428	12.8679	12.7145	12.9978	12.6232	13.3661	13.5748	11.9217	16.2604	15.4283	16.2201	11.0636	12.6525	15.7438	13.0446
A6ND36	FAM83G	Protein FAM83G	-0.514109	0.00840721	0.0256325	10.0008	7.71783	5.96417	7.14524	7.91833	7.95632	8.03207	6.91621	7.00882	7.00034	8.0569	6.52108	7.48614	6.47118	6.76142	6.16683	7.76641	6.3261	6.94304	6.8609	8.9236	4.48513	8.47194	6.99973	6.89195	7.18829	7.60065	6.07399	6.05614	6.77667	6.04408	7.38877	7.83084	7.5277	6.10717	7.28023	9.55337	6.66654	8.49954	6.0132	7.33343	6.93816	6.3465	6.11347
A6NDB9	PALM3	Paralemmin-3	0.239161	0.118458	0.215955	5.71415	6.69769	7.32348	6.45039	6.91675	7.35583	6.61374	7.08685	7.48475	6.63257	6.67933	6.61392	6.32324	6.15622	7.03068	7.49417	7.23405	7.31628	7.6618	6.33217	5.71536	6.79358	6.33566	6.30619	6.66226	7.07058	6.37456	6.7306	6.69833	6.39271	7.74204	8.25717	5.92589	7.30467	6.80307	5.52475	6.57743	6.86865	6.10198	8.11174	5.49746	7.15455	6.98026	7.12194
A6NDG6	PGP	Glycerol-3-phosphate phosphatase	-0.074199	0.503715	0.630002	8.16431	8.21976	8.99697	8.97206	8.60042	8.55595	6.84849	8.74858	8.98098	7.74398	8.51562	8.81764	9.16432	8.93491	7.86043	8.54167	8.34681	7.78988	8.69954	9.11859	7.93228	6.39989	8.85025	7.54755	8.30735	9.38106	8.13624	8.51818	7.69483	8.79593	9.52528	8.05958	8.09311	9.00307	8.51238	9.02959	8.90625	7.6267	7.52764	8.66767	8.523	8.77649	7.16201	8.31511
A6NDU8	RIMOC1	RAB7A-interacting MON1-CCZ1 complex subunit 1	-0.138254	0.250225	0.379904	7.44079	7.24329	8.25503	7.87585	7.76252	7.72868	7.46787	7.33301	7.33237	7.48287	7.23819	7.19254	7.81055	6.99241	7.71409	7.20772	8.69123	7.50028	7.9577	8.77044	6.68228	4.52285	6.96559	7.637	7.70385	7.83765	7.31782	6.64777	8.73366	7.46352	8.41377	7.60065	7.00375	8.72906	7.57698	8.43479	7.17308	7.46085	7.32155	8.15615	8.23734	7.32823	6.54358	7.76279
A6NE02	BTBD17	BTB/POZ domain-containing protein 17	-0.77393	4.18326e-06	4.30552e-05	6.85595	5.88469	7.32387	6.73048	7.02553	7.04302	7.83538	6.66837	6.06778	7.38205	8.48271	7.34976	7.3258	6.97911	7.87762	6.17431	6.69537	7.2367	5.09627	5.57013	7.78619	6.34071	7.39947	6.973	8.50478	6.77601	6.83183	6.98567	7.29834	6.64207	7.05267	7.03596	7.97737	5.94358	7.33493	6.64957	6.99576	5.85136	6.81017	6.33706	5.78473	7.64814	6.71058	5.83224
A6NED2	RCCD1	RCC1 domain-containing protein 1	0.0291765	0.825843	0.885038	5.8574	6.51576	6.54016	6.19293	6.49003	5.93298	5.31311	6.54967	6.29923	5.8279	5.69536	5.68129	6.18056	6.13418	5.90911	6.44947	6.26729	5.7925	6.23146	6.52495	7.37726	2.51153	5.98323	7.39517	6.09666	5.31178	5.12132	5.31752	5.82129	6.01248	6.60586	6.58994	6.87758	6.66397	6.29297	6.5736	6.89888	4.88697	5.8874	6.05333	6.19828	6.71042	5.33166	6.28258
A6NEK1	ARRDC5	Arrestin domain-containing protein 5	-0.00943686	0.942462	0.962848	12.8322	13.0561	12.9886	13.5169	12.9299	12.6494	11.8915	12.3514	13.0686	12.7785	11.8238	12.8183	13.2498	12.4816	12.7728	13.2205	13.1377	13.4357	13.3278	12.6138	10.9302	12.446	13.4989	13.2889	13.8871	13.8439	12.7468	13.2119	11.2826	12.8269	12.0995	12.3438	12.7288	12.1317	12.8028	12.7869	10.9828	12.6743	12.1045	13.3295	13.7254	12.6306	13.4276	13.638
A6NFI3	ZNF316	Zinc finger protein 316	-0.123757	0.489681	0.617416	5.70967	6.43021	5.82336	6.31913	7.44024	6.3958	5.98804	4.87269	6.54312	5.47823	5.98873	5.91998	6.4113	6.96659	6.3763	6.24187	6.26786	5.85605	6.58163	7.4052	5.33986	5.88816	6.17762	6.3768	5.75003	5.51928	6.11171	6.40414	6.8473	6.63801	5.23766	6.25935	6.39128	7.48128	7.13189	6.88443	5.26765	7.63652	6.37296	3.67371	7.51007	6.52667	5.00937	6.3014
A6NFQ2	TCAF2	TRPM8 channel-associated factor 2	0.157797	0.378225	0.515192	7.19948	7.19446	7.32139	7.59076	7.28656	6.98619	8.50404	6.81808	7.14564	8.78492	8.72768	8.10039	8.1137	7.32478	8.20236	8.26907	9.02413	7.90348	6.63116	7.73447	7.57803	7.06697	9.85096	8.79797	6.82988	7.34077	7.48536	5.42584	7.75949	7.64091	6.35244	7.00391	6.77179	9.21496	6.32971	7.72962	6.55053	6.37683	8.20133	6.92609	7.09926	7.28564	3.97263	7.34699
A6NGB9	WIPF3	WAS/WASL-interacting protein family member 3	0.0669995	0.747821	0.828322	3.67766	6.193	6.7487	9.66522	6.01268	6.88007	7.13108	6.33985	6.23129	6.85979	7.20567	9.6575	5.67744	6.30107	7.5383	5.97631	6.05166	7.12133	6.04311	7.31929	6.38682	6.80745	7.39596	7.60616	6.77086	7.15307	6.93218	6.64216	9.68269	6.59373	5.6388	6.51036	7.43474	7.47209	5.81288	6.18376	8.06447	6.96733	6.87951	7.01858	7.28176	5.77043	9.06709	6.51787
A6NGN9	IGLON5	IgLON family member 5	-0.491853	0.00175452	0.00706208	9.16008	6.2692	7.20149	6.91689	7.49801	8.13364	7.53126	7.0261	7.14168	7.06936	6.74138	6.35782	5.01337	7.10282	7.64572	7.22585	7.06546	7.32638	7.40404	7.37827	5.24237	7.29333	6.63082	6.86289	6.56126	7.11437	9.39778	6.9061	6.10989	6.70068	7.75543	6.93791	5.87483	7.23076	7.13807	7.61876	5.85419	6.5067	6.59611	7.07342	6.56505	7.23618	6.36557	6.21393
A6NHL2	TUBAL3	Tubulin alpha chain-like 3	-0.221062	0.187922	0.306434	9.13801	8.50964	7.59311	7.91004	7.42766	8.29388	9.21074	7.62862	8.00072	8.09926	7.68596	7.83025	9.05096	7.84202	7.49657	7.96435	8.14968	7.65688	8.00561	9.08351	9.39873	7.10354	8.13078	7.32959	6.8583	7.5397	8.41763	8.01758	8.39178	8.69886	8.32647	8.97107	8.26825	7.72355	8.0105	8.33219	9.10565	8.09698	6.65019	8.51637	8.10369	8.30327	7.39208	7.50306
A6NHQ2	FBLL1	rRNA/tRNA 2'-O-methyltransferase fibrillarin-like protein 1	-0.331958	0.206883	0.329285	5.94687	4.30738	6.08197	6.53664	6.33785	4.82001	6.03237	6.97795	6.51537	6.96412	4.48975	9.6575	6.24006	6.64104	6.08653	9.34794	4.90208	6.21093	4.02415	5.51759	6.67475	5.54074	9.64305	6.18197	6.06386	6.20942	6.60319	6.68761	5.91799	4.66753	7.59007	6.21305	4.28668	10.1969	5.5733	6.0676	6.24585	5.3583	7.20525	5.35985	5.43456	5.46609	8.51231	7.21204
A6NHR9	SMCHD1	Structural maintenance of chromosomes flexible hinge domain-containing protein 1	0.302768	0.0125226	0.035753	7.96163	6.94356	7.02944	6.4509	6.58609	6.13703	7.62257	6.41186	7.29251	7.69139	7.76878	6.15524	7.06195	6.47924	7.88146	6.58643	8.04901	7.3021	6.97187	7.45352	5.52021	7.39584	7.18256	7.86996	7.82062	7.7573	7.26489	8.07317	6.97961	7.30017	7.17715	7.12508	7.26237	8.09104	7.55433	6.81615	7.47916	5.9363	7.8591	6.76966	9.12827	7.02501	7.52475	7.95705
A6NHX0	CASTOR2	Cytosolic arginine sensor for mTORC1 subunit 2	-0.793853	8.4694e-09	2.01412e-07	6.51251	6.11831	6.46041	5.9114	6.42584	6.75715	6.45391	5.55991	6.90465	5.41558	5.69193	4.58331	7.17628	6.44477	5.87861	6.82831	6.22243	6.03351	6.31848	7.16199	7.23848	5.78713	6.34368	6.11656	6.83895	7.07809	5.2671	5.4426	6.8415	6.8587	4.66989	6.06243	4.98464	6.20926	6.23961	6.9023	6.73314	6.55388	5.89442	6.1656	7.02284	5.06017	5.78493	6.56647
A6NI28	ARHGAP42	Rho GTPase-activating protein 42	-0.252724	0.19523	0.315407	5.97173	6.20785	5.7752	5.70459	8.06169	5.58958	6.45539	5.28549	5.49783	6.35152	6.07467	5.28475	5.52416	6.34443	6.48434	5.33126	6.18055	6.26568	4.90471	6.18085	3.80441	6.64549	6.55295	7.14903	6.95646	7.0623	6.84455	6.67128	6.33135	5.71035	7.43217	6.71842	5.43732	5.64595	5.48672	5.38752	7.76157	6.66083	5.50659	5.51124	5.68478	5.47368	5.70674	5.79446
A6NIH7	UNC119B	Protein unc-119 homolog B	-0.704349	8.53594e-08	1.50301e-06	6.42633	7.57788	8.15849	8.07561	7.9655	7.90031	7.65883	8.04921	8.48859	7.45986	7.00529	8.01321	8.12322	7.63926	7.66116	8.11273	8.62176	7.89877	8.89589	8.50793	7.12616	7.23346	7.18613	7.65087	7.33312	8.25815	7.05391	7.81484	7.69391	7.14495	9.16527	8.25308	7.73759	8.39297	7.97735	8.13468	6.96949	8.59022	7.60858	8.90185	8.70104	7.70702	8.03647	7.05887
A6NJ78	METTL15	12S rRNA N4-methylcytidine (m4C) methyltransferase	0.156386	0.407054	0.541755	5.76308	8.11545	5.97427	5.75553	6.12767	5.53885	5.9745	3.99256	5.38718	7.45373	5.59226	5.36481	5.63406	6.52314	5.39236	5.30523	5.40073	6.99499	7.35183	5.00604	5.61718	5.76856	6.44365	6.27476	6.72427	4.53629	5.65789	6.42871	6.15143	5.4594	6.57076	6.7804	6.26791	6.66499	6.21008	5.1545	5.72167	6.47697	6.1923	5.54671	6.15072	7.0823	5.83702	5.80141
A6NKD9	CCDC85C	Coiled-coil domain-containing protein 85C	-0.057915	0.684348	0.779855	7.4622	5.72429	5.73137	6.39058	6.02504	6.46687	4.79678	6.12709	6.33865	5.55266	6.15619	6.97781	6.12374	6.84865	5.2671	6.40946	6.76184	4.75026	6.3026	6.35187	6.03792	5.85109	6.40932	5.90202	6.53804	5.9473	6.57144	6.11527	8.6556	6.47136	6.78037	5.89983	6.60191	6.4163	6.32121	6.43401	6.92026	6.29623	5.36356	6.7641	6.36946	7.23047	7.00391	5.7101
A6NKF7	TMEM88B	Transmembrane protein 88B	0.11238	0.544584	0.663466	5.8345	6.39328	6.02326	5.81523	4.71644	6.2203	6.31159	5.7769	6.17916	6.25037	4.58218	5.5336	5.49877	5.94237	6.11594	5.87187	6.32652	6.34728	6.05785	7.0834	9.64266	5.33892	5.9323	6.46954	6.70712	6.30029	5.79655	6.31967	6.33841	6.38983	6.41764	5.91648	6.10282	6.29369	6.60625	5.83434	6.36425	6.55612	5.95936	7.42458	6.3825	6.41109	6.60797	5.99118
A6NKN8	PCP4L1	Purkinje cell protein 4-like protein 1	-0.00601577	0.96847	0.979911	6.51237	6.16185	6.45011	6.7477	7.10472	6.19764	6.673	7.50224	7.8041	6.38995	9.65869	6.71034	5.89791	7.59097	6.24212	6.04008	6.43754	6.522	6.20953	6.79434	7.56268	8.65779	5.50351	5.71419	6.5969	6.3977	6.21848	6.15617	5.54887	6.45368	6.96164	6.48155	7.79528	6.56083	6.27857	6.08503	4.44936	6.34721	6.19954	6.57649	6.84648	7.17502	6.52005	5.90064
A6NKT7	RGPD3	RanBP2-like and GRIP domain-containing protein 3	0.302297	0.0295498	0.0722116	8.85113	9.37564	8.83839	8.48837	7.9257	7.897	8.81364	8.78508	9.12089	9.36716	8.30905	8.52146	8.32943	9.00093	9.51598	9.0604	8.90248	9.0678	9.49635	9.06674	7.12891	8.84033	9.39062	9.24396	9.77995	9.25803	8.69904	9.69909	8.43146	9.10274	8.55809	9.1128	9.61433	9.46786	9.79267	9.18514	7.35913	7.91751	9.20607	7.5738	9.91542	8.63946	9.58906	8.61653
A6NM11	LRRC37A2	Leucine-rich repeat-containing protein 37A2	-0.383046	0.03178	0.0766406	6.56351	6.58225	6.4	6.58232	7.76052	6.87535	7.6954	7.26799	6.48269	6.55247	6.84837	6.92158	5.74003	6.7506	6.15788	6.5332	7.19851	6.72533	5.997	7.5612	9.64266	6.27501	6.11548	6.26793	5.71951	6.37727	6.45992	5.91649	5.47377	6.93737	6.16968	6.09953	6.61606	5.90332	6.32807	7.34468	7.20315	5.52846	6.67851	6.22647	6.89446	6.34315	5.5957	5.82972
A6NNY8	USP27X	Ubiquitin carboxyl-terminal hydrolase 27	0.180982	0.427706	0.562283	5.7838	4.58711	5.28439	5.63003	3.90703	5.44363	4.51164	5.50334	5.25122	4.07975	5.50213	5.14525	5.71494	4.97743	4.03113	5.3651	5.08711	5.46275	5.70495	8.62814	4.09924	5.51629	7.73365	5.54709	4.9851	4.5041	5.9854	5.50771	7.24848	6.05494	5.24471	5.13565	5.14233	5.47583	5.11432	5.42182	9.64528	5.96443	6.71297	6.39382	7.05282	5.18592	6.58725	6.01211
A6QL63	ABTB3	Ankyrin repeat and BTB/POZ domain-containing protein BTBD11	-0.160659	0.298067	0.432281	5.97173	8.79614	5.88129	4.05801	6.42811	6.1469	6.79915	6.83234	6.20397	6.71732	6.34871	5.62299	6.42689	6.70201	6.98912	6.65847	6.74051	6.09452	6.23642	8.22202	6.95638	6.83449	9.64305	6.53666	6.76152	6.61083	6.45688	6.35319	5.90714	7.03805	6.63225	5.79495	6.95448	5.57346	6.44716	7.06056	6.26479	6.63997	9.81374	5.80092	7.05551	5.82361	6.03535	7.42597
A6XGL0	YJEFN3	YjeF N-terminal domain-containing protein 3	-0.532927	0.000517992	0.0025402	7.11696	7.15321	5.42474	7.40675	6.93009	6.51274	7.12907	6.19547	6.82576	5.83675	9.65869	5.96452	6.52618	5.91814	6.214	6.38247	6.50279	6.22704	5.94282	6.91344	6.89249	6.85168	6.39609	7.10589	6.3351	5.33962	7.26298	6.60579	5.8768	5.25608	6.4489	6.59846	7.60248	6.43612	6.4851	6.55664	5.5217	6.07866	6.753	5.39163	6.08823	6.33503	5.47396	6.22009
A7E2V4	ZSWIM8	Zinc finger SWIM domain-containing protein 8	0.174572	0.07907	0.157812	8.50008	8.15927	7.86523	8.19398	7.90338	8.81847	8.06379	8.35329	7.20904	7.91363	8.36492	8.29567	7.75563	7.87269	8.44659	7.71473	8.58599	8.38919	8.05002	8.17872	6.9084	8.33838	6.81967	8.30753	8.17694	7.50261	7.83644	7.63859	7.88042	7.97333	8.28984	8.37342	7.41162	7.77314	8.79113	7.74956	7.29778	8.17995	7.7343	8.03598	7.82691	7.49063	6.07095	8.47572
A7KAX9	ARHGAP32	Rho GTPase-activating protein 32	-0.0974534	0.455171	0.588664	6.68911	7.10591	7.23265	6.83634	7.17119	6.17209	6.85111	7.31109	6.87423	9.14653	6.37332	6.6063	7.03318	8.08402	6.70535	6.56283	7.17154	6.64436	6.9504	6.69563	6.25132	6.44419	6.17834	7.25034	6.92231	6.48365	6.60489	7.32453	7.05669	6.41098	7.35607	7.77798	7.08744	7.25568	8.1225	6.7925	6.09521	6.91687	5.40235	4.43859	6.83391	7.32183	6.5126	7.09113
A7MBM2	DISP2	Protein dispatched homolog 2	-0.00383591	0.981659	0.98762	7.86765	5.18133	6.88297	6.64541	7.17767	6.98735	4.92366	5.98112	6.67656	6.66229	9.65869	6.32596	5.05562	6.64359	6.65653	6.51254	6.49998	6.97567	7.14188	7.16116	6.42745	9.66267	9.64305	6.37257	6.99626	6.62563	6.73371	6.58915	6.33705	6.1511	7.17568	7.59419	7.63881	8.43059	6.564	7.67669	5.94819	6.64823	7.24251	6.96817	6.57347	5.31571	6.5007	6.66527
A8CG34	POM121C	Nuclear envelope pore membrane protein POM 121C	-0.0275853	0.803811	0.870006	7.64412	7.54742	7.28999	7.56336	7.46454	7.74502	7.63767	8.25699	8.33683	7.08896	8.03129	7.29992	8.26745	7.62953	8.21468	7.93999	8.31395	7.88656	8.1214	7.50136	7.34451	8.43938	7.6442	9.47165	8.06185	8.26775	8.51434	7.33736	8.71437	7.0585	7.00299	7.21071	7.4002	7.61201	8.25575	7.69854	7.45348	8.14916	7.33283	8.41015	7.10672	6.84288	7.29877	7.87943
A8K2U0	A2ML1	Alpha-2-macroglobulin-like protein 1	-0.348943	0.050546	0.110649	9.21967	9.66298	8.76968	8.19166	8.52181	8.16016	8.67889	8.46274	8.41656	7.55078	7.77492	10.0935	6.89347	8.9402	9.07186	8.75539	7.55676	9.759	8.84303	8.5756	9.82011	8.86499	9.2264	9.78608	8.1523	7.80338	8.84596	9.69792	9.51142	8.20791	8.37	9.16545	7.74834	9.35395	7.94602	9.64595	8.23413	9.63324	8.05794	5.32772	8.6696	9.16597	9.40517	7.66884
A8MSI8	LYRM9	LYR motif-containing protein 9	-0.21807	0.08492	0.166876	6.38845	7.09461	6.65472	6.29492	7.47587	6.84258	7.40861	5.80021	7.03666	6.35193	6.30758	6.41162	6.33359	6.01477	5.74435	6.35549	4.59786	7.56108	7.44418	5.82243	8.1839	6.20533	5.50926	6.21523	6.07398	6.54973	6.13363	6.46793	6.72708	5.96755	6.79985	6.19916	6.15607	6.75057	5.10709	6.83413	6.68165	6.03489	6.25113	6.55294	6.64823	7.1241	6.35851	6.15557
A8MUX0	KRTAP16-1	Keratin-associated protein 16-1	0.391423	0.128124	0.229538	8.90621	8.7174	9.70596	12.3414	10.8823	11.493	6.68006	9.02455	9.64099	7.85431	10.7189	11.6778	10.0485	10.0915	10.7973	11.0559	10.8625	8.23221	9.11375	12.4917	10.6033	8.97838	12.0776	9.46764	8.15662	10.2534	10.0658	9.73193	8.27721	10.1561	10.7348	8.97328	9.33843	10.3366	9.81331	10.0072	10.9321	9.1757	9.59692	8.65021	11.3987	9.5258	9.23583	9.15632
A8MVS5	HIDE1	Protein HIDE1	0.154078	0.211951	0.334978	7.51167	7.44314	8.12994	7.19337	7.64282	7.48735	8.55827	7.35334	7.45874	7.31452	9.37672	7.56333	7.68481	7.2387	9.13527	7.37594	7.42266	6.98187	8.39061	7.47005	7.39472	7.38465	7.69599	8.86837	7.44456	7.5658	8.02818	6.88519	6.29573	7.26249	7.22033	7.53398	8.24095	8.05745	8.86074	7.48791	10.247	7.32806	9.15062	6.67895	6.92656	7.64265	6.92016	7.55914
A8MVW0	FAM171A2	Protein FAM171A2	-0.302808	0.0383096	0.0888877	6.14546	6.91133	5.22713	5.58926	6.53772	5.68809	6.47529	4.85154	6.06691	5.97572	5.88739	6.29308	5.90564	5.70713	5.86483	5.53587	5.76694	6.06079	6.25679	7.21004	6.60636	6.36147	4.69816	6.0338	6.09137	5.5323	6.09333	6.03761	5.97391	5.96489	4.96305	5.01166	5.87621	5.0832	5.97858	6.20143	6.16254	5.37692	5.6342	4.42914	6.65956	5.84365	5.7722	6.16009
A8MW92	PHF20L1	PHD finger protein 20-like protein 1	-0.0928016	0.627104	0.731971	7.89283	7.02868	6.51051	6.556	6.71062	6.94279	6.70662	11.1912	7.02247	7.45552	6.20522	7.67188	6.45403	6.80668	5.78895	6.76335	7.05629	6.05268	6.60342	7.60124	6.57614	7.43112	6.66951	6.83632	6.668	5.79241	6.50459	6.38268	6.3779	7.26237	6.90474	7.58273	7.11614	7.66265	6.76888	6.76401	9.64528	6.98476	6.41177	8.62352	6.99848	6.51803	6.89098	6.67313
A8MWD9	SNRPGP15	Putative small nuclear ribonucleoprotein G-like protein 15	0.202285	0.219459	0.343809	9.8288	10.3039	9.88117	10.019	9.46819	9.35394	8.58701	8.77981	9.9223	8.64661	8.38866	9.28584	9.32418	9.44711	8.8993	9.77648	10.3259	9.78846	10.0088	8.69255	7.54231	9.30958	9.57058	9.72734	10.8055	10.0734	9.37974	9.85306	8.07487	9.9899	9.44163	9.27596	9.87314	10.3021	10.2785	8.83104	8.49513	9.81525	9.84789	11.0727	10.3238	9.51066	10.7961	10.1853
A8MWY0	ELAPOR2	Endosome/lysosome-associated apoptosis and autophagy regulator family member 2	-0.0531619	0.753058	0.832367	5.42937	5.81568	5.46657	6.36611	6.27126	6.41124	6.04487	5.51263	5.51576	6.27007	6.28863	7.10862	6.50508	5.95129	4.48442	6.99635	5.4626	5.62076	5.89147	7.94825	5.38248	7.87706	3.06786	6.11715	7.05196	6.2213	4.55463	5.2398	6.46514	4.99962	6.79575	5.27924	5.82134	5.77009	5.81653	6.49774	4.66321	4.97941	6.10513	7.36003	6.33902	5.89359	6.26002	6.42406
A8MXV4	NUDT19	Acyl-coenzyme A diphosphatase NUDT19	0.466875	0.00599523	0.0194304	8.52069	9.61962	7.44551	8.49553	7.13532	7.08904	8.01458	8.01171	7.62254	8.59323	7.30371	8.5151	7.13098	8.89238	8.27981	7.62134	8.45109	9.42141	8.07216	7.55323	7.10402	8.04769	8.62812	8.7636	9.79389	6.22946	8.04462	7.7712	7.6725	9.17345	6.64374	8.66732	7.18837	8.00708	7.83414	6.15892	7.42046	7.18626	9.93763	7.50251	7.1082	8.97365	8.40794	6.07698
A9UHW6	MIF4GD	MIF4G domain-containing protein	0.00357883	0.974535	0.983178	5.16825	5.48229	6.26029	6.82564	5.48032	6.71986	4.77716	5.69332	5.92451	5.10245	6.09237	5.87205	6.23077	6.55367	6.09035	6.08702	6.47734	6.12492	6.34481	7.21658	6.12652	6.02386	6.09756	6.41212	6.25278	6.89043	6.1219	5.68622	6.49384	6.2692	7.09824	5.83506	5.81095	7.74744	6.52641	6.45542	5.40117	6.87727	6.38407	6.7388	6.52502	6.34542	6.3937	6.21852
B0I1T2	MYO1G	Unconventional myosin-Ig	0.819196	4.37886e-06	4.45876e-05	6.79177	6.95245	9.06337	6.37583	6.88565	7.4545	8.54349	7.34417	7.0862	8.84872	8.66019	6.58573	7.42808	7.44381	8.65291	9.23407	7.09286	8.53294	9.12869	6.79247	7.31678	7.58437	7.46865	9.85242	6.83852	7.61464	8.47809	6.91803	5.9557	6.77133	6.42532	7.28124	6.984	6.93489	6.63673	7.55947	8.84199	5.61295	8.27183	6.50497	6.85122	7.07121	6.62927	7.34236
B2RTY4	MYO9A	Unconventional myosin-IXa	-0.0787095	0.630852	0.735581	6.15341	4.34897	5.93463	9.66522	6.24597	6.16099	6.54413	6.11134	5.9929	7.31748	4.55141	7.32505	6.27698	5.9116	7.08175	6.11769	7.90887	6.44678	6.34845	5.894	6.03822	6.28301	6.25034	6.77125	6.45016	6.33147	6.81164	6.92403	6.81167	6.54318	7.07188	5.84451	6.63975	7.75457	5.61663	5.52597	6.39618	5.98234	6.71614	5.19709	7.05365	6.03186	5.84203	5.72583
B2RUZ4	SMIM1	Small integral membrane protein 1	0.453439	0.0151645	0.0418763	6.73291	7.06258	7.17335	8.64466	8.01815	8.29841	6.25703	8.63096	8.07255	8.06927	6.25098	8.7084	6.2854	6.22388	6.4092	7.82102	6.58636	7.25123	8.98238	7.66727	6.975	7.58337	6.02466	7.01651	4.56579	5.66922	4.47079	6.30513	6.70127	6.40092	7.31549	6.89445	6.20821	6.88497	7.09045	7.21256	6.56073	7.62438	5.21177	6.48465	8.52178	7.6865	6.96703	7.49603
B3KNS4	ERVK3-1	Endogenous retrovirus group K3 member 1	-0.553225	0.00166167	0.00676107	6.16123	7.02906	6.72989	6.15435	6.6246	5.64018	5.67587	5.98741	6.74601	4.26092	5.85303	5.70003	7.91484	6.77067	4.43335	5.84583	5.37029	5.68564	6.23478	7.78882	6.15752	6.19432	6.85383	3.87646	5.69813	4.52221	5.28351	4.60182	6.93053	3.71586	6.96136	5.72364	7.08237	6.25695	5.98951	6.96644	4.97912	7.87778	5.34256	7.73947	7.26618	7.29442	6.11725	7.74298
B4DS77	SHISA9	Protein shisa-9	-0.36186	9.60389e-05	0.000622621	6.49569	6.59458	6.29682	6.06123	6.27178	6.43432	6.56988	6.38942	5.45051	6.35891	6.41485	6.36877	6.23004	6.36906	6.6778	5.93067	6.11075	7.31458	6.64269	6.46839	6.80042	6.44683	6.61954	6.28102	5.99946	6.39914	6.40567	6.1053	6.03319	6.70517	6.18522	6.3851	7.17058	7.05453	6.70378	6.44978	6.50734	5.92154	6.45277	6.46434	6.59605	5.85728	5.88591	6.74458
B7ZAQ6	GPR89A	Golgi pH regulator A	-0.108531	0.419255	0.55391	7.58928	8.02933	7.1313	7.94657	7.13798	7.084	7.72304	6.9444	7.7694	9.13677	6.52474	7.32678	7.21069	8.21706	7.54019	6.87237	8.63612	8.8693	8.23828	7.4433	6.99065	8.64857	8.16589	8.65634	8.70696	7.59061	8.27657	8.59718	7.10548	8.81671	7.67769	7.95221	6.66839	7.30322	6.87061	7.60814	6.53672	6.75818	7.53302	7.13103	7.1987	7.83558	7.88294	7.45065
B7ZBB8	PPP1R3G	Protein phosphatase 1 regulatory subunit 3G	-0.155554	0.337793	0.473454	7.02931	7.45887	7.53197	7.52352	7.09986	8.94761	7.08866	6.28713	8.24161	7.33055	7.57707	7.36381	7.19942	6.60489	6.64855	7.70117	7.79589	7.34797	6.65748	6.92824	6.15627	7.29171	7.73486	7.54216	7.23841	7.53196	6.25578	9.06802	6.63216	9.32251	9.7375	5.69098	7.34319	8.30014	7.31137	6.56361	7.41748	8.15365	7.52675	7.24359	7.0924	7.33698	6.58073	7.83593
B9A064	IGLL5	Immunoglobulin lambda-like polypeptide 5	0.0870333	0.736251	0.819074	10.4291	8.41911	10.487	10.6961	11.1853	12.4737	9.8293	11.0342	10.4755	8.32415	12.6165	12.1886	10.8313	10.9581	9.35425	11.3538	11.4987	9.48261	9.24123	10.6839	11.7646	8.89504	10.8487	9.56645	6.95865	10.4727	9.93417	8.78995	10.2705	9.7191	9.85555	8.6149	9.31032	10.76	10.3331	11.0624	12.1417	11.6971	10.6251	8.27653	11.2677	8.66431	9.92544	10.0281
C4AMC7	WASH3P	Putative WAS protein family homolog 3	-0.406014	0.000871183	0.00394668	8.72195	8.13411	9.41444	8.52349	8.73445	9.22461	8.22449	8.91072	8.1335	7.75112	7.34293	8.47228	9.22896	8.11205	8.41971	8.13784	8.56935	8.58972	8.78668	8.18644	7.64816	8.28043	8.01704	7.96479	7.69583	8.45021	8.79894	8.04773	8.27819	7.74246	8.65491	7.94969	8.31605	7.32642	8.79251	9.47198	7.63992	9.28679	8.31451	9.09311	7.79203	8.06905	8.35532	9.18418
C9J069	AJM1	Apical junction component 1 homolog	-0.285176	0.0206347	0.0537338	6.95463	6.33457	5.93369	6.8835	6.57578	5.8828	6.68273	6.20814	5.97469	5.36455	6.54262	6.2931	6.56019	6.69304	6.28388	6.35537	6.14176	6.50427	5.40945	6.09938	6.41079	6.57228	6.62308	5.31616	5.89954	6.99279	6.70746	6.4061	5.77526	5.67921	6.59112	6.07798	6.88645	6.38761	7.24112	5.41331	4.87852	5.35694	7.82172	6.56259	6.31198	6.44653	6.26488	7.7328
C9J7I0	UMAD1	UBAP1-MVB12-associated (UMA)-domain containing protein 1	0.359755	0.0278696	0.0688364	6.99637	5.20873	5.86661	5.92365	5.87556	6.66448	5.87839	7.27151	7.44613	5.64959	4.40885	6.09332	6.97197	6.14344	4.78365	6.11831	4.96038	6.22554	6.96212	6.2203	5.99884	5.61046	5.65724	4.65913	5.4517	5.03129	4.93802	5.8315	7.68331	5.46731	6.49761	5.98119	6.60909	6.82573	6.05662	6.32082	5.28772	8.43344	5.85974	6.83948	6.56814	6.50122	6.61253	6.7917
C9JA33	PALM2AKAP2	PALM2 and AKAP2 fusion	-0.364794	0.0306856	0.0744275	5.86134	6.07488	5.67398	5.83631	7.46286	6.56264	6.40058	7.15837	6.56831	6.28429	6.58671	6.33609	7.11521	5.72786	6.3789	6.62615	5.47106	5.0759	5.75238	6.32663	6.5876	5.4597	7.16394	4.01421	5.24344	6.13141	6.4253	6.07245	8.41013	5.89835	7.78299	5.41937	5.47912	7.3879	6.62614	6.66997	5.56158	7.87107	6.6822	6.82701	5.67347	4.84418	6.23908	5.65151
C9JLW8	MCRIP1	Mapk-regulated corepressor-interacting protein 1	-0.474876	0.00318232	0.0114729	6.74564	7.39541	7.28334	8.21724	8.08036	7.88588	6.44886	7.76769	8.04915	6.60015	6.57072	8.24057	8.35741	6.74413	6.00839	7.5926	6.60437	7.49117	8.38273	6.4982	6.08952	7.3699	6.93324	7.06782	7.05541	7.08456	7.72412	6.2091	9.85753	6.26619	7.41009	7.63741	6.94798	7.12343	8.22204	6.96403	6.61871	8.82971	6.59585	8.40873	7.34616	7.23598	7.31701	7.69955
C9JRZ8	AKR1B15	Aldo-keto reductase family 1 member B15	-1.41639	3.61666e-05	0.00027137	7.3565	9.68565	7.75771	8.0805	8.42638	7.23844	8.01755	8.77081	9.62381	6.78184	9.61897	7.44344	8.85251	7.38304	10.1368	9.37142	6.81119	8.59375	6.02624	10.2627	8.43668	4.33076	6.95516	9.80285	9.08473	9.12794	10.0148	6.191	8.58867	11.0585	6.23029	3.11001	6.62984	4.66626	3.94316	6.88979	4.31979	9.03351	13.0912	10.8912	6.63114	3.64581	9.16041	5.90534
E9PAV3	NACA	Nascent polypeptide-associated complex subunit alpha, muscle-specific form	0.295161	0.0956103	0.183226	10.7262	10.411	10.4265	11.2911	10.7191	11.409	9.63452	11.3644	11.9942	9.48677	9.35256	11.4247	11.6229	10.2768	9.54334	10.5635	10.3499	10.0438	11.978	8.99282	7.66864	9.79092	9.33027	10.2438	11.0214	10.8648	10.605	10.0336	11.5782	9.59009	10.441	10.6718	10.3678	10.1387	12.1286	10.6408	9.47519	11.7585	10.6364	12.3379	9.94482	10.0555	11.4666	11.5179
E9PRG8	C11orf98	Uncharacterized protein C11orf98	0.268701	0.147026	0.255237	9.00947	8.28522	8.06825	7.7659	7.71315	8.7789	5.7441	8.15421	9.61622	6.27286	5.73338	8.86927	9.52039	6.10396	7.49148	8.23481	7.77247	9.23032	8.83585	7.59307	6.07202	6.50674	5.89466	8.27374	8.59408	9.23171	7.73606	7.08066	7.03522	7.13991	7.01063	8.56512	7.8318	7.20086	9.66898	7.15145	5.88355	9.79204	7.54319	8.88846	8.07489	7.75831	8.66883	8.58534
G9CGD6	CNK3/IPCEF1	CNK3/IPCEF1 fusion protein	-0.334024	0.0270072	0.0669351	6.2018	7.12491	6.74953	6.77129	7.83091	7.86868	7.10572	7.07849	6.42104	6.96666	7.1677	8.22286	7.0235	6.96971	6.63695	7.1644	6.73088	6.30692	6.88984	7.05874	7.43072	6.69538	7.53554	6.8257	6.76165	7.31372	6.3214	6.95889	6.65504	6.30803	7.15027	5.25979	6.95547	6.55663	7.05116	7.40962	7.80736	5.60969	5.81027	7.07243	8.47386	7.34619	5.8594	6.62684
H3BS89	TMEM178B	Transmembrane protein 178B	-0.458105	0.00843708	0.0257003	6.37633	6.60287	5.74599	6.71625	6.21233	6.14891	7.22678	6.26396	6.39303	6.09331	8.08975	5.14539	5.18153	6.93907	6.09696	6.19624	6.17196	5.00734	5.86637	8.03604	8.35884	6.89667	6.69509	6.92952	6.61052	5.96322	6.23245	6.92088	6.69332	6.07021	6.37507	5.74028	6.08383	6.15454	6.0744	4.92568	6.84371	5.2612	7.87757	5.70962	6.5347	6.91475	5.38608	6.1637
K7EJ46	SMIM22	Small integral membrane protein 22	0.301323	0.0625984	0.131311	7.70746	6.94312	5.41944	6.8238	6.67599	5.20161	5.61536	5.70417	5.45775	5.44128	6.19529	6.19244	6.98159	6.47874	6.882	7.26835	5.39021	6.10075	5.56263	6.04113	5.12121	6.09522	6.12004	6.10417	7.6658	6.03862	6.72688	8.09008	6.02181	3.87336	6.72453	3.38991	4.30279	7.24561	7.95911	5.10418	6.92331	6.07072	6.82537	6.55014	5.75475	6.9699	5.9639	6.29802
L0R819	ASDURF	ASNSD1 upstream open reading frame protein	-0.0468296	0.716011	0.804468	6.93009	6.64524	7.36974	7.39418	7.66586	8.04446	5.75934	8.37139	8.47659	6.63248	7.07519	8.50146	8.49916	8.56419	7.11424	7.53567	6.11908	7.23128	9.09987	6.26018	6.72646	6.34899	6.25446	6.57257	6.90258	7.19481	7.15786	6.69738	7.88925	6.44765	7.49975	6.97911	7.25052	7.56884	8.28144	6.87321	6.70982	8.85992	8.0623	6.93855	6.67255	7.22286	7.00165	6.69821
O00115	DNASE2	Deoxyribonuclease-2-alpha	0.298911	0.101677	0.192263	7.65339	8.39245	8.96022	9.89102	9.28294	9.65502	8.39916	9.94133	8.99254	9.73363	8.50242	10.4869	9.81793	9.03128	8.56841	10.1508	8.2691	10.5725	10.6084	6.39733	7.9335	8.51762	8.16784	8.42493	9.38707	7.78144	11.0335	8.35793	8.32027	8.13397	8.3181	8.9145	8.74668	8.35006	9.02247	8.62842	7.28263	10.5248	9.3004	9.49948	7.39095	8.8086	9.41577	8.89295
O00116	AGPS	Alkyldihydroxyacetonephosphate synthase, peroxisomal	0.292314	0.100823	0.19115	8.19603	10.5557	7.38612	7.28128	7.34418	7.38418	9.20385	7.17991	8.0372	9.94869	7.82317	7.21272	7.50586	8.55983	8.69702	7.03654	7.14937	9.40281	7.70567	7.99865	7.2183	8.87535	8.469	9.18693	8.90535	6.91196	9.57702	8.66467	8.10114	8.50582	6.71734	9.12671	8.82753	7.04659	8.43986	7.03522	7.75142	7.49559	8.27671	7.82359	7.99777	8.82799	9.15233	7.74204
O00139	KIF2A	Kinesin-like protein KIF2A	-0.770607	3.60462e-07	5.24217e-06	8.35475	8.26689	8.71452	8.35419	9.26541	8.59989	9.94081	8.29983	8.54306	8.63552	8.08022	8.56988	9.69731	8.74119	9.30953	8.80544	8.26312	9.48088	8.83366	8.25549	9.55791	9.08713	8.64146	8.78363	8.23541	9.40899	8.71051	8.92034	6.80252	8.89458	8.54108	8.99069	9.20686	7.51751	8.24744	9.02221	8.94514	7.71029	7.81979	6.82831	9.62036	8.39116	8.00297	8.22869
O00141	SGK1	Serine/threonine-protein kinase Sgk1	0.112523	0.437143	0.571344	7.42928	7.78088	6.85146	6.87111	6.57575	6.84217	6.60822	6.33268	6.81876	7.31866	7.4078	7.07261	6.88631	6.9228	5.97072	5.94403	6.49491	7.63921	7.34584	7.3705	9.64266	6.28877	6.24001	7.17704	6.93284	7.13892	6.91676	7.24027	4.92731	7.48437	7.31858	8.86984	5.87073	7.40419	7.04859	7.23983	5.609	6.96352	6.25701	6.89439	8.44565	8.97782	6.52764	7.34095
O00142	TK2	Thymidine kinase 2, mitochondrial	-0.308616	0.0368597	0.0862962	7.21135	6.86333	7.91161	7.52777	8.65812	8.21832	8.35771	8.34219	7.40231	8.80274	7.92506	8.52864	7.77877	8.59567	8.00041	8.14124	7.99125	9.35045	8.78949	7.4765	9.11771	8.15451	8.09723	7.87902	8.15399	7.79812	8.64151	6.90111	5.80433	8.02112	7.49135	7.02858	7.4844	7.10415	6.64947	7.22353	7.29567	7.74927	7.57316	7.14389	7.80009	8.37276	7.12967	7.91121
O00148	DDX39A	ATP-dependent RNA helicase DDX39A	0.405205	0.0373096	0.0870874	6.37884	6.99593	8.09984	6.91661	7.19628	6.50786	7.28928	7.23969	8.00945	7.84566	7.01424	7.42514	8.41313	8.52722	7.33985	7.39852	8.64774	6.66768	7.55813	8.92311	5.07704	6.73018	8.77663	8.04052	9.76741	7.72434	6.84725	6.94629	6.7112	7.49086	7.72245	8.23243	7.48251	9.68371	7.10473	8.57016	6.4606	6.84379	7.791	9.11928	9.81018	6.98169	8.20838	8.76792
O00151	PDLIM1	PDZ and LIM domain protein 1	1.21394	1.96604e-06	2.24275e-05	8.26844	9.19796	11.719	11.1906	12.3011	11.7565	10.0299	11.8654	11.3578	9.81253	8.90421	11.2449	11.67	8.47973	9.9827	11.4717	10.5238	10.5994	11.2023	10.2178	7.47666	10.4717	9.61745	10.1399	10.2977	11.7793	11.0406	10.9366	13.6293	8.87654	10.2703	10.5901	10.174	7.43346	11.4018	10.486	6.22405	11.9977	8.74063	12.0096	9.63604	10.6392	10.4424	11.7652
O00154	ACOT7	Cytosolic acyl coenzyme A thioester hydrolase	-0.564761	0.00396977	0.0137594	10.2105	9.62179	10.2133	9.33616	11.0328	10.1855	11.5925	9.68392	10.1575	9.30585	9.89182	9.7808	11.7252	11.3074	9.91977	9.59022	9.89048	8.83844	9.71782	10.0128	12.0891	8.81351	10.251	9.34852	8.58319	9.8688	11.0453	11.449	9.65232	11.4574	10.1423	11.7124	11.115	11.4457	11.4081	11.6432	12.1296	9.70545	9.11329	7.99676	11.8869	8.46127	8.9874	10.9832
O00159	MYO1C	Unconventional myosin-Ic	0.957189	9.87421e-08	1.71475e-06	9.45929	9.0661	8.92103	8.84666	7.92938	7.9281	9.61482	8.24445	8.8438	9.39452	7.68721	8.12005	8.41439	8.34842	10.0071	9.62648	9.11099	10.1844	9.03953	7.94669	8.22818	11.3534	9.73796	10.3677	9.89228	10.3005	9.88532	10.3737	9.52394	9.7154	10.6239	10.073	9.7024	8.61936	9.74374	9.41	6.97284	7.60957	8.82634	7.91909	8.58103	9.07761	9.43776	10.3819
O00160	MYO1F	Unconventional myosin-If	0.121494	0.486492	0.614699	6.3998	6.12322	7.9505	6.33528	7.33548	6.64142	8.8072	7.32908	6.47768	7.64479	9.93956	7.04835	7.33268	5.00408	9.17012	7.51109	6.88371	8.77574	6.80301	7.46013	7.66748	7.39337	8.14223	8.66942	6.67522	7.4191	8.87674	6.89234	6.25104	7.42118	5.24816	6.50249	7.69072	7.43433	6.95847	7.54762	9.52473	6.7485	8.16749	6.38949	6.61365	7.31969	6.76637	6.72959
O00161	SNAP23	Synaptosomal-associated protein 23	0.761106	4.10498e-07	5.88497e-06	10.1726	9.817	9.72622	9.97713	9.65407	9.98903	9.59091	10.5558	9.28783	9.19137	9.42301	9.60848	9.955	8.80797	9.62593	9.17615	8.85612	10.4535	9.09905	9.38762	7.60481	8.71796	8.59453	9.36381	9.708	9.20138	10.2751	9.96446	11.8456	8.42197	9.70189	10.4305	10.0425	8.91351	10.183	9.72042	9.62632	10.8722	10.0618	11.4497	8.65436	9.29319	10.0795	9.96748
O00165	HAX1	HCLS1-associated protein X-1	0.50845	0.00195465	0.00769301	8.0799	8.84086	7.62573	7.42848	7.63386	7.54775	7.56909	8.70521	8.89727	7.73893	7.77675	7.05736	7.45119	7.05287	7.7591	7.76869	8.07712	8.47409	8.39937	8.54794	7.99286	8.08535	7.57709	8.57698	9.31774	8.17805	7.64994	8.31545	9.00792	7.76723	7.82315	8.16763	7.73068	7.76338	7.93863	7.36956	7.19122	8.93928	8.50217	9.79585	8.36505	9.27367	9.73199	7.50967
O00168	FXYD1	Phospholemman	-1.2299	1.48158e-05	0.000127985	12.2969	9.50484	8.88027	9.16326	9.57047	10.6272	10.2006	8.8556	7.08386	10.6002	8.77685	9.63594	10.0333	9.86492	8.9202	8.86462	7.66071	7.76366	8.19628	8.63187	10.1694	9.09287	8.66068	9.17351	7.75866	7.96479	9.6388	6.49827	7.59329	8.42986	12.0043	10.6941	9.17567	8.05097	8.27976	11.7565	8.6877	9.95754	9.72705	8.51014	10.0094	10.5861	10.5886	8.06946
O00170	AIP	AH receptor-interacting protein	0.0790257	0.471274	0.601486	9.22929	9.14131	11.1079	10.68	9.7896	9.65748	10.4957	10.1067	10.5008	10.485	8.92066	9.47072	10.3031	9.2642	9.74215	10.2895	10.6134	9.74821	10.6416	10.3916	9.00102	9.03354	9.063	9.87742	9.26033	10.7912	9.59517	9.7579	9.94537	9.27439	9.66743	9.96092	9.55468	10.0989	10.1646	10.2975	9.3449	9.56942	8.95711	9.68715	10.8127	9.90047	9.64488	10.3116
O00178	GTPBP1	GTP-binding protein 1	-0.106149	0.277829	0.411311	7.62213	7.60815	7.82393	6.95886	7.4576	7.48433	8.0945	7.47201	7.79801	7.74486	7.66683	8.33014	7.70829	9.09235	8.03692	8.27095	8.46028	7.92218	7.5108	9.32389	6.84341	8.0166	7.97218	8.30993	7.53457	7.89042	8.18203	8.59569	8.40394	8.19008	8.42921	8.22946	8.21714	7.82988	8.22441	8.08929	7.62226	7.80035	8.00008	7.34036	8.24872	7.60449	8.06662	7.91168
O00182	LGALS9	Galectin-9	0.243135	0.19146	0.311007	8.99403	8.65577	9.25941	6.59485	8.06613	7.61342	9.04374	8.61993	7.78941	8.42247	8.28812	7.62485	8.72226	9.31261	9.73164	9.07425	8.68161	10.2804	8.91084	5.99295	6.88309	9.67187	7.64586	9.17256	7.9059	8.12624	10.6164	8.63303	6.09702	7.99205	6.77734	7.5044	8.14254	7.12839	8.83288	8.83471	7.31819	7.1272	8.17349	7.31522	7.19087	8.78069	7.64786	8.39071
O00186	STXBP3	Syntaxin-binding protein 3	-0.458253	0.000802181	0.0036879	9.6083	9.73593	8.56476	8.1885	8.71204	8.21386	9.50052	8.6337	8.74251	9.57828	8.62965	8.77724	8.90121	9.17392	9.30578	9.1421	9.23369	10.2945	9.2242	8.06012	9.15541	9.27028	9.16122	9.51165	9.61315	9.70346	9.70062	10.0239	8.54503	9.27634	9.52399	9.46547	9.69049	9.18271	8.86149	9.27935	9.06557	7.80611	9.09	7.2364	8.87635	9.356	8.72839	8.57745
O00187	MASP2	Mannan-binding lectin serine protease 2	0.0972571	0.581439	0.694306	6.99536	7.28516	5.80116	7.80538	8.54405	7.96739	7.8287	7.56902	7.40188	7.17373	8.72679	6.81464	6.78034	9.38794	6.90409	5.55169	8.48586	5.86203	7.32014	7.02506	9.33619	5.87545	8.45919	7.6841	5.2726	7.4532	7.97202	7.69393	8.0059	9.59233	6.45654	7.02273	8.00149	9.72261	7.26095	6.45586	7.98288	7.83425	7.56021	7.0228	8.53041	6.5609	6.79613	6.38084
O00189	AP4M1	AP-4 complex subunit mu-1	0.142755	0.189629	0.308468	6.75432	6.2492	6.6392	5.54595	6.22854	5.96311	6.89601	6.46862	6.84181	6.60659	7.10392	5.94096	6.5262	6.93649	6.99362	6.57573	7.25844	7.13525	6.02067	7.8013	6.40847	6.28494	6.04941	7.28724	6.81317	6.67538	7.04791	6.63606	6.52166	6.96118	7.36366	7.09317	7.06735	5.72927	7.01615	6.8242	6.01609	6.34059	6.1531	5.62951	7.7179	6.76354	6.16359	6.79966
O00192	ARVCF	Armadillo repeat protein deleted in velo-cardio-facial syndrome	-1.02158	1.12016e-08	2.54415e-07	8.82934	7.81896	5.75931	7.84798	6.63372	6.02873	7.56059	6.07207	6.61296	7.72118	7.1798	6.78016	6.66201	6.04801	7.01238	7.61073	6.89831	7.51088	7.20289	9.33408	6.84693	8.16505	5.99248	7.87047	6.24544	6.89956	7.16997	6.82567	7.75699	7.69125	7.68038	7.88415	6.61285	6.49537	7.32637	7.87618	7.64486	5.59875	4.91729	5.32139	8.03516	7.87637	6.17721	5.95757
O00193	SMAP	Small acidic protein	0.236341	0.385095	0.521596	5.60648	5.02463	4.28582	6.18156	6.02579	6.45928	3.93848	7.92769	8.70397	3.33802	4.06028	8.30748	8.0196	6.31318	3.29892	6.26627	3.59385	5.31914	7.86335	6.48704	5.52673	5.4567	6.65261	3.86691	5.98178	2.25822	4.10544	4.87059	8.93931	5.67112	5.4302	5.30705	4.77736	4.24354	6.08184	3.2301	5.54103	7.82932	5.79845	7.13464	4.68632	5.84397	7.19715	6.05568
O00194	RAB27B	Ras-related protein Rab-27B	0.842366	3.43309e-05	0.000259402	8.45697	7.25433	8.15736	9.94726	8.4608	10.1191	9.90095	9.61642	8.38891	10.619	10.4296	9.21009	7.92927	7.13748	9.80104	8.20202	8.28481	8.33671	7.53652	9.589	8.56723	9.05481	7.48106	9.20138	9.87824	8.10565	8.28066	7.87715	8.42042	7.51347	8.47783	10.9521	8.35387	9.22742	8.49864	8.465	8.26961	8.18457	9.6998	10.3351	7.89408	9.23119	8.15241	9.76139
O00203	AP3B1	AP-3 complex subunit beta-1	0.166776	0.168573	0.282501	9.37211	8.90286	10.1864	9.32192	8.68659	8.88373	9.64718	9.37667	9.52111	9.60721	9.38792	8.7747	9.59845	10.1666	9.71628	9.73593	9.9531	9.75735	9.9257	8.27018	8.41197	9.9285	9.72466	9.79416	9.49952	10.134	9.75365	9.45399	9.02778	9.4844	8.84278	9.85365	9.43731	9.85051	9.53357	9.88845	9.19148	8.17013	9.09942	7.95791	9.784	9.35691	9.63825	9.57859
O00204	SULT2B1	Sulfotransferase 2B1	0.249362	0.328234	0.463203	7.72693	9.48047	10.6585	7.33643	8.71925	8.45381	9.65495	7.70015	4.07282	8.75102	8.36035	6.35963	9.24719	11.8469	9.68433	8.83253	8.95897	9.73595	8.52217	9.22591	9.37593	8.68777	8.10209	9.1245	8.99527	9.26635	9.95921	8.17326	9.02689	9.76635	8.98706	8.59876	9.80571	8.23557	9.5618	8.95239	9.27036	8.50733	8.12142	8.04009	8.25486	8.42754	8.77123	9.95889
O00206	TLR4	Toll-like receptor 4	0.0478853	0.843141	0.897296	2.01166	0.407322	3.32025	2.61819	2.74116	2.22874	0.659776	-0.415196	2.66499	1.98224	2.06828	0.469042	1.93729	2.06141	2.37412	3.14275	2.12454	2.19608	2.73899	-0.415196	2.38517	1.87264	1.17661	2.45611	0.411073	1.19025	0.0612355	2.51409	1.25362	1.06427	1.80893	3.13811	0.427984	1.53771	2.17941	0.0553441	2.25268	3.89506	0.681372	3.85243	0.37725	1.53445	3.29784	2.14304
O00213	APBB1	Amyloid beta precursor protein binding family B member 1	-0.462985	0.000391414	0.00201632	7.05208	5.79657	5.86487	5.50315	6.47203	6.30757	6.25763	5.32607	5.60461	5.71906	6.46567	5.65327	6.70155	6.28647	5.12816	5.936	6.06959	5.32316	5.62087	6.4405	7.42418	5.99611	5.80789	6.41848	5.48001	6.50334	7.04831	6.60761	7.11907	6.52527	6.24319	6.39505	6.80256	4.48467	6.57588	6.91903	8.3968	6.18996	6.23974	6.09846	6.92526	6.06139	6.4744	4.64957
O00214	LGALS8	Galectin-8	0.932763	2.86786e-07	4.31974e-06	7.69765	8.37262	8.25082	8.25097	6.75847	6.62031	8.80503	7.14676	7.99639	8.68774	7.30831	6.56331	7.18312	7.91491	8.27638	8.34358	8.43656	10.0643	7.73112	6.52802	6.88142	8.27384	7.39624	8.20679	7.30364	9.35776	8.58	7.97789	7.85131	7.69849	9.35014	7.14078	8.40764	8.19687	7.37303	8.52441	7.45228	6.21948	7.46759	7.57433	10.147	9.25013	9.10412	8.7535
O00217	NDUFS8	NADH dehydrogenase [ubiquinone] iron-sulfur protein 8, mitochondrial	0.339852	0.00870381	0.0263935	11.9299	10.9844	9.84269	10.8534	10.6479	11.2642	11.2964	10.7154	10.8737	11.1798	10.018	10.4288	10.8218	10.6595	10.7667	10.5383	10.3162	11.5279	10.3921	10.8708	10.4396	11.0554	9.34704	10.9416	11.2989	10.2349	10.878	10.3752	11.6957	11.0805	9.52647	11.4577	11.1095	10.1904	10.5606	10.1871	10.8403	11.8066	11.0865	10.9799	10.445	11.0465	11.9073	10.5989
O00220	TNFRSF10A	Tumor necrosis factor receptor superfamily member 10A	-0.0387978	0.842986	0.897226	6.77273	6.55976	5.75856	5.23097	6.09162	5.32571	5.65217	5.77686	6.17882	6.78549	5.86165	6.75149	5.7895	6.14973	6.42331	5.87314	6.7913	6.16922	4.05917	6.76109	9.64266	7.60139	6.09711	5.62637	6.97101	5.72773	5.94207	6.21312	6.879	5.45299	6.89364	6.60055	7.02831	6.56697	6.4732	6.02655	5.53538	6.02941	6.80254	6.67364	5.76337	5.80472	6.13377	6.87157
O00221	NFKBIE	NF-kappa-B inhibitor epsilon	0.165238	0.215217	0.338658	5.80314	6.49657	6.18596	5.71568	5.5182	5.64211	4.0895	5.7228	6.95538	5.58928	6.18571	5.6522	6.29508	6.20152	6.10037	7.0412	6.27339	5.8389	6.25603	6.46305	6.18091	5.14075	4.07135	5.71402	4.81807	5.82122	5.96675	5.70315	6.24016	4.98343	5.94476	5.75808	6.04715	6.56806	5.88613	5.46602	4.65168	5.85555	4.82346	6.6046	6.00692	5.49202	5.76153	5.97725
O00231	PSMD11	26S proteasome non-ATPase regulatory subunit 11	0.134056	0.183631	0.30139	10.8105	11.2464	11.1207	10.6916	10.5227	10.3873	10.6745	10.6883	11.2741	10.1095	10.7754	10.791	11.1365	11.5895	11.1176	11.0911	11.6096	10.2411	11.4573	10.8571	10.0351	10.0174	10.9713	10.911	10.8272	11.4012	10.681	11.8094	10.6286	11.0686	10.5168	10.9713	11.0974	11.9354	11.0626	11.3469	10.4286	9.59203	10.5492	9.84843	12.0959	10.5528	10.6789	11.5076
O00232	PSMD12	26S proteasome non-ATPase regulatory subunit 12	0.133169	0.260575	0.392832	9.0791	9.50368	9.45609	8.87942	8.97602	8.59012	9.36128	9.35212	9.76914	9.14484	9.37409	9.12268	9.75559	10.2785	9.89909	9.5585	10.3149	8.93713	9.85064	8.29415	8.90079	8.51474	9.53543	9.39633	9.12425	9.82154	9.15661	10.2076	8.35148	9.81198	9.26464	9.87473	9.81058	10.4553	9.83388	9.8315	9.3722	8.46796	9.10314	7.81262	10.6233	9.15164	9.247	9.82964
O00233	PSMD9	26S proteasome non-ATPase regulatory subunit 9	-0.0830697	0.497258	0.624322	9.22739	8.14612	9.06987	9.86105	9.92225	10.1252	8.39973	10.4954	10.425	9.0052	8.04694	10.7129	10.4855	8.47464	8.70123	9.45089	8.91579	8.86645	10.0113	9.83917	8.05929	8.42395	7.66108	8.55766	8.79847	8.80517	9.24497	8.76588	9.23324	8.22198	10.0583	8.93081	8.87816	8.49298	9.98327	8.94616	8.14242	9.89115	9.40085	10.3971	9.12022	8.91365	8.90116	9.78867
O00241	SIRPB1	Signal-regulatory protein beta-1	-0.120918	0.498266	0.624888	8.62693	7.01281	8.2132	6.37605	7.11234	7.07749	7.75577	7.27374	7.34997	9.18527	7.79925	7.39937	5.80479	6.88541	6.19525	9.05408	8.60123	6.6308	8.35789	8.0424	7.96303	6.9239	6.24956	10.5468	6.95633	8.6655	6.89803	6.59568	8.44001	7.9326	6.76883	9.01227	7.19748	5.84026	6.94561	7.5437	6.94231	5.88017	7.58086	7.39677	6.95455	6.88344	6.89837	6.84262
O00244	ATOX1	Copper transport protein ATOX1	-0.844183	0.00152018	0.00626352	7.14421	7.24205	8.35145	9.93055	9.53287	9.79543	7.00645	9.96217	10.5989	6.5446	7.77097	10.4791	10.1948	6.40313	7.05499	9.07817	6.86383	8.27274	9.63215	7.77123	6.8084	5.95594	5.5581	6.50334	7.77797	7.53238	8.63027	5.89076	10.33	5.56213	7.1743	5.82929	7.14285	5.05587	8.29975	7.43004	7.40246	11.3626	8.96548	9.45689	5.61623	7.11861	8.57515	7.64653
O00255	MEN1	Menin	-0.165549	0.150822	0.260118	7.04821	7.22615	6.72004	5.90427	7.40433	6.18767	6.99475	6.51374	6.77113	7.58955	7.06431	7.07426	7.07705	6.29628	7.16623	7.01904	7.66116	7.54341	6.98532	6.06582	6.53697	6.57832	6.77079	7.56746	7.27674	7.30908	6.385	6.93124	5.70449	7.46522	6.54395	6.70962	6.98176	6.48541	6.8477	6.70189	5.23106	6.45088	6.28709	6.63979	8.42165	7.13994	5.49582	6.63727
O00257	CBX4	E3 SUMO-protein ligase CBX4	0.231577	0.150841	0.260118	6.03654	7.56605	7.04524	6.52722	5.77126	6.23969	4.5706	6.738	6.79432	6.59777	5.75884	6.2647	6.54992	6.27608	5.94976	6.09556	7.32327	7.0737	7.09898	6.84537	4.50112	5.63267	6.82284	7.28026	7.57207	6.69473	4.00255	6.10294	6.91415	5.93263	7.03205	6.66282	7.19937	6.33367	7.88673	7.14817	5.25565	6.59179	5.83081	6.87802	8.04989	6.96185	6.63932	6.01854
O00258	GET1	Guided entry of tail-anchored proteins factor 1	-0.585744	0.00059082	0.00283947	6.17903	6.14089	6.14341	5.82743	5.12668	4.37745	6.90263	4.58306	4.88897	6.78649	5.3721	3.44374	5.27506	6.78069	5.76026	5.59628	6.5248	7.15611	5.32468	6.56892	6.03888	5.66111	5.74112	5.98238	5.32304	5.74526	5.39338	5.87482	5.37536	6.30855	6.15541	5.28373	4.89127	6.01947	5.2132	5.55932	5.05199	7.00708	6.1777	5.71689	5.21722	5.74695	6.77638	5.53915
O00264	PGRMC1	Membrane-associated progesterone receptor component 1	0.156517	0.374098	0.510809	10.143	11.0887	9.10724	9.08505	8.95594	9.68651	9.27528	9.28935	8.78966	8.94384	7.41497	8.38936	8.80058	9.05852	8.77857	8.34956	9.72581	10.4245	8.98456	9.07975	7.88881	8.64627	9.04783	9.28666	9.1602	8.80584	7.93429	9.60996	10.5594	8.89758	10.3154	10.9692	10.0032	9.84147	9.43285	10.0961	8.12875	10.863	9.49908	9.98385	9.24947	11.0664	10.1014	8.48504
O00267	SUPT5H	Transcription elongation factor SPT5	0.322431	0.00956353	0.0286057	7.41663	8.06718	8.14336	7.47313	7.29061	7.46027	7.39674	7.68622	8.64349	8.06827	6.70056	7.37969	8.63705	7.45988	7.96487	7.97039	8.74604	7.87267	7.8084	7.18771	6.41223	7.81916	7.57953	8.28236	8.14008	8.2198	7.82867	7.82311	8.13536	9.0773	7.857	7.53609	8.54296	8.43861	8.54555	8.13944	6.58411	7.25856	7.64897	6.83676	9.12335	8.03404	7.90491	8.76714
O00268	TAF4	Transcription initiation factor TFIID subunit 4	0.499398	0.00180011	0.00719655	6.85122	6.62615	7.10772	6.06111	6.66628	5.67962	5.30011	6.45406	6.67834	6.48801	5.91291	6.56281	6.75104	6.06668	6.46744	6.42635	6.63693	6.77569	6.75303	6.15913	4.14868	6.2079	6.41559	6.7047	6.87061	7.02435	6.40337	6.72436	6.29507	5.37638	7.05411	6.12988	6.63477	6.19569	7.46438	6.7059	4.97221	7.03963	6.66752	7.16071	7.36234	6.93858	7.1771	6.89534
O00273	DFFA	DNA fragmentation factor subunit alpha	-0.167433	0.456483	0.589758	5.83905	7.26984	7.79611	8.18679	7.90234	8.3188	5.75274	8.66797	9.70145	5.47698	6.35978	7.42468	8.62886	6.35309	6.92107	8.01317	7.27398	5.38275	8.91524	9.18768	5.98282	4.99419	4.5331	6.1535	5.62912	8.01746	6.45545	6.83677	12.2784	6.54461	6.47186	6.74224	6.29033	6.91675	7.75013	7.00698	5.78659	8.84504	7.13443	9.05702	8.0844	7.1275	8.54741	7.98982
O00287	RFXAP	Regulatory factor X-associated protein	-0.0393958	0.755031	0.834006	6.38384	6.72843	6.20213	5.6486	5.38009	6.17331	4.81348	6.49766	6.53987	5.07235	5.55735	6.23907	6.17949	6.45276	5.34193	6.20084	6.05649	6.28631	6.88411	5.76038	4.96183	5.52641	5.20917	5.37896	5.77381	6.00582	6.1813	5.88403	7.10798	4.84344	6.22412	5.36863	4.94352	5.27039	6.21302	6.54017	5.75857	6.59088	4.75701	6.1474	6.70089	6.61118	5.84684	5.10763
O00291	HIP1	Huntingtin-interacting protein 1	-0.597559	1.07083e-05	9.70659e-05	7.91056	8.44146	8.82433	7.58459	8.02801	7.98875	8.21226	8.3935	7.90786	8.93615	8.08848	7.29501	8.46268	6.98997	8.36843	8.79614	8.02589	7.81579	9.99475	8.29088	6.80721	8.33568	7.4914	8.42622	7.82585	9.098	8.63558	8.09424	6.09031	8.16771	9.03058	8.04664	7.64342	7.52346	7.97421	8.65669	7.69166	7.31013	7.05427	6.94217	9.0409	8.8653	7.84631	7.82622
O00299	CLIC1	Chloride intracellular channel protein 1	1.28106	4.18223e-12	2.48646e-10	11.0361	12.4116	11.7811	11.781	11.6394	11.826	11.4353	11.583	12.2082	11.4986	11.9887	11.5496	12.6072	12.6649	12.7432	12.2247	11.7377	11.6579	12.6874	11.5543	10.5639	10.5012	13.146	12.2108	11.9537	13.1624	12.1245	13.0682	12.456	12.7751	11.9049	12.2419	12.2542	12.7018	11.7688	11.8065	11.1255	12.2717	11.5855	12.8966	11.9374	11.3611	12.1765	12.1164
O00303	EIF3F	Eukaryotic translation initiation factor 3 subunit F	0.361608	0.000289363	0.00156983	10.1547	10.4573	10.1537	10.6204	10.3831	10.664	10.1758	10.2822	10.7017	10.3199	10.3839	10.4019	10.6427	11.0984	10.9629	10.6437	10.9418	10.0811	10.5381	10.3808	9.18483	9.9198	10.392	10.783	9.94934	10.6944	10.1925	11.142	9.33039	11.1251	9.84993	9.8525	10.2736	10.9028	10.2914	10.0445	8.9299	9.34215	9.97507	10.3162	10.5531	9.3984	9.63481	10.944
O00305	CACNB4	Voltage-dependent L-type calcium channel subunit beta-4	-0.33954	0.187891	0.306434	8.83455	4.65749	6.27918	6.82171	5.39876	2.03198	6.84409	6.53736	5.19936	5.55474	9.65869	4.48404	5.10747	6.36045	6.60982	6.14481	6.0537	6.9063	5.81242	7.71567	5.48053	6.23908	6.55817	5.68512	6.48557	5.26517	6.18994	9.68958	7.41232	5.11012	5.07704	7.09605	5.62694	6.44584	6.00927	4.92828	5.83918	4.16135	8.08198	7.67493	4.81572	4.97515	5.63123	5.18742
O00308	WWP2	NEDD4-like E3 ubiquitin-protein ligase WWP2	0.0938283	0.331178	0.465739	6.78601	6.91307	7.37847	6.18924	6.18107	6.09554	7.01439	6.40955	6.48979	6.44095	6.21037	6.08386	5.83576	6.32538	5.67072	6.862	5.92928	7.27745	6.61552	6.48737	7.70006	6.12043	6.54437	6.44057	6.07986	6.73468	6.4559	7.08622	5.71921	7.63481	4.82913	7.43317	7.03895	6.32152	6.98945	6.58317	6.20723	6.31168	7.33823	6.74548	6.40354	6.89541	5.85388	6.26061
O00329	PIK3CD	Phosphatidylinositol 4,5-bisphosphate 3-kinase catalytic subunit delta isoform	0.118509	0.330164	0.464954	6.58	6.41104	7.05959	7.79136	5.73584	5.43656	6.61274	5.537	6.12924	6.56883	7.83976	6.23348	6.46886	4.12473	7.57183	6.3925	5.56478	6.64351	6.35967	6.32795	6.03528	6.33913	5.02195	6.68755	5.42142	6.18836	7.22729	7.99087	6.51616	7.10459	6.41826	6.28187	6.07118	5.91538	7.08246	6.46323	7.19725	6.38341	6.22529	6.43647	6.67169	6.49041	6.07987	6.62963
O00330	PDHX	Pyruvate dehydrogenase protein X component, mitochondrial	0.0372967	0.788371	0.857704	10.4544	9.9722	10.0247	8.08703	8.84992	8.07419	9.43186	9.18249	9.12494	8.82006	7.98329	9.09609	8.41908	9.35838	9.05851	8.25547	8.64907	9.52367	9.24052	8.81082	9.53511	8.61301	8.33473	8.98358	9.76382	7.9872	8.70104	9.92568	8.68292	9.18049	7.40386	9.53069	8.51052	9.17817	9.23573	8.18015	8.24672	8.46664	9.49416	8.59318	8.68445	9.85606	9.68889	8.4229
O00338	SULT1C2	Sulfotransferase 1C2	-0.0233997	0.914683	0.943575	6.11632	3.59435	4.72931	2.70151	5.23918	4.03968	4.02093	4.88786	5.18553	5.28316	5.38451	4.58729	5.29217	4.48336	3.55674	5.64024	5.62487	6.18609	5.1129	4.76852	5.33894	5.27961	5.2398	4.95143	4.02379	5.4821	3.45083	5.25659	2.55624	4.77148	7.63716	5.92703	6.42541	4.93901	5.26904	4.71486	6.08131	5.75376	5.8762	4.39026	4.58252	5.81725	6.92536	5.12189
O00339	MATN2	Matrilin-2	-0.561806	0.00177741	0.0071202	7.97135	8.47782	8.55085	8.61933	8.05506	6.08209	7.69826	8.20067	9.67769	7.85775	7.51986	8.27819	7.23828	8.0504	7.58225	7.49075	7.66428	7.17181	7.10178	7.89353	5.56229	10.1849	7.16097	6.66923	7.40902	7.96689	7.30733	7.74626	7.90238	8.57579	9.50832	10.7648	7.55859	8.40885	8.18108	6.17137	7.79134	7.9194	6.11806	7.79085	6.76815	7.55717	8.0968	8.31244
O00391	QSOX1	Sulfhydryl oxidase 1	1.59254	1.94861e-14	2.21288e-12	8.92633	9.27463	8.24509	12.9779	7.9734	8.44259	8.58312	8.63165	8.13814	9.1588	10.9512	7.28549	8.60538	11.9504	8.4544	10.0736	8.84962	7.34839	8.75161	8.19822	8.95749	9.26421	10.8018	9.39827	8.40235	10.4116	8.14458	9.10653	9.61815	12.1656	7.35005	7.72724	8.93842	10.1371	9.21307	7.96877	9.31728	8.44194	9.0376	8.52757	9.18465	10.2372	7.94746	8.46528
O00399	DCTN6	Dynactin subunit 6	-0.391702	0.00055491	0.00269121	8.09718	7.80018	8.12018	7.52103	7.80875	7.86914	7.39894	7.4563	7.92029	6.6311	7.24564	7.4633	8.29368	7.50557	7.34919	7.3798	7.60394	6.90938	7.81634	8.45326	7.03146	6.43837	6.32129	7.33379	6.98615	7.39785	7.381	7.47823	7.87177	6.83975	8.5948	7.96952	6.71428	7.65284	7.32348	8.9829	8.12591	7.58703	7.30909	7.13276	7.61205	7.70794	7.1828	7.63052
O00400	SLC33A1	Acetyl-coenzyme A transporter 1	0.186454	0.167825	0.281644	8.08699	8.56705	7.80921	7.36331	6.38744	7.24057	7.57623	7.06106	7.13439	8.51392	7.24762	7.10597	7.5327	6.58765	7.98564	7.73764	7.88829	8.87339	8.4457	6.51463	6.43785	8.29953	6.92242	7.75636	8.88419	8.13462	8.28119	7.40319	7.15629	7.58625	7.51246	7.70075	7.06525	8.67096	7.4722	7.17139	5.78992	8.87943	8.89867	6.18489	8.1512	8.11553	7.79938	7.59875
O00401	WASL	Neural Wiskott-Aldrich syndrome protein	-0.423311	0.000765553	0.00354441	6.82777	6.84518	6.70756	7.71482	7.19108	6.85558	7.00012	6.91324	7.18997	5.4107	4.42495	7.25682	7.85323	6.61629	7.23303	7.38068	7.31179	6.91667	6.96472	7.22467	6.05942	6.09451	6.25295	6.7708	6.73339	7.61651	6.36239	7.24071	7.78576	6.02934	7.11722	6.75845	6.99191	6.8447	6.73387	7.80793	6.92217	8.18286	7.07188	8.40325	7.22561	6.95103	7.47403	6.70289
O00408	PDE2A	cGMP-dependent 3',5'-cyclic phosphodiesterase	-0.253932	0.194468	0.314508	6.83774	6.73822	5.55413	7.51747	7.75367	5.78435	8.15593	5.0808	5.74655	5.53593	7.00861	6.11012	7.36061	6.55932	5.62332	6.63022	4.81065	5.88633	5.39945	6.57699	8.89277	6.48013	7.49189	7.96526	7.06474	6.20817	6.32186	6.3099	6.17898	5.58248	5.95314	6.80368	6.25577	4.36404	5.77542	6.52737	8.42852	6.54969	6.12598	6.45384	5.23059	6.20156	6.63919	7.02127
O00410	IPO5	Importin-5	-0.402363	0.000323872	0.00172012	9.37624	9.45881	9.08272	8.82063	9.66592	8.86809	9.76611	8.84732	8.88979	9.86778	9.1696	9.16718	9.47604	10.8197	9.56209	9.68786	10.3616	9.43976	8.95737	9.93172	9.10159	8.65017	9.68568	10.0391	9.91605	9.85115	9.43765	10.3046	8.57006	10.4494	10.4126	9.45457	9.57435	9.97143	9.48337	9.97366	9.29093	8.23744	9.51659	8.37934	10.9019	8.94536	10.5601	9.29775
O00411	POLRMT	DNA-directed RNA polymerase, mitochondrial	-0.0396112	0.79731	0.864903	5.86211	6.4817	5.58169	6.66464	6.59053	5.69192	6.43122	7.55801	5.67795	6.15873	6.26526	6.19187	5.11585	6.53903	6.02382	6.41828	5.69235	4.8903	5.58773	5.64527	9.63004	6.27923	5.91557	6.67455	6.96704	5.68438	6.12675	6.13464	5.71819	6.21877	5.56476	5.37805	5.86561	5.80154	5.51801	6.42633	7.10431	5.46023	6.10652	4.63319	5.35886	5.70744	6.96897	5.60364
O00418	EEF2K	Eukaryotic elongation factor 2 kinase	0.0547254	0.628889	0.733547	6.96868	6.93926	7.57623	6.89042	7.80403	7.08619	5.50695	6.92533	6.21915	7.15673	6.69305	6.93879	7.04735	6.88251	6.85895	7.3549	7.26845	6.7249	7.37035	6.40732	6.25473	9.13552	6.88145	6.75203	7.41465	7.2281	6.79224	6.3848	7.60949	6.42664	8.2544	7.16703	6.48121	6.76199	6.67464	6.8145	6.96983	6.63344	5.32683	7.20793	6.37593	6.68444	7.04288	7.17589
O00422	SAP18	Histone deacetylase complex subunit SAP18	0.542819	0.000261934	0.00144903	9.17522	9.55445	8.67751	8.81728	8.57835	8.62093	8.2489	8.22767	8.91075	8.65334	7.38211	7.80044	8.54678	7.61184	8.28841	8.6091	9.20494	9.13127	8.56333	9.7113	6.32314	8.43998	9.04221	8.81459	9.69753	8.97246	8.37747	8.70994	7.97469	8.18033	8.36884	9.10036	9.16922	8.55985	9.45885	8.6383	5.84749	8.8578	8.98836	10.0104	9.42904	9.4199	10.0432	8.76422
O00423	EML1	Echinoderm microtubule-associated protein-like 1	-0.236114	0.0419465	0.0953989	6.14918	6.47318	6.16063	6.80704	7.20482	6.72523	7.05109	6.68321	6.88411	6.96925	6.9972	7.0276	6.53845	7.49012	6.55364	7.04621	7.40209	6.66642	6.67483	6.99628	6.74392	6.34656	6.98476	6.33743	6.84865	7.29304	6.97237	8.67839	6.87348	6.89389	7.09103	7.00471	5.65819	6.98759	6.75584	7.29205	4.83731	6.86612	6.10141	6.62555	8.05298	6.86491	6.41055	6.14071
O00425	IGF2BP3	Insulin-like growth factor 2 mRNA-binding protein 3	0.288365	0.246867	0.375936	7.65771	8.87285	8.12856	8.35961	7.05393	7.82895	8.12523	8.03098	6.4799	9.00942	6.23293	7.20165	6.35711	6.30353	9.41379	7.8826	5.23838	6.14341	5.6698	7.52886	7.98	8.17521	8.38389	10.1708	10.8625	9.87116	9.02362	9.05616	8.58935	8.91403	8.38324	8.80366	10.4132	8.77229	9.58441	8.13404	7.6119	7.60407	7.28977	7.99224	8.61475	8.07792	8.36302	10.6163
O00429	DNM1L	Dynamin-1-like protein	-0.321765	0.00450055	0.0153362	9.20528	9.51934	9.26036	8.67532	9.37754	8.7766	10.0584	8.57013	9.25122	9.49488	8.51883	9.15357	9.60795	8.97863	9.23977	8.87049	9.81881	8.82671	9.15873	10.2931	9.74579	8.02007	8.00577	9.16889	8.76437	8.69087	8.84156	9.13168	8.60397	9.95085	8.26376	9.3756	9.24999	9.25659	8.42692	9.53597	9.91923	8.53932	8.70862	8.35123	10.349	8.68927	9.5201	9.93284
O00442	RTCA	RNA 3'-terminal phosphate cyclase	-0.104739	0.248537	0.377945	7.25978	7.78654	7.49876	7.80325	8.27706	7.91501	8.15641	7.8759	7.87407	7.84961	7.7399	8.15544	8.67658	7.75872	8.52893	8.88577	8.90401	7.94537	9.11615	8.15948	8.53464	7.54429	7.83417	8.21864	8.36377	8.59046	8.26261	8.63108	9.16432	8.67267	7.86957	8.02401	7.76439	8.5683	7.77084	8.29602	8.24442	7.74657	7.33955	7.5257	8.78785	7.00207	7.85273	8.54009
O00443	PIK3C2A	Phosphatidylinositol 4-phosphate 3-kinase C2 domain-containing subunit alpha	-0.0204395	0.840069	0.895191	7.40201	6.44321	6.51468	6.56469	5.98412	5.82343	6.90984	6.69094	6.85674	7.5245	5.92027	6.18078	6.72211	7.45439	7.58974	6.802	7.00341	7.25522	7.21463	6.5467	6.38458	6.97013	7.30355	7.18738	7.29873	7.41865	7.33408	8.10999	7.09026	6.98949	6.58289	7.3149	7.69893	6.59369	6.9087	6.80364	6.36127	6.97524	7.21642	6.27578	7.06804	7.35505	6.84029	6.72912
O00445	SYT5	Synaptotagmin-5	0.0902513	0.656415	0.75735	7.6856	8.10764	6.68763	7.24585	8.16958	7.05298	7.74892	7.76773	7.41037	6.96301	6.04622	6.62024	7.81097	6.89716	7.32755	6.32527	6.20897	7.43863	7.11582	6.58882	8.94403	6.85477	6.7172	6.95735	6.94268	7.12043	6.18484	7.22991	7.14613	7.22286	7.9169	6.78631	8.07757	5.66665	8.15036	7.16448	9.47096	6.21769	5.54136	7.10967	8.2068	7.77013	6.68596	7.18515
O00451	GFRA2	GDNF family receptor alpha-2	-0.250057	0.133859	0.237519	6.72483	6.63322	6.20586	6.12481	7.03846	6.81019	5.9113	6.0476	6.67807	7.94478	7.05362	5.45077	6.66268	8.4235	6.79146	6.41574	7.04699	7.97293	7.59967	7.2084	6.37122	7.33422	8.37985	6.47406	7.33543	6.5201	6.85085	7.20619	6.55366	6.52617	4.85303	4.8863	5.8477	7.49841	9.68796	6.24866	7.06071	6.4768	6.50005	6.82656	6.4923	6.64529	8.00868	6.8451
O00453	LST1	Leukocyte-specific transcript 1 protein	-0.544452	0.0227194	0.058251	7.71882	7.43715	4.3363	7.6305	7.14675	3.7148	7.99865	9.53933	8.36916	7.43179	5.85426	8.67219	8.51373	8.34739	8.16826	7.87922	7.62328	9.43022	2.50826	6.63777	9.04689	6.99658	7.66072	8.09174	6.89324	7.51629	7.51022	8.07885	8.47135	7.70615	7.53966	7.39538	7.78594	7.65953	8.32431	7.39898	9.30477	4.36005	7.61221	7.7757	8.18041	7.40113	7.52946	7.90506
O00458	IFRD1	Interferon-related developmental regulator 1	0.113435	0.603225	0.71191	6.4749	6.0096	6.59815	4.74812	8.94786	5.17588	5.94996	5.53543	4.6411	5.4255	9.65869	4.97712	6.71476	6.66669	6.47074	5.72795	7.10518	6.28859	6.23537	5.90242	3.46519	5.68512	8.09386	7.04764	6.11757	6.77387	6.27438	8.06399	5.00184	7.78513	6.17905	5.81288	6.55092	6.95387	5.68695	5.67978	7.46031	5.69452	6.87886	6.42829	4.90456	5.7692	6.53138	5.67317
O00459	PIK3R2	Phosphatidylinositol 3-kinase regulatory subunit beta	-0.151676	0.218824	0.342998	6.21241	5.25094	5.73301	6.50115	5.53294	5.75364	5.80364	6.06451	5.96987	6.30956	5.76573	5.49251	6.42206	5.69005	5.89148	6.34676	6.76961	6.28416	6.53437	6.06221	5.06969	5.2848	5.18833	5.53971	6.80284	6.0595	6.12306	5.95751	5.97827	5.49908	6.45546	4.53762	5.74792	6.69688	5.72376	6.65347	8.80476	6.73611	6.72852	5.92734	5.63305	4.64351	6.07373	6.37222
O00461	GOLIM4	Golgi integral membrane protein 4	0.223478	0.159416	0.271477	9.08691	8.82163	9.08363	8.90327	8.52191	8.41174	8.58848	8.85632	7.92174	9.75347	7.36532	7.70964	8.80134	9.16979	8.53662	8.75398	8.26751	9.28917	9.02634	8.19712	5.81633	9.66056	9.78684	8.304	8.08597	8.76627	9.06458	10.0695	10.1367	7.66676	8.15356	9.83628	8.77765	9.01626	9.08179	8.39068	7.54792	9.91232	8.79282	9.53025	9.73867	9.80997	9.7856	8.9112
O00462	MANBA	Beta-mannosidase	0.679307	2.35652e-06	2.62885e-05	8.05511	7.45826	8.47125	9.31369	7.83332	8.3486	7.28257	7.88391	7.98201	10.4612	8.9225	7.72969	7.98416	8.10032	7.50994	10.1188	8.46732	7.80644	11.2158	7.49274	7.31573	6.89046	7.49091	8.48786	7.38818	9.05206	8.15927	7.86911	8.29706	8.64792	8.86069	7.90825	7.78865	9.22521	8.08166	8.54537	7.1059	7.5757	7.62645	7.89619	8.68629	9.13429	7.31747	7.38382
O00463	TRAF5	TNF receptor-associated factor 5	-0.254415	0.423405	0.557919	5.23909	5.4774	6.9337	7.30661	5.89306	7.42736	9.66511	9.18168	4.82928	4.25003	7.47441	8.22722	5.13096	7.93243	5.54415	10.3054	6.68872	7.41548	5.13057	6.32368	6.3694	5.53232	3.83336	9.82154	7.08931	5.13952	5.61271	7.7729	5.58393	8.40104	6.10434	5.98817	8.03489	9.30233	8.77441	7.54322	7.94371	4.67875	8.29851	5.50391	5.91841	7.81411	6.8985	6.50898
O00468	AGRN	Agrin	0.0525009	0.776091	0.850109	10.8419	9.70164	11.1725	12.6358	11.967	11.1231	11.451	11.7776	12.0597	10.3061	11.6531	10.2602	11.0839	9.27376	11.0191	11.7202	11.7948	11.1258	11.3011	9.94559	9.80933	11.3434	9.03836	11.0922	9.77103	12.3626	12.8264	10.9788	11.4586	11.7556	10.688	11.0931	12.1425	10.9389	10.7726	11.8301	8.1323	11.96	9.45032	11.7859	10.3729	11.0131	9.76784	11.0745
O00469	PLOD2	Procollagen-lysine,2-oxoglutarate 5-dioxygenase 2	0.71644	0.00951745	0.0284763	8.10842	7.80538	9.30199	6.48018	8.24923	8.1347	10.5008	8.60025	7.85723	8.32844	9.44213	6.87641	9.80248	8.87881	10.3901	9.04673	9.13157	9.55846	9.37191	9.7318	8.10641	6.889	9.34473	9.02337	8.20771	10.0065	8.78104	10.2327	10.183	9.46556	11.4491	9.04118	10.2424	10.3671	9.1117	7.76891	7.92665	14.9268	10.0285	9.87164	9.60523	8.34181	7.21199	10.2726
O00471	EXOC5	Exocyst complex component 5	-0.302735	0.00363016	0.0127706	7.48503	7.53032	7.20205	6.72306	7.11135	6.61582	7.91055	6.81189	7.23364	8.23359	7.55878	6.65808	7.13561	7.45493	7.63817	7.8016	7.80018	7.45671	7.73936	7.66965	7.4653	7.52326	7.00558	7.81833	7.14316	7.70506	7.51842	7.49604	6.90683	8.05093	7.18958	7.42801	7.10718	8.01308	7.04151	7.63864	7.30809	6.22117	7.38209	6.45537	7.63653	7.46133	7.13904	6.90531
O00478	BTN3A3	Butyrophilin subfamily 3 member A3	-0.598584	0.000200191	0.00115619	8.89707	7.65395	8.82636	7.16883	8.6026	8.60786	9.09195	8.4338	7.20521	8.5708	7.30682	8.38064	8.39364	5.66869	8.8034	8.92115	8.59058	9.85647	8.31128	8.00154	8.81934	9.14481	7.30409	8.39681	7.69719	8.43062	9.50447	7.12887	8.70649	8.04508	7.96532	7.73102	6.59301	6.23804	7.38109	8.32481	8.09579	7.40231	7.50734	7.62037	7.0597	8.10483	5.98393	7.65754
O00479	HMGN4	High mobility group nucleosome-binding domain-containing protein 4	0.246937	0.347385	0.483945	9.47988	10.5182	5.56197	7.45221	8.1254	8.94328	6.76783	9.17001	9.53413	7.66775	5.67299	7.85283	7.98044	6.91089	7.07187	8.89675	6.65891	9.04515	8.18384	4.98769	6.40552	6.86208	7.66612	6.27014	7.96236	7.771	6.45899	7.01797	11.165	6.24752	8.91792	9.53856	8.37157	7.93139	8.77881	6.82863	6.77837	11.2041	8.52292	9.92041	8.50419	7.31021	9.18171	7.62435
O00481	BTN3A1	Butyrophilin subfamily 3 member A1	0.0849993	0.791182	0.859918	6.51172	6.25268	6.46265	4.60576	6.99444	9.65767	7.0304	9.67639	9.70431	7.00585	6.63622	9.6575	7.03443	9.67991	6.57772	7.54518	6.15633	7.64409	6.70545	6.47874	3.80441	6.65812	9.64305	5.85892	9.69232	6.44301	7.22408	4.42805	3.82538	9.67155	9.66328	5.03121	6.92117	9.67494	9.68796	5.70472	9.64528	6.30785	7.18834	5.86789	7.40964	5.0178	9.68897	9.67693
O00483	NDUFA4	Cytochrome c oxidase subunit NDUFA4	-0.439885	0.0494987	0.108899	12.5786	11.8652	9.71053	10.6522	10.9988	10.0982	11.8179	9.92815	10.6629	11.3927	8.4443	11.5461	11.0368	7.61078	10.6174	11.3392	10.2644	11.2269	10.6239	10.7365	10.3371	11.0152	10.3823	10.1514	10.8251	11.2522	11.7987	10.1877	9.24545	11.1889	9.94026	10.6835	9.31625	8.07936	8.8114	9.1288	9.70695	11.2665	12.3651	10.7895	8.74636	11.9746	12.3505	9.8148
O00487	PSMD14	26S proteasome non-ATPase regulatory subunit 14	0.220099	0.0264213	0.0658133	9.07363	9.06375	8.65083	8.63818	8.55664	8.3738	9.18162	8.69035	9.60619	8.46085	8.65514	8.23442	9.24971	9.78545	9.51492	9.44415	9.81431	8.57307	9.34217	9.47173	8.33232	8.43251	9.20598	9.04246	8.78398	9.57375	8.94418	9.75673	9.11045	9.50334	8.7247	9.25393	9.15925	9.57654	9.25797	9.19312	8.85393	8.54771	9.68913	8.11111	9.92374	8.70843	9.92142	9.56215
O00488	ZNF593	Zinc finger protein 593	0.483608	0.00275977	0.010221	6.93639	6.29681	7.2009	7.80815	6.56216	8.12114	6.51137	5.16985	6.21128	6.22688	6.71232	6.56117	6.93065	6.69557	6.12409	5.7145	5.62666	7.24467	7.63082	6.3205	5.85061	6.14927	6.29417	4.63227	6.84734	5.00376	5.69069	4.85744	7.2035	6.44258	8.43975	7.01586	6.5909	6.70385	7.2498	6.519	7.49678	7.74787	5.62878	6.92084	5.36497	7.14878	5.46274	7.05179
O00499	BIN1	Myc box-dependent-interacting protein 1	-0.817693	6.52326e-06	6.3517e-05	9.42553	8.36469	8.73307	7.25485	10.0765	10.1287	9.44162	9.50215	8.44535	6.85398	7.27453	8.71485	10.2218	7.091	8.87915	8.37809	7.72236	8.17216	8.10025	8.66436	8.91872	6.85055	6.84719	8.25286	7.57696	7.76515	8.6869	7.92762	7.83373	7.86834	8.48296	8.70395	8.03167	6.85814	7.29109	9.74133	10.1647	10.9415	7.50648	8.98228	8.72335	8.1436	8.86421	8.9191
O00501	CLDN5	Claudin-5	-0.539085	0.00216563	0.00837659	7.33669	7.33528	7.12331	8.0372	7.3144	7.11055	8.4385	6.48757	6.76032	7.61582	6.49002	7.50736	7.51983	7.29121	7.10541	6.82763	5.14193	6.10506	7.13503	6.89977	7.47775	6.82727	7.28099	6.9707	7.00864	8.6312	6.93123	5.15154	8.04952	6.87985	6.8658	7.20765	6.8785	6.77478	7.03004	7.12624	7.32126	7.25479	7.25107	6.51022	8.67983	6.96285	6.99106	6.80305
O00505	KPNA3	Importin subunit alpha-4	-0.244669	0.00702522	0.0221265	8.21512	8.5032	8.5435	8.55257	8.62604	8.27205	8.90407	8.00754	8.14312	8.28084	7.69716	8.76819	9.04788	8.71829	8.8315	8.68049	9.4534	8.52916	8.57301	8.94497	7.8655	7.9288	8.30638	8.9202	8.93346	9.03258	8.63098	9.35404	8.89209	8.98271	8.8205	8.49769	8.88896	9.11268	8.79753	8.7597	8.07701	8.55952	8.37852	8.3181	9.3031	7.60822	9.51026	9.23266
O00506	STK25	Serine/threonine-protein kinase 25	0.242968	0.0152254	0.0419872	7.59884	7.33632	7.8222	7.53609	7.34987	7.27661	7.88906	7.14046	8.58568	7.7693	8.69545	7.07016	8.06919	7.64283	7.99647	8.50964	8.14694	7.12468	9.37599	7.76248	7.35521	7.83939	7.29499	7.56081	7.37785	8.09441	7.5123	7.84	7.84078	7.52553	7.39739	8.26947	8.36518	7.92561	7.94556	7.87158	7.13955	7.09647	7.28539	7.4373	7.4196	7.9609	7.68934	7.8629
O00507	USP9Y	Probable ubiquitin carboxyl-terminal hydrolase FAF-Y	0.16579	0.32017	0.454106	5.84228	5.4219	4.37949	4.06566	4.61799	3.55064	2.14123	4.91804	5.80384	4.11256	4.92839	4.85849	5.02297	5.32247	4.25961	5.63295	4.81607	5.25851	5.80804	6.25549	5.73814	7.44768	4.39355	4.88978	4.99672	5.16628	5.43079	5.5198	6.1122	4.76544	4.83195	5.70305	4.96987	5.827	6.01906	5.87806	4.46655	6.12032	6.27721	5.03451	5.50197	3.36792	6.27893	5.16846
O00515	LAD1	Ladinin-1	0.466453	0.0444086	0.0997785	7.58847	7.50815	6.70299	7.7997	7.85742	8.87446	1.92617	7.73968	8.61361	5.9142	7.62148	7.70457	8.23114	7.34855	7.38107	8.3189	7.16122	6.9061	7.71519	6.58953	6.89458	6.29929	7.75608	7.84372	8.87114	7.82186	6.86143	8.56973	6.90176	6.7731	6.7912	8.13362	9.12312	5.22034	8.67416	7.3128	9.64528	8.02735	7.63874	8.91336	6.84874	6.22171	8.0643	8.62347
O00519	FAAH	Fatty-acid amide hydrolase 1	0.209245	0.202278	0.323792	8.39406	6.63072	7.38443	7.39559	6.60209	6.0627	8.35536	7.02933	6.84141	8.42759	7.4887	7.24283	7.26025	8.60558	7.02886	7.62638	7.3047	6.42794	7.75383	7.10625	7.21439	7.77515	8.24816	7.90404	6.85604	7.21735	6.79857	6.5633	7.36081	7.33814	7.10625	8.80221	7.39169	5.45461	7.29351	9.86643	8.04227	6.54666	6.59485	6.88806	7.57896	10.1819	6.479	6.60883
O00522	KRIT1	Krev interaction trapped protein 1	-0.338567	0.00723937	0.0226949	6.85902	6.74267	6.61336	5.21744	5.9741	5.84052	5.46372	5.74027	6.04423	5.94753	5.03238	5.25008	6.74223	6.34713	6.71316	6.25104	6.30468	6.51585	6.66482	7.43906	5.19577	6.81165	6.8931	6.88502	6.17888	6.68401	7.07306	6.85026	6.79163	6.58174	5.99938	6.90311	6.43632	5.70165	6.33402	6.2275	6.80299	5.47744	5.49903	6.09863	6.60438	5.57691	5.52831	6.59573
O00533	CHL1	Neural cell adhesion molecule L1-like protein	-1.65162	4.13502e-14	4.26456e-12	9.33143	7.93067	7.31009	7.46935	8.71358	8.66904	8.37234	8.27043	8.18711	7.60502	7.79386	8.04228	9.00923	7.32958	7.66519	7.82774	7.20755	4.9044	6.91318	7.26241	8.56635	5.73018	7.22307	7.98285	6.10132	6.18258	8.15759	6.66863	7.40051	7.97082	8.8708	8.0799	7.21867	7.33111	8.23108	8.83317	9.37912	8.92252	6.13611	8.47032	8.46969	7.77839	5.03631	8.01192
O00534	VWA5A	von Willebrand factor A domain-containing protein 5A	-0.764851	8.36458e-06	7.87892e-05	6.99346	7.23121	9.67218	6.88402	7.70332	6.77875	7.66841	9.11503	8.81338	7.52404	7.19178	7.15587	8.62693	8.19422	7.84361	8.78973	7.39383	8.11903	8.35672	6.63098	8.70786	8.10714	5.96255	6.61307	8.30792	7.42486	8.24353	7.9327	8.57488	7.43992	8.29259	8.25431	7.00808	6.00191	8.00787	9.43213	7.60897	7.29326	7.94748	6.90088	6.4012	6.29217	8.87416	7.72247
O00541	PES1	Pescadillo homolog	0.699134	1.69948e-06	1.97433e-05	6.81206	8.21094	6.92527	6.27763	6.58321	6.14639	6.79822	6.21448	7.41323	8.06173	6.3321	6.93415	7.1373	7.74962	7.96188	6.8688	7.52317	8.26318	6.9176	8.59962	6.0023	7.28937	7.28155	8.52183	8.16552	6.90648	7.26245	8.17922	7.01555	7.71707	5.95067	7.65934	8.10053	8.12539	7.86291	7.16984	4.99634	6.6661	7.97963	6.2	8.17349	6.35597	8.0498	7.41096
O00555	CACNA1A	Voltage-dependent P/Q-type calcium channel subunit alpha-1A	-0.241553	0.397804	0.533661	7.25935	6.74269	5.6932	5.53002	4.81842	6.71012	6.73384	6.30093	5.45712	6.14695	5.2558	5.11618	5.25529	7.01321	6.95924	6.0883	6.87979	5.52988	7.67347	6.74094	7.43688	7.72378	9.64305	4.52193	6.36731	7.54991	6.9028	6.42899	9.68269	6.76588	9.28493	6.74946	5.16615	7.02257	10.126	7.38094	7.55193	6.43562	4.89152	9.68816	6.80117	9.3126	9.68897	10.3051
O00559	EBAG9	Receptor-binding cancer antigen expressed on SiSo cells	0.611112	0.000259048	0.00143568	6.66545	6.93886	7.13766	7.20604	6.39811	6.62252	6.0833	7.2993	7.87151	6.32339	4.72491	6.92719	5.44557	5.98292	6.19813	5.72612	5.87229	6.66078	7.00011	6.62569	5.83502	4.0427	5.57688	6.83169	6.91937	5.7366	5.93567	6.87467	6.90592	5.51451	5.52833	7.72635	6.23048	8.31317	7.11324	5.51176	5.60321	7.46808	6.6535	6.81548	5.47108	7.18773	6.73737	5.50513
O00560	SDCBP	Syntenin-1	0.0358015	0.791258	0.859918	11.1251	9.38445	10.0261	9.07335	9.6281	9.29069	10.3974	9.91507	10.3833	9.7946	10.7352	8.78172	10.1314	11.3402	10.3799	9.40092	9.07056	9.84619	9.48834	9.15406	10.063	11.1404	9.99155	10.1107	10.0766	9.38689	10.6407	11.8872	9.7885	10.9932	8.25707	10.4963	10.4403	10.0015	9.75551	10.0327	10.9093	8.79711	9.72588	9.98536	10.3979	8.5179	10.0392	9.21782
O00562	PITPNM1	Membrane-associated phosphatidylinositol transfer protein 1	-0.0351377	0.752021	0.831675	7.23217	5.36001	7.47104	7.16021	6.76332	6.93183	8.28987	7.021	7.52144	7.42553	7.24295	5.89807	7.17784	6.63295	7.52772	7.1661	5.94962	7.16221	6.87815	6.41673	7.31011	6.72758	5.97713	7.00951	7.16285	7.10377	7.18562	6.80028	8.35015	7.25429	6.83358	8.31512	6.84295	7.35278	7.4185	7.08906	7.38585	7.33853	7.79681	6.81228	8.45923	6.9243	6.76728	7.0136
O00566	MPHOSPH10	U3 small nucleolar ribonucleoprotein protein MPP10	0.865334	4.36471e-07	6.16119e-06	7.4332	8.57102	6.62844	6.33648	5.9536	7.20006	5.92761	6.92325	7.82216	6.26778	6.17661	6.92812	7.30987	6.29072	6.0422	6.71854	6.69171	7.02979	6.85791	7.05083	5.70211	6.19453	6.25719	6.78483	7.618	5.89972	5.87292	6.98698	9.24737	5.67583	5.60967	7.28363	7.29543	6.52536	7.08201	6.02918	6.35508	8.41145	7.0494	8.36429	7.23793	6.70057	7.9126	6.94817
O00567	NOP56	Nucleolar protein 56	0.463964	0.007831	0.0241747	10.1327	11.2672	10.0846	8.06991	8.73678	8.74149	9.36649	9.30086	10.4559	10.49	8.8044	9.43574	9.55981	10.0924	9.81637	9.52682	10.4791	10.9436	9.32371	9.96624	7.47149	10.2342	9.31475	10.5897	11.4179	9.41093	9.14784	10.6277	9.70409	10.5411	9.17937	10.3466	10.8229	10.4383	10.7857	9.48231	7.84496	8.73854	10.2083	8.51081	10.9104	9.44628	11.0289	9.97578
O00571	DDX3X	ATP-dependent RNA helicase DDX3X	0.28698	0.0203116	0.0531425	8.79164	9.28662	9.78596	9.30552	8.85155	8.07251	9.65059	8.50502	9.02857	9.93378	8.34188	8.81688	8.94963	9.39653	9.53046	9.3526	10.0503	8.72035	9.52191	9.02827	7.67945	9.32018	9.14398	9.98187	10.1428	10.2599	9.33648	10.02	8.49445	9.59686	9.36468	9.60571	9.97204	9.40888	9.23118	10.0975	7.70716	7.99692	9.76797	9.17789	10.2935	9.11792	9.81696	9.65165
O00584	RNASET2	Ribonuclease T2	0.41645	0.0461624	0.10304	7.34746	8.63907	9.2304	10.0219	10.2325	9.65622	8.35416	9.83275	10.1853	9.11186	8.67857	8.99573	9.53939	9.26823	8.32483	9.72899	9.38423	9.0704	10.3239	7.88634	8.12498	9.45889	8.7348	8.98521	9.31593	9.90302	9.1329	9.88603	9.91762	8.6681	7.20059	8.29852	10.3439	8.19202	10.2315	9.26802	7.82086	14.3669	10.1464	10.889	8.51511	9.61597	10.9187	9.29472
O00592	PODXL	Podocalyxin	-0.568482	0.0024858	0.00939216	9.7236	9.49833	9.27042	9.72589	9.84552	9.24462	9.38742	9.4464	8.88662	9.39839	8.07192	9.35139	8.91047	7.56487	8.90163	8.84325	10.0582	9.84045	8.84484	9.34424	7.10313	10.406	9.08103	7.6764	8.47753	9.80043	10.2318	8.14659	11.7234	9.36234	7.97876	8.67175	8.55415	7.2836	8.67629	8.64611	7.28761	10.5715	8.11755	10.4042	9.82824	8.88205	8.92957	8.63468
O00602	FCN1	Ficolin-1	0.0613027	0.723248	0.80973	7.33578	5.41045	7.90029	6.96106	7.65458	6.03978	9.21438	6.55203	7.14205	7.7348	7.879	7.6158	7.57417	8.01435	8.32355	7.30181	8.04657	7.16662	6.55877	6.36016	7.09006	8.02839	7.78354	8.79728	7.77779	7.12709	9.29709	7.4252	7.16817	7.52353	7.30848	7.36643	7.86657	8.23264	6.56028	7.17837	9.5504	6.33469	9.73157	6.69153	7.30816	9.40045	6.95985	7.18053
O00622	CCN1	CCN family member 1	0.10587	0.476425	0.605993	8.58618	8.44903	7.49026	7.65394	7.8576	7.64415	8.00062	7.46866	7.46987	8.11539	7.78651	7.73847	8.14018	7.47261	7.6075	7.21169	7.59472	7.55494	7.97989	8.09299	6.96289	7.69971	7.75268	7.8785	7.62163	8.97403	9.0721	7.40727	7.42526	9.7544	7.97188	5.71744	8.38825	7.14709	7.64298	7.69213	7.07365	6.76521	4.86658	6.89992	7.85405	8.78358	7.81966	8.09584
O00623	PEX12	Peroxisome assembly protein 12	-0.33264	0.0284046	0.0698504	6.75864	6.6626	6.15408	5.6483	4.15708	4.72188	5.85575	5.86202	5.74211	6.98841	6.06016	5.62753	6.14373	5.80098	4.8572	5.3381	6.30889	6.9815	5.64366	6.18623	6.21976	5.64379	5.3565	5.45169	6.79226	6.12449	5.43324	5.47054	5.08804	6.27219	5.78237	6.29021	5.66295	6.55633	5.14315	5.88026	6.80625	5.03752	6.5314	5.522	5.82499	6.38635	6.69525	6.38956
O00625	PIR	Pirin	-0.0430706	0.80973	0.874072	5.94415	6.85217	6.88905	6.70504	6.82918	6.5505	6.09254	7.65011	9.11208	6.18463	5.2015	5.88132	6.6263	6.61124	5.89662	6.32747	7.33061	5.97058	7.09084	7.98585	6.24823	5.42576	4.68339	5.88259	7.92845	6.64163	4.42366	6.55431	6.21363	7.32798	7.83719	6.26711	6.0671	7.99226	6.03388	7.43727	6.29351	7.74334	8.05742	9.13572	6.80093	7.80936	7.08356	5.59913
O00629	KPNA4	Importin subunit alpha-3	0.123224	0.279929	0.413994	6.58665	7.17186	6.90505	6.78005	6.93541	6.64294	6.32127	6.73885	7.35672	6.70052	6.29208	6.92901	7.63584	6.52743	7.28667	6.90198	8.79048	6.57041	7.69829	7.43438	5.73266	6.00925	6.12561	6.06552	6.88647	7.00015	6.77279	7.50156	8.22299	6.39938	7.87072	7.19475	6.64304	7.2961	6.81343	6.86508	6.12127	6.2017	6.83562	6.78684	6.26128	5.63165	6.89428	6.97051
O00635	TRIM38	E3 ubiquitin-protein ligase TRIM38	0.391936	0.0170414	0.0460528	5.75989	5.80562	6.78285	6.80852	6.65476	6.45762	6.42935	7.18269	7.16384	7.45679	7.52328	6.94885	7.21105	6.95677	7.64835	8.39783	6.99706	7.49199	7.58329	6.80687	7.4342	6.84955	6.70499	7.66952	8.04158	7.10201	7.10293	6.75391	6.76368	5.90685	7.54588	5.93935	7.46901	5.65331	6.26893	6.19211	5.92696	6.52413	7.39019	5.30439	7.01053	6.68572	5.26523	6.60741
O00712	NFIB	Nuclear factor 1 B-type	-0.880866	1.3215e-05	0.000116244	9.35135	7.0858	8.84881	8.17597	8.10606	8.39876	8.02177	8.65809	8.00843	8.71201	8.07837	9.78734	7.85422	7.72175	7.69055	7.9405	8.97148	7.99555	7.78461	7.62557	7.70496	9.57453	8.75494	8.29868	7.48269	10.2381	7.94448	9.38694	5.90286	9.72234	8.73439	8.44476	7.86612	8.99689	7.48203	8.98607	8.03012	8.25437	6.86571	4.96606	8.41439	8.54487	7.14844	7.62757
O00716	E2F3	Transcription factor E2F3	0.104141	0.511384	0.636466	5.69931	6.96123	5.56498	6.4176	3.79708	5.13523	6.38109	4.17894	4.60195	5.89433	4.39674	5.64205	5.34343	4.14753	6.11954	5.52617	5.73619	5.88028	4.23516	5.88266	7.3752	5.37779	4.93528	5.95024	6.15304	5.69177	6.37447	6.08544	5.4429	5.86257	5.87161	6.30935	6.19598	5.35998	4.892	5.84481	6.39803	7.05342	4.21492	6.69351	5.30786	6.1338	6.19206	5.89209
O00743	PPP6C	Serine/threonine-protein phosphatase 6 catalytic subunit	0.0251299	0.807275	0.872075	6.65652	6.7728	6.26205	5.77457	6.59207	5.99598	6.24094	6.14339	7.00622	6.07633	7.13832	6.20276	7.74479	7.81035	7.09477	6.75952	7.04671	6.27019	7.47104	5.95916	6.99932	6.12717	6.5132	6.78918	6.44548	7.01363	6.79	7.12594	6.26962	7.09381	7.21428	7.03798	7.04509	7.43242	6.25591	6.76903	6.72055	5.93409	7.08945	6.11513	6.99334	6.38945	7.11128	5.81161
O00746	NME4	Nucleoside diphosphate kinase, mitochondrial	0.0347441	0.804389	0.87026	6.48834	8.0851	5.41572	6.34435	6.47648	6.52808	6.47009	5.91249	5.87113	7.57384	5.71221	6.35031	5.65373	6.70853	6.69975	6.22124	6.1325	6.87466	6.33778	6.94068	6.21722	6.70889	7.43466	6.26668	5.88829	5.82461	6.35523	6.29328	7.09293	6.78239	9.50334	7.37235	4.73163	7.36654	6.16187	7.38217	6.78226	6.4372	6.33184	6.08629	6.44168	6.72534	6.32386	5.3718
O00748	CES2	Cocaine esterase	0.635212	0.00115426	0.00498763	8.5876	7.25669	10.1566	8.46034	7.69599	7.56383	7.93788	7.43178	7.82825	7.27995	7.77553	8.23562	7.99892	7.88556	7.28626	7.58631	8.61454	10.678	8.89656	8.20437	7.39296	8.24242	9.97014	6.43252	7.53327	7.74522	7.18969	12.4039	7.8558	7.83926	8.06108	9.48965	9.45482	7.75197	7.84703	7.9448	7.51762	12.1902	7.47846	6.37862	7.30196	9.50437	9.12843	7.08894
O00750	PIK3C2B	Phosphatidylinositol 4-phosphate 3-kinase C2 domain-containing subunit beta	0.197156	0.285235	0.419301	6.66038	7.11275	6.47468	6.50326	6.49258	6.41183	6.05198	6.09258	6.33178	6.39252	6.62102	6.8264	5.01536	7.90759	5.54625	6.81351	5.48398	6.08389	6.57162	7.20467	10.3755	6.03288	7.22552	5.62818	6.4537	5.80149	6.27968	7.32085	7.00845	6.71203	5.75097	7.29344	7.21823	6.70632	6.76587	7.21172	6.25368	6.70894	5.9709	6.80584	7.16366	6.41678	7.51484	6.52487
O00754	MAN2B1	Lysosomal alpha-mannosidase	0.232812	0.146542	0.254616	8.27088	8.36227	9.86746	9.06443	9.32189	9.87522	8.54155	9.35883	9.44483	9.88409	9.60431	9.48232	9.56494	8.57446	8.80975	10.9023	8.90997	9.90372	10.4116	8.354	6.7597	8.08168	6.9666	9.14984	8.74753	9.40125	9.98983	7.64892	9.44278	7.91405	7.11471	8.76007	8.24622	8.70278	9.60939	9.20837	8.49765	9.60257	8.9083	9.48869	8.41972	9.53403	8.72616	9.56108
O00757	FBP2	Fructose-1,6-bisphosphatase isozyme 2	0.883607	6.72435e-05	0.000462019	7.6875	5.46407	9.74815	7.94642	6.66567	6.70845	7.92963	7.91691	4.23989	7.83212	7.71449	5.34775	9.2505	10.4925	6.91424	7.9265	8.7385	9.63292	4.12531	6.86744	7.06285	8.18408	7.74304	7.85642	6.73611	6.72747	8.29926	9.56109	6.98372	7.3666	9.00329	7.4567	6.54343	8.1279	7.74235	9.06407	6.71366	8.09806	9.02215	7.15523	7.60282	10.0919	10.0048	7.9257
O00762	UBE2C	Ubiquitin-conjugating enzyme E2 C	0.653378	0.000926261	0.00414052	6.31245	7.49539	6.3317	7.83915	7.54779	7.37895	6.11381	7.45099	7.93547	6.50456	7.55005	6.41101	8.74867	7.1968	8.06064	7.22372	8.44405	5.13949	7.50792	8.65331	7.07578	6.98759	6.18804	8.57515	7.32625	8.2535	6.93163	8.20184	5.96091	8.70405	7.05754	7.15589	8.70647	6.54024	8.72491	8.37541	6.60556	9.12314	7.58345	7.89046	8.90403	7.23267	7.23331	10.2663
O00763	ACACB	Acetyl-CoA carboxylase 2	0.116353	0.297545	0.431895	5.79968	6.02139	6.28126	5.5144	5.84645	5.96589	6.17337	5.9261	6.26772	5.91411	5.69894	5.6449	6.25905	6.02445	6.35045	6.17675	6.34953	6.12766	6.22015	5.55079	5.99133	5.42095	5.60361	6.39678	6.4485	5.99771	6.46776	6.73717	6.04771	6.49698	6.36139	5.91587	5.83447	6.03931	5.98333	5.98145	6.11023	5.86605	6.07534	6.59788	6.49522	6.46431	5.45329	5.88678
O00764	PDXK	Pyridoxal kinase	-0.0305986	0.838899	0.894289	10.2118	9.11854	11.8854	10.8861	10.8888	10.9761	10.7954	10.6174	9.9073	9.83967	11.7334	10.9365	11.0111	10.8589	11.3216	12.0284	11.77	9.63781	10.8792	8.75168	11.4119	8.52337	10.0734	11.2986	10.2121	10.842	10.2362	11.6076	10.0913	13.1153	9.13186	11.586	10.6511	12.7277	10.2344	10.8189	11.1327	9.42224	9.88823	10.106	9.94934	9.94013	10.1518	10.9661
O00767	SCD	Stearoyl-CoA desaturase	0.184924	0.296595	0.430764	10.2222	9.53694	7.15189	6.72116	7.702	6.36775	7.61164	7.68964	7.87498	8.13542	7.76965	7.56574	6.95072	7.90477	7.33818	7.86956	7.15663	8.66768	8.62543	7.72172	7.83679	6.68168	8.16462	7.7605	8.93112	8.05457	8.54305	8.89893	7.60158	9.10703	7.73582	8.72335	9.0149	9.40348	9.24368	9.49525	7.79973	7.44386	8.17693	6.73507	8.30376	8.05313	5.7118	8.5382
O14490	DLGAP1	Disks large-associated protein 1	-0.471983	0.0326687	0.0783819	8.07274	6.75914	7.15274	4.77366	7.14218	7.18179	7.60987	6.01551	6.84285	6.27236	7.59536	5.57147	7.0667	7.05334	6.77456	5.96559	6.02446	6.93597	6.57715	7.21616	7.13177	6.70313	11.6468	7.51425	8.97445	9.92352	7.0594	7.70574	6.4185	6.52596	9.01591	6.82205	7.90104	5.71436	5.97749	6.75385	7.40396	5.16378	5.47486	4.02667	6.60223	6.20334	6.26917	5.54112
O14492	SH2B2	SH2B adapter protein 2	0.116675	0.591844	0.702497	7.87384	9.70279	8.73132	9.02898	8.00037	6.43319	9.34329	9.14412	8.04197	9.82186	8.33051	11.6816	5.85222	8.47754	8.52578	11.1626	6.96987	8.78114	8.40718	7.93362	7.37158	6.26295	8.56262	9.39927	9.35761	9.43611	9.35644	7.52321	9.64091	10.1668	10.2517	8.82385	8.65143	8.86299	8.63757	8.08681	7.96429	9.20768	9.07855	9.04437	7.0083	9.18352	12.9724	9.62348
O14493	CLDN4	Claudin-4	0.233619	0.284809	0.419127	11.1621	10.8275	8.41229	10.1636	8.90765	8.61959	8.05326	9.10337	6.10991	10.0518	8.76314	5.20672	9.7436	10.4006	10.169	8.96537	8.14337	9.1045	10.5906	8.80425	9.30196	9.87437	11.2326	11.3069	12.4421	9.44108	9.03288	11.7015	8.40941	10.0578	8.26196	6.31035	9.70617	8.89444	9.56503	7.93477	8.53645	7.99637	8.86785	11.4093	7.69806	9.06293	10.7655	9.34475
O14494	PLPP1	Phospholipid phosphatase 1	0.238638	0.267156	0.399253	4.48494	5.6006	5.49588	5.14848	4.94937	5.95561	5.92335	4.71535	5.20914	5.98344	5.66752	5.80589	4.84827	5.6118	6.0425	5.29735	5.48395	6.92495	5.49738	5.9924	5.76681	5.29629	6.77512	5.81856	5.87179	5.41007	6.32787	5.69632	5.80969	5.46176	6.60052	5.00575	5.70597	7.49421	5.97422	7.54986	5.34295	4.66849	6.52442	5.47919	5.17479	5.17568	9.68897	5.17935
O14495	PLPP3	Phospholipid phosphatase 3	-1.64858	6.36988e-13	4.63168e-11	10.3302	8.1406	8.38364	8.23496	8.51661	8.21763	10.0712	8.18431	7.98722	9.30109	6.34044	8.46878	9.32255	8.68601	7.30321	8.76142	6.78384	9.64301	7.8345	8.6727	8.60644	9.60887	7.21004	7.89325	8.09947	8.36932	9.32804	7.09422	7.67501	7.91706	7.84367	8.24679	7.68444	5.81693	7.11788	9.08152	7.3493	8.48609	7.30687	10.203	7.52394	8.47047	7.58634	7.87054
O14497	ARID1A	AT-rich interactive domain-containing protein 1A	0.27361	0.0166133	0.0451008	7.30877	7.45643	7.7192	7.72679	7.58554	7.64056	7.19061	7.62132	7.82871	7.79702	6.72112	7.1719	7.98683	7.45591	6.84201	7.97292	8.6199	7.40636	8.32488	7.78866	6.16426	7.5176	7.50189	7.95633	7.96992	8.37778	7.3345	7.55147	8.38198	7.22915	8.27097	7.4261	7.48556	7.90609	7.78768	7.53732	6.09963	7.02143	6.93137	6.85459	8.86957	7.31548	7.65577	7.83181
O14498	ISLR	Immunoglobulin superfamily containing leucine-rich repeat protein	1.18598	2.21131e-05	0.000178228	6.88776	7.13886	8.89305	7.82078	9.54657	8.91347	7.38725	8.17033	7.73316	5.51991	9.88559	7.6349	8.72479	6.86763	8.45757	8.56184	7.58723	6.36319	5.25312	7.73095	8.2589	11.3787	11.264	8.23199	6.65509	9.55067	8.13316	7.21786	9.71297	11.0435	10.6995	7.24945	8.41638	7.75775	5.93007	8.93627	6.93274	8.54984	7.91073	10.0327	6.96448	7.20418	6.17667	9.26686
O14514	ADGRB1	Adhesion G protein-coupled receptor B1	-0.534006	0.00171841	0.0069444	5.33407	6.97123	6.72518	7.12006	6.67844	6.94454	7.25519	5.98966	5.72049	6.65132	7.11576	6.35474	7.00179	6.81965	6.73121	6.63195	6.46098	6.78939	6.48487	6.08793	7.09761	6.86604	9.64305	6.61424	6.61714	6.68095	7.48965	6.42152	5.65796	6.96427	6.84739	6.83145	6.62132	6.9207	6.16829	6.71066	7.51178	5.00141	6.00335	5.23978	6.52575	6.70123	6.41304	6.54045
O14519	CDK2AP1	Cyclin-dependent kinase 2-associated protein 1	0.0317853	0.863578	0.911268	6.95254	6.34943	7.02908	6.06713	5.91786	7.54826	6.72432	7.20063	6.91544	6.61266	4.57562	7.10227	6.97119	5.96271	6.96055	6.87455	6.60851	6.75862	6.92435	6.78307	5.29394	6.62047	6.69238	6.83473	7.07261	8.35416	7.42926	5.26443	6.59734	5.97223	6.68502	5.74492	6.7424	5.2752	6.24256	6.82333	5.17592	6.88648	6.42252	6.43404	6.80532	6.83202	4.71478	8.34824
O14521	SDHD	Succinate dehydrogenase [ubiquinone] cytochrome b small subunit, mitochondrial	0.306661	0.0756455	0.152453	9.06309	8.05165	9.2801	8.06499	8.13924	7.68133	9.70285	8.52057	9.28521	10.3439	8.29247	8.06213	8.18971	9.874	8.6588	9.38445	9.52636	9.32554	9.42045	7.37384	9.27401	9.4989	8.34092	9.09641	8.30012	8.64045	8.60571	8.9611	8.33796	9.26089	7.67297	9.83851	9.29077	8.53601	8.49992	8.3451	7.77603	8.84108	10.6089	7.37589	9.103	10.0469	8.87179	8.00611
O14522	PTPRT	Receptor-type tyrosine-protein phosphatase T	0.586888	0.0171836	0.046375	6.0741	6.43321	6.71129	6.95311	5.76671	5.7719	6.10891	6.33079	6.33913	6.43843	6.16227	7.15176	4.0781	6.63032	6.56333	6.75857	6.48892	7.02565	6.87343	9.64725	6.76751	6.70314	5.92269	6.20194	6.98939	6.56663	7.156	7.01958	7.64297	6.42929	7.15827	6.14914	5.53798	6.0308	7.78095	6.67517	6.40852	10.1816	6.72471	9.68816	7.10695	5.83907	9.68897	9.67693
O14523	C2CD2L	Phospholipid transfer protein C2CD2L	-0.153222	0.205184	0.327252	7.56032	6.06857	6.5343	6.84436	7.22602	7.16606	7.56277	7.3719	6.36924	6.68613	6.88571	7.0202	7.46512	5.83823	6.44023	6.39499	6.81043	7.07524	6.73927	6.56256	7.809	6.23182	6.01436	6.96155	5.22351	6.08236	5.80638	5.90044	7.32533	6.08059	7.08067	6.891	6.02735	5.69856	5.64165	7.26212	7.19505	6.70928	6.01503	6.15077	6.40546	6.46191	6.01505	5.76195
O14524	NEMP1	Nuclear envelope integral membrane protein 1	0.158151	0.301372	0.435564	7.82833	7.7645	7.3623	8.0145	7.15418	7.65354	8.02226	8.45151	7.83532	10.1011	7.63015	8.63186	8.47983	7.40275	8.58416	7.48408	8.17822	8.67272	7.20328	7.51615	7.55807	7.30025	8.02864	7.60004	9.04536	8.2599	8.29218	8.31229	7.00206	7.78986	8.26759	7.66249	7.49116	6.8349	6.90524	7.08101	6.96518	7.43061	7.89645	7.873	6.72969	7.92145	7.71133	7.60277
O14525	ASTN1	Astrotactin-1	-0.566737	0.000779747	0.00360352	5.83505	6.88466	6.64735	4.81356	6.07129	6.38407	6.89044	5.56328	3.60634	6.89106	5.38603	5.92426	6.21925	5.22798	6.4897	6.04198	6.6311	4.42582	6.67323	4.64968	6.52909	6.84001	6.61846	6.2407	6.39646	5.75634	7.01794	6.42358	6.1745	3.69259	6.54075	6.85037	7.62162	6.7639	8.02234	6.17656	5.81736	7.03756	5.7111	4.31192	6.25255	6.33916	6.60799	6.42836
O14526	FCHO1	F-BAR domain only protein 1	-0.0134303	0.936135	0.958322	6.67432	6.72069	6.28919	6.13068	5.69095	5.94084	6.4251	5.72365	6.04266	6.21322	7.29093	6.83727	6.23277	5.80097	6.14449	6.67509	5.95099	5.162	5.6476	6.32138	9.64266	5.80796	6.47734	6.11592	6.23441	5.81288	5.91272	6.99489	5.8556	5.83949	7.10684	6.63804	6.44397	6.20505	5.53337	6.61411	7.14216	6.57964	5.14757	5.791	6.11572	6.72004	5.88272	6.09236
O14530	TXNDC9	Thioredoxin domain-containing protein 9	0.0911736	0.465914	0.596633	5.98146	7.33241	6.74181	7.64357	7.77813	7.68278	7.01071	7.81218	7.74493	6.10189	6.03368	7.90565	7.90364	6.84441	7.67456	7.30881	7.27666	7.7873	7.42501	6.58149	6.62851	7.57997	5.83946	8.03626	7.35972	6.94267	7.60739	7.48594	8.04741	6.83554	7.06995	6.55644	6.44614	6.25443	7.13913	8.04493	6.29421	7.51066	6.22105	7.97158	7.13774	6.08477	7.077	7.9706
O14531	DPYSL4	Dihydropyrimidinase-related protein 4	-1.87464	1.4384e-16	3.1604e-14	9.9227	8.74541	8.35376	7.99924	10.1824	9.51817	9.84797	8.5483	8.2351	8.25497	7.81211	7.84501	10.1572	7.51083	8.70699	9.15239	8.67039	8.13109	8.18914	12.2463	10.988	8.93589	7.95916	7.45851	7.45705	8.26666	9.18426	6.63782	9.37887	9.39798	10.2306	9.24703	8.73784	8.21144	8.75213	10.2833	11.1154	8.17674	7.10229	8.65596	10.4496	7.74544	7.94908	7.89279
O14545	TRAFD1	TRAF-type zinc finger domain-containing protein 1	0.148385	0.241738	0.370077	7.46396	7.39765	8.03574	7.63056	7.419	7.92756	6.90509	8.28794	8.61299	7.22602	7.73039	7.57328	8.40415	6.74668	7.02631	7.64139	8.04757	7.65853	7.63764	7.97356	6.73502	6.55013	6.77457	7.44592	6.44113	6.81423	7.30693	6.72526	8.60107	5.7338	7.83497	7.43178	6.77881	8.46348	6.79111	8.12903	7.13003	8.03464	8.17572	8.31341	8.01491	7.04376	7.5498	7.5652
O14548	COX7A2L	Cytochrome c oxidase subunit 7A-related protein, mitochondrial	-0.238867	0.100466	0.190724	10.0276	8.84009	7.51943	6.65658	8.04011	7.3884	9.09854	7.7416	7.64821	8.97846	6.97829	7.10278	7.85597	7.82553	8.23081	7.46828	8.19263	8.21349	7.9705	7.54905	8.05168	8.96268	8.00405	7.95029	7.90485	7.721	7.97634	8.37447	6.84392	8.19747	6.09541	7.80581	7.80522	8.43789	6.61364	7.25846	7.64825	7.3779	8.7224	7.16747	6.87922	8.29353	6.94487	7.62109
O14558	HSPB6	Heat shock protein beta-6	-1.24611	1.49273e-05	0.000128729	8.54588	6.5114	8.82865	8.49761	9.74531	10.2269	9.17125	8.85785	7.73359	8.20102	6.19754	8.44523	10.2854	8.52273	7.64257	8.57725	7.71408	7.06498	6.83902	8.02026	9.70039	9.44884	7.56176	7.20253	7.63687	9.7449	9.62112	8.37019	7.77224	9.80597	14.2584	9.52762	8.78499	6.61363	7.56557	10.7762	8.38234	10.2197	6.99967	10.0673	7.26885	7.98049	6.13745	8.75796
O14559	ARHGAP33	Rho GTPase-activating protein 33	0.189764	0.106832	0.199583	6.33461	6.16585	6.04618	6.6052	6.13327	5.97473	6.09776	5.91642	6.16241	6.07899	6.28461	6.22193	6.47234	8.93159	6.10205	6.1243	6.20425	6.32864	6.90189	6.44016	6.31675	7.18257	6.09446	6.26633	6.10077	6.27031	6.42036	5.78986	5.53165	6.65464	6.13132	6.30468	5.96706	6.52969	6.26127	5.96014	6.03893	6.87086	6.73972	5.97874	5.85751	5.41283	5.60544	5.96074
O14561	NDUFAB1	Acyl carrier protein, mitochondrial	1.06116	1.25468e-08	2.81177e-07	10.0304	10.614	9.99954	9.18881	9.39863	9.39619	9.29351	10.7878	10.3997	9.56259	8.08504	9.7659	9.70157	9.81107	9.02305	9.36638	8.78193	10.0215	9.88047	10.9489	8.88547	9.1892	9.30377	8.75687	9.64377	8.57698	9.37885	9.9349	12.2429	8.85346	8.9091	10.56	10.0728	8.83502	9.79155	9.22079	8.74806	11.6263	10.9669	10.7463	8.86042	10.367	12.0584	9.06164
O14562	UBFD1	Ubiquitin domain-containing protein UBFD1	-0.139413	0.289983	0.424025	7.55145	8.48822	9.33737	9.98314	9.18592	9.16865	7.71936	9.42103	9.97535	7.89362	7.31051	8.45041	9.1945	7.7052	8.54088	8.89059	9.34593	7.88475	9.96381	8.82894	8.1285	6.85387	7.64055	7.44845	7.76612	9.30434	7.39442	8.595	8.01176	8.26571	9.01296	8.12361	8.66895	8.16697	9.27098	9.49111	7.58091	9.24228	7.63638	9.65857	9.04847	8.32151	7.4824	9.38262
O14569	CYB561D2	Transmembrane reductase CYB561D2	0.409658	0.00746842	0.0232901	7.9767	6.9807	8.53216	5.15374	5.82458	5.828	7.44078	6.81323	7.74625	7.15722	7.00795	5.66776	7.18558	7.87908	7.96043	6.79368	6.87516	7.67323	8.05945	6.80881	6.17115	7.3568	6.52905	7.888	8.05598	7.39951	7.88974	7.38242	8.08678	6.86895	6.13229	7.01785	7.1471	7.56169	6.7904	7.0038	7.05572	6.58099	7.94608	6.80355	7.58755	6.99217	6.6938	6.12369
O14576	DYNC1I1	Cytoplasmic dynein 1 intermediate chain 1	-0.474672	0.0120358	0.0346569	9.07138	7.9786	7.17082	5.10526	8.38479	7.41398	8.61244	6.36756	4.91276	6.29253	7.172	7.25548	8.52323	7.43656	6.37126	6.21543	6.3618	6.67341	6.06444	6.5182	8.38635	6.14754	6.74901	7.49806	9.39293	5.55528	6.19465	7.09233	6.61939	7.12739	7.5008	7.53269	6.70845	6.83464	6.74041	7.57618	8.71939	7.16743	7.34979	6.99732	7.0873	5.83146	5.91409	7.01926
O14578	CIT	Citron Rho-interacting kinase	-0.150631	0.330058	0.464933	7.56252	7.69227	5.66259	7.83662	7.25967	6.7783	7.65711	6.59881	7.54855	6.5675	7.2095	6.81554	7.65187	7.42372	6.36341	6.69911	6.42908	8.71954	6.37431	7.52933	6.74904	6.93738	5.59661	6.29698	6.67258	8.43432	6.52519	7.52147	6.0485	6.58645	7.64744	6.6403	6.96705	5.97295	7.91547	6.56998	5.69347	5.73701	6.27284	5.70512	7.6652	6.4404	7.01089	6.66465
O14579	COPE	Coatomer subunit epsilon	0.504842	2.9475e-05	0.000227061	10.9065	9.2106	9.87211	9.71366	8.66386	8.63936	9.05606	8.92394	9.52424	9.18448	9.07799	9.08675	9.06684	9.5349	9.40883	9.57764	10.0237	9.10832	9.99072	8.84834	7.3654	8.76039	8.83962	9.32027	9.18233	9.81916	9.04119	9.14538	8.72704	9.98749	9.00916	9.42426	9.62215	9.98997	9.68181	10.0604	8.30645	8.13843	9.28057	8.67014	9.69847	9.30491	9.46496	9.64367
O14593	RFXANK	DNA-binding protein RFXANK	0.192554	0.248486	0.377945	4.16058	4.96391	5.40962	3.9703	4.34697	4.7707	3.8067	4.74164	5.46017	3.75071	4.74014	4.42005	5.31105	4.52939	4.28705	4.69858	5.97771	4.68794	5.75071	5.34796	5.6488	5.25236	5.01747	4.80263	4.54205	5.89461	5.18424	4.26753	5.6266	5.32476	5.06612	5.24472	5.2045	4.29284	4.85386	4.57949	4.83562	5.24561	5.64699	5.07524	5.72621	5.36259	6.63132	5.58296
O14594	NCAN	Neurocan core protein	-2.54957	2.34632e-11	1.11334e-09	10.9326	5.96427	10.0966	7.4438	9.68403	7.36677	10.3775	5.97249	10.5234	5.41682	6.88993	6.99064	8.93007	9.6997	7.79735	7.5885	9.39826	9.77341	10.2692	6.91095	10.3606	7.20514	4.65738	7.16974	6.43955	7.35191	6.03945	7.04544	6.87085	8.24366	10.901	6.56203	6.41611	6.19197	9.59134	8.78246	7.24477	7.74286	9.94165	7.97464	7.41793	7.26956	5.38951	11.9447
O14595	CTDSP2	Carboxy-terminal domain RNA polymerase II polypeptide A small phosphatase 2	-0.0477658	0.804297	0.870252	6.05767	6.12886	5.19877	4.01897	9.65525	5.48085	5.82914	4.12069	5.76855	7.78366	6.09551	5.82037	5.28961	5.13545	6.1644	6.54333	6.05534	6.33313	6.70457	6.09315	4.56974	6.22691	9.64305	7.78144	5.85371	6.65786	6.07925	6.12453	6.11521	6.17628	7.25014	6.08463	6.35613	4.94582	5.84915	6.1949	5.33208	6.6821	7.34059	6.30332	6.57662	6.03647	5.82836	5.85809
O14602	EIF1AY	Eukaryotic translation initiation factor 1A, Y-chromosomal	0.102969	0.469002	0.599267	9.54844	10.9992	10.7126	10.5095	10.5863	10.3796	9.10205	10.2145	10.8628	8.83761	8.84763	10.2843	10.721	11.1654	9.30864	10.3599	11.2284	9.25342	10.3302	10.5387	8.7069	9.27913	10.1785	9.83	10.0308	10.0455	9.28156	11.8909	10.1239	10.1321	10.2219	9.64936	10.741	11.247	11.1046	10.0892	8.64546	10.3988	9.68683	11.698	11.5229	10.0498	11.9546	10.7178
O14613	CDC42EP2	Cdc42 effector protein 2	-0.0941637	0.497222	0.624322	6.14675	5.08637	6.78794	6.87056	7.465	7.57438	6.74379	7.09371	6.88698	6.80013	6.31206	6.36993	7.68151	6.37134	7.35399	6.79643	7.8963	6.71649	5.60744	7.05536	6.58506	6.90037	6.05598	6.57297	6.76291	7.81833	7.65179	6.64344	4.76134	6.50129	6.81242	5.78524	6.40419	6.4327	6.50535	7.29831	6.59097	7.08938	7.08197	7.58128	5.96559	6.2188	6.60578	7.20539
O14617	AP3D1	AP-3 complex subunit delta-1	-0.195371	0.0706477	0.144717	8.86281	8.44569	9.29444	8.66084	8.71861	8.46004	9.20005	8.78418	8.85824	8.76537	8.67698	8.6046	9.3911	9.57852	9.04436	9.06212	9.4136	9.18191	9.24301	7.26778	9.13972	9.18051	8.84242	9.04726	8.92457	9.44592	9.04682	8.73873	7.64722	9.16789	8.89138	8.97181	8.54164	8.70447	8.50855	9.36246	8.79144	7.72916	8.36982	7.28903	9.31115	8.80207	8.46971	8.96136
O14618	CCS	Copper chaperone for superoxide dismutase	0.164466	0.242926	0.371615	7.54665	8.51731	9.12778	10.4363	9.22282	9.65995	8.78423	9.00319	9.46598	8.40405	8.41846	9.2591	9.106	8.44291	8.52245	9.5893	9.1757	8.50097	8.62853	10.5423	8.90879	7.87072	9.13161	8.88888	8.4081	9.41918	8.88709	8.68234	8.55959	8.79663	7.06137	8.12085	7.53808	9.87258	8.44713	7.87811	8.02752	10.407	8.96208	10.4096	9.30215	9.14807	8.8046	9.40063
O14639	ABLIM1	Actin-binding LIM protein 1	-0.826997	1.26284e-05	0.000112256	8.82205	8.37451	8.14981	9.16991	9.17539	8.84381	8.45018	9.13083	9.48977	8.05648	5.55064	9.49683	9.42563	7.17292	7.3057	8.93315	6.8858	7.71886	8.16789	7.20315	8.43358	8.55906	6.79212	6.09035	8.28077	8.06982	7.90594	8.02125	8.19837	6.82167	8.68532	8.50492	8.45785	7.75148	8.73562	9.38628	8.14661	8.84421	6.19055	8.95367	7.48553	7.80738	8.53601	7.9437
O14641	DVL2	Segment polarity protein dishevelled homolog DVL-2	-0.179015	0.15029	0.259593	6.08512	5.99844	6.16471	6.3098	7.12096	5.60073	5.54572	6.04283	6.39455	5.84163	6.52007	7.07338	6.67495	6.32111	6.7515	6.50291	7.45942	5.35453	6.32532	6.65128	6.02989	6.32595	5.95163	7.15153	5.75352	6.79996	4.82376	6.20616	8.95991	6.28808	6.25116	6.03631	5.70965	6.07679	6.42987	6.27111	6.26589	6.61747	5.642	4.38547	7.01298	6.38473	6.03976	7.69753
O14646	CHD1	Chromodomain-helicase-DNA-binding protein 1	0.570873	4.75487e-05	0.000343268	6.22797	7.13616	7.06826	6.42641	5.89227	6.12189	6.17992	5.97169	6.74136	6.57305	6.08142	4.71674	6.47697	6.43577	7.09773	5.93745	6.54086	6.36052	6.75633	6.59986	6.15043	5.76376	6.80298	6.90132	7.31791	7.012	6.1089	7.29449	7.04517	6.23764	6.40242	6.84944	7.63681	6.93399	7.03327	6.62224	5.48202	5.81841	7.1716	6.40284	7.09278	6.13652	7.05663	7.24967
O14647	CHD2	Chromodomain-helicase-DNA-binding protein 2	0.418696	2.49095e-05	0.000198236	8.75738	9.07574	8.47949	7.81429	9.11989	8.816	8.24037	8.86832	9.07311	8.65468	8.23957	8.41866	8.60778	8.12355	8.63445	8.60643	8.42389	8.45426	8.84337	8.81241	7.83555	8.69447	8.05099	8.5354	9.01086	8.52247	8.17115	8.99737	8.79595	8.33574	7.42249	9.22952	8.8638	8.32712	8.31005	8.23805	7.37792	8.85335	8.50645	7.89097	8.53965	8.40459	8.95999	8.67122
O14653	GOSR2	Golgi SNAP receptor complex member 2	0.316837	0.00822219	0.0251366	8.3773	8.54435	8.89227	8.76934	8.16843	8.4898	7.72356	8.15192	7.66439	8.46739	6.4773	7.42061	8.49747	7.19994	8.15526	8.23536	7.88371	9.38131	8.51782	8.35594	7.01802	7.38595	6.87133	7.81299	8.93032	7.91281	7.99921	7.56695	8.52774	7.07853	8.15975	8.17442	8.04109	8.21657	8.59941	7.79983	6.18851	8.03908	8.58092	8.83236	8.4094	8.83036	8.1814	8.00305
O14656	TOR1A	Torsin-1A	0.113543	0.212306	0.335434	7.99962	8.2151	8.20879	8.43186	8.47024	8.36312	8.63238	8.26975	8.34626	8.73623	8.51642	7.81848	8.79542	7.7555	8.94056	8.18658	8.12814	8.6196	8.80777	8.59153	7.81203	8.74885	8.24606	9.06995	8.84535	8.7815	9.28244	7.77712	7.80044	8.4206	8.90459	8.87481	8.19951	7.63659	7.93956	7.96137	8.09005	8.4161	8.30759	8.59012	8.59856	9.21102	7.59193	8.28972
O14657	TOR1B	Torsin-1B	0.470863	0.000855299	0.00388867	8.74457	7.69133	7.78368	8.14631	7.37861	7.1167	7.80804	8.3314	8.80296	7.57107	8.12128	6.87492	8.69832	7.18204	8.24644	7.47929	7.54005	8.06501	8.11039	8.67771	6.39796	7.30676	8.12185	7.59609	8.45562	8.5804	8.54837	7.51294	9.61697	8.31837	9.0052	8.5218	8.42493	7.03739	7.80233	7.76111	7.13454	8.31192	8.17633	7.74735	8.46604	8.9518	7.38029	8.35554
O14662	STX16	Syntaxin-16	0.0693262	0.522289	0.644854	7.37505	7.59848	7.65146	9.2215	7.90446	7.8075	7.6054	8.15529	7.7391	7.99384	6.344	7.75527	7.71778	6.60386	7.44148	7.86625	7.68684	7.78777	8.01158	8.08455	6.62902	6.3531	6.43976	7.30344	7.62847	7.23603	7.49417	7.31457	9.21585	6.78629	7.73636	7.0047	7.1497	7.0332	7.69712	7.5167	7.04881	8.81549	7.33731	7.95902	8.79468	7.53153	8.31172	6.95593
O14672	ADAM10	Disintegrin and metalloproteinase domain-containing protein 10	0.398991	9.59431e-06	8.88815e-05	10.1284	10.0954	9.6012	9.4694	9.47922	9.50697	9.66053	9.4773	9.3354	9.85261	9.1072	8.78901	10.0471	8.91558	9.53151	8.99153	8.94226	10.0007	8.90939	9.47284	8.21672	9.32975	9.3126	9.69998	10.4981	9.53743	10.1204	9.74631	10.2428	9.18925	9.05041	10.3696	10.2798	9.35495	9.41546	9.59366	8.84891	9.82843	9.35401	10.1234	8.76086	9.45538	9.41142	9.99491
O14678	ABCD4	Lysosomal cobalamin transporter ABCD4	-0.12301	0.265856	0.398193	6.39143	7.02826	6.3085	6.42431	6.40341	6.51275	6.33117	5.64924	5.63222	7.77908	6.52559	6.53109	6.99965	6.821	6.76802	6.90626	6.9229	7.67675	5.35729	6.09507	6.08864	6.92397	6.05658	6.71645	6.53287	6.52334	7.3085	6.23273	6.10767	5.7425	7.10302	6.65999	6.58789	6.67659	6.71274	7.17918	6.08724	5.25182	5.11821	5.84044	6.982	7.75438	6.60473	6.03059
O14681	EI24	Etoposide-induced protein 2.4 homolog	0.414625	0.0105046	0.0309444	8.13373	7.5881	7.60584	7.95086	7.53237	6.58097	8.2987	8.52125	8.18336	8.71348	7.7743	7.63903	7.41064	7.74245	8.8894	8.48822	8.51969	8.60863	7.86426	8.37569	7.15078	8.86133	7.01877	9.23527	9.03539	8.15636	8.23627	7.62435	6.63264	8.35776	7.0882	8.44421	7.37026	6.30979	7.27007	6.9228	6.96511	7.4547	8.02408	7.0057	7.71577	8.85188	7.90912	7.3088
O14683	TP53I11	Tumor protein p53-inducible protein 11	0.794794	3.81e-06	3.95762e-05	9.21695	8.01896	8.92577	9.27727	8.11364	7.70213	8.34888	8.60637	8.24836	9.92086	8.92886	8.94076	8.23644	7.45156	8.68658	8.58213	8.90325	7.71543	8.37474	7.48733	7.0764	6.89483	7.65475	8.63642	8.94341	10.0336	8.55996	9.13087	7.93989	7.35143	9.81982	7.45629	7.68494	7.52065	7.29028	7.95447	7.40487	7.66619	7.27261	7.41811	6.50129	8.32395	6.87021	6.48962
O14684	PTGES	Prostaglandin E synthase	-0.37652	0.120383	0.218911	9.62177	7.45557	8.20258	8.04993	8.40186	9.98773	9.00393	9.98689	6.96303	8.02061	9.58219	10.0983	9.8302	6.02004	10.9858	9.90614	8.08323	10.0119	10.0385	10.1937	8.58532	8.22692	10.5075	10.8278	13.5468	8.85085	7.91773	8.20649	8.88524	8.37415	7.57488	8.68595	8.49054	8.74231	10.7878	7.59516	8.84963	8.74998	8.48211	8.13543	7.05127	9.06948	8.64882	10.6322
O14686	KMT2D	Histone-lysine N-methyltransferase 2D	0.0495266	0.822352	0.882736	9.44839	10.2784	10.4376	9.90238	9.95944	10.6951	9.42177	10.3538	10.6336	10.1871	10.8174	10.7931	10.7576	10.9949	10.1996	11.1598	10.59	10.366	11.1825	9.87345	10.1231	9.57198	9.24231	10.8626	9.90282	9.78838	9.56341	10.3798	12.3082	10.3238	9.95493	10.2466	10.6433	11.1324	11.0029	11.116	10.1201	9.31913	11.2626	9.2517	11.1229	9.84744	9.83706	10.4453
O14713	ITGB1BP1	Integrin beta-1-binding protein 1	-0.173276	0.0675755	0.13947	6.61347	6.21404	6.58089	6.26971	6.66816	6.20545	6.87634	6.40668	6.58752	7.01984	6.58542	6.4904	7.06631	7.11233	5.52081	7.27724	6.77133	5.78452	6.40178	6.69017	6.43007	6.37407	5.99403	6.78872	6.25195	6.35295	6.74351	6.66241	6.45025	7.34355	6.85787	6.51756	6.64115	6.37775	6.18906	6.59048	6.22139	6.77121	5.89322	5.36044	6.64489	6.38312	6.47306	6.28083
O14715	RGPD8	RANBP2-like and GRIP domain-containing protein 8	0.398685	0.0394113	0.0910261	7.18776	6.40231	6.85657	7.35904	6.28086	6.79626	5.68505	6.9464	6.85892	4.96633	6.53495	5.80913	6.65161	5.73786	6.5257	7.40945	5.60135	6.31037	7.19406	6.8599	5.60405	5.5673	4.97549	5.82941	5.76849	5.39226	4.52458	6.35558	6.99827	4.59334	5.88942	7.25805	7.09953	5.96883	6.60949	5.88194	6.31638	7.23591	6.71154	9.36765	6.80734	6.44491	5.07712	7.07642
O14727	APAF1	Apoptotic protease-activating factor 1	0.126611	0.294694	0.429171	7.52872	7.44062	7.71301	7.21031	7.19538	7.51559	8.72563	7.62317	8.00215	7.99644	9.63036	8.14025	7.71098	8.75721	9.05406	8.11329	7.67794	7.671	8.06959	7.0865	7.74439	7.27894	8.73079	9.14527	7.45228	8.0105	8.12894	8.50013	8.12448	8.00959	6.93559	8.36381	8.18925	7.86865	6.91803	7.97241	9.11631	6.91269	7.47435	7.21181	8.08337	7.63945	8.10069	7.48729
O14730	RIOK3	Serine/threonine-protein kinase RIO3	0.27203	0.0612834	0.129228	6.56898	6.72504	7.04286	6.33663	6.36962	5.98347	6.19109	6.90494	6.52161	7.30474	6.40332	6.85258	6.54465	6.2932	5.39694	6.18101	6.22361	6.54569	7.28638	6.18975	7.03957	6.32687	7.23964	6.28634	5.80649	6.3586	6.44948	6.05602	7.24446	6.56919	5.60851	6.81296	6.864	5.86113	6.54534	6.27174	5.53736	7.36528	7.27856	6.41571	7.03906	6.31414	6.8841	6.72203
O14732	IMPA2	Inositol monophosphatase 2	0.427372	0.0146177	0.0405993	8.16466	8.29764	6.87142	7.98358	9.67265	9.49082	9.24977	7.76486	7.67445	8.42566	7.20682	9.90094	7.99785	6.77397	8.00181	7.70634	7.82884	9.00719	7.2615	7.26915	8.08176	8.64507	7.89753	8.12353	7.93546	9.53439	7.3545	9.48543	6.63764	9.60293	6.41726	7.82626	7.46096	8.78405	6.4046	7.15437	6.66559	9.59971	9.1289	7.95679	8.02922	7.67764	8.80154	7.46273
O14733	MAP2K7	Dual specificity mitogen-activated protein kinase kinase 7	0.0980054	0.311925	0.445751	6.41115	7.18386	6.34739	6.41873	7.01205	6.02795	6.88959	7.27573	6.70209	6.39297	6.76346	6.06144	6.44258	6.37797	6.3811	6.57302	7.12713	6.98065	6.50139	7.27435	6.49515	6.1407	6.38838	5.93731	5.94201	6.15886	5.39804	5.73681	7.17869	6.81438	6.95879	7.17758	6.44441	6.97718	6.86325	6.86104	6.4227	6.65867	6.6893	5.94776	7.24432	7.07298	6.95939	6.25431
O14734	ACOT8	Acyl-coenzyme A thioesterase 8	-0.118758	0.512167	0.636975	8.04925	9.93211	7.93844	8.78184	8.7948	7.35491	8.81514	7.53775	8.90251	10.0619	7.45886	6.45212	7.46162	8.5461	8.43423	6.99269	7.46671	8.89397	7.31998	7.99652	7.58908	7.95612	8.53785	8.23021	9.29392	7.09995	7.94298	9.043	8.12915	8.27529	6.67983	8.57715	7.91409	7.50807	7.85215	7.44309	7.05738	8.40057	8.26055	7.32916	8.32889	9.78557	8.98309	6.78433
O14735	CDIPT	CDP-diacylglycerol--inositol 3-phosphatidyltransferase	-0.113759	0.49411	0.621372	9.64288	9.41267	9.17038	8.92313	8.4877	8.48107	10.237	8.32872	8.47532	10.5967	9.18489	8.8474	8.36488	8.97766	9.56106	9.09773	10.2426	10.2897	8.62992	10.1111	9.50809	9.74791	10.166	9.72626	9.65251	9.75644	9.67266	9.21876	7.71828	10.3936	9.86649	9.43693	8.3658	8.10052	8.39523	9.04498	8.73672	8.39159	8.97682	7.73851	8.72538	10.3601	8.313	8.52331
O14737	PDCD5	Programmed cell death protein 5	-0.0795898	0.686599	0.78147	7.4004	9.14613	8.91343	9.08863	9.65639	9.47168	7.96138	9.59202	9.65243	7.60238	7.7773	10.0072	11.0045	7.49752	7.96442	8.81271	8.20292	8.43672	9.01597	7.81784	7.4726	7.51069	7.50783	8.80736	9.13452	7.45626	8.97414	8.42795	11.1502	8.26622	9.74846	8.44546	8.78869	7.17614	10.1992	8.33394	7.27277	11.3156	10.5939	10.1681	9.20195	9.00133	10.857	9.20939
O14744	PRMT5	Protein arginine N-methyltransferase 5	-0.275087	0.0093541	0.0280623	8.13529	8.91207	8.24628	8.85462	9.11387	8.67955	8.42997	8.91782	9.27918	9.08853	9.172	8.99062	9.11894	9.8393	9.03299	9.04029	9.70126	8.31746	9.33908	9.56742	8.35406	8.41603	9.36631	9.55684	8.72967	9.56842	8.78623	9.73435	8.89945	9.58069	9.01823	8.18961	9.68814	10.7012	8.85931	8.35212	8.5285	7.89343	9.10575	8.12749	10.1316	8.57337	9.20026	8.7868
O14745	NHERF1	Na(+)/H(+) exchange regulatory cofactor NHE-RF1	-0.196224	0.312781	0.446256	11.5607	10.6974	11.1803	12.0065	10.3868	10.4193	10.1637	10.6655	9.83087	8.9271	9.64005	12.0042	10.4299	8.6898	9.26788	10.5899	9.53516	11.8629	10.8414	7.94298	9.29073	9.84478	8.96104	10.2246	11.0595	9.15319	9.97159	9.23658	12.0144	8.72284	11.3198	10.5847	10.7156	12.355	11.2151	10.8035	10.2002	12.5062	9.91775	10.9175	10.4259	10.3435	10.772	9.44525
O14757	CHEK1	Serine/threonine-protein kinase Chk1	-0.36818	0.0799269	0.159334	6.18555	7.81352	6.17777	6.6204	6.01283	6.80473	6.84008	7.00146	5.66507	5.90976	9.06177	6.71117	5.86799	5.6825	6.3692	6.95325	7.08021	5.66639	6.09371	6.81469	11.0372	5.38477	5.54081	7.1225	5.79406	6.35035	5.36413	5.93092	7.59466	6.49378	5.94245	5.95097	8.25831	6.33424	7.29312	7.68428	7.30707	5.804	6.05892	6.65771	7.98586	9.51602	5.55558	8.55452
O14763	TNFRSF10B	Tumor necrosis factor receptor superfamily member 10B	0.148463	0.333006	0.467783	8.62518	7.56031	6.59564	6.58239	5.72422	7.45984	7.13663	6.07719	5.82489	7.41387	6.7766	6.52659	6.59197	5.0965	7.82317	6.30128	6.31194	9.08787	6.66257	6.93225	6.79904	6.04195	6.60838	6.32362	7.14148	9.83	6.5855	6.75736	7.48071	5.54901	6.4865	8.49952	8.0087	6.90721	6.91852	6.75722	7.0615	5.70174	6.6273	7.52374	6.88809	6.8242	6.16869	7.2705
O14770	MEIS2	Homeobox protein Meis2	-0.246209	0.068702	0.14142	6.30829	6.41095	6.21948	6.25017	5.14084	6.1339	6.87767	6.40096	6.68862	5.10788	6.30507	6.75795	6.35957	6.32542	6.89725	6.01328	6.95154	6.8361	6.80943	7.23674	6.77287	6.80481	6.49079	6.96041	5.41393	6.77347	6.68293	6.60702	5.56149	6.14115	7.15907	6.62993	6.79992	5.77965	6.50331	6.38588	6.83858	6.2521	6.49748	7.11881	5.73672	6.60512	6.04244	6.34211
O14772	FPGT	Fucose-1-phosphate guanylyltransferase	-0.281462	0.0324799	0.0780305	4.76367	5.75704	6.22169	5.4313	6.1868	6.03323	4.48876	5.39597	5.81846	4.4474	5.75742	5.97565	5.72409	6.19763	4.84947	6.05235	5.97636	5.09803	6.14831	6.96269	5.10202	4.11898	5.25051	4.75122	5.45921	6.07411	5.4605	6.15493	6.57201	5.81875	4.50407	5.70583	5.58286	6.0401	5.76165	6.00455	6.1586	5.40821	5.2233	5.61604	6.31302	5.7195	4.09893	6.04958
O14773	TPP1	Tripeptidyl-peptidase 1	0.0443862	0.724438	0.810258	10.8318	9.74566	10.5636	10.6404	10.8067	10.9734	10.3666	10.7555	10.1548	10.9348	9.68716	9.90667	11.1614	8.18677	10.2898	10.7198	9.58906	11.2296	10.4632	9.33782	10.6568	9.76372	9.73117	9.51477	9.84561	10.1768	11.1914	10.4443	10.9659	9.96432	10.0472	9.83744	10.1986	8.97013	10.4744	10.7025	9.22562	10.7223	9.97639	10.9009	9.57841	10.3619	9.1624	10.0579
O14775	GNB5	Guanine nucleotide-binding protein subunit beta-5	-0.486608	0.0406386	0.0931371	8.57487	6.37316	6.27744	5.45428	8.15188	7.11856	8.7419	6.15654	8.99848	6.90749	6.00224	7.29019	8.22085	7.69061	7.44922	6.25688	6.0491	7.31345	6.40036	6.59046	9.11353	8.35594	6.32798	8.82675	12.2883	5.10974	5.84115	7.6551	6.01535	6.8638	6.25241	7.77667	6.77082	6.05037	6.00751	7.21344	8.14527	5.59482	6.83888	5.81232	7.62253	6.77174	6.53607	5.91669
O14776	TCERG1	Transcription elongation regulator 1	0.390682	0.000350788	0.00183605	8.03802	8.31659	8.55353	8.22685	7.78977	8.00606	7.38205	8.1384	8.76853	8.28134	7.17865	7.66676	8.23537	7.50364	7.83854	8.02093	8.75782	8.08569	8.40043	8.08341	6.29417	7.98729	7.84309	8.00941	8.21674	8.64221	7.72215	8.07421	7.55853	7.86214	7.93959	8.34785	8.26012	7.76945	8.32028	8.2268	6.75	7.47293	7.67731	8.49341	8.58234	8.09436	8.51899	8.4023
O14777	NDC80	Kinetochore protein NDC80 homolog	-0.0608854	0.768187	0.843829	6.18142	6.05568	6.28516	5.71852	6.17747	5.11749	4.18606	5.42397	6.47805	6.23137	5.32272	6.16443	6.72086	6.34975	5.35449	6.01695	6.89357	5.61467	5.97834	7.70847	5.10202	4.93578	4.30248	6.03652	6.23284	7.22117	5.42557	6.9354	6.18601	5.43924	5.48708	6.06507	6.29756	6.47969	6.7572	7.20624	5.90342	6.91355	6.15995	7.40277	6.90423	5.49924	5.7313	6.51638
O14782	KIF3C	Kinesin-like protein KIF3C	-0.154191	0.467578	0.598128	5.37409	5.39143	5.90434	7.17905	6.61307	7.28659	6.33595	6.12093	6.2695	6.68553	6.57404	6.84831	6.64235	4.58065	3.73844	6.34515	6.109	6.06507	6.92888	5.91701	6.66817	6.11699	9.64305	6.59364	5.06839	5.95408	6.47216	5.4825	7.22237	6.17628	6.8645	5.40952	6.45623	6.0112	5.82088	6.42181	7.09205	5.74853	5.16199	6.33717	6.47888	5.35728	5.95439	6.08573
O14786	NRP1	Neuropilin-1	0.40911	0.0201888	0.0528761	6.83218	6.93289	8.16391	7.51881	8.14344	7.72557	8.23271	7.95654	8.38523	7.24086	7.48238	6.68062	8.76369	5.94006	8.10808	7.44139	8.24905	8.25874	7.26799	11.0211	6.79412	8.74404	7.66846	7.57247	6.72114	8.93354	8.97586	6.22926	6.18472	7.27323	9.55475	6.76057	7.62351	7.11748	7.86982	7.07279	6.75972	9.07961	8.38773	9.02644	6.71813	7.24845	6.7908	8.53949
O14787	TNPO2	Transportin-2	-0.49772	1.29041e-06	1.54528e-05	8.43526	8.39488	8.74376	8.45282	8.34616	7.77588	9.3311	8.55179	8.89441	9.08437	8.51804	8.64494	8.81219	9.02941	9.20437	8.94153	10.4891	8.51482	9.53403	8.90031	8.88017	8.84214	9.47238	8.82193	9.34032	8.87937	9.01191	8.81142	9.01985	9.56745	9.4461	9.27017	8.93305	9.31162	9.0752	9.71223	8.8279	7.59759	8.604	8.46828	9.89288	8.71581	8.47898	8.70279
O14791	APOL1	Apolipoprotein L1	0.769029	0.00119438	0.00513249	9.67496	9.26707	7.68064	9.54005	9.98503	9.83756	8.2843	8.86375	8.77645	7.18548	10.3102	9.02701	8.30918	10.3091	8.33168	8.8164	9.76769	7.58051	8.00655	10.2487	9.72871	7.42806	10.6766	9.15407	6.5478	8.3742	8.73145	9.36482	8.6348	10.4425	6.9568	8.43962	8.80122	11.3582	7.08161	8.23581	9.75759	10.6269	9.25271	9.87568	9.19049	8.46987	8.86656	7.97945
O14793	MSTN	Growth/differentiation factor 8	-0.107485	0.515335	0.639158	7.04347	7.21136	6.72268	9.20566	7.52914	7.66943	7.16693	7.25095	7.18435	7.72775	9.65869	5.80346	7.50389	7.02159	7.04388	8.24096	7.77161	6.93727	7.01232	6.77156	9.64266	8.08228	8.43291	7.92631	7.01158	7.56545	8.02665	7.38546	6.46695	6.57649	6.07322	6.98737	7.48986	7.4509	7.22599	7.03335	5.71987	7.03131	6.70739	7.4161	7.80475	7.10231	7.83391	7.14958
O14795	UNC13B	Protein unc-13 homolog B	0.238348	0.0621859	0.130715	6.3474	6.67155	6.1877	6.12947	6.04153	6.35468	6.84629	6.92027	6.90714	7.51653	6.91408	5.97488	6.31112	7.05724	6.99689	7.89193	6.61729	6.70092	7.90618	7.80429	5.80467	6.2667	5.7313	6.61666	6.76193	7.50474	6.17239	7.3829	6.3212	6.14605	7.91661	6.12192	6.52351	6.51113	6.24017	6.18175	6.63777	6.25341	6.7926	5.99417	6.47303	7.60866	5.52327	6.21553
O14796	SH2D1B	SH2 domain-containing protein 1B	-4.84546	1.46472e-28	1.4804e-25	-0.415196	-0.415196	-0.415196	-0.415196	-0.415196	-0.415196	-0.415196	-0.415196	-0.415196	-0.415196	-0.415196	-0.415196	-0.415196	-0.415196	-0.415196	-0.415196	-0.415196	-0.415196	-0.415196	-0.415196	-0.415196	-0.415196	-0.415196	-0.415196	-0.415196	-0.415196	-0.415196	-0.415196	-0.415196	-0.415196	-0.415196	-0.415196	-0.415196	-0.415196	-0.415196	-0.415196	-0.415196	-0.415196	-0.415196	-0.415196	-0.415196	-0.415196	-0.415196	-0.415196
O14802	POLR3A	DNA-directed RNA polymerase III subunit RPC1	0.407632	0.00111367	0.00484331	6.41528	6.92289	6.88661	6.36272	5.75479	4.7801	6.21871	6.50986	7.76981	6.37397	5.41938	5.99329	6.14763	6.45054	6.64679	6.09191	7.51495	6.37938	6.85611	7.00182	5.4598	6.09254	6.73058	6.43718	6.84687	6.70693	6.26628	7.14599	6.23416	7.07336	6.0242	6.63413	6.70669	6.80129	7.50974	6.50949	5.66519	5.80318	6.66664	4.8051	6.96411	5.87021	6.89942	6.49755
O14807	MRAS	Ras-related protein M-Ras	-1.3	4.30256e-10	1.5047e-08	9.24527	7.02234	8.00601	7.12797	8.40364	7.68575	9.12589	6.29545	6.07503	7.61299	7.73326	7.86123	8.20593	8.84328	7.13096	6.85178	6.62628	7.62754	6.39108	7.61776	8.80582	7.40106	12.0294	6.23575	5.77989	6.48906	8.07228	5.56042	8.9332	8.14411	7.17578	7.46055	6.9768	6.68655	7.03636	8.06409	8.66176	7.32084	7.93392	6.99517	7.01452	7.75007	7.17668	6.65266
O14810	CPLX1	Complexin-1	-0.0735604	0.707672	0.79764	7.14017	6.45497	6.10534	6.51728	7.0977	5.80679	6.65348	6.03391	6.51249	6.37427	7.28502	6.66617	7.46749	5.76715	6.75662	5.16229	7.2601	7.95985	6.75258	6.51754	5.67141	5.63676	6.42067	6.25053	6.37813	7.50595	4.00971	7.42235	6.65198	5.29055	6.33991	6.46601	7.27707	10.1843	6.64542	7.3302	6.89589	6.48659	5.52745	8.40676	6.0276	5.70169	3.73485	7.1526
O14818	PSMA7	Proteasome subunit alpha type-7	0.0631314	0.517308	0.640504	9.75134	9.31473	10.5419	10.0353	10.1026	10.337	9.01058	10.126	10.7356	9.24387	9.99233	9.97533	10.5624	9.29771	10.0108	10.4668	10.5973	9.72886	10.6603	9.51947	8.30545	9.21786	8.70362	9.46465	9.64693	10.7657	9.90311	9.37717	9.55151	8.9356	10.4472	9.76996	9.69526	8.67555	10.2582	10.1664	9.46159	9.87558	10.3154	10.1795	9.73539	9.88499	10.5035	10.2545
O14827	RASGRF2	Ras-specific guanine nucleotide-releasing factor 2	-0.136064	0.513053	0.637422	6.41708	7.04756	7.29667	5.55381	6.61311	6.24512	7.50285	6.96524	5.01628	6.96062	9.65869	5.65437	6.6926	7.60225	5.84106	6.25956	6.48901	6.81928	6.41053	6.49959	7.25175	6.10196	7.40581	5.73315	7.0245	5.83522	6.42692	5.46192	4.26218	7.55311	6.53844	6.86364	9.68599	9.76836	5.6693	6.81838	7.94165	6.77253	7.32889	6.97626	6.78836	6.66345	9.68897	6.60442
O14828	SCAMP3	Secretory carrier-associated membrane protein 3	0.407249	0.00429473	0.0147442	8.42591	8.46329	9.38053	9.30239	8.35469	8.91427	9.06548	9.5478	9.74163	8.86107	6.98326	8.58896	9.08038	7.4534	9.05078	9.29391	9.87678	9.88865	9.65659	9.03541	7.40585	9.04018	7.86406	8.86542	9.22025	9.21658	8.73077	8.81437	9.7513	8.72726	9.22951	7.94396	8.65757	9.12077	8.41462	9.3149	7.38419	10.5538	9.97368	10.3522	8.60793	9.2367	9.45151	9.28066
O14829	PPEF1	Serine/threonine-protein phosphatase with EF-hands 1	0.191644	0.479125	0.608127	6.71014	5.43827	4.91926	9.66522	6.11207	5.31386	5.81433	6.57372	7.36889	9.6842	9.65869	6.432	6.89426	5.49297	7.59799	5.84039	6.39424	6.36163	5.77474	6.36784	5.44241	7.50639	6.91443	5.74954	9.69232	7.3249	5.33569	5.44977	4.51804	9.67155	5.52947	5.0509	6.84158	6.91501	5.64221	6.90305	6.7247	4.25426	7.37133	5.35483	6.62935	7.4343	7.69702	6.09063
O14832	PHYH	Phytanoyl-CoA dioxygenase, peroxisomal	-0.180142	0.162414	0.274707	5.90446	7.37565	6.66865	7.14473	6.36184	6.30863	6.46776	6.92004	6.78484	6.83899	5.9548	6.66232	6.67201	7.52496	6.89767	6.73694	6.92185	8.15157	6.87352	6.24909	6.26759	6.96265	7.60748	7.71344	6.97361	6.97678	6.43684	7.63901	6.15532	6.57595	7.05359	6.74907	5.55013	7.18327	6.69293	6.85265	7.79011	6.92548	7.30934	6.87517	7.43376	7.21682	6.16042	5.86373
O14841	OPLAH	5-oxoprolinase	0.620843	0.000484456	0.00241083	8.80241	8.05591	8.50607	7.98045	8.09153	7.49026	7.35517	7.53948	7.94448	8.67255	8.41447	8.88066	7.26327	9.36412	7.68589	8.03885	5.97901	7.3337	8.45464	6.68635	7.22593	8.38666	7.2068	9.57584	7.84378	8.09174	7.56673	10.1186	7.20401	10.1636	7.85102	8.73106	7.74181	10.5984	9.17736	8.76908	7.28644	7.17576	8.08372	7.73896	8.27743	7.34886	8.46774	7.80829
O14867	BACH1	Transcription regulator protein BACH1	0.0360913	0.785656	0.856039	6.43891	5.80404	6.69714	6.6175	6.84498	6.88498	6.87816	5.74291	6.38037	6.30078	6.87456	6.49658	7.11926	6.58185	6.91887	6.67828	6.15219	6.70801	6.42836	6.73809	6.99008	6.51015	5.73095	6.60627	6.6415	7.15353	6.35646	7.1745	6.44133	6.44168	4.72085	6.67292	7.1206	6.43694	6.80592	6.88105	5.6219	6.33194	6.29896	6.66444	7.20429	6.4629	6.12359	6.51387
O14874	BCKDK	[3-methyl-2-oxobutanoate dehydrogenase [lipoamide]] kinase, mitochondrial	0.309758	0.0807461	0.160681	8.73312	8.84708	9.16779	7.66982	8.45225	7.84196	9.36836	8.5539	9.00648	10.0008	8.71282	6.90558	7.64048	9.17686	9.23884	8.91134	9.2464	10.6686	9.57904	7.42567	9.34874	9.43641	8.76882	10.0038	8.84451	8.9148	9.30178	8.96265	8.6928	8.93798	7.70173	8.54792	8.30483	9.78811	8.62016	7.74599	7.59612	10.4038	10.2359	7.78233	7.52305	10.3159	8.08207	6.83545
O14879	IFIT3	Interferon-induced protein with tetratricopeptide repeats 3	0.0723628	0.7054	0.796234	7.75476	5.96021	9.56453	7.68997	8.72122	8.63501	8.65235	9.05334	8.94086	8.02032	9.2193	8.70601	9.30045	6.94224	9.18898	7.77042	10.9306	8.51169	9.43612	6.98318	8.08762	7.00144	6.80904	9.34944	7.22288	8.46751	9.55187	8.09259	8.56028	8.43434	7.69525	7.13813	8.19388	6.53605	7.95965	9.58849	8.44377	8.22996	7.76362	8.1027	7.30481	8.58347	6.09524	9.58853
O14880	MGST3	Microsomal glutathione S-transferase 3	0.681434	0.0012158	0.00521125	8.42655	9.06453	7.47012	7.61108	6.64161	6.22278	9.23578	8.40647	8.41465	9.67093	7.21083	6.49919	7.92551	10.4315	8.23529	7.83206	8.44645	10.2025	7.82172	7.71549	8.57905	9.68412	8.58817	8.97901	10.1088	8.70829	8.955	8.84333	8.24945	9.40206	7.47259	9.12336	7.77609	7.9387	7.76442	7.32399	7.93527	8.27382	8.75605	8.65954	9.12097	9.71397	9.56896	7.83735
O14893	GEMIN2	Gem-associated protein 2	0.76244	6.49992e-05	0.000448209	6.22039	8.35861	6.6815	6.91582	6.34574	7.3691	5.74675	6.01476	7.14607	7.52583	5.78335	5.54534	5.47864	7.32108	5.9461	5.78586	7.17674	5.46162	5.95276	8.85629	5.94891	6.26602	4.35114	7.07019	6.1457	6.94086	5.00216	7.77333	8.49511	6.08132	8.06862	6.87846	7.61694	9.05399	6.42382	5.95303	5.03096	7.69845	8.04491	8.11234	8.50608	7.50453	7.05795	7.05626
O14896	IRF6	Interferon regulatory factor 6	0.131756	0.44617	0.580515	6.70729	7.56649	6.58122	6.64339	6.52743	6.50428	6.5345	6.16293	5.41035	6.30419	6.08626	6.44941	6.74834	6.82694	5.77369	4.73582	7.94825	7.41211	6.43507	6.75313	6.26527	7.52084	7.96907	6.72388	6.62507	7.10855	7.04666	8.15275	8.20992	8.70324	6.92593	6.57348	7.23977	8.03946	7.42401	6.35396	5.6189	6.86031	6.07794	6.13816	7.67777	7.07417	8.01193	7.94064
O14907	TAX1BP3	Tax1-binding protein 3	-0.161706	0.370993	0.507598	8.39759	9.36937	8.22772	9.39042	9.72798	10.1221	8.71606	9.39044	10.0636	8.81412	8.94053	9.11618	8.43723	8.76546	9.88282	9.33808	8.90629	8.59841	9.4701	8.68267	8.80217	9.39909	8.53255	10.2847	8.7957	9.85242	9.5169	9.43153	10.1224	9.23459	8.86058	9.823	8.49318	7.33203	9.19938	10.615	8.70698	10.2824	8.53084	10.2059	9.05476	10.0274	8.49806	9.85303
O14908	GIPC1	PDZ domain-containing protein GIPC1	0.152533	0.169725	0.284103	8.2376	6.77965	7.35118	7.59533	7.74078	8.2332	7.51424	7.44777	7.50867	6.95576	6.30099	7.31258	8.15317	7.6268	7.97791	8.04999	7.9918	7.30372	7.98966	7.72589	6.48708	7.36708	7.52641	8.33579	9.30735	7.68742	8.01521	7.7022	7.34899	7.60264	6.88543	7.82586	8.06088	7.7018	7.14943	8.05892	5.56427	7.34074	6.80164	8.19525	6.77964	6.64699	8.03467	8.19785
O14910	LIN7A	Protein lin-7 homolog A	-0.62596	1.27976e-05	0.000113461	10.804	9.72899	9.50595	9.19759	9.09377	8.91863	9.36337	8.49086	8.6814	8.59516	7.42254	8.76256	9.07377	7.36379	7.82497	8.7876	8.15813	7.92568	9.27342	10.0424	8.7324	8.70988	7.69218	8.43182	8.57058	8.72864	8.34174	8.79567	9.63488	8.08704	8.82615	9.48768	8.90973	7.57969	8.43509	9.08597	7.67761	9.62664	8.63004	9.48651	8.83066	9.45852	9.73818	8.82063
O14917	PCDH17	Protocadherin-17	0.0892831	0.601495	0.710615	6.52623	6.84254	7.1494	6.98764	7.55564	6.96246	7.19642	6.5218	6.09327	7.25795	7.50872	6.42329	6.60621	7.34518	7.55622	8.04704	7.0529	7.78447	6.96934	6.06142	8.22283	7.406	11.575	9.27862	7.54272	7.76288	9.61886	7.57334	6.12082	8.635	9.1094	8.35654	7.73117	8.06814	7.41063	6.26483	7.39628	7.37754	6.48938	6.41189	7.45725	7.4588	5.32709	9.8624
O14920	IKBKB	Inhibitor of nuclear factor kappa-B kinase subunit beta	-0.0219431	0.821412	0.882348	6.64396	5.72864	7.41691	6.65028	6.38193	6.47106	7.41592	6.47943	6.83897	7.67045	6.9323	6.58778	6.76751	7.06712	7.35733	6.93805	7.32687	7.22754	6.91993	8.25735	6.07003	6.81263	5.34363	7.31509	6.78387	7.07549	6.9689	6.80565	6.85686	7.29852	7.54042	6.64964	6.41561	7.399	6.19821	7.19458	6.99436	6.38551	6.65151	7.76961	6.76774	7.02545	6.5329	6.65123
O14924	RGS12	Regulator of G-protein signaling 12	-0.930531	2.47124e-12	1.56105e-10	6.84906	5.72952	6.41886	6.3649	6.89355	5.91101	6.81469	5.64519	6.38768	6.68394	5.29068	6.60467	6.13082	6.4196	5.75038	5.8907	5.87156	6.88963	6.16077	5.84597	6.77605	7.24859	5.99954	6.4756	5.73603	6.45825	6.5957	5.37217	5.72683	6.46449	6.15707	6.71795	6.41352	6.58134	5.48518	6.48536	6.60684	6.30271	5.88889	6.20188	6.57219	5.25789	5.6021	6.57859
O14925	TIMM23	Mitochondrial import inner membrane translocase subunit Tim23	0.561051	0.00181574	0.00724503	8.26792	9.82636	7.91468	7.10469	6.65346	6.8014	8.4481	8.10419	8.88198	9.81732	7.15435	7.34511	7.48226	9.21178	8.14059	7.68221	9.07504	10.1969	8.20113	7.49355	6.11036	8.8933	8.99993	9.61627	9.34633	7.53412	8.51749	8.78637	7.78128	9.22284	7.31529	8.50861	8.90253	7.95423	8.72423	9.55517	6.66811	8.71369	9.1829	7.83359	6.78169	8.26206	7.2859	8.40758
O14929	HAT1	Histone acetyltransferase type B catalytic subunit	0.504771	0.000235979	0.00132723	6.17966	7.64911	7.50462	6.29878	7.67433	7.42279	7.02855	6.58744	7.31188	7.63383	7.24887	7.32932	7.66857	6.92227	7.94036	7.43543	8.07239	6.16314	7.50171	7.67558	6.46455	6.39932	6.86969	7.11673	7.82482	8.71344	7.47271	7.79052	6.85947	8.06293	8.34995	7.45716	8.56647	8.14371	7.56466	7.54416	5.9636	7.12466	8.16577	6.94168	9.73757	6.88836	7.16631	7.94622
O14933	UBE2L6	Ubiquitin/ISG15-conjugating enzyme E2 L6	0.12305	0.447258	0.581603	7.26553	6.93082	9.02262	7.10904	8.10841	7.79111	7.16925	8.08623	7.94685	6.84013	7.41447	7.26464	8.81423	6.20958	8.89565	8.07969	9.64594	8.42598	8.39813	6.88911	6.57987	7.08434	6.8269	8.3285	6.01782	8.23874	8.2341	7.10779	6.39291	6.79177	8.36743	6.43371	7.43451	6.03937	7.3218	8.07862	6.58899	8.64792	8.23865	9.10135	8.07433	8.49556	5.99205	8.82431
O14936	CASK	Peripheral plasma membrane protein CASK	-0.635208	5.98117e-05	0.000419221	8.78524	10.0024	8.56862	8.21987	8.25352	7.55355	8.23981	8.0096	8.25345	8.14147	8.36263	7.92653	8.25351	9.73973	7.59071	8.3629	8.82004	7.75125	8.86431	9.01682	8.26189	7.92819	8.71212	8.63577	8.23085	8.63838	7.75054	9.85645	7.37327	8.66654	8.28795	8.16972	9.42301	9.47943	8.06679	9.07586	7.68198	7.22242	7.36277	7.52742	8.85908	8.61829	9.28824	7.91538
O14939	PLD2	Phospholipase D2	-0.629461	6.0061e-05	0.000420257	7.75141	7.26379	6.79284	5.79215	5.4816	5.84398	5.74927	6.10425	6.09634	7.06885	6.20246	6.09756	5.8909	5.69955	6.94794	6.65641	7.59981	7.34508	6.37734	6.62695	6.66417	7.94936	4.63354	7.04978	6.77308	6.47895	6.92037	6.86644	6.39792	6.54271	6.11582	7.95919	5.65016	5.95968	6.23684	6.99172	5.38753	5.45519	5.60994	4.20541	5.52131	6.75548	6.47253	7.45605
O14949	UQCRQ	Cytochrome b-c1 complex subunit 8	-0.0864377	0.592667	0.702979	11.3921	10.2011	10.4482	9.067	9.70189	9.43151	10.3697	9.09881	9.01892	10.5324	8.88236	9.83621	9.44986	9.97931	9.96137	9.1665	9.82694	10.2208	9.91712	9.02454	9.85878	10.7663	10.0039	10.4144	10.3314	9.53927	9.78705	10.5735	9.34254	10.2271	8.53003	10.521	10.4493	9.38134	9.44674	8.71854	9.08536	8.92175	11.2069	8.94356	8.38501	10.1588	10.2416	8.92377
O14950	MYL12B	Myosin regulatory light chain 12B	0.700404	7.44932e-07	9.6526e-06	13.7693	12.4917	12.9516	13.3079	13.5837	13.4078	13.1427	13.1296	13.1475	13.2358	13.0065	12.8353	13.5744	12.5685	13.0418	13.5222	13.0896	13.0549	12.4181	12.4796	10.6907	13.8647	12.9296	13.561	13.0105	13.4724	13.5574	13.5856	12.1245	12.4681	13.3959	13.2622	13.1071	12.2301	13.3312	12.8205	12.4696	14.8889	13.7878	13.625	12.5765	13.1748	12.7505	13.5261
O14957	UQCR11	Cytochrome b-c1 complex subunit 10	-0.308449	0.0397523	0.0915834	7.00083	7.61285	6.61148	7.37862	7.56413	7.8063	6.20963	6.91421	6.17075	6.80402	7.67024	6.4981	5.99508	6.92032	5.72225	6.58259	6.77557	6.69409	6.2896	8.33873	4.40212	8.7675	7.69664	6.65087	6.11902	5.49879	6.7227	6.48114	6.63746	6.193	6.85077	6.91368	7.17041	6.45894	6.44177	6.86045	7.83644	8.20885	9.41619	7.23469	7.40529	7.20541	6.14708	6.52868
O14960	LECT2	Leukocyte cell-derived chemotaxin-2	-0.0196654	0.922703	0.94938	6.66187	5.75197	5.88521	5.99724	6.07331	5.30023	5.81257	5.52165	7.96965	5.29405	6.60716	6.95166	5.58122	5.98856	5.93334	7.81247	6.77007	4.59896	5.6134	7.98279	9.69131	6.57411	6.4114	6.05361	6.45149	5.10913	4.59176	8.27945	5.9797	7.58452	6.08663	5.23469	6.26213	8.23807	5.43044	6.03195	5.46863	5.84559	6.97785	6.26028	5.96416	5.98805	9.68897	5.09937
O14964	HGS	Hepatocyte growth factor-regulated tyrosine kinase substrate	-0.0676248	0.429027	0.563547	8.84438	8.4942	9.40932	9.24239	9.40368	9.61091	8.81585	9.21737	9.06907	8.87331	8.16342	9.03998	9.38782	8.62194	8.94581	9.32413	8.97689	8.66921	9.20546	10.0336	8.85992	8.42468	8.31905	8.83437	8.57504	8.93875	8.79959	8.93438	9.81047	8.69728	9.24178	9.00562	8.96132	8.85871	9.22435	9.53973	8.69565	9.74402	8.3871	9.71984	9.21035	9.03379	9.42226	9.31638
O14965	AURKA	Aurora kinase A	2.01134	0.00301428	0.0109785	7.04252	7.84633	-0.415196	9.15768	-0.415196	-0.415196	6.50679	-0.415196	6.25489	6.70454	-0.415196	-0.415196	7.09217	6.70909	5.93052	7.47264	7.03487	-0.415196	-0.415196	-0.415196	-0.415196	-0.415196	7.7367	6.49895	5.87363	6.23956	6.16295	6.88344	-0.415196	6.9468	6.01473	6.77912	7.14195	6.46015	7.25815	7.32198	-0.415196	-0.415196	6.06383	7.07313	7.7175	-0.415196	6.63421	7.39996
O14966	RAB29	Ras-related protein Rab-7L1	-0.214044	0.133702	0.237312	6.4483	7.42614	6.86416	6.7483	5.77404	6.46417	7.26266	7.03427	6.98224	8.23118	6.98921	5.72522	7.39957	7.35153	7.26078	7.6103	6.78135	8.55247	7.08494	7.10078	7.85659	7.07907	6.44973	7.32003	6.88261	7.06939	7.44241	6.84298	7.53292	7.09855	7.09087	7.45765	6.90168	7.343	7.1533	7.7909	7.03373	6.90446	7.08634	2.99618	6.81586	7.60013	7.34429	6.48106
O14967	CLGN	Calmegin	0.355569	0.101472	0.192027	8.03321	8.43861	8.08399	8.71583	7.13617	7.99298	6.24038	7.81117	8.43175	7.05351	7.15354	7.69892	7.20851	7.75766	7.81862	7.79682	8.12532	7.70686	8.13316	8.37756	7.1526	8.86383	7.29445	7.28228	6.71714	7.78521	7.60769	5.25044	7.02536	7.82459	8.24041	6.70508	8.58281	9.41893	8.03525	6.60552	5.14329	5.59262	8.94248	7.82843	8.6086	9.49978	7.04445	8.31671
O14972	VPS26C	Vacuolar protein sorting-associated protein 26C	-0.291358	0.0120274	0.0346569	6.97813	7.26762	7.65317	7.11042	7.42421	6.3087	7.68527	7.02235	7.32988	7.94414	7.45376	7.15397	7.80973	7.37818	8.13159	8.11435	7.78054	8.09765	7.71016	6.65038	7.68248	7.64651	7.24464	8.51925	7.17073	8.56615	8.57934	7.49693	6.45303	8.23397	7.68396	6.75159	7.33597	7.83524	6.14537	7.89806	7.54117	6.79279	7.62601	6.57341	7.45598	7.0285	6.21707	7.08454
O14974	PPP1R12A	Protein phosphatase 1 regulatory subunit 12A	0.131269	0.326913	0.461761	8.09435	7.76773	8.48789	8.58638	8.63234	8.87851	8.02433	9.39745	8.91151	7.75541	8.02056	8.63332	9.46264	7.57159	8.2245	8.84989	8.72888	8.16158	8.91765	8.71781	7.22268	7.73229	7.56383	7.87992	8.35393	8.96644	8.09982	7.86369	9.73111	7.61183	10.9984	8.09962	8.5372	7.91841	8.81216	8.63966	7.66614	9.93851	8.44767	9.93715	8.97458	7.54158	8.45019	9.08994
O14975	SLC27A2	Very long-chain acyl-CoA synthetase	0.322375	0.0537366	0.116224	7.46174	8.35673	7.91017	5.54949	7.71407	6.13835	7.37907	6.63738	7.26013	7.29147	7.1402	7.31196	6.77317	8.45236	6.89284	7.11357	6.1293	9.30471	6.78031	4.83301	6.54304	7.967	7.99881	7.35491	8.38419	6.11906	6.12133	9.05439	7.26432	5.11107	6.50052	7.86944	7.05703	6.65676	6.88394	6.09183	6.77523	7.77427	6.63449	6.75441	7.48712	6.69351	6.82234	5.91209
O14976	GAK	Cyclin-G-associated kinase	0.266363	0.000452852	0.00227824	8.31326	7.83555	8.24565	8.43853	7.8745	8.24727	8.61908	7.88823	8.0579	8.34925	7.97308	8.16756	8.23005	8.5843	8.60867	8.46896	8.04074	8.42535	8.63775	7.88581	7.79323	8.23599	8.24747	8.78012	8.59759	8.33877	8.36957	8.97938	8.72059	8.48705	7.65614	8.47216	8.05976	8.16147	7.98683	8.41166	7.73064	8.49797	8.12657	8.07294	8.25253	7.85288	8.16733	8.11156
O14979	HNRNPDL	Heterogeneous nuclear ribonucleoprotein D-like	-0.469363	0.00496081	0.0166298	11.5995	10.5882	10.4713	11.7089	11.1498	10.6596	10.535	11.5264	11.5452	10.4055	9.12492	11.1231	11.9	9.65311	10.3834	11.2223	10.9995	11.4746	11.9611	12.2119	8.93591	11.1351	10.2589	11.0239	12.3835	10.9301	11.1065	10.6972	11.6213	10.7908	10.8014	10.4004	10.6491	10.4964	11.6338	10.6803	8.8359	12.1952	11.1352	11.3156	11.828	10.909	11.4092	11.6604
O14980	XPO1	Exportin-1	0.11855	0.339302	0.474881	9.67858	10.6669	9.92185	9.59287	9.64949	9.12073	10.0017	9.6245	10.3579	10.8069	10.1318	9.71891	9.88071	10.8636	10.6196	9.97612	11.1295	9.13909	10.5202	10.3307	9.21903	9.28818	10.3979	10.7104	10.3392	10.8845	9.65829	11.3225	10.1179	11.2191	10.3207	10.0226	10.8526	11.6874	10.3838	10.2179	9.49425	8.43837	9.83096	8.91181	11.3635	9.6528	10.5338	9.94489
O14981	BTAF1	TATA-binding protein-associated factor 172	0.211074	0.0347122	0.0822401	6.76755	7.14944	7.17953	6.88026	6.8369	6.35603	7.13958	6.52659	7.04253	7.40947	6.0758	6.11083	7.22114	6.65576	7.44361	6.98025	7.71927	7.8256	7.39795	8.06398	6.02674	6.71155	6.16162	7.27986	6.6447	7.28898	7.2478	7.3417	6.80616	7.25511	6.78177	7.91298	7.08151	7.17748	7.81991	7.37396	5.97864	6.6611	7.36631	7.42902	7.90484	7.24674	7.22146	8.18297
O14994	SYN3	Synapsin-3	-0.173731	0.265712	0.398081	5.88418	6.67301	5.74156	6.05047	6.85503	6.57294	6.72527	6.30686	6.06881	4.32303	8.66325	3.91231	6.21429	6.47231	7.38436	6.30024	5.8479	7.40832	6.58057	6.41785	7.67108	5.92265	6.13157	8.54563	6.1191	6.66065	7.30244	6.27042	6.45196	6.34499	6.3902	4.73021	5.76229	6.05284	5.76632	5.132	5.68737	6.51582	6.57347	6.67485	5.85935	6.14675	6.29538	6.44568
O15013	ARHGEF10	Rho guanine nucleotide exchange factor 10	-0.214231	0.0999773	0.190009	6.2106	6.12092	6.36207	6.58506	6.43688	4.36233	6.64172	6.72102	6.13539	6.42239	6.58414	6.75843	6.89267	7.0378	6.95438	6.01725	7.61811	6.35951	6.20233	7.23812	6.59205	6.88526	6.41662	5.38827	6.10318	7.20103	7.00425	5.53187	7.92711	6.8236	7.39636	6.83612	6.04654	5.79695	6.48767	7.14123	6.31455	5.95538	6.87244	6.89605	6.56249	6.54829	6.15724	6.27549
O15014	ZNF609	Zinc finger protein 609	0.00950541	0.950037	0.968239	6.56439	6.68234	7.32222	8.26059	8.49517	6.1589	6.7719	6.16854	8.72805	7.3567	7.4078	6.59023	8.71717	7.77877	6.22	6.8474	7.53287	6.88838	8.35557	7.05107	6.26759	7.19234	7.70305	7.32278	6.7991	6.81081	6.66521	6.03906	5.41007	7.26133	6.92304	7.45781	6.89594	7.30553	7.42984	7.08783	5.609	7.59974	6.52994	8.12513	6.86579	7.74613	6.21768	7.27691
O15018	PDZD2	PDZ domain-containing protein 2	-0.176788	0.357078	0.493562	4.40317	6.02851	5.0106	5.73111	5.4251	5.61076	5.25507	5.45467	6.29784	5.51227	6.17152	4.30092	5.5382	5.52105	5.75032	5.94184	3.85488	6.57532	5.82755	6.05125	9.64266	7.6406	6.35872	4.84154	5.4877	5.81501	5.56801	5.82865	5.19859	6.26096	6.24203	5.84235	6.22367	5.10616	6.07917	6.39995	9.64528	5.95698	6.79598	6.02161	6.69409	5.87404	5.99813	6.06699
O15020	SPTBN2	Spectrin beta chain, non-erythrocytic 2	-0.196124	0.257772	0.3892	8.91013	7.08668	7.30568	8.13387	8.41898	7.47916	8.72285	7.59285	7.51147	7.87646	6.74159	9.01978	8.21047	6.59372	8.04546	7.0015	8.7502	7.07448	7.04776	8.31073	8.56977	8.21042	5.84774	8.43549	7.86707	7.31552	6.83932	6.30451	8.34949	8.33275	8.34524	8.40729	6.89387	8.97789	8.66231	8.20484	7.75087	6.40686	6.44748	6.3978	8.4371	7.34663	7.19108	7.71641
O15021	MAST4	Microtubule-associated serine/threonine-protein kinase 4	-0.212007	0.189653	0.308468	3.88014	5.8373	5.30774	4.57593	5.11895	4.10053	5.36161	6.18052	6.23863	5.46016	6.90654	6.07115	4.86603	5.16112	6.15964	5.56795	6.06368	6.03939	5.72954	6.83142	7.27375	5.57483	3.86848	5.31483	4.98994	5.4977	5.12321	4.07347	5.36683	5.00776	4.79175	5.03518	5.40065	6.6904	5.62673	5.34565	6.53279	5.57157	5.05191	5.52953	5.38027	6.25331	6.42769	4.95677
O15027	SEC16A	Protein transport protein Sec16A	0.306357	0.0144634	0.0402704	9.64928	8.04374	8.49046	11.2342	8.55461	8.78912	8.59588	9.63565	10.0898	9.10296	8.13761	8.63766	9.22809	8.75315	8.90016	9.08759	8.89657	8.66619	9.89032	7.74588	6.63514	9.07477	8.61958	8.64167	9.33835	9.0972	8.28008	8.67161	9.3223	8.1196	8.65334	9.02305	8.85255	8.30996	9.50955	9.79773	6.49133	8.20432	9.32082	8.72699	9.06949	8.12706	8.09791	8.79054
O15031	PLXNB2	Plexin-B2	-0.257638	0.0260108	0.0649504	9.85939	9.30251	8.70078	8.85782	8.23347	8.56901	8.76849	8.23986	8.24664	8.92213	7.8528	8.4445	8.41962	8.19485	9.19693	8.43125	8.01138	9.96746	8.57717	8.70694	7.45197	9.37013	8.20461	9.21201	7.3183	8.5946	8.79756	8.77853	8.86726	8.49766	8.40059	9.83385	8.88395	8.37791	9.19106	9.12611	7.35858	8.89242	8.36662	8.32376	8.22423	9.28394	8.04723	8.56883
O15034	RIMBP2	RIMS-binding protein 2	-0.315896	0.0669188	0.138343	6.09236	5.68367	6.28835	6.54517	6.4676	5.98091	6.65796	4.52138	5.76359	6.79679	8.07389	4.3446	6.3493	9.67991	8.39272	6.05965	5.58174	6.60945	4.31611	5.96075	6.86045	7.1589	7.022	7.62565	6.64861	6.1257	6.23575	8.06822	6.30591	6.29412	6.81154	5.75957	5.8473	6.75407	6.75073	3.68762	5.61171	6.50883	6.26142	5.70962	6.67078	5.95343	6.59742	6.70573
O15037	KHNYN	Protein KHNYN	0.321153	0.0256089	0.0640983	8.19865	7.26418	7.48442	6.16278	6.30933	8.05834	7.28841	6.34327	7.05892	8.12332	7.18268	7.00063	6.51309	7.29097	7.62224	6.93627	6.75718	7.05563	7.7814	6.75538	5.64407	7.08412	7.2599	7.32413	7.72864	7.60338	7.12969	8.1722	7.87573	6.85783	8.41	8.1562	7.93529	7.98393	8.07073	7.39331	5.70947	8.08053	8.33565	6.80124	7.4629	7.99451	7.07981	7.87782
O15040	TECPR2	Tectonin beta-propeller repeat-containing protein 2	-0.314487	0.0890515	0.173052	5.5907	6.90264	6.51175	7.00534	5.4424	4.88175	6.92635	5.26569	6.52661	5.71463	6.98432	5.59775	6.84434	6.95672	6.39135	7.32512	7.75829	6.87507	6.6639	5.73839	8.01255	6.71984	6.422	6.81042	7.00385	6.16071	6.74444	6.85905	9.07765	6.32225	6.2214	6.90079	6.54683	6.82593	6.57114	6.30868	7.35677	6.81446	6.75392	6.35343	6.09748	5.75136	6.60896	3.64713
O15042	U2SURP	U2 snRNP-associated SURP motif-containing protein	0.64241	3.0451e-07	4.52601e-06	8.6026	9.68672	8.79755	8.36946	8.44956	8.34917	8.11763	8.27172	8.96556	8.54643	7.56435	7.87047	8.86819	8.53078	8.53972	8.38568	9.42067	8.9259	8.75375	8.95968	6.32584	8.11828	8.83003	8.77144	9.44991	8.82685	8.35793	8.77639	8.9303	8.82637	8.43499	8.52307	9.15472	9.23645	8.89762	8.69399	6.78647	8.10125	8.33264	8.46894	9.49328	8.11221	8.97065	8.99503
O15047	SETD1A	Histone-lysine N-methyltransferase SETD1A	0.0213334	0.84333	0.897355	6.40743	6.89395	6.98999	6.93882	7.02061	6.70911	6.16454	7.01469	7.19325	7.35428	5.71665	7.01702	6.9299	6.35443	6.79379	6.77672	7.42413	6.44772	7.14323	6.81425	6.22924	6.45764	6.29355	6.88288	7.32001	7.29024	6.94713	6.97658	5.87745	7.13694	6.81626	6.521	6.6266	7.31512	6.91515	6.46473	4.30023	7.16562	6.50369	6.05496	7.20984	6.11472	6.84781	6.97584
O15050	TRANK1	TPR and ankyrin repeat-containing protein 1	0.177852	0.338648	0.474257	5.01715	3.51425	3.93751	6.08935	6.02129	5.71835	4.01396	7.12545	4.77336	1.55924	4.32277	6.61833	4.65881	2.9404	4.11848	4.88751	6.43987	3.84318	4.94461	5.6154	5.35197	6.27525	5.63352	3.67314	5.53528	5.44229	4.17693	4.56991	5.44793	3.61555	6.13688	4.68438	3.93762	6.34853	5.05485	6.45047	5.29358	4.65318	5.26987	5.72405	6.55703	6.22104	5.54351	5.64752
O15056	SYNJ2	Synaptojanin-2	0.242382	0.0295272	0.0721895	5.05434	7.05473	5.79208	5.85944	6.70061	6.87835	5.7788	5.94199	6.25306	5.86272	5.98617	7.0706	6.96913	6.9303	6.45657	5.81906	7.36045	5.61771	6.41033	6.33411	6.07991	5.99287	5.94484	6.63587	5.89735	6.26551	6.09615	6.43928	5.79718	5.72236	5.91965	5.688	5.60463	6.48181	6.30219	7.26966	6.75111	6.02421	5.40378	5.32656	6.92016	5.55691	6.86837	6.44435
O15061	SYNM	Synemin	-1.09156	6.80495e-06	6.58159e-05	8.86872	7.97201	9.39173	10.4047	10.4039	10.5131	9.56699	10.4158	8.54238	9.26965	7.69488	9.97101	10.3535	10.1958	8.86235	9.77522	8.6778	9.15566	8.61741	6.58295	9.92663	7.28179	6.84087	7.0743	9.02203	8.51925	9.77905	7.30904	8.62097	9.51086	12.3599	8.19074	8.97192	6.26792	7.34853	10.9258	8.43746	10.132	6.57394	9.63386	7.62903	8.43689	9.01837	7.80075
O15066	KIF3B	Kinesin-like protein KIF3B	-0.0542743	0.61426	0.720954	5.82025	6.65387	6.48366	6.52259	6.57167	6.51306	6.58281	6.65484	6.82484	6.13943	5.62289	5.79558	6.65043	6.12492	6.35967	6.1536	5.78192	6.09905	6.70187	7.84418	6.47024	5.55738	4.97064	5.96985	5.8251	6.42416	5.7139	6.64821	7.38928	6.26167	5.74891	6.62036	6.36552	6.66637	6.28861	6.83309	6.47677	7.01388	6.25602	6.41243	6.7727	6.60264	7.1545	6.36999
O15067	PFAS	Phosphoribosylformylglycinamidine synthase	-0.400925	0.00015294	0.00091791	7.72035	8.29138	8.96872	9.20766	9.4098	9.18018	8.89112	9.37979	9.71062	8.27626	8.95862	9.41675	8.74734	9.34237	9.15637	8.89529	9.42258	8.33613	8.61676	11.0234	8.43279	7.69865	8.76698	9.48393	8.98408	9.48125	8.71347	8.97279	8.4851	9.1901	9.41971	8.03967	8.65613	9.69224	8.40358	9.09012	8.5173	8.06225	8.67197	8.54771	9.98209	9.08895	8.98564	9.32117
O15068	MCF2L	Guanine nucleotide exchange factor DBS	-0.00371263	0.97882	0.985638	6.67693	6.40793	5.55632	6.3336	6.38692	7.31925	6.34951	5.94777	5.92593	5.83686	5.79488	7.06148	5.78329	5.96691	5.40948	5.96427	5.92141	5.95705	5.77626	5.55316	6.5959	5.58618	5.46677	5.83181	5.77816	6.41622	6.16469	6.10109	6.75118	5.38061	7.27529	6.45026	6.27935	4.75752	5.86585	6.08645	6.2576	5.45119	5.20625	5.03589	5.61829	6.20036	6.82859	5.8727
O15069	NACAD	NAC-alpha domain-containing protein 1	-0.37157	0.00501757	0.0167923	6.0308	6.39389	6.80705	6.65168	6.90048	6.06944	6.07269	6.4285	6.40548	6.43664	6.20894	6.21558	7.11141	6.19338	6.67045	6.73335	6.92403	6.44289	6.17023	8.27664	6.24686	6.22864	5.8901	7.22198	6.32988	8.01288	5.96814	6.23338	4.50216	6.44917	6.76385	6.68828	6.28545	6.55273	6.25101	7.29286	6.31786	6.55491	6.26137	4.95275	6.15152	6.36066	3.48113	6.47305
O15075	DCLK1	Serine/threonine-protein kinase DCLK1	-2.11541	1.1827e-14	1.44018e-12	9.60723	6.89013	8.53346	10.0233	10.2515	9.88394	10.5242	8.42546	6.76614	8.54901	9.87894	9.38111	10.8015	8.96964	9.13696	10.6103	8.72952	9.48845	8.26692	9.54702	10.7147	8.15071	6.48802	10.4593	7.85994	9.06574	9.54447	6.76757	9.8541	9.72687	9.32817	8.37168	6.09201	7.64359	7.92143	10.6748	10.5055	8.53408	7.30135	8.44069	9.53086	8.86756	7.68631	8.02148
O15079	SNPH	Syntaphilin	-0.0872912	0.564214	0.680085	6.70459	6.12373	5.98336	6.16519	7.03497	5.83143	7.22316	5.93881	7.97023	4.46866	8.15459	6.18284	7.20924	6.58219	6.66371	6.13219	6.4455	5.65902	6.19729	6.22707	7.14414	6.71634	7.32001	6.63836	6.02611	5.89721	5.13691	6.37355	5.83086	5.76095	6.22043	4.88869	7.03027	6.45932	6.41975	5.75396	6.89122	5.27198	6.97216	4.67749	7.14111	4.32299	5.96573	5.16868
O15083	ERC2	ERC protein 2	-0.359162	0.00239809	0.00911527	7.2304	6.79368	7.1446	6.96035	7.4871	6.54952	6.95982	7.5088	6.90257	6.45182	6.34466	7.5877	7.98871	7.68033	6.76761	7.47443	7.77513	7.5359	7.99709	7.24715	6.9183	7.09035	7.20167	7.02007	7.82689	7.56297	7.38615	8.05397	7.18645	7.90595	8.76951	6.3356	6.92129	7.15354	6.84588	7.3259	6.97951	6.7083	6.68974	6.78366	7.54883	7.21093	6.2201	8.62685
O15084	ANKRD28	Serine/threonine-protein phosphatase 6 regulatory ankyrin repeat subunit A	0.115587	0.266578	0.398742	6.22335	6.38942	6.96488	6.27249	7.00339	6.67129	6.69113	6.56044	6.6622	6.36131	7.61687	6.89255	6.79847	6.95233	7.09602	6.87731	7.35788	6.1678	6.66211	8.43778	6.41006	5.01042	6.5054	6.4597	5.39748	6.1838	5.94436	7.00127	7.93519	6.11166	6.59557	7.07435	6.24506	6.81197	6.48319	7.09512	6.95356	5.78818	6.38621	5.20622	7.55635	7.01865	6.89661	6.56407
O15085	ARHGEF11	Rho guanine nucleotide exchange factor 11	-0.0451218	0.62273	0.727847	6.55689	6.85482	6.72356	6.33066	6.58506	7.00848	7.25558	7.07252	7.21394	6.90111	6.56423	6.54703	6.84473	6.91317	6.78124	7.11819	7.3613	6.69696	7.32403	7.88431	6.79359	6.60392	6.95567	6.72657	7.04188	6.94178	6.97065	6.99078	7.10506	7.30731	6.41902	6.82161	5.82404	6.76749	6.53868	6.91398	4.93648	6.36992	6.52839	5.34432	7.45472	6.70239	7.47039	6.00253
O15091	PRORP	Mitochondrial ribonuclease P catalytic subunit	-0.108727	0.477899	0.607181	5.24975	6.98586	5.07678	6.23831	5.3394	5.63683	5.04089	5.71813	6.31803	7.70533	4.3848	7.54369	4.89095	6.67023	6.31272	5.46529	5.23687	6.7953	6.38718	5.52466	5.16241	7.59399	5.2201	6.22019	6.82766	5.00564	6.16415	5.0024	6.2408	6.16714	5.96351	6.47966	6.0889	5.60651	5.85774	3.92776	4.20467	6.17916	6.60749	5.74614	6.33791	7.1704	5.98619	4.37203
O15111	CHUK	Inhibitor of nuclear factor kappa-B kinase subunit alpha	0.116755	0.245019	0.373854	6.62119	6.03011	7.04064	6.03669	6.03386	6.01754	6.85323	6.03267	6.06014	6.81443	6.02966	5.60474	6.5819	6.92707	7.00649	6.69039	7.07553	6.72799	6.7166	6.78435	6.2386	6.23026	6.12419	6.39099	6.95553	6.67413	6.88089	6.74397	5.27648	7.12181	6.70169	6.30684	6.20396	6.33015	6.90784	7.30598	6.471	6.58008	6.12958	6.11122	7.24997	6.84883	6.34192	5.91999
O15116	LSM1	U6 snRNA-associated Sm-like protein LSm1	-0.0957385	0.614541	0.721055	6.57461	7.77001	6.88578	7.35999	7.11431	7.3161	6.07329	6.99247	7.76078	5.19277	6.58193	6.97684	7.21229	6.02784	5.75875	5.97861	5.89665	6.44574	6.67883	7.55805	5.18958	4.02588	4.8782	3.56241	6.56826	6.37807	6.4998	6.48724	8.19367	5.03026	7.00346	6.29824	7.21145	9.42877	7.625	6.76861	6.59036	6.79829	5.95423	8.22222	6.49939	6.88281	6.45871	7.18096
O15117	FYB1	FYN-binding protein 1	0.0942575	0.586245	0.697572	5.2256	5.47986	8.16777	6.00675	7.8514	8.17729	6.95842	8.27362	6.76495	5.40821	7.32967	7.43737	7.67026	7.09898	7.53887	7.5222	6.0086	8.24236	6.40782	6.77013	6.4167	6.65136	6.75619	7.04422	6.93714	5.45669	7.12718	6.34479	6.24452	4.09548	6.0289	5.12713	6.0818	6.03702	6.59912	7.9088	7.53983	8.20939	7.21092	7.83249	6.87197	6.8729	6.89016	7.39412
O15118	NPC1	NPC intracellular cholesterol transporter 1	0.264666	0.0385959	0.0894435	9.5905	8.44631	9.24455	7.46748	8.22612	8.91601	9.47432	9.24909	8.61488	11.7087	8.83314	8.58378	8.97108	8.33958	9.57879	8.63448	8.45169	9.95107	9.07907	9.65929	8.97507	8.57012	8.88324	9.35409	9.31488	8.43722	9.96747	8.77031	8.22361	8.82355	8.46084	9.50716	9.58444	9.67308	9.17555	9.55615	8.9735	9.1097	9.50806	8.8928	9.65159	10.0795	7.56557	8.71106
O15120	AGPAT2	1-acyl-sn-glycerol-3-phosphate acyltransferase beta	0.557679	0.0055031	0.0181149	9.34567	7.66641	7.94905	8.02236	7.10201	6.92684	8.22103	8.84022	9.49855	9.22977	8.79437	7.28594	7.76735	9.57975	8.90927	7.77434	7.1445	7.67491	9.21952	8.02236	6.66941	8.71635	9.60173	9.09381	8.33534	7.70408	8.67496	9.93366	6.1662	8.58055	7.10971	11.7647	9.10173	7.22735	9.61361	6.09995	7.11674	6.04778	9.90017	6.24497	7.64165	8.15525	7.56185	8.11551
O15121	DEGS1	Sphingolipid delta(4)-desaturase DES1	0.102648	0.455828	0.589213	7.82576	8.86535	8.35265	8.35949	7.50602	6.99491	9.25404	7.82354	7.86394	9.12084	8.82201	7.52571	8.22896	9.42683	8.99831	7.88666	8.41521	9.75385	8.47845	7.64122	8.73328	8.36557	7.88829	8.88572	8.07423	8.43965	9.04277	8.39299	8.71043	8.83412	8.7811	7.5932	8.26246	7.94567	7.66834	9.33068	8.76532	7.48792	8.01505	7.41347	8.4673	9.4279	7.35279	8.6063
O15123	ANGPT2	Angiopoietin-2	-0.251134	0.0622328	0.130739	7.76235	7.76496	7.32098	7.85731	8.2667	7.29608	8.20684	8.09549	7.41994	7.17896	7.34403	6.40753	7.81278	7.29277	7.53141	7.52512	7.40955	7.50435	7.00562	6.00562	7.40277	7.3312	7.31364	6.54446	7.57551	8.541	7.97534	5.96414	8.03657	6.63045	9.64779	7.3944	7.56728	7.15765	7.29947	7.49524	7.10864	7.20909	6.25178	5.715	7.35319	7.61183	6.81814	6.42565
O15126	SCAMP1	Secretory carrier-associated membrane protein 1	-0.203976	0.130917	0.233324	9.36077	9.37971	9.56562	8.7842	9.0144	8.76846	9.40858	9.66616	9.31631	8.27567	8.22506	9.01619	9.59244	7.67526	8.80541	8.73187	9.50803	9.69685	8.89873	9.41376	8.14829	8.82116	7.2863	8.21102	8.80298	8.7215	8.80769	7.97423	8.55443	7.79171	8.7912	9.59026	9.05949	8.6733	8.9894	8.96265	8.61526	10.1291	9.27864	9.49196	9.38475	8.85267	8.77043	9.34777
O15127	SCAMP2	Secretory carrier-associated membrane protein 2	0.629615	1.19018e-05	0.000106453	9.77789	9.12187	10.3924	8.88021	8.93889	9.93757	9.34724	9.84117	8.64279	9.61641	9.22663	8.8112	9.48656	8.5949	9.71161	9.37881	8.88345	9.94975	8.96447	9.65809	6.84513	8.77449	8.25288	9.12992	6.98438	8.57006	9.50327	9.63167	10.7346	8.52477	8.1741	9.60177	9.40834	9.3519	9.46878	10.2742	8.64366	9.5378	9.20794	9.86783	8.83272	10.3654	9.72069	9.33577
O15131	KPNA5	Importin subunit alpha-6	-0.0658453	0.728435	0.81317	6.40895	7.27598	7.4811	7.01734	6.39077	9.65767	7.67301	3.79254	6.83193	6.50177	5.94585	7.78994	6.05357	6.9942	6.97818	8.08628	7.19888	7.19509	7.05031	6.9092	7.09163	6.67342	7.04571	6.7581	6.64205	7.31756	7.01427	6.89847	9.68269	7.16765	7.52086	7.00531	7.11468	7.52207	7.40635	6.99538	7.04838	5.71865	6.64803	7.2113	7.44455	6.92056	7.12746	7.06956
O15143	ARPC1B	Actin-related protein 2/3 complex subunit 1B	0.910802	5.08242e-09	1.29065e-07	10.2326	9.43116	10.9715	9.3645	9.90349	9.78506	10.1273	10.6737	10.4358	9.80556	11.0247	10.6809	10.6696	10.2703	11.2019	10.9112	10.3132	10.722	10.5289	9.39049	8.82309	10.3124	10.4618	10.4986	10.6861	10.7869	11.0242	10.8599	9.47965	10.378	9.87777	10.2141	9.64584	9.81425	10.3488	10.4407	10.8681	9.55458	10.3319	9.11646	8.93852	9.32885	10.9322	10.3331
O15144	ARPC2	Actin-related protein 2/3 complex subunit 2	0.191513	0.0834381	0.164966	9.42734	9.35072	9.87584	8.65928	9.29839	9.15818	9.70868	9.36922	9.54192	9.33646	10.5825	8.7481	9.96973	10.3216	10.3476	9.97092	9.83053	9.74613	9.79223	8.44825	8.95033	9.49791	10.0567	9.96847	9.8408	10.095	10.1015	10.4388	9.96891	10.0846	9.61523	10.1016	10.1819	10.0001	9.8517	10.0487	10.6812	9.40783	9.56478	8.47441	9.41848	9.29516	10.1848	9.9195
O15145	ARPC3	Actin-related protein 2/3 complex subunit 3	0.30395	0.00484378	0.0162699	10.5941	9.61007	10.4659	8.56492	9.64822	9.29478	9.64406	9.65567	9.9931	8.89956	10.4678	9.42137	9.95014	9.88448	10.4206	9.74056	9.8951	10.0546	9.68597	9.03722	8.79561	9.85156	9.98873	9.8336	10.1833	10.2517	10.2152	10.5523	8.7775	10.0806	10.1118	10.193	9.89532	10.3774	10.1293	10.1361	10.9353	9.36259	9.7619	9.31608	9.21466	9.86431	10.1894	10.1117
O15155	BET1	BET1 homolog	0.894839	3.97164e-06	4.10568e-05	8.76543	9.11942	10.2995	10.5311	9.21707	10.9927	8.14561	9.99179	9.714	9.47665	8.19323	9.69171	9.89964	9.16884	9.08644	8.91207	9.08654	9.4322	12.2717	9.22699	7.75091	8.45859	7.85295	8.91947	8.90928	9.38486	8.40931	8.66388	9.41216	8.00645	7.934	9.83139	8.86459	8.18359	9.25974	9.93681	7.39571	11.6415	8.72064	12.1054	8.90182	9.95567	10.7266	9.53113
O15156	ZBTB7B	Zinc finger and BTB domain-containing protein 7B	0.146698	0.455933	0.589272	5.82541	7.10307	6.08839	3.95393	5.45507	6.0168	5.67494	5.6104	6.67088	5.75758	5.5197	5.47921	4.43756	5.0729	4.5351	3.9899	5.68051	4.88587	6.58786	6.5634	5.93647	6.38165	6.73685	5.33331	6.18897	5.97827	6.05943	5.75241	5.15072	6.47881	4.88541	5.38356	5.18744	6.51199	6.99117	6.12436	5.36161	5.79993	7.183	7.69419	6.31431	6.16999	7.25268	5.24492
O15160	POLR1C	DNA-directed RNA polymerases I and III subunit RPAC1	0.799145	1.27303e-08	2.8403e-07	8.20206	9.09938	8.46872	7.95515	7.70585	7.61195	7.39373	7.77002	8.94304	7.98659	6.97659	7.25046	8.25235	8.70118	8.51678	7.7734	8.67902	8.12381	8.49573	8.89455	5.32422	7.43145	8.84143	8.42301	9.00333	7.97625	7.94354	8.91413	8.44117	8.64935	7.6407	8.14496	9.26107	9.13034	8.59255	8.40846	6.24535	8.38786	8.65069	9.06701	9.45267	7.72885	9.44223	8.79197
O15162	PLSCR1	Phospholipid scramblase 1	0.481102	0.00462977	0.0157024	8.58684	8.12176	7.83309	6.96655	8.2462	9.00257	8.42235	8.12083	8.48092	8.53889	10.2118	7.83986	9.02714	8.439	9.29838	7.36014	8.6752	8.06195	7.89689	8.55524	8.24444	7.75483	8.26111	8.60728	9.98268	8.30039	9.31602	9.4363	8.53953	8.14681	8.14708	8.60532	9.26499	8.10875	8.57107	7.414	8.92783	8.12825	8.87457	9.1446	7.42749	7.72451	9.64818	8.40888
O15164	TRIM24	Transcription intermediary factor 1-alpha	0.0522295	0.657951	0.758257	5.95563	6.73069	5.45798	6.42857	6.60543	7.06769	5.87088	6.03532	6.7371	6.56151	6.36001	6.67907	6.46061	6.58716	6.36811	6.28302	7.3486	5.96755	6.26636	6.84315	7.00674	6.94912	5.77317	6.08424	6.30801	6.27476	6.18316	6.98741	6.18219	6.28513	6.27824	6.84886	6.72571	6.67125	4.90426	6.63077	6.3046	6.39423	6.45737	6.18103	7.27066	6.79987	7.23109	5.669
O15173	PGRMC2	Membrane-associated progesterone receptor component 2	0.613851	5.62101e-05	0.000397523	11.1486	10.9197	10.8585	11.378	10.4307	10.9182	10.4991	11.4501	10.3172	10.75	9.25055	10.0697	10.2546	9.84843	10.2743	10.3213	10.6998	11.4638	10.7177	11.6482	9.40134	11.3204	10.3842	10.0908	10.3657	10.1928	10.0205	10.6765	12.9392	10.0654	11.5769	11.6476	10.5897	10.4515	10.6455	11.2158	8.8961	12.7105	11.916	11.3867	10.2224	11.8506	11.0096	10.5207
O15182	CETN3	Centrin-3	0.210368	0.128718	0.23042	6.9192	6.78357	7.0897	6.77306	7.57623	6.8202	5.76578	7.05158	7.31028	6.37949	7.29512	7.01245	6.64495	6.49289	5.75123	6.42836	6.25867	6.83495	6.64462	8.39169	6.72611	5.30952	5.59289	6.02742	5.84776	6.61044	5.80971	7.0225	7.69989	5.84148	7.74623	6.82683	5.81449	6.57876	6.88566	7.29516	6.366	8.06441	6.22591	6.92307	7.31176	7.11344	6.13686	7.05047
O15194	CTDSPL	CTD small phosphatase-like protein	-0.101811	0.497057	0.624224	6.62989	6.38429	4.49517	6.29573	5.869	6.31151	6.50769	9.67639	5.92168	7.29185	5.42911	6.74486	6.14627	6.06041	5.69952	5.99751	6.99506	6.03549	5.0986	6.37011	6.11946	6.61793	6.79858	6.05118	6.14025	5.88714	4.6417	7.14886	5.83374	6.01103	5.41701	6.85328	6.11607	5.88466	6.23788	5.5931	6.06105	4.38809	5.08341	5.85317	4.82779	6.36315	5.62311	6.31818
O15195	VILL	Villin-like protein	-0.891403	0.002965	0.0108342	10.9967	8.01684	10.3841	12.3473	14.3712	12.1125	9.13283	13.925	12.9218	8.9333	12.6989	13.9953	12.5501	11.7148	9.73741	11.6608	10.0862	8.1548	9.77106	10.8749	11.2771	10.3449	9.65598	10.1326	8.91607	11.505	10.5352	9.83999	7.69228	8.71732	10.0808	12.6998	12.3916	9.82717	9.42472	11.2934	11.3601	11.8176	11.5417	9.37329	9.66548	8.19316	8.56496	9.17543
O15197	EPHB6	Ephrin type-B receptor 6	0.154264	0.437787	0.572038	7.4353	5.8717	6.85028	6.49802	6.68644	6.57479	7.03879	6.80188	7.27752	6.78479	9.65869	6.83111	7.50078	4.72301	6.90498	6.04472	7.2681	7.09056	7.86629	5.37603	6.23579	6.68624	9.64305	6.59878	6.80813	7.00439	6.86657	6.72376	7.16099	6.41366	8.47198	6.0626	7.46279	7.8315	9.27953	6.19583	6.49836	6.98544	5.23902	7.68761	4.8546	7.61791	6.45453	8.71387
O15204	ADAMDEC1	ADAM DEC1	-0.537335	0.0135052	0.0380715	10.1153	5.60235	7.91617	8.45442	6.53257	8.08194	7.50961	6.33706	8.2646	6.74239	6.96278	8.51862	8.44257	8.61244	5.88997	8.96369	7.91881	6.13776	8.89331	4.67342	9.65401	7.05649	11.4982	7.82032	7.86367	7.57729	7.64178	7.30937	9.53068	10.1839	6.17978	7.28605	9.6133	7.14035	8.76397	8.08533	7.60254	8.46626	8.50446	8.22993	7.848	5.85704	7.55723	6.75237
O15211	RGL2	Ral guanine nucleotide dissociation stimulator-like 2	-0.374806	0.000263785	0.00145528	6.41051	5.54771	7.33789	6.50738	6.30203	6.01603	6.51336	6.68048	6.66355	7.0401	5.6137	5.59083	6.39875	5.98689	7.4627	6.79321	5.80989	6.48705	6.97769	6.63152	5.91076	6.785	6.62235	7.02141	6.04927	7.6455	6.60922	6.67706	6.6177	6.58876	7.65716	7.66265	6.46023	6.58685	6.6965	7.52512	6.20953	6.07397	6.17896	6.40333	6.44899	7.34496	6.52086	6.20904
O15212	PFDN6	Prefoldin subunit 6	-0.0343317	0.851962	0.904019	8.99788	9.34978	9.54978	10.0969	9.52207	10.1624	8.27069	10.5449	10.783	8.10878	7.77788	9.46081	10.7268	8.83711	8.45623	9.28127	8.83137	8.76709	10.5398	10.1034	7.89841	7.72059	8.20184	8.76865	9.50731	9.54542	9.39696	9.07069	11.1943	8.20845	9.78416	9.32472	8.7826	8.63543	10.3394	9.59683	8.47442	11.795	9.96271	11.6042	9.52985	9.42293	11.0666	10.4823
O15213	WDR46	WD repeat-containing protein 46	0.690946	1.43034e-05	0.000124517	7.01403	8.41603	7.36323	6.3045	6.14204	6.30045	6.44431	6.70921	7.60486	7.17031	5.44665	7.09301	7.3217	7.63306	7.49997	6.9644	7.03853	7.50269	7.01911	7.60084	6.5473	7.10067	6.97168	7.88991	8.4256	6.59307	6.81671	7.95569	8.66068	6.94393	6.26544	7.7003	8.23302	8.08354	7.14901	7.1893	6.21401	7.23434	7.62406	6.9189	8.56178	6.90615	8.2894	7.29205
O15217	GSTA4	Glutathione S-transferase A4	-0.791858	7.6162e-07	9.81848e-06	6.55932	5.8524	6.52421	6.78802	6.24522	6.46774	6.7639	6.58974	6.79033	7.57903	6.12275	6.04065	6.88119	6.51732	6.44003	6.8461	6.32815	6.57238	6.75864	7.5542	3.57546	6.40551	6.27663	6.41574	5.86464	7.29878	6.48138	6.75551	6.95902	6.67378	6.06041	6.56857	6.27818	6.41004	6.34492	6.32614	6.15416	6.36234	8.09866	4.30104	4.95963	6.76857	6.52508	6.46713
O15226	NKRF	NF-kappa-B-repressing factor	0.377653	0.00393464	0.0136517	7.16583	7.29907	6.26992	5.95284	6.27549	5.95519	6.87906	6.21228	7.03989	6.90834	6.7625	6.25107	7.20995	7.90249	7.03537	6.5235	7.64552	7.58094	7.63351	5.41722	6.68914	4.14957	7.06404	7.89816	8.13569	7.19195	6.54963	7.61245	7.15186	6.67145	6.02168	6.77412	7.55907	7.02237	7.03243	7.07594	6.04658	7.28956	7.42119	6.30855	6.92775	5.94853	7.39257	7.36556
O15228	GNPAT	Dihydroxyacetone phosphate acyltransferase	-0.0451511	0.815349	0.877888	6.41671	9.18534	5.75441	5.80119	5.15217	6.4674	7.63944	5.41904	6.86203	8.19987	6.14024	5.27356	5.28226	7.98183	6.50674	5.23249	6.61549	7.57379	6.12042	5.97213	5.47593	7.69916	7.21354	7.23408	6.85084	5.50609	7.24823	6.8116	7.44404	7.6809	6.04254	7.67465	7.75414	5.51716	5.63047	4.22581	4.62337	6.65034	7.0038	5.30121	6.5493	8.00161	7.49074	5.79283
O15230	LAMA5	Laminin subunit alpha-5	0.121898	0.54491	0.663623	8.17836	8.98124	8.88906	8.57212	8.97944	8.67447	9.67266	9.43631	9.41543	9.43783	6.41227	7.79765	8.55616	6.26123	8.12199	9.83957	8.51668	9.49351	8.32795	7.25127	9.43543	10.3465	5.52864	9.1734	9.7378	10.2629	9.81568	8.89215	8.6412	10.3652	10.159	10.0601	10.7455	7.37906	8.35555	9.24243	7.34643	7.57106	6.90288	8.70237	10.4624	10.1728	8.11499	8.62005
O15231	ZNF185	Zinc finger protein 185	0.845949	0.000128634	0.000796633	7.81806	7.5348	7.24932	7.77679	7.23988	9.0659	7.34957	7.6533	9.30619	7.59185	8.01093	8.74419	9.62911	6.97253	8.44723	8.92685	8.18023	7.29393	8.51279	7.79917	7.56203	6.46984	8.7637	8.52898	9.61105	7.94062	8.05252	8.36648	12.1056	7.59317	8.38926	7.44068	9.27868	8.19318	9.72269	7.14243	6.953	8.91482	8.79719	8.46206	7.82279	6.92138	8.75136	9.22668
O15234	CASC3	Protein CASC3	-0.0506571	0.757119	0.835393	6.45038	5.9533	5.64097	6.33071	5.99089	6.25223	9.82087	5.24053	7.20133	6.22519	6.45743	6.47393	6.83355	6.90986	6.38659	6.24251	6.87401	5.86766	6.94946	6.46681	5.65752	6.46077	6.52236	6.10298	6.39123	6.53506	6.72716	6.91364	6.51283	6.8175	5.61461	6.12136	6.50972	6.78445	6.51908	5.207	5.4318	5.83919	5.98166	8.0377	7.26757	5.94272	7.71429	5.88187
O15235	MRPS12	28S ribosomal protein S12, mitochondrial	0.38236	0.0163972	0.0446222	6.82085	7.17679	6.71358	6.03331	6.05389	6.03358	6.19602	5.59343	7.25357	5.27411	6.03676	6.3904	6.10293	5.49053	6.7434	5.27521	4.87362	6.16246	6.01753	6.60188	5.74412	7.1216	7.80751	7.30826	6.73254	5.35926	6.61689	6.70018	7.13362	7.23828	6.79763	5.88436	6.70339	5.7538	5.2979	5.40971	6.51162	7.14409	7.04985	5.83297	6.56881	7.31838	7.70149	5.73914
O15239	NDUFA1	NADH dehydrogenase [ubiquinone] 1 alpha subcomplex subunit 1	-0.260685	0.0502585	0.110163	6.65631	7.19022	7.06207	7.45857	7.35171	8.0777	7.37778	7.00221	6.81365	7.73896	8.1523	6.47766	7.38209	7.65329	7.20094	7.24846	7.30688	7.08848	6.65627	7.47858	7.86819	7.07426	8.07014	8.03914	6.78215	7.27846	7.25834	6.34612	7.11281	6.9709	7.06144	6.71854	7.47748	7.35768	6.66221	7.16532	8.12268	7.8508	8.54197	7.47054	6.91137	6.82433	8.27971	6.33172
O15240	VGF	Neurosecretory protein VGF	-0.649935	0.00150791	0.00621806	6.94527	6.34468	7.53648	7.81389	9.01292	6.42117	9.5349	7.19851	7.52559	7.74443	7.75754	7.28503	7.9317	7.50237	5.36345	7.51619	7.5406	6.71464	7.80291	6.95137	8.08196	7.20752	5.04504	7.52267	7.48559	7.64861	6.81812	8.21894	6.00735	7.67995	8.26579	6.61106	7.59861	7.46324	7.65381	7.19708	8.1215	9.34714	7.72224	7.45419	6.92569	7.96834	6.70436	8.69068
O15247	CLIC2	Chloride intracellular channel protein 2	0.445	0.011323	0.0329614	6.8069	7.83019	10.0195	8.21154	8.19287	8.58203	8.68558	9.76785	10.4508	8.43725	7.83918	8.01059	8.31877	8.1775	9.23613	8.80478	7.77373	8.72542	10.7983	5.69695	8.49997	7.24039	7.333	7.452	7.83477	8.21401	9.05686	6.71069	7.54001	7.53428	10.0919	5.57366	7.14586	6.35368	7.65297	8.33978	6.87527	6.98093	7.73144	9.62564	7.30315	9.22835	8.29561	8.73205
O15254	ACOX3	Peroxisomal acyl-coenzyme A oxidase 3	-0.038691	0.867887	0.913728	7.07128	6.9109	6.90972	7.97118	5.41192	3.73935	7.62791	6.22105	7.10653	8.33282	5.85211	7.1946	6.09625	6.73087	7.29882	6.27501	6.91544	9.7104	7.27222	7.32651	5.47447	8.69675	7.0231	6.55236	7.63871	5.17994	7.93379	6.56238	8.27395	7.84959	7.35309	7.17597	5.5358	6.46399	5.62388	6.45633	5.51	8.09084	8.23295	4.10289	4.68945	6.48254	6.66419	5.61252
O15258	RER1	Protein RER1	0.674725	1.97348e-06	2.24617e-05	9.99422	9.71813	10.5386	9.38643	8.71049	8.87197	10.1564	9.32877	10.018	12.1072	9.55236	8.74026	9.37886	9.87129	10.2803	9.86909	9.39637	10.302	10.2314	8.96726	8.26569	10.1032	8.76786	9.68287	8.98332	10.3645	10.0179	9.23396	9.44484	9.1958	8.81964	10.7859	9.89679	9.56278	10.1335	9.22178	8.31919	10.2487	10.1598	9.38404	9.60723	10.9133	9.49065	9.8924
O15260	SURF4	Surfeit locus protein 4	0.603399	7.60666e-05	0.000510495	10.4746	9.86797	9.33195	9.72819	8.59042	9.05547	10.4088	10.1246	10.2834	11.1849	9.55882	9.42777	9.83359	9.56992	10.6737	9.83846	10.0092	10.6592	10.6014	9.36493	9.00871	10.5499	10.0858	10.6661	11.062	10.5128	10.4104	10.4884	7.90457	10.2132	9.47378	10.4458	9.95028	9.30442	9.85743	9.8698	9.18455	9.14703	11.687	10.2721	9.67061	10.036	9.98842	9.55981
O15264	MAPK13	Mitogen-activated protein kinase 13	1.14811	1.02257e-09	3.16059e-08	5.92233	7.41079	7.72338	7.54898	6.28032	6.99224	6.0383	6.69003	7.24	7.65	6.1646	4.51331	7.57746	8.14428	7.64787	7.84489	6.60263	6.56856	8.37992	6.81902	6.84832	6.64534	7.81816	8.30039	7.36577	8.14989	7.22976	8.34117	6.35004	7.58768	6.54595	7.87843	7.70325	8.0154	8.01607	7.17666	6.36621	7.25185	7.75048	8.03476	8.04709	7.75248	7.49609	7.03379
O15269	SPTLC1	Serine palmitoyltransferase 1	0.600068	4.74697e-05	0.000342943	9.19058	9.53973	8.76099	7.62021	8.2052	7.59406	9.03071	8.13455	8.72091	9.56874	7.77906	7.94074	8.82053	8.74755	9.0795	8.29138	8.594	8.86786	9.12032	8.6482	7.28721	9.20676	8.93263	9.08714	8.7397	8.61433	8.98786	8.35263	8.50267	8.15022	7.91375	9.97555	9.48843	8.82757	9.08972	8.64413	7.62469	6.68347	8.97109	7.50208	9.4088	9.8796	7.69908	8.26024
O15270	SPTLC2	Serine palmitoyltransferase 2	0.776157	8.15674e-08	1.44583e-06	8.28682	7.98582	8.19318	6.89851	6.32985	6.79675	7.80701	6.56469	7.25403	8.64257	6.40297	6.36272	7.32245	7.60688	8.15422	6.90357	7.26648	7.79847	6.99646	7.12569	6.04228	7.89336	7.39064	7.54404	8.00846	7.86407	8.21136	7.94236	6.38746	7.31601	5.6771	8.22086	8.26187	7.61098	7.50162	8.24126	6.6372	7.04476	8.04546	6.75205	7.32489	8.78887	7.39762	7.60923
O15294	OGT	UDP-N-acetylglucosamine--peptide N-acetylglucosaminyltransferase 110 kDa subunit	-0.135579	0.229923	0.355979	8.56453	8.41781	8.73517	8.07812	8.85235	7.8498	9.1305	8.35451	8.76774	8.57148	7.92892	8.24233	8.87214	8.31782	8.86678	8.44631	9.32831	8.24913	9.0442	8.48547	9.02	8.33307	8.42404	8.8755	8.55053	9.24746	8.48918	8.38435	7.72891	8.65346	8.81025	8.32758	8.42823	9.38871	8.8564	9.17871	8.78364	6.92348	8.32297	6.93529	9.77977	8.38611	8.04438	8.72783
O15296	ALOX15B	Polyunsaturated fatty acid lipoxygenase ALOX15B	0.187873	0.322924	0.45729	6.49321	8.216	8.32446	9.35893	8.15036	7.49543	13.3582	7.73292	7.36145	8.91246	8.9415	8.31015	7.24844	8.08948	7.63902	8.63641	7.65401	7.88744	8.23938	8.00508	7.91638	7.86171	9.65621	8.88969	7.76704	8.42622	7.50718	7.40695	8.93958	7.72076	7.68879	8.131	6.9738	8.29684	7.92504	8.4644	6.72531	8.26562	8.18873	8.36559	7.84424	9.19633	8.18799	8.30518
O15305	PMM2	Phosphomannomutase 2	1.4265	4.95208e-15	7.58343e-13	9.15323	10.2081	9.9868	10.4119	8.78507	9.83219	8.23878	10.1684	10.3422	9.34604	9.62626	10.116	9.31723	10.9459	8.89103	9.96812	9.51907	8.73779	10.0826	9.49603	7.67886	7.89839	10.1696	8.6716	9.07315	9.36174	8.53886	11.1266	9.24162	10.0008	9.29023	9.11669	10.6838	11.1912	9.42267	9.37358	7.87709	9.83093	9.71309	10.9696	9.08604	9.11044	9.77702	9.40969
O15321	TM9SF1	Transmembrane 9 superfamily member 1	0.860866	9.45639e-09	2.20962e-07	9.11683	8.6351	8.78982	9.13098	7.74546	7.37299	8.73975	8.25029	8.70668	10.0899	8.25711	8.27041	8.21373	9.05642	8.85235	8.64362	8.73565	9.68792	8.84989	7.71358	7.52337	9.11183	7.61487	9.40597	9.68369	8.7844	9.23362	8.05819	7.31101	8.09806	7.95609	8.38043	9.02747	8.60771	8.72859	8.00596	7.12601	7.44592	9.76069	8.31748	9.39758	9.6679	8.89863	8.50813
O15327	INPP4B	Inositol polyphosphate 4-phosphatase type II	0.884326	6.74305e-06	6.53422e-05	6.65204	7.04	6.1073	6.20386	4.96248	7.37765	6.73518	7.31969	5.96623	5.21186	7.48446	5.45895	7.16828	6.42853	8.63571	5.48852	6.41841	5.3342	5.05324	7.15609	6.20013	5.79525	3.3195	7.57561	9.58402	7.55506	6.75995	7.47997	7.62575	7.02735	6.7282	9.63661	6.18949	6.23261	7.49473	6.88358	5.19157	4.98136	7.65031	6.3503	5.48252	6.26537	6.10407	6.55821
O15344	MID1	E3 ubiquitin-protein ligase Midline-1	-0.443927	0.00531539	0.0176197	6.31578	8.51285	6.46713	6.49986	7.43438	5.41287	4.75099	6.36925	6.5967	6.42094	4.90941	5.63625	5.95074	7.47229	5.14906	6.49464	7.8387	7.5019	6.72524	6.13701	5.55781	6.64375	6.90436	7.21866	6.19718	6.27295	6.02624	7.7036	7.38185	8.10516	7.49936	5.62692	6.54099	7.95587	7.50544	6.69786	6.31111	5.59148	6.32548	6.55795	8.01244	6.25816	7.87	6.94697
O15347	HMGB3	High mobility group protein B3	1.29544	1.13332e-07	1.93487e-06	9.56543	11.046	10.3371	9.52924	10.2962	8.88819	10.5224	12.0704	13.9576	10.1501	10.6941	10.1594	10.041	9.5162	10.3054	9.01006	12.1287	8.89247	9.3608	8.33801	8.22742	10.069	8.57553	10.7576	9.84318	12.1194	9.78814	9.91572	10.8667	9.68917	9.24086	10.0404	10.3173	11.079	10.8123	10.068	8.27294	9.65403	10.8003	12.5463	11.5997	10.9987	9.48229	10.229
O15354	GPR37	Prosaposin receptor GPR37	-0.361659	0.0449664	0.100793	6.51846	7.2802	6.77254	6.90342	6.52919	7.22011	6.10011	6.28579	5.97023	6.57551	5.48573	5.9619	8.0387	5.94616	5.83668	6.31331	6.67223	6.78083	6.93531	9.31101	8.14721	7.6009	7.51246	6.44379	6.54242	7.06866	6.9028	6.44707	6.57051	6.31318	7.10166	6.92859	7.25785	6.6078	6.82789	6.80672	7.55193	5.88577	4.78961	6.6564	6.75884	7.48715	7.40912	6.55621
O15355	PPM1G	Protein phosphatase 1G	0.550986	0.000223197	0.00126591	8.16762	9.30441	8.49757	8.60922	8.07979	8.97727	7.93684	8.85927	9.21577	8.36179	7.34606	8.63408	9.08624	7.90875	8.67543	8.20553	8.81774	7.53758	8.53992	9.69633	6.60179	7.65847	8.27953	9.03928	8.81825	8.75399	7.60415	9.21327	9.19348	8.20952	8.70782	8.21623	8.75326	8.65001	9.30978	9.11547	6.37687	10.1832	8.61217	10.0297	9.72462	8.17407	9.24238	9.71849
O15357	INPPL1	Phosphatidylinositol 3,4,5-trisphosphate 5-phosphatase 2	-0.208657	0.0299356	0.0729937	7.25594	6.35983	7.99671	6.98199	7.19406	7.88435	7.91839	7.51346	7.11049	7.60861	7.235	7.20648	7.64262	7.44523	7.70442	7.83788	8.3304	7.63657	8.52736	7.63985	6.83398	7.36849	7.04189	8.3352	7.22375	8.09121	7.81892	7.37445	8.00953	7.50008	7.97002	7.60447	6.83062	8.19626	7.237	7.99971	6.8154	7.47335	7.23879	6.86788	7.53667	7.55989	7.23724	7.82369
O15371	EIF3D	Eukaryotic translation initiation factor 3 subunit D	0.371352	0.00235316	0.00898502	8.57431	9.48139	9.30103	8.47708	8.72875	8.7637	9.10941	8.76714	9.42148	9.34414	8.56786	9.17311	8.95773	9.28409	9.78316	9.16098	9.90307	8.89986	9.30901	8.52366	8.047	8.54609	8.87166	9.70597	9.11838	9.46262	9.10107	9.90515	8.53894	9.53022	9.1076	9.46647	9.63818	9.88669	9.73755	9.45244	7.50335	7.40185	8.76656	7.57131	9.72771	8.67571	8.964	9.93013
O15372	EIF3H	Eukaryotic translation initiation factor 3 subunit H	0.228898	0.0226201	0.0580926	8.18822	8.60643	8.30604	8.27698	8.01278	8.32134	8.52434	8.52383	9.223	8.69982	8.33672	8.89142	9.05479	9.02451	9.28191	8.80027	9.57136	8.76559	9.05912	8.87344	7.69342	8.35388	8.50988	8.83815	8.73452	9.2111	8.77624	9.32467	9.68565	9.54578	8.98493	8.59337	8.65276	9.41444	9.3583	9.84878	7.71641	8.48388	9.23833	8.52123	9.01807	8.7401	8.93285	9.72184
O15379	HDAC3	Histone deacetylase 3	0.0889045	0.585779	0.697428	5.90215	6.21029	6.42473	5.93091	5.21204	5.79247	5.20682	6.09133	6.46923	5.21358	5.30715	5.88039	6.05726	6.03744	6.155	6.22011	6.67592	5.85676	6.52915	5.66477	5.10202	5.37524	5.58416	6.00383	5.88298	5.93513	5.77734	6.70468	6.07725	5.988	6.10079	5.91746	6.27384	6.08648	6.48868	5.62621	3.74498	6.2101	6.99496	5.74956	6.34785	5.20131	6.13411	5.87694
O15381	NVL	Nuclear valosin-containing protein-like	0.205007	0.247473	0.376802	5.84384	6.66977	6.06903	6.9121	5.96179	5.31462	5.54802	6.08756	6.93351	6.485	5.16927	5.46718	6.20183	6.03518	5.94272	6.17164	6.26129	6.23125	6.29906	5.29545	6.18091	6.17201	5.95497	6.4942	6.71451	6.70881	5.62877	6.74084	5.49115	6.73671	6.10938	6.11392	6.60816	6.78258	6.44123	6.65512	5.30871	6.29724	5.62591	5.9865	6.69437	6.48398	6.21519	6.57754
O15382	BCAT2	Branched-chain-amino-acid aminotransferase, mitochondrial	1.25177	1.39982e-09	4.08903e-08	8.11068	9.62648	8.5757	7.66102	6.78031	7.68677	8.32484	8.7362	9.74536	9.45863	7.5912	7.61424	7.1104	9.15899	8.84417	8.93602	7.65503	9.32466	8.70518	6.91189	5.8514	8.33373	8.41349	8.53984	8.62626	6.97871	7.98343	8.18425	8.2123	7.45121	6.93857	7.71987	8.70949	8.17101	7.98143	7.5049	5.52023	7.82332	9.78286	6.6383	7.13996	10.7031	9.15507	6.9018
O15393	TMPRSS2	Transmembrane protease serine 2	0.212483	0.231367	0.357503	7.38011	6.72029	5.62902	7.00685	8.32309	7.27206	6.10122	5.78328	4.53711	6.86585	6.99818	6.19244	5.92527	7.34283	7.04216	5.01422	5.61607	6.55148	6.40682	8.21962	6.1483	6.74227	8.17973	7.0747	6.29439	6.87062	4.90206	8.66109	6.69242	4.66452	6.24304	5.89253	6.36712	4.94647	6.73341	5.59822	6.18774	6.64608	6.27116	6.52589	5.92168	6.672	8.5886	5.99619
O15394	NCAM2	Neural cell adhesion molecule 2	-1.73588	6.87801e-11	2.8965e-09	9.44731	6.56697	7.13889	9.43694	9.12506	9.41922	9.79977	8.13511	6.26798	8.39227	8.22967	8.10511	9.29693	9.75588	7.03113	7.53606	6.19298	6.50194	6.36963	8.30501	10.2248	7.1931	6.57255	6.65147	6.14498	6.68264	8.67358	6.33113	8.45006	7.64559	7.28298	7.62421	7.1445	6.42068	7.26697	8.92162	9.13877	9.28224	6.83025	7.41761	7.62128	7.94964	7.23224	6.13741
O15397	IPO8	Importin-8	-0.262655	0.0222704	0.0573631	4.14806	5.40424	5.7601	5.47314	6.036	5.04011	5.65608	5.56226	6.06419	7.4108	5.43393	5.70218	6.33256	5.34988	6.40309	5.75704	6.82327	6.10826	6.91569	6.63968	5.5318	5.33564	4.04696	6.23341	6.2949	6.92339	6.50794	5.49926	6.30848	6.39023	5.3273	5.55134	6.35997	5.77199	5.79172	6.03055	5.91132	6.2978	5.95268	5.70916	7.19946	5.35463	6.54653	6.61962
O15400	STX7	Syntaxin-7	0.0335872	0.80715	0.87207	9.69954	9.0842	10.3876	10.0455	10.5705	10.7084	10.2474	10.4467	10.2334	9.89015	9.42051	10.4178	11.3009	8.75557	10.4287	10.2696	9.40784	11.159	9.58146	9.82626	9.78894	9.58996	8.97031	9.29291	9.53536	9.59041	10.2227	9.69555	10.2973	9.23368	9.53576	9.20036	9.82904	9.39386	10.4637	10.0421	10.1587	11.7429	10.054	11.2855	10.3284	9.06373	9.99371	10.0424
O15405	TOX3	TOX high mobility group box family member 3	0.163053	0.169686	0.284095	6.83267	6.60786	7.13214	6.58995	7.39307	6.85036	7.13418	7.24972	7.60882	6.56564	6.55402	7.23835	6.26604	6.55509	5.45878	6.26863	6.1709	6.78765	6.57564	5.56476	6.24188	5.95332	6.60237	6.71768	6.59858	6.73601	6.46637	6.56833	7.11324	6.53971	7.18914	6.72722	6.42278	7.15986	7.02244	6.76538	6.06279	7.65297	7.07655	8.05785	7.19519	6.80449	7.2275	7.11808
O15417	TNRC18	Trinucleotide repeat-containing gene 18 protein	-1.91642	5.91007e-11	2.54183e-09	12.0761	8.42494	9.73752	10.733	11.1952	9.72093	11.0835	9.56927	7.79115	10.8652	6.68556	10.956	9.22617	11.2081	10.2685	10.4093	7.53582	7.77277	8.84184	8.91013	10.7551	8.09939	10.5836	8.28874	7.8502	8.74833	12.3934	7.60349	8.63549	10.7823	6.26232	8.71531	8.44384	5.2999	9.57561	9.59783	9.13542	8.10609	10.837	7.12507	7.65854	9.23022	8.03246	6.86176
O15427	SLC16A3	Monocarboxylate transporter 4	1.10434	2.20274e-07	3.44629e-06	9.35507	8.66208	8.72541	7.12839	8.19233	8.3498	9.39783	8.76127	8.95005	8.79274	10.1485	8.14521	9.75222	8.44227	10.0965	9.06528	6.84412	10.746	10.1829	7.91997	8.79918	7.74493	9.62137	9.60288	9.00001	8.14555	9.67381	8.95521	9.54583	8.39016	7.9276	9.14247	8.9909	8.72436	9.52645	6.78596	8.48738	11.3302	10.5235	8.89364	10.0799	7.77055	8.6431	9.0008
O15431	SLC31A1	High affinity copper uptake protein 1	-0.128561	0.468519	0.598953	7.23958	6.73905	6.08979	6.11799	6.32765	9.65767	5.60332	5.61708	6.42756	6.44038	6.16531	5.93809	6.49922	5.66167	6.63341	6.52	6.25953	6.54026	7.34883	6.8719	5.26389	6.23863	6.11407	6.16128	6.60784	6.69149	7.00964	6.55228	6.95001	6.25173	6.3301	6.82298	6.25127	6.61773	6.287	6.51021	6.10303	6.33914	7.53884	6.62894	6.73425	6.5345	6.1027	6.33353
O15438	ABCC3	ATP-binding cassette sub-family C member 3	0.863028	0.000160309	0.000951964	7.99142	10.2991	9.24276	5.13804	6.75807	7.8849	4.87495	8.01265	8.35362	9.12666	6.97342	4.95874	7.26759	7.2412	9.01755	8.23985	7.63725	7.35633	8.83664	7.5047	5.1138	6.52033	7.9377	7.51535	8.33303	8.31948	7.45185	8.65167	9.86248	7.22623	7.2292	9.67354	8.8923	7.66459	7.07779	6.39871	5.8914	8.15578	8.66897	6.5731	6.8829	10.3172	7.74636	6.52291
O15439	ABCC4	ATP-binding cassette sub-family C member 4	-0.120476	0.441277	0.575408	5.90807	7.54338	7.60101	6.6414	6.0693	5.85795	7.30981	6.42259	5.78458	9.48778	6.17893	6.14267	6.35853	6.86389	6.93591	7.38626	5.57806	9.56065	7.09771	6.35488	5.94157	7.62283	6.29729	7.3764	7.71557	8.13052	6.66918	6.9737	5.50672	6.73986	7.30653	8.32265	6.6473	5.6158	5.62182	6.51317	4.93374	7.88524	6.64745	6.1753	6.749	8.45022	7.45113	6.26888
O15440	ABCC5	ATP-binding cassette sub-family C member 5	1.77383	0.00658892	0.0210143	-0.415196	7.0278	6.82403	-0.415196	-0.415196	-0.415196	5.99764	-0.415196	-0.415196	7.7493	-0.415196	-0.415196	6.52841	-0.415196	-0.415196	-0.415196	-0.415196	6.51911	6.82602	-0.415196	-0.415196	7.03824	-0.415196	-0.415196	7.11755	5.78344	-0.415196	-0.415196	-0.415196	-0.415196	-0.415196	7.5959	5.14436	6.92566	5.72727	6.24707	5.13817	7.15465	6.64559	7.08694	5.48017	5.84077	-0.415196	5.98729
O15446	POLR1G	DNA-directed RNA polymerase I subunit RPA34	0.282659	0.114105	0.209837	5.61927	6.88123	5.84509	7.63609	7.04213	6.91944	6.34739	6.95124	7.58385	5.35953	7.49252	7.17788	7.52098	6.62412	5.23513	5.98343	6.43092	5.99788	6.31895	6.30563	6.28632	5.79826	5.93986	6.29052	6.72747	5.94809	5.7148	5.55706	6.41072	5.54123	6.53735	6.32983	7.19692	4.40476	6.99873	5.5852	8.63498	8.33658	6.80825	7.78286	6.53013	8.23625	7.39305	7.51901
O15455	TLR3	Toll-like receptor 3	0.0711783	0.546481	0.664815	7.29539	6.82043	8.03633	6.9317	7.15035	7.78302	5.68409	7.45006	6.98576	7.4276	6.96173	6.58322	7.13413	6.8381	6.31713	6.8944	6.8108	8.95228	6.77195	5.80203	7.14463	6.26473	7.76092	6.87632	6.62874	7.10304	8.00363	6.70928	7.87467	7.1743	6.30173	6.75427	6.61382	7.37908	6.90058	6.98339	7.87438	8.58349	6.8194	6.14535	6.95438	8.00669	5.58681	6.71277
O15460	P4HA2	Prolyl 4-hydroxylase subunit alpha-2	1.35055	5.00554e-08	9.52749e-07	7.82629	8.86462	9.97876	10.4382	9.3415	9.46283	9.8807	8.72177	8.33224	9.19954	10.7039	8.60536	10.3662	9.35416	9.79025	9.73235	9.92827	9.16921	11.2905	9.81103	7.16426	7.75217	8.2584	10.1473	7.79667	9.96988	9.06218	8.87771	9.86673	9.60201	7.97694	10.0002	9.57544	10.2433	9.38291	8.29375	6.36494	12.1044	8.08653	9.08298	9.72569	8.44299	7.38795	10.0071
O15484	CAPN5	Calpain-5	-1.96035	1.5877e-16	3.41423e-14	11.2379	7.9629	7.46012	7.8423	7.4361	6.80055	8.84397	7.77594	8.31694	8.12002	5.93885	7.18744	7.86515	8.3524	7.02466	6.18223	7.12184	7.14442	5.14058	8.76739	8.22438	8.14082	7.43828	8.61982	8.328	7.12959	8.68223	8.60046	8.27855	7.69378	6.69966	10.0904	8.6991	6.88355	8.19176	8.94699	7.65587	7.0085	9.47289	7.81946	7.4457	7.41217	8.50832	5.96526
O15488	GYG2	Glycogenin-2	-0.514827	0.0178833	0.0478799	8.24204	5.94843	6.42615	9.66522	6.76022	6.89573	6.97791	3.12106	6.55554	6.71444	9.65869	9.6575	6.10476	6.88827	6.43506	6.34133	4.76378	7.58917	9.69641	6.26212	6.47996	5.53585	7.48256	3.79782	6.29823	6.23491	6.22839	6.16985	8.58208	7.54212	6.6391	5.19531	6.36385	7.2212	6.46135	5.7694	7.65782	6.55968	7.15534	7.15851	6.87889	5.9247	5.80993	6.31587
O15498	YKT6	Synaptobrevin homolog YKT6	-0.573815	4.63574e-07	6.44496e-06	7.27443	7.20457	8.06592	7.70668	7.6523	7.80007	7.93837	7.88088	7.67808	8.1386	7.3253	8.12971	8.89336	7.81404	8.31004	8.35794	8.68681	7.86936	8.65414	9.06336	8.18746	7.30164	7.86723	7.7962	8.29837	8.77942	7.92316	7.93949	7.4431	8.0809	7.0216	7.36722	7.85406	6.85766	7.79365	8.39536	7.60785	8.37393	8.15223	7.77377	8.0183	8.2689	8.0455	8.77793
O15504	NUP42	Nucleoporin NUP42	0.144647	0.30351	0.437412	6.89906	7.35883	6.62703	6.74724	6.53155	6.95759	4.59253	6.88376	7.10689	6.84542	6.74819	6.14847	6.76278	4.78046	5.67468	6.76802	7.06995	6.96265	7.07163	5.86054	5.66476	7.07707	6.32699	6.28049	7.73859	6.9628	6.35238	6.85767	6.78965	5.72054	6.76935	6.05392	6.53491	6.99497	7.41197	6.00518	5.49203	7.33538	7.05124	7.49054	6.82229	6.68759	7.25832	6.96735
O15511	ARPC5	Actin-related protein 2/3 complex subunit 5	0.358318	0.00488242	0.0163779	10.0415	9.53191	10.8042	8.99621	9.91846	10.0624	9.15735	10.0429	9.97661	9.10857	9.90181	9.65264	10.3566	9.11492	9.87252	9.90483	9.64794	9.54936	9.36287	9.68532	7.70305	8.94641	8.96022	9.40125	9.63963	9.86257	9.94188	9.90646	9.16138	8.91651	9.70863	9.70237	9.74776	9.5639	9.9345	10.1784	10.4418	10.1142	9.38487	10.7575	8.78718	9.56365	10.1879	10.5073
O15514	POLR2D	DNA-directed RNA polymerase II subunit RPB4	0.318885	0.037836	0.0880113	8.14197	8.097	8.03253	7.22013	7.2465	7.51408	5.9356	7.64044	7.92621	6.88657	6.12907	7.27174	7.54406	6.17183	7.18377	7.78654	7.14494	7.74729	7.65849	8.1977	5.73149	7.06501	6.56053	6.84005	8.17037	7.61788	7.46455	7.06307	8.34232	6.60983	7.73573	7.39013	7.31597	6.65133	8.2701	7.20896	6.38715	8.18624	6.93524	8.35507	7.46052	7.94917	7.35641	8.28075
O15519	CFLAR	CASP8 and FADD-like apoptosis regulator	0.343677	0.119878	0.218112	5.85099	6.35879	6.8882	7.32517	6.19825	5.39629	9.20909	6.07003	6.44237	9.26789	3.61581	5.53705	5.98353	6.77826	7.05543	6.71377	9.06641	6.87895	6.59837	7.45178	5.13031	6.01622	7.04735	10.0597	9.35011	7.75393	8.15546	9.28725	5.70251	10.8895	5.9042	6.07911	5.86829	8.07355	6.9843	6.43504	5.17613	5.49827	6.1995	6.17208	6.97915	5.95669	5.77037	5.29836
O15523	DDX3Y	ATP-dependent RNA helicase DDX3Y	0.239338	0.0288946	0.0708315	9.62566	9.66021	9.95258	9.44266	9.26445	8.82483	10.2979	9.17377	9.61333	10.2905	9.03397	9.00748	9.40039	10.107	10.0135	9.98578	10.7808	9.84724	10.1464	9.29049	8.5193	9.56957	9.69365	10.3854	10.3329	10.1828	9.7457	10.2808	8.48433	9.95838	9.68998	10.261	10.4351	10.189	10.033	10.2417	8.4943	8.11515	9.53882	9.49536	10.5243	9.65182	9.85178	9.78509
O15525	MAFG	Transcription factor MafG	0.419244	0.0314307	0.0759069	7.67921	8.55306	6.51084	6.08535	7.0747	7.29779	7.36464	7.80136	8.51628	7.10512	6.89048	7.24619	7.22269	7.07222	7.09979	6.88721	6.97361	6.96603	6.63503	7.27724	6.41986	6.84406	7.32066	5.97693	7.37906	6.74774	5.47154	6.84274	6.72548	5.97146	7.55394	7.19559	6.85379	8.13239	6.4915	7.88385	7.47039	7.53424	8.08533	8.7672	7.66314	6.59388	7.69219	7.5564
O15530	PDPK1	3-phosphoinositide-dependent protein kinase 1	-0.110584	0.264902	0.397486	6.30679	6.57674	7.14859	6.85773	7.0055	6.80509	7.31072	6.82457	6.86903	6.96707	6.99344	5.83674	7.15189	7.22481	7.32879	7.3076	7.33858	7.08942	7.39362	7.00623	7.08609	6.61082	6.74869	6.6286	6.1878	7.20465	6.85769	7.51562	6.55432	7.00345	7.39335	6.94696	7.096	6.82772	6.83668	7.57086	7.65002	5.96351	5.89819	6.23032	6.72926	6.56381	7.42522	6.32366
O15533	TAPBP	Tapasin	0.821794	3.97285e-06	4.10568e-05	9.73142	9.19065	10.6681	7.66596	8.76523	10.0063	9.91782	9.9814	9.86883	9.42022	9.51696	8.28355	10.009	8.94537	10.734	9.19885	10.474	11.8816	10.1005	8.37038	8.1752	7.7597	8.79749	10.5711	8.87324	8.71414	11.1143	8.56321	9.64409	8.66569	10.008	9.57476	9.49585	7.3769	9.24908	9.2935	8.55264	9.84402	10.2924	9.28845	10.076	10.0428	8.70845	9.08723
O15540	FABP7	Fatty acid-binding protein, brain	-2.50334	1.98437e-13	1.67134e-11	8.22265	7.23375	9.0582	10.2213	10.4394	9.88926	9.01762	10.3248	7.42886	8.59927	7.13594	9.23675	10.4271	10.636	8.79555	9.93851	7.48162	12.8929	7.0114	11.2441	10.4705	9.35124	8.06223	6.43614	6.97266	7.69151	8.82577	7.4294	8.28718	8.52207	7.10456	9.13042	9.25269	10.8306	7.70431	11.3717	8.53623	9.85499	10.4014	10.6753	7.82002	7.2843	10.251	6.92957
O15541	RNF113A	E3 ubiquitin-protein ligase RNF113A	0.178029	0.159976	0.271905	6.78512	6.79408	6.8004	6.73442	6.43141	7.26013	7.56544	6.68546	7.6547	6.50887	7.28917	7.01656	7.38615	6.72465	6.90545	7.22735	6.16677	6.40352	7.29449	6.60932	5.71536	6.4594	6.77986	6.87365	6.58321	6.97739	5.88133	6.97835	6.62768	6.42443	7.25166	6.59295	7.46406	7.09863	6.96561	6.80154	6.71763	7.08225	6.59978	7.71287	7.17071	5.866	7.56843	7.17711
O15550	KDM6A	Lysine-specific demethylase 6A	0.391103	0.0322136	0.0775012	4.45063	5.42279	5.74838	4.94856	5.52277	5.4197	5.57529	5.0674	5.37001	5.59854	4.35038	4.65858	5.24387	6.08765	4.97129	5.24628	6.36123	5.67298	5.89947	5.74351	9.64266	5.14301	4.96825	4.38943	6.45876	5.27642	5.62203	6.10472	6.44483	5.53465	5.96929	5.29853	6.0288	6.65183	6.06889	6.16311	3.19766	6.16715	5.88093	6.20856	6.28248	5.48601	6.63078	6.37055
O15551	CLDN3	Claudin-3	1.21273	1.85315e-08	3.93484e-07	11.8859	9.52579	7.75249	7.5206	8.28864	8.3664	8.69022	9.79471	7.83439	9.9981	9.31171	7.4379	7.28586	8.49666	10.3644	6.68821	9.2241	7.85938	7.41343	8.4185	9.7453	9.27144	11.3809	10.5003	12.7213	9.37197	7.75858	12.6437	8.46398	10.407	9.10099	9.93341	9.53245	10.5218	10.6138	8.88616	8.99989	8.69469	11.2632	9.318	9.0852	9.68903	8.15177	8.80162
O15554	KCNN4	Intermediate conductance calcium-activated potassium channel protein 4	-0.0583251	0.70334	0.794708	7.07973	7.12191	7.53172	5.88789	6.52323	6.35785	6.54084	5.04131	4.8793	6.99465	2.99271	6.39903	6.01942	5.92502	6.66483	6.91601	5.86431	6.59126	6.70525	7.34851	6.5604	6.55339	7.73869	7.50221	6.67216	6.54871	6.27795	7.67724	6.42419	8.37478	6.58235	6.14442	8.35082	3.92988	7.10306	7.27731	5.81911	6.91245	6.17657	6.66107	7.30544	6.84863	5.9	7.63293
O43143	DHX15	ATP-dependent RNA helicase DHX15	0.406097	0.0108863	0.0318552	10.2952	10.6063	10.5131	10.0759	9.4414	9.22157	9.89541	9.969	10.9423	9.8079	10.0724	9.38427	10.5318	10.9408	10.7629	10.4967	10.8505	10.2175	10.9855	9.61922	8.54192	10.0765	10.9853	10.7388	11.5837	11.8649	10.3051	11.3967	9.49477	11.3089	10.2441	10.7708	10.859	11.5663	10.5189	10.6847	8.95665	9.05985	9.61877	8.99337	12.3132	9.83188	10.8774	10.9185
O43148	RNMT	mRNA cap guanine-N7 methyltransferase	0.18309	0.130323	0.232634	7.89095	8.17067	8.28957	8.35165	8.64823	8.28306	7.91931	8.24555	8.8127	7.14893	7.46043	8.16136	8.31546	8.13918	7.84686	7.70073	8.86747	7.58878	7.93112	8.38061	6.65501	7.5518	8.37433	7.40626	8.24499	8.78667	7.25127	8.80561	8.43349	8.86236	7.90811	7.94681	8.08673	9.89461	8.212	8.5506	6.84843	8.30231	7.69154	7.99332	9.41155	7.56617	8.1057	8.57556
O43149	ZZEF1	Zinc finger ZZ-type and EF-hand domain-containing protein 1	-0.1011	0.116159	0.212608	7.24034	6.91904	7.51089	7.18304	6.99748	7.05156	7.58005	7.15352	6.92204	6.83098	7.41549	7.0866	7.29211	7.13851	7.28755	7.41555	7.61904	6.85247	7.01748	6.99762	7.56039	6.82013	6.67649	7.43626	7.37621	7.31712	7.74327	7.60014	6.30207	7.34397	6.94143	6.85158	6.58986	7.20152	6.74238	7.82022	7.24638	6.46571	7.15273	7.40429	7.70381	6.96232	7.21105	7.03687
O43150	ASAP2	Arf-GAP with SH3 domain, ANK repeat and PH domain-containing protein 2	-0.150887	0.106902	0.199678	6.67647	6.65287	6.06492	6.10106	6.0353	4.71858	5.5135	5.69933	6.04229	5.93046	6.44391	6.16781	5.99146	5.85175	5.28336	6.19741	5.7988	5.67099	5.83827	6.9721	6.78714	6.07907	6.01616	5.38574	6.4188	6.13321	6.02415	6.48968	7.62806	5.88292	6.51884	6.41353	5.72087	6.10091	6.06825	6.23975	7.69913	6.39224	5.37287	6.46719	6.45814	5.93157	6.55344	6.71302
O43155	FLRT2	Leucine-rich repeat transmembrane protein FLRT2	-0.123995	0.350034	0.486361	5.82669	5.74099	5.95756	6.37297	7.06095	5.41425	6.12431	5.27171	5.61395	5.78464	6.24815	6.63856	5.95549	5.9873	6.1459	5.7971	6.12753	6.46571	5.7216	7.28897	5.41733	7.17472	6.40727	5.65258	5.66042	6.11138	6.39998	5.96429	6.44789	6.19254	6.28735	6.18757	5.92352	6.59948	5.71241	5.30071	6.45955	6.59345	6.16945	6.25677	6.25319	5.10448	6.52217	5.51781
O43156	TTI1	TELO2-interacting protein 1 homolog	0.0692079	0.707106	0.797447	5.60436	5.56901	6.01997	4.9313	5.20785	5.15574	5.65023	5.58152	5.63031	5.5516	4.92214	5.34265	5.59555	6.04202	5.64832	5.06368	5.8916	5.1175	5.85076	6.4084	9.64266	5.24856	6.28049	5.63818	5.76251	5.86215	4.44095	6.79084	6.27022	5.89759	6.23282	6.08859	6.28278	6.98192	6.13799	5.65942	3.65278	7.34636	4.94604	5.43862	6.54521	4.71834	5.5987	4.9762
O43157	PLXNB1	Plexin-B1	-1.26456	1.38714e-14	1.63021e-12	8.50134	7.54518	6.53633	6.91959	7.34812	6.83041	8.03899	6.89327	6.8315	6.39393	7.803	6.52631	7.20284	6.55727	6.75104	6.47547	6.53466	6.92454	6.62552	6.90686	7.04583	6.42584	6.00871	5.89311	5.94995	6.76862	7.1533	7.03365	7.2674	7.08831	6.26478	7.46716	6.62708	6.71589	6.36584	7.75793	7.36432	7.15859	6.50321	6.6568	7.13326	7.56852	5.92351	8.42693
O43159	RRP8	Ribosomal RNA-processing protein 8	0.582297	7.15211e-07	9.33933e-06	7.98815	7.71517	7.64108	6.56919	6.5427	7.14827	6.63996	6.86192	8.18976	7.60368	6.43848	6.9435	7.63025	7.37777	7.32342	6.75219	6.97444	8.87069	7.19572	7.17353	6.96326	6.51483	7.18998	7.11493	7.48434	6.77889	6.10387	7.85008	8.43082	6.31349	6.39231	7.02814	7.56587	7.09179	7.694	6.85778	7.2281	7.21942	6.99289	6.4515	7.69707	6.81146	7.07567	7.03333
O43164	PJA2	E3 ubiquitin-protein ligase Praja-2	-0.115458	0.365402	0.501881	6.30621	6.33298	6.07413	7.10056	5.89463	6.21894	6.38928	6.60361	7.09002	6.04298	6.27916	6.4059	7.17202	6.24107	6.17102	7.65395	7.00782	6.24601	7.08619	7.73293	6.33041	6.42061	6.35491	5.86867	5.74657	6.38177	6.17479	6.24402	6.99784	6.24975	6.66698	6.55993	5.86365	6.41772	6.51626	6.70697	5.72002	8.37522	6.16062	8.02295	6.16124	6.39381	6.53984	6.18105
O43166	SIPA1L1	Signal-induced proliferation-associated 1-like protein 1	-0.385049	7.82155e-05	0.000522143	6.76923	6.23523	6.5392	6.70153	6.65766	6.96867	6.76358	6.77993	6.89916	6.47985	6.78038	7.27272	6.9663	6.83613	6.42743	7.22329	5.98644	6.09645	6.46565	7.21051	6.70899	7.02355	6.22077	6.16853	6.71849	6.54307	6.59224	6.5845	6.48442	6.62486	6.74605	7.51399	7.16391	6.09878	6.67638	6.65469	6.37205	6.43981	7.26088	5.53157	6.7886	6.578	6.26796	6.9209
O43169	CYB5B	Cytochrome b5 type B	0.348947	0.0201508	0.05279	11.7851	14.5033	11.8117	11.196	11.2405	10.8536	11.6585	11.3701	11.2166	11.423	9.62311	10.5221	11.5401	13.0517	10.8206	10.6872	10.4773	11.5407	10.8681	11.4291	11.013	9.93137	11.6289	10.2114	10.3605	10.1708	11.0127	11.9869	11.9484	10.4107	11.615	12.8966	12.7666	11.4986	12.0045	11.6281	10.9502	11.221	10.7823	10.8538	10.7916	12.3037	12.1359	11.5146
O43172	PRPF4	U4/U6 small nuclear ribonucleoprotein Prp4	0.331746	0.0101521	0.0300549	8.98702	8.98345	8.90138	8.30256	7.98337	8.20021	7.9544	8.38918	9.27735	8.15928	7.44611	8.77553	9.01375	8.27102	8.46653	8.80108	9.30464	9.14535	9.04337	8.55819	6.3576	8.2982	8.67006	8.86025	10.5323	9.1471	8.38208	8.71359	7.94042	9.09992	8.52181	8.4501	9.09985	9.13291	9.43587	9.01662	6.93217	7.7746	8.48078	8.74071	9.55022	8.06285	9.27301	9.43502
O43173	ST8SIA3	Sia-alpha-2,3-Gal-beta-1,4-GlcNAc-R:alpha 2,8-sialyltransferase	0.0225966	0.936513	0.958521	5.76539	7.70543	9.68506	6.64188	6.59972	6.28671	2.60137	6.4012	6.14488	5.61021	7.06851	5.09803	5.66154	5.97353	6.16376	4.5195	6.07936	4.54113	5.19042	7.40916	5.53043	9.66267	9.64305	9.68937	9.69232	6.00822	7.71454	9.68958	9.68269	9.67155	6.79923	9.68795	6.92117	9.67494	5.58886	6.98039	6.15385	6.09891	5.69682	6.93241	7.02319	5.52247	6.72508	9.67693
O43175	PHGDH	D-3-phosphoglycerate dehydrogenase	-1.6557	1.77377e-11	8.73987e-10	10.6107	9.40283	9.3413	10.0687	10.5666	8.38892	9.98649	9.80482	8.76926	10.5766	9.73948	11.9406	9.29885	9.78938	9.53442	9.82038	13.4449	9.84834	7.7209	9.06502	9.9965	9.7128	8.93873	10.7892	10.1649	11.465	9.43391	11.3281	10.8419	11.1437	12.0345	9.67134	10.2302	11.3795	9.54162	11.6892	10.0912	8.37083	8.77738	8.27463	8.83138	9.81956	8.65246	8.89536
O43181	NDUFS4	NADH dehydrogenase [ubiquinone] iron-sulfur protein 4, mitochondrial	-0.28395	0.107884	0.201029	11.6628	10.0266	9.80147	9.71232	10.0132	10.6834	9.83542	9.85458	10.2451	9.69874	9.59798	10.7694	10.539	8.13611	9.87757	9.26621	7.89975	10.5538	9.3828	9.98899	8.84358	10.4738	7.99528	9.54957	10.2256	8.71116	9.89633	8.60579	12.0101	9.00994	8.96121	10.8762	10.1773	7.79601	9.79382	9.92398	10.0217	11.3362	10.1027	10.4058	9.54127	9.1613	11.5024	10.0982
O43182	ARHGAP6	Rho GTPase-activating protein 6	-0.462682	0.000363751	0.00189409	6.36215	6.78777	6.45068	6.39775	5.38308	6.28915	6.37825	6.50696	5.91214	6.979	6.8533	6.46752	5.63661	5.92612	6.65928	6.40506	6.58682	6.60641	6.61168	7.15069	5.96867	6.21218	6.32573	6.72154	6.45561	7.28112	6.56342	6.9733	6.88483	6.50054	7.85288	6.36763	7.25803	6.57135	6.42807	6.66762	5.87606	6.02837	6.1936	5.74888	7.25547	6.1632	5.96618	6.45802
O43189	PHF1	PHD finger protein 1	0.221571	0.0594236	0.126043	6.08057	5.63615	7.16264	5.9544	7.14699	5.86328	6.23261	5.67558	6.57374	6.90282	6.54262	6.11661	6.02847	7.11114	6.81459	6.331	6.05255	7.16261	6.60982	6.92817	5.97013	6.25601	6.14524	6.24799	6.70999	6.6862	7.10543	5.63806	5.88257	6.80563	6.77039	6.41853	6.23788	6.72297	6.63584	6.2824	5.31693	7.02701	6.55517	6.24055	7.10283	7.19993	6.61943	5.71841
O43236	SEPTIN4	Septin-4	-0.806743	0.000157613	0.000940373	9.30701	6.66887	6.45479	6.73915	7.49772	7.68893	8.52767	6.33648	6.66876	6.28485	8.23343	7.25826	8.05058	6.74919	6.5006	6.52491	6.36952	6.4949	6.73369	5.66162	8.85812	6.73321	7.93981	6.88116	5.54831	7.25529	7.22532	5.68146	6.92151	8.06458	6.35363	7.75345	5.88268	6.07193	5.06499	8.96185	8.93488	6.11534	4.76905	6.45262	6.93091	6.70563	5.91018	4.60054
O43237	DYNC1LI2	Cytoplasmic dynein 1 light intermediate chain 2	-0.504682	1.47228e-05	0.000127509	10.3142	9.02687	9.75636	10.2544	9.94531	10.0019	9.88808	9.57372	9.87231	9.36309	9.23958	9.815	10.3225	9.51034	9.63884	10.6512	10.072	9.37951	9.91461	10.2729	10.0439	9.0704	8.66649	9.29779	8.72465	10.3593	9.4178	9.44528	9.77037	9.85232	10.6323	9.3613	9.09131	8.97617	10.0219	10.7189	9.49139	9.59545	8.60536	10.2044	10.0069	9.03127	8.9448	9.54357
O43242	PSMD3	26S proteasome non-ATPase regulatory subunit 3	0.097747	0.375466	0.512262	9.89294	10.1041	10.1391	9.89639	9.67999	9.42786	9.84102	10.0416	10.5446	9.61443	10.2308	9.68807	10.4569	10.8093	10.6978	10.4793	11.0569	9.6074	10.7519	10.3827	9.54704	9.43309	10.3193	10.223	10.0088	10.8238	10.0531	11.0331	9.59711	10.8518	9.77153	10.4687	10.4164	11.1293	10.4316	10.3991	10.1394	9.21057	10.5606	8.51843	11.3875	9.79671	10.2015	10.4059
O43251	RBFOX2	RNA binding protein fox-1 homolog 2	0.313468	0.0974484	0.186113	6.95029	6.78694	3.82614	6.49583	5.52166	6.5354	6.48381	5.95235	6.8778	6.80857	5.50868	6.02667	5.90208	5.95918	6.57181	5.83386	6.92127	7.20071	5.65613	8.27781	9.64266	5.76101	5.68177	7.05153	6.92147	6.50804	5.46899	6.31806	5.9549	6.32399	6.95937	7.09737	6.20705	5.322	6.23001	3.85541	6.42004	6.31031	6.34924	6.32772	4.50806	4.57785	5.20786	6.21917
O43252	PAPSS1	Bifunctional 3'-phosphoadenosine 5'-phosphosulfate synthase 1	0.313198	0.0279078	0.0688802	7.76467	9.22851	9.48834	8.88104	8.38354	8.14203	8.47747	7.95191	8.68473	8.47107	8.79703	8.56702	9.09019	8.79421	9.38299	9.01709	10.1212	8.14423	9.3043	7.96335	7.74786	8.22758	8.75836	8.69342	8.10863	9.66458	8.84001	9.27046	6.91142	10.4564	8.66907	8.13567	8.63479	10.1711	8.88744	10.168	8.09207	7.79452	8.19624	7.5261	9.32194	8.81608	8.84258	9.79235
O43264	ZW10	Centromere/kinetochore protein zw10 homolog	0.00652629	0.952931	0.970247	8.5137	8.2327	7.97639	7.32391	7.2022	6.88816	8.36932	7.42663	7.46905	8.44881	7.32429	7.13017	7.52138	8.19849	8.60608	8.08298	8.49789	8.66111	8.12036	8.97655	6.28113	8.29286	8.01468	8.68824	8.63837	8.08486	8.25748	8.55936	7.94772	8.489	8.12283	8.01783	8.20842	8.62005	8.42363	8.23134	7.51818	7.32379	8.69187	7.50943	8.5913	8.22212	8.20664	7.88585
O43272	PRODH	Proline dehydrogenase 1, mitochondrial	0.181392	0.513259	0.637443	7.64128	5.3651	6.89155	5.68721	5.30945	5.64304	6.7568	6.32235	7.30148	10.3108	6.37855	7.65342	5.72002	5.6255	8.97025	7.31939	6.02966	10.8206	6.21717	3.14395	5.25031	5.48992	8.55953	10.8085	6.51102	7.13047	5.04768	8.07191	7.01955	4.88348	7.78002	8.61904	9.16834	6.63522	5.20232	6.33585	8.48034	8.03731	8.4616	7.71717	7.48155	11.9704	4.78284	6.36056
O43278	SPINT1	Kunitz-type protease inhibitor 1	1.20473	2.79172e-12	1.72048e-10	10.0732	9.12437	9.27527	8.64833	8.6317	8.69058	8.23648	8.51339	8.89592	9.06252	9.49333	8.63254	8.57687	7.92951	9.52326	8.69585	9.70699	9.54533	8.41344	7.84205	10.0261	8.19836	8.93074	9.49102	9.70687	9.22302	8.33361	9.84232	10.1748	8.95162	9.96408	9.66267	9.42099	6.72154	10.1394	9.50098	7.03585	7.75314	10.2669	10.7806	8.8661	9.10383	9.58032	9.94734
O43281	EFS	Embryonal Fyn-associated substrate	0.0242709	0.867465	0.913663	7.32132	7.02442	8.25965	7.93647	5.77761	7.68961	7.2528	7.35841	7.3616	6.7581	7.22217	6.96376	7.62755	5.94083	7.28456	9.02194	7.90299	7.6013	8.14962	7.49037	7.23837	6.729	7.00452	6.71422	7.23158	7.16116	7.12368	7.22989	6.96241	7.34031	8.41296	7.77661	7.31729	5.32358	6.76246	8.63121	6.95767	6.24898	8.04817	7.01864	7.43387	7.08591	6.61893	7.60662
O43286	B4GALT5	Beta-1,4-galactosyltransferase 5	0.184195	0.1881	0.30663	9.22061	8.03943	7.23807	7.72861	7.08725	7.6359	6.8571	7.73565	6.91045	6.92701	7.04456	7.21349	7.12086	7.33049	6.79802	7.22677	7.21505	6.7468	8.8897	8.07111	7.3393	10.2947	7.34064	6.67766	7.96836	6.7743	7.02708	7.25709	6.7507	6.86286	7.02395	8.00142	6.90743	7.61609	7.75063	7.15374	7.4069	6.79165	6.14135	7.57766	8.49233	7.88047	6.84217	8.20073
O43290	SART1	U4/U6.U5 tri-snRNP-associated protein 1	0.290098	0.068738	0.141465	8.34833	7.66115	7.73226	8.15825	7.7431	8.24792	6.65432	8.32001	8.73269	6.97563	5.83991	7.80676	8.46682	6.82873	7.1707	8.02516	8.13375	8.49909	8.18273	6.72752	5.94709	6.88086	7.2839	8.06013	9.5455	7.89867	7.17402	7.59205	9.35682	6.66224	7.50864	7.69606	8.01091	7.14983	8.11867	7.44845	5.92119	9.11391	7.41812	8.97262	8.55147	7.76498	8.51634	8.64914
O43291	SPINT2	Kunitz-type protease inhibitor 2	0.727343	5.01745e-05	0.000360166	9.1153	8.62367	7.89257	8.807	7.47818	9.36795	7.88578	8.58627	6.05564	9.5112	3.70998	7.61784	6.84056	7.78249	9.18221	8.31659	8.58418	8.11747	7.69592	7.99649	7.05698	7.78841	8.72917	8.63451	8.6196	8.95345	7.89309	8.74011	10.831	9.63961	7.13906	7.51628	9.25356	6.57723	8.1433	6.53985	5.88341	7.90092	9.23465	8.59836	7.93154	8.30263	7.74967	7.72456
O43292	GPAA1	Glycosylphosphatidylinositol anchor attachment 1 protein	0.385186	0.00232345	0.00888839	8.00012	9.04108	8.65483	8.98174	7.5207	7.74999	8.55967	7.85761	8.21196	9.68618	8.14269	9.08485	7.98367	7.94997	8.66008	8.13099	8.15397	9.05732	8.17093	9.74601	6.96652	8.84887	7.90732	9.40221	9.43499	9.29577	9.29607	8.34558	7.59027	8.48154	8.01602	8.78664	9.06131	8.14127	8.22149	8.34912	7.31549	9.38812	8.88913	8.35698	9.31027	9.09757	8.79407	8.17386
O43293	DAPK3	Death-associated protein kinase 3	0.0141572	0.904962	0.93704	6.90081	6.95724	7.46755	7.94558	7.80972	7.4889	7.51819	7.28047	7.3115	7.44569	7.51928	7.944	7.67247	8.1168	7.89481	7.89879	7.43867	7.27396	7.24039	6.73245	7.41478	7.65703	7.8583	7.70601	7.99754	8.43913	8.42215	7.86955	7.07406	8.1575	8.99768	7.567	7.12641	6.9481	7.56242	7.15381	7.24129	6.14756	6.20438	8.14013	7.18163	7.15512	4.44159	7.59316
O43294	TGFB1I1	Transforming growth factor beta-1-induced transcript 1 protein	0.2462	0.178382	0.294497	6.60423	5.73378	7.36109	8.47432	8.12482	7.96404	7.84772	8.63768	8.27711	7.65527	7.99239	7.97106	8.08034	8.13343	7.75348	8.10764	8.50293	7.66487	7.04076	8.65192	6.78213	8.97518	7.66274	6.83126	7.76659	9.35224	8.1936	7.42274	7.20048	7.77269	11.004	8.22252	8.22926	4.5579	7.37852	7.47377	4.55789	9.11553	6.35419	9.79734	7.21757	7.16919	5.77671	8.64772
O43295	SRGAP3	SLIT-ROBO Rho GTPase-activating protein 3	-0.752734	3.20954e-05	0.000244453	6.76032	6.81177	6.58169	4.73892	6.84221	6.18893	6.56848	6.06311	7.40652	5.62364	4.97505	6.37083	7.00264	6.71276	4.56569	6.88336	5.4909	5.41925	6.57841	7.98329	6.93715	7.79356	4.99323	4.19209	5.37382	6.15056	5.13375	5.73094	6.30265	5.88448	6.58783	6.7627	6.85342	7.02464	6.66566	6.79915	7.31198	6.78777	7.06638	5.35614	6.20785	5.04608	8.03927	5.67792
O43299	AP5Z1	AP-5 complex subunit zeta-1	-0.25484	0.036222	0.0851835	6.79595	4.89464	6.81768	4.54625	5.08382	5.60678	6.01008	5.59851	6.01764	6.7063	5.53581	4.70997	6.05476	5.73398	6.53583	6.25908	5.65597	6.68084	6.11302	6.72364	4.86906	5.07267	3.4987	5.65543	6.11951	5.79569	6.7882	6.23613	5.99647	5.33482	5.72804	5.83669	5.89824	5.44789	5.48882	6.96085	5.40239	5.10046	6.17403	6.07556	6.12032	6.57663	6.09667	6.79215
O43300	LRRTM2	Leucine-rich repeat transmembrane neuronal protein 2	-0.00887099	0.957198	0.973084	5.74862	5.12263	6.21489	5.94143	5.89332	6.43317	4.68708	5.94507	5.68433	5.74889	5.72582	5.95218	4.55524	5.90829	6.06261	5.9659	6.38566	5.70892	4.0394	7.30103	5.15322	5.2026	5.56892	5.47413	5.62285	5.53574	5.91563	5.19404	6.45779	5.95829	5.81231	5.32867	8.8338	5.94321	5.41272	7.92232	5.97611	5.88696	5.99766	6.20817	7.70915	7.12031	5.84126	5.89703
O43301	HSPA12A	Heat shock 70 kDa protein 12A	-1.14419	2.29849e-05	0.000184532	8.93786	7.2387	7.39004	6.05611	9.56303	8.7243	10.0887	7.09799	6.24856	7.21347	8.38935	7.55295	9.97589	6.61986	7.54839	7.11733	6.47824	7.00372	5.54422	7.35658	11.0313	8.42687	6.47448	6.1919	6.43536	7.32043	8.63364	6.51156	6.36009	9.25079	6.60749	8.24908	6.31032	7.14122	6.26376	9.12039	10.8855	7.55974	7.40577	6.58608	8.26367	6.52235	6.47548	5.55015
O43303	CCP110	Centriolar coiled-coil protein of 110 kDa	-0.155426	0.198649	0.319654	6.78416	6.32533	7.1432	6.79145	6.39106	6.60841	7.64306	4.98477	6.20156	6.62103	6.20461	6.36672	7.11565	6.35008	6.44315	5.72694	6.37055	6.7166	6.29153	7.08763	6.78716	6.16314	5.36408	6.57384	6.59755	6.96763	6.27263	6.77869	6.89159	6.63513	8.01358	6.69503	6.6047	8.02846	6.76626	6.05831	6.59475	7.07668	6.63287	7.03942	7.24306	6.82744	6.80139	6.69846
O43306	ADCY6	Adenylate cyclase type 6	0.0723314	0.673922	0.771575	6.03012	3.62878	4.11573	4.65715	5.03549	4.04921	5.63688	4.8326	5.2216	4.7149	5.949	4.53279	3.79186	5.77432	4.36674	4.7678	5.38379	5.59325	5.81645	6.25798	4.68355	5.36918	4.90393	3.73324	6.00486	4.98205	4.73947	5.45708	7.54366	5.39769	6.0577	5.34362	4.82062	6.26472	5.66578	5.73024	6.53046	4.83989	6.321	6.20642	5.70377	4.87615	5.22836	4.77668
O43307	ARHGEF9	Rho guanine nucleotide exchange factor 9	-0.0878628	0.516868	0.640195	7.85135	6.81517	6.03286	6.03722	6.28659	6.29818	6.99313	5.94036	6.77981	7.34473	7.0333	5.56391	6.24112	6.57123	7.34008	6.34567	5.9573	5.96015	6.72072	6.23419	6.12329	6.76147	7.46966	7.17071	6.51975	6.71904	6.51443	6.22786	6.45132	6.91817	6.47596	6.71974	6.05526	6.44624	6.07352	6.17706	7.10127	5.86859	5.883	5.63297	6.6895	6.67634	6.48344	6.77531
O43310	CTIF	CBP80/20-dependent translation initiation factor	-0.212748	0.0849325	0.166876	7.21356	9.11679	7.08228	6.16602	6.60839	6.58796	6.97491	6.36599	6.31748	7.02551	6.79681	5.79738	7.25623	6.09744	6.8	6.99509	7.12309	7.48425	7.04486	7.02989	7.55456	6.76281	7.26915	6.93548	6.86689	7.00875	7.49077	6.53626	7.27599	7.15428	8.6809	7.1214	7.67172	8.39811	6.91714	7.91982	7.17436	7.01429	6.22046	6.79451	7.22363	7.03781	6.69864	5.93072
O43312	MTSS1	Protein MTSS 1	-0.013314	0.927631	0.952511	7.84448	7.09083	6.93279	6.39862	6.68219	7.04281	5.89945	6.74344	6.13844	6.77517	7.23971	6.74642	6.70664	6.777	6.1452	6.90669	6.11061	5.97673	6.08602	7.32468	6.96264	7.15405	6.50422	6.77293	5.99749	6.32482	6.23852	6.45932	7.10142	7.08559	8.23064	6.29073	6.05318	8.43655	6.66339	7.01198	8.54905	6.77481	6.48724	7.17994	6.56419	6.33197	6.30368	6.21737
O43314	PPIP5K2	Inositol hexakisphosphate and diphosphoinositol-pentakisphosphate kinase 2	-0.00541352	0.962837	0.976441	9.97459	9.476	10.2805	9.9514	9.95572	9.86595	10.4055	9.55535	10.0588	9.87617	10.608	10.0998	9.89451	10.9483	10.3706	9.69357	10.2026	9.93881	10.0838	9.54922	9.95991	9.69573	10.4284	9.72101	9.3637	10.2664	10.0687	10.058	9.86007	9.86051	10.9324	10.5391	9.95792	10.1005	10.116	10.5154	10.7777	8.99081	9.30633	6.52942	10.4466	9.60541	9.37131	9.74807
O43318	MAP3K7	Mitogen-activated protein kinase kinase kinase 7	-0.0950342	0.395614	0.531711	6.01891	6.06574	6.56913	6.44989	6.48441	6.13418	6.00826	6.19668	6.63742	5.89627	6.28006	6.49546	7.01196	6.90449	6.14184	6.53267	6.37561	5.17904	6.97146	8.09613	5.83884	5.81313	7.11941	5.83264	5.73349	5.95161	5.56658	5.36953	7.06027	5.61164	6.43451	6.17654	5.43857	6.32854	6.58785	7.00787	5.67262	6.99173	6.00809	6.38033	6.92484	5.75967	6.26549	5.91448
O43324	EEF1E1	Eukaryotic translation elongation factor 1 epsilon-1	0.328226	0.00662277	0.021089	9.36391	10.391	10.3436	9.7968	9.50911	9.7304	9.96639	9.90692	10.7159	10.2167	9.44966	8.73952	9.32949	11.2025	9.81967	9.6308	9.83866	9.58347	10.0709	10.1794	8.30467	9.7256	10.152	10.0895	9.81918	10.6174	9.17765	10.9298	10.65	10.2303	9.09012	10.3711	10.6862	10.7533	10.4382	9.89857	9.31975	9.49963	10.9863	10.8426	10.7574	9.13521	10.281	9.42982
O43325	LYRM1	LYR motif-containing protein 1	-0.0247836	0.85073	0.903066	6.60893	7.70349	7.65574	6.77685	6.3211	6.7448	8.93854	6.4986	6.74902	6.76572	6.58915	6.58222	5.88668	6.78121	6.89061	6.16257	7.38994	7.98992	6.58382	6.69652	7.13232	7.88898	6.23368	6.44868	5.4292	5.34895	6.80623	6.84981	8.41364	7.2146	7.05927	6.50952	7.31274	7.861	6.36317	6.64549	6.43067	6.85221	6.04073	6.57647	6.9861	7.50577	7.60542	6.47176
O43347	MSI1	RNA-binding protein Musashi homolog 1	-1.4607	2.73288e-14	2.99886e-12	5.56995	4.88263	6.67874	5.22257	6.32055	6.57946	4.76844	5.48982	6.45238	7.13129	6.63189	7.14149	5.41956	5.52178	6.64612	6.95026	7.5362	5.68918	7.22639	6.46934	7.05277	6.10403	8.23065	5.4193	5.55026	6.77592	5.17595	7.05779	7.6322	7.1731	7.37579	5.21911	6.31981	7.86711	7.11202	7.27648	7.10236	6.56662	6.93804	6.37424	8.39663	7.13749	6.25133	4.61432
O43353	RIPK2	Receptor-interacting serine/threonine-protein kinase 2	0.251895	0.0166017	0.0450816	5.8726	5.84506	6.58714	6.20187	6.30825	6.81631	5.58978	6.30923	6.95626	4.25548	5.27889	6.26666	6.95357	6.52967	6.20455	6.09312	7.05003	5.71364	6.44898	6.811	5.40881	6.37455	5.39076	6.52053	6.11265	6.07297	6.12736	6.45977	6.22228	6.61676	5.67284	6.49673	5.86992	5.82951	6.94577	6.6748	5.73023	6.13439	6.8161	6.73022	5.7782	5.29195	6.16535	6.18599
O43374	RASA4	Ras GTPase-activating protein 4	-1.07648	9.34142e-09	2.19057e-07	6.37322	5.58055	6.42031	4.7252	6.18185	6.13122	6.26253	7.35202	5.85777	6.87894	6.06417	5.00327	6.51803	6.52475	7.50117	6.77238	6.2536	8.0076	6.39059	6.97944	6.97544	6.54167	6.90794	6.89167	4.90199	6.11292	5.88526	5.00832	7.80843	6.68673	7.43872	5.67894	6.34141	6.26475	6.21876	5.61207	6.3116	6.97138	7.7883	5.66389	4.47838	5.13591	6.77261	6.10839
O43379	WDR62	WD repeat-containing protein 62	-0.262105	0.140587	0.246687	7.38799	6.86586	6.67848	6.73848	6.03132	6.32811	6.78648	6.43967	6.0983	6.4974	6.31588	7.38734	5.67666	6.76191	6.39082	6.40369	7.36297	4.07595	6.41943	4.88566	6.56005	6.0846	6.53939	6.19583	7.00991	5.78502	5.68509	6.56018	7.03106	6.20574	8.07341	6.99467	7.88215	7.19294	7.31197	6.70746	7.30325	6.61202	6.40538	7.7221	7.96922	6.53017	7.61245	7.52786
O43390	HNRNPR	Heterogeneous nuclear ribonucleoprotein R	-0.178799	0.272816	0.405608	11.6236	11.7655	11.6749	10.6441	10.6978	10.409	10.2059	10.6368	11.692	10.7217	9.8871	10.6118	11.151	10.4654	10.6253	11.0182	12.2047	11.3097	11.1651	11.3347	9.05795	10.8508	10.9882	10.5916	11.7469	11.4258	10.5423	11.3368	10.2835	10.8086	11.246	11.0583	11.3316	12.2419	11.6782	11.7451	9.39428	9.47278	9.82221	9.77809	12.6865	10.584	11.0021	11.8034
O43395	PRPF3	U4/U6 small nuclear ribonucleoprotein Prp3	0.190793	0.14113	0.247395	9.0751	8.50243	8.52122	8.83831	8.76231	9.20947	8.02595	9.04904	9.64201	8.33749	7.64974	8.91001	9.50155	8.22895	8.49062	9.07734	9.5542	9.45129	9.2816	7.93256	8.28781	8.02785	8.86665	8.96233	10.4754	9.21752	8.43104	8.65836	10.0397	8.78399	8.45871	7.98394	8.7239	7.90272	9.13143	8.98438	7.32127	8.58825	8.44499	9.0337	9.59128	7.95735	9.29023	9.65855
O43396	TXNL1	Thioredoxin-like protein 1	-0.250207	0.036135	0.0850262	9.1997	10.2379	10.0781	9.69464	10.2978	10.1887	9.9888	10.095	10.6407	9.31791	9.5379	9.69698	9.69408	9.46394	9.61078	8.88896	11.3116	9.39713	9.64474	10.3637	8.71817	9.25575	9.06573	9.02498	9.18746	10.2989	9.31498	10.2119	8.33538	10.4479	9.44048	10.1463	9.8168	10.9828	10.2994	10.6022	9.70545	9.76054	9.39068	9.57158	11.688	9.12221	8.69213	10.2428
O43399	TPD52L2	Tumor protein D54	0.907552	1.51843e-05	0.0001305	8.21916	8.97158	9.58759	8.79604	8.89404	9.75753	8.23703	10.1308	10.142	8.67039	8.12412	9.60614	9.71038	7.09188	9.01517	8.90833	7.30383	9.18268	9.71089	7.30553	7.16213	7.86496	7.36987	8.53417	8.64914	7.92631	8.70248	9.06559	12.2256	7.5276	10.2131	8.24338	8.42695	6.55366	10.4708	8.65869	7.01833	10.8379	9.45424	11.2056	7.90771	8.92385	10.1474	9.78757
O43402	EMC8	ER membrane protein complex subunit 8	0.115696	0.253913	0.384453	8.31143	8.76716	7.68984	7.9743	7.81113	7.5211	8.37778	7.6119	8.26793	8.36784	7.37073	7.70561	7.90554	8.35702	8.34399	8.12886	8.32144	8.60549	7.73336	8.6636	7.77263	8.00852	8.17088	8.06764	8.21085	8.0059	8.52386	8.55726	8.55513	8.51092	7.45239	8.07601	8.05591	8.24164	8.0013	7.90141	7.14484	7.81492	8.52214	6.66587	7.70611	8.93365	7.48456	7.77167
O43414	ERI3	ERI1 exoribonuclease 3	-0.383224	0.0112359	0.0327929	6.64852	7.50645	7.54566	7.72114	7.39528	7.44051	7.36343	7.58739	7.00226	7.41636	7.20011	7.05029	7.58376	6.47396	7.22398	7.89286	7.52499	6.94779	7.13863	7.76847	7.55396	7.78249	7.71191	6.99894	7.43348	7.75066	7.17987	7.45407	8.03985	8.56847	7.98555	8.10482	7.45848	7.78699	6.72064	5.93893	7.16164	7.82153	7.68535	8.14268	6.1776	7.65582	8.62517	6.13804
O43422	THAP12	52 kDa repressor of the inhibitor of the protein kinase	0.465636	0.0113541	0.0330084	5.81688	6.08949	6.25713	6.38571	5.42221	4.7449	4.27002	4.92515	6.28911	4.23162	4.7478	5.02557	5.93939	6.09378	5.56743	4.98934	6.44562	5.17246	5.66341	5.77211	9.64266	5.51976	5.70934	5.60034	5.70093	6.84627	5.54006	5.636	5.43733	5.67852	5.8328	5.66116	5.68916	7.37364	5.93876	5.81059	4.54216	6.06657	5.90287	5.06542	7.75611	6.02004	5.56367	5.30586
O43424	GRID2	Glutamate receptor ionotropic, delta-2	-0.691901	0.00815115	0.0249496	9.24612	7.67515	11.0638	9.35783	9.75861	10.4524	7.90716	9.59762	7.70285	9.33731	8.10198	8.21703	10.3432	8.09758	8.81763	9.82393	8.42137	10.0799	8.02466	7.87094	9.23397	8.99494	7.30257	8.17909	8.88088	8.77599	8.49104	6.98828	5.75994	8.185	10.826	9.47032	9.00485	6.74354	9.4816	10.4559	8.99566	8.9995	5.15657	7.35159	7.89925	8.84877	8.103	9.86008
O43426	SYNJ1	Synaptojanin-1	-1.22445	5.56314e-11	2.43406e-09	6.38693	5.14839	6.19807	5.48886	7.90813	6.95132	7.78994	5.91629	5.22767	6.5698	6.12658	6.081	8.03369	6.86745	6.51803	6.5273	5.56283	5.44619	6.06712	6.76643	8.38551	5.22644	6.55515	6.36924	5.32459	6.62318	6.92873	5.55595	6.56998	7.07298	5.80142	6.75295	5.5916	5.50748	4.81513	7.27162	8.54467	6.23476	6.02051	6.45429	6.13507	5.45852	5.68028	5.27485
O43427	FIBP	Acidic fibroblast growth factor intracellular-binding protein	-0.223807	0.0303671	0.0737788	8.39282	7.67341	7.65275	7.43837	8.04947	7.32933	8.76194	7.24274	7.68891	8.70908	7.71505	7.60476	8.14241	8.84978	8.03421	7.8785	8.39473	8.24028	8.58648	8.94004	8.45621	7.95162	7.33348	7.98568	8.11206	8.20948	8.27604	8.65303	7.64824	8.12695	7.67082	8.32319	8.33847	8.20425	7.82969	7.8144	7.7735	6.83559	7.63018	7.59941	8.13914	8.02875	7.87847	7.59512
O43432	EIF4G3	Eukaryotic translation initiation factor 4 gamma 3	-0.195183	0.0173488	0.0467266	7.22586	7.62405	7.98492	7.57326	7.7116	7.68843	8.28304	7.67642	7.85964	7.64197	7.39595	7.12826	8.00165	7.21535	8.35939	8.01481	8.39705	7.41801	8.172	7.97095	7.04151	7.19262	7.47073	7.9298	7.17369	8.4603	8.04569	7.64259	7.25036	7.7663	7.50366	7.71324	7.73211	7.77776	7.8302	8.18462	7.01781	6.76086	7.7036	7.40737	8.50784	7.10358	7.41002	7.8536
O43447	PPIH	Peptidyl-prolyl cis-trans isomerase H	0.326955	0.00890083	0.0269182	7.48755	7.75083	8.13561	8.04136	7.91786	7.88643	7.13618	7.57367	8.27438	7.43272	7.12899	7.75948	8.32368	8.08822	7.99076	8.02569	8.49849	7.63166	8.14914	9.39142	6.20863	7.01844	7.82328	7.7106	8.50302	8.33405	6.99944	8.78922	8.62746	9.05426	7.79205	7.46178	8.6065	8.19023	7.7704	8.10504	6.39757	8.44426	7.96671	9.38922	8.21539	7.5032	8.77832	7.89843
O43451	MGAM	Maltase-glucoamylase	-0.186421	0.506887	0.632763	4.30619	4.10788	5.85856	4.95976	5.27402	3.16463	6.83307	5.993	1.98062	6.0514	7.6331	4.76268	5.58556	3.14104	7.62096	6.30215	5.69869	4.08816	3.8814	6.44115	5.66524	5.26272	6.01971	7.04012	6.20305	4.93781	5.21339	5.39992	5.05384	4.98569	4.90212	5.94856	5.80743	6.68361	5.53653	5.17417	7.50281	2.62239	8.55033	5.54066	4.90243	4.64719	5.75023	9.67693
O43464	HTRA2	Serine protease HTRA2, mitochondrial	0.0183122	0.868882	0.914103	9.7123	9.71338	10.0479	8.94197	9.10275	9.02117	9.07912	9.28024	9.67645	10.1328	8.50158	8.68109	9.13108	8.41118	9.35337	9.46675	9.28464	10.2819	9.35061	8.98775	8.21371	9.77331	8.554	9.9199	10.118	9.29196	9.22503	10.0252	9.42738	8.98931	9.13093	9.26666	9.43149	9.49133	9.86468	9.46507	8.45744	9.08749	9.09425	8.89687	9.66219	10.0978	9.4338	9.08368
O43488	AKR7A2	Aflatoxin B1 aldehyde reductase member 2	-0.610604	1.59093e-05	0.000135807	8.01206	8.98273	9.32266	9.30031	8.72805	8.65984	8.68813	8.77012	9.90978	8.62747	8.58466	8.89312	8.44229	8.59735	8.35338	9.43511	10.1741	8.27337	8.58129	9.16819	8.83766	7.15932	7.85587	8.49756	7.08888	9.44507	8.43352	9.77326	9.04898	9.32335	10.4052	7.93771	7.42742	10.5678	8.42029	9.16997	8.38965	7.80719	8.07681	8.7703	8.63409	8.83184	9.39808	8.20372
O43490	PROM1	Prominin-1	0.147409	0.505905	0.631881	6.63368	7.46584	7.33389	6.8932	6.87557	8.03203	6.05864	5.07707	5.13464	6.15045	7.48839	7.21988	7.3961	8.0815	6.10851	7.62805	6.99309	8.11344	7.39086	6.91968	8.38315	9.70491	6.4952	5.32775	7.13799	5.41807	6.81638	8.22768	7.68846	6.75331	6.53901	7.73721	8.06408	5.52707	7.46696	7.20386	7.4539	7.39094	6.88084	7.46668	9.44245	7.93718	9.02414	8.9812
O43491	EPB41L2	Band 4.1-like protein 2	-1.53493	1.84511e-15	3.00782e-13	9.23743	8.82019	9.49833	8.36147	9.67763	9.5159	9.51431	9.60906	8.23567	7.97573	6.46128	9.3076	9.99294	9.10083	9.14424	9.18132	8.57	9.60536	7.2537	7.60553	8.82877	9.85937	9.7393	7.43896	7.76942	9.25354	9.62321	10.2341	7.24304	9.25988	9.95628	7.93481	8.35326	7.4614	8.86602	10.6169	9.69773	9.43156	7.40209	7.84812	9.67722	8.56796	8.38007	8.26959
O43493	TGOLN2	Trans-Golgi network integral membrane protein 2	1.27284	5.87379e-11	2.53703e-09	8.92144	8.88896	8.15319	8.61553	7.7507	7.88693	8.18523	8.83638	9.32897	7.92401	6.04895	8.03803	8.17478	8.38918	8.62306	8.20261	8.32688	9.20177	8.83513	8.45587	4.60598	8.16058	7.71138	8.14827	8.45317	7.55236	7.84829	8.3336	9.76393	6.85329	7.80471	8.68104	7.88121	6.28236	8.80919	7.46005	5.76825	10.1861	8.0751	8.4019	8.44625	8.79617	8.82667	9.27671
O43497	CACNA1G	Voltage-dependent T-type calcium channel subunit alpha-1G	1.27383	0.000163167	0.000966287	7.38646	5.16948	6.30799	6.78705	9.53805	7.03669	12.6852	7.89665	5.85851	10.8283	4.2409	8.00845	8.44308	7.12642	12.6197	5.75793	7.72382	6.79686	7.18242	8.5789	11.4567	8.29017	11.3206	12.7434	6.68346	6.03789	9.5508	9.45307	8.12004	7.66814	5.92993	8.21047	10.5098	11.1403	8.56771	8.23322	12.0254	9.12812	10.7455	8.88081	7.02483	8.17246	8.37593	8.47383
O43502	RAD51C	DNA repair protein RAD51 homolog 3	0.064395	0.755149	0.834039	5.97119	6.64112	6.53751	6.81541	4.86019	6.72724	7.48849	6.15166	6.36353	6.85445	6.88025	7.63807	5.76226	6.03014	7.0596	6.13476	6.85382	5.61979	6.34685	6.09574	9.64266	6.47943	6.85076	7.27565	7.60155	7.58802	6.13365	7.91711	6.09494	7.35231	7.30274	6.67501	6.90832	6.72399	6.57811	6.48302	6.04829	5.65862	6.69796	6.89724	7.77706	6.3	5.19668	6.7162
O43504	LAMTOR5	Ragulator complex protein LAMTOR5	-0.0654691	0.727694	0.812596	9.05006	8.89983	9.13446	6.52514	7.69798	8.12363	7.84666	8.57939	8.68271	8.22085	7.16492	8.62063	8.54737	7.47085	7.87153	7.81307	6.77258	8.87418	8.40529	10.168	7.1594	7.45612	6.93477	8.23376	8.20188	6.38606	8.31355	7.97283	10.7015	7.20313	7.83667	9.2341	8.59182	7.8566	9.18668	8.82239	8.40647	9.60998	8.98674	8.83649	7.84939	9.53304	7.8941	8.61118
O43505	B4GAT1	Beta-1,4-glucuronyltransferase 1	-0.720491	2.03795e-07	3.21334e-06	8.31521	7.01781	6.5416	8.73234	7.16001	5.99759	7.58474	8.83249	5.69987	7.50928	6.54976	7.0802	6.94209	6.2832	6.53774	6.9497	5.66225	7.18429	7.53739	6.41241	7.41986	7.13792	6.77131	7.0842	6.94681	6.95492	7.28001	6.97746	6.41955	7.06183	5.23583	7.13094	6.25207	5.92508	5.89391	6.25618	6.9988	7.57062	6.49423	7.19423	6.51811	8.18809	7.64836	5.62331
O43513	MED7	Mediator of RNA polymerase II transcription subunit 7	-0.0493039	0.743547	0.825012	7.27405	5.53375	6.70572	6.06366	5.61667	5.7712	6.67027	6.26315	7.12612	6.28281	5.2778	5.67205	6.18395	6.00312	5.10127	5.93821	5.93347	6.24066	5.9748	6.04038	4.31356	6.48908	5.95236	7.36359	6.51928	6.82447	5.90622	6.02699	6.42664	6.70484	6.21381	5.94147	5.75563	6.2512	7.12462	6.94258	5.59508	7.7365	6.21692	7.78545	6.57263	5.36904	6.61833	6.36832
O43516	WIPF1	WAS/WASL-interacting protein family member 1	-0.0889381	0.570078	0.684378	7.27365	7.11297	6.87807	7.67481	8.81049	9.03026	7.37713	8.49943	7.63403	5.72	7.83238	8.39791	9.094	7.34162	7.08869	8.26798	7.79459	8.44602	7.60492	6.29833	7.03822	7.35444	6.42256	6.49238	6.52411	6.38858	8.06302	7.4213	9.2124	7.15766	7.72914	6.37355	7.19856	7.48605	7.43994	6.79612	6.96386	8.51307	7.44859	8.27898	7.50853	6.69537	7.57823	7.49252
O43520	ATP8B1	Phospholipid-transporting ATPase IC	-0.0351431	0.831235	0.888368	6.69315	7.24113	6.19865	6.40397	7.77425	6.83328	6.39019	5.67822	7.11117	7.65094	6.49004	6.81955	5.57491	6.88738	6.47642	6.66032	5.76338	7.17328	5.85637	7.54393	8.31568	6.53066	7.36445	7.2277	7.52841	6.50379	6.49365	8.0296	6.3659	6.41986	6.80242	8.6007	7.55997	7.41203	6.75674	5.61844	5.7953	6.24325	6.5145	4.62948	6.41689	6.39896	7.9781	6.7119
O43521	BCL2L11	Bcl-2-like protein 11	-0.017173	0.908873	0.939358	7.04396	7.88805	6.76661	7.3477	6.46816	7.69355	7.20612	6.71018	6.7332	7.87044	6.59325	6.37073	6.4867	7.22149	7.48323	5.80636	6.88288	7.91833	7.19704	6.67909	6.57614	7.51563	6.611	7.79158	7.22456	6.64389	6.93962	6.74569	6.66393	6.78848	6.62543	6.98193	6.49116	7.17798	6.73568	7.70216	5.6189	7.11882	6.82495	6.39725	6.65513	7.08862	5.94791	6.43278
O43524	FOXO3	Forkhead box protein O3	-0.118037	0.398971	0.534508	6.25881	6.45138	6.4421	7.16466	5.96092	6.31457	5.99998	4.99201	4.57487	6.31973	6.25539	6.91404	6.53934	6.07875	5.85047	5.74679	6.56655	6.2227	5.97007	5.78429	6.2208	6.28033	5.67237	6.05103	6.29661	6.21966	5.69347	4.33506	6.81073	5.91035	6.08265	6.31686	6.39964	6.47412	7.05605	7.62813	5.46294	8.4088	6.24206	7.72626	6.80988	6.22474	5.86812	6.12128
O43526	KCNQ2	Potassium voltage-gated channel subfamily KQT member 2	-0.141926	0.31932	0.453282	7.39835	6.56199	6.38758	7.19541	7.26223	6.64645	7.65667	6.88628	6.87042	6.35965	6.89137	5.33957	6.80317	6.71424	6.61625	6.63895	6.60579	7.32116	6.678	7.97305	8.05305	6.55667	7.77808	6.8586	6.50275	6.87139	6.48887	7.19638	7.64469	6.35273	6.9479	6.36311	6.58664	3.99845	7.12486	7.21049	7.81624	6.44175	6.43709	4.814	6.44751	6.53094	7.40438	6.92943
O43529	CHST10	Carbohydrate sulfotransferase 10	-0.228813	0.369714	0.506413	4.37801	7.30965	7.77861	5.87935	6.65192	9.65767	4.98606	9.67639	8.2782	7.81855	6.63622	3.83674	6.85289	4.58065	4.84657	5.99123	9.69556	6.20649	9.69641	6.78625	7.32484	6.56991	9.64305	6.03999	5.86976	6.19346	5.86746	9.68958	6.4518	6.5544	9.66328	5.82853	9.68599	9.67494	9.68796	5.58728	6.82659	6.74339	6.73501	5.86789	6.94648	6.65243	6.69766	9.67693
O43556	SGCE	Epsilon-sarcoglycan	-0.369488	0.0120421	0.0346653	7.36135	7.05729	6.84002	7.70207	9.54111	9.31762	8.19283	7.7822	8.64043	7.80659	8.99871	9.192	8.68586	7.66664	7.68881	7.91149	8.0314	7.93399	7.86691	8.96294	8.05517	8.22627	7.19558	7.38524	7.3028	7.87135	7.78612	6.44362	6.83834	8.05974	8.57019	6.8806	6.97115	7.04886	7.63196	7.14858	7.12119	7.34471	7.49765	7.09152	7.364	7.26509	7.49429	7.16093
O43559	FRS3	Fibroblast growth factor receptor substrate 3	-0.141409	0.452474	0.586378	7.31522	6.61795	6.16396	6.53839	6.29735	5.62339	6.21464	5.66884	6.23707	8.89656	5.9352	4.86304	5.30634	6.43925	6.46535	6.8271	6.29334	6.37719	6.1855	4.22287	9.64266	6.38532	6.99415	6.38126	6.84837	6.3642	6.28499	6.87562	5.66404	6.38047	7.34607	6.02603	7.74719	6.41931	6.67462	6.40621	9.0098	6.06788	6.39004	6.05079	6.8887	6.75908	5.8497	5.98087
O43566	RGS14	Regulator of G-protein signaling 14	0.352292	0.0422871	0.0959362	4.10006	7.18709	6.98112	6.62656	5.68861	6.35671	7.18692	6.55106	6.05761	5.75842	8.78145	5.60717	6.4011	6.22655	7.593	6.24751	5.1197	5.98531	5.7824	5.67693	6.46712	6.90631	6.82123	7.31876	6.64543	5.91456	5.51071	6.0417	6.55285	9.23278	4.36484	6.12486	6.96292	6.89236	5.84408	5.69087	8.69376	7.0343	6.39081	7.4769	6.90791	6.08545	5.7	6.85026
O43567	RNF13	E3 ubiquitin-protein ligase RNF13	0.26217	0.0738022	0.14966	7.24716	5.25713	6.5706	6.01251	7.12526	6.75019	5.56376	5.9449	6.42544	6.21751	5.47328	5.51801	6.44747	6.2028	5.07295	5.45673	5.46148	5.87149	5.80264	7.32792	6.95959	6.93017	5.67081	4.91929	6.29889	3.78718	5.80009	5.44846	5.98648	5.00372	6.34666	6.47787	6.95116	5.39327	6.44813	4.89194	6.21334	7.53907	7.45183	7.88427	6.54978	6.22772	6.73964	6.12691
O43570	CA12	Carbonic anhydrase 12	0.575331	0.0246893	0.0622464	6.42419	8.16337	7.97426	8.43649	7.88339	8.30215	5.83153	6.82752	6.18518	8.45276	10.8352	6.58519	5.48435	7.44234	7.45256	7.30804	8.00127	11.1083	8.00003	8.52646	6.49399	8.7042	8.46605	5.67024	7.40351	6.27717	5.07096	10.49	7.07198	5.58785	9.93581	8.82097	8.62152	7.08223	8.62917	7.91673	5.90028	9.23256	11.8544	8.68491	8.20297	7.50194	8.2486	8.26494
O43572	AKAP10	A-kinase anchor protein 10, mitochondrial	-0.065949	0.476036	0.605652	6.59773	6.02331	6.52853	6.04051	5.76077	6.03653	6.8799	5.76455	6.19089	5.97963	5.75096	5.69467	6.34781	5.77624	7.25997	6.57953	6.22754	6.23561	5.8841	5.95559	6.64091	5.67826	5.1057	6.82314	6.44002	6.09035	6.69981	6.59408	7.00006	6.05773	6.24716	6.64427	5.69023	6.02995	5.89842	6.92818	6.42076	5.93292	6.5516	6.15661	6.71398	6.00561	6.80915	6.54779
O43581	SYT7	Synaptotagmin-7	-0.0996772	0.586122	0.697508	8.12192	7.49887	7.53345	6.96992	8.57763	7.43807	9.70527	7.16438	7.3082	7.14564	7.87092	6.61982	8.26437	7.56187	6.65974	7.34265	6.5976	6.90584	6.74194	7.67711	8.94104	6.8412	7.26665	7.81343	9.42221	7.33506	7.18765	7.98722	7.27162	7.65475	7.53055	7.18039	7.45077	6.71045	7.42946	6.57819	8.07133	6.91647	7.05512	7.37562	7.41305	6.78748	6.35437	6.60541
O43583	DENR	Density-regulated protein	0.106584	0.436767	0.571001	7.65254	7.77856	9.11447	8.58207	8.29904	8.43606	7.00607	9.17642	9.72273	7.1884	7.53977	8.86847	9.00766	7.25274	8.22795	8.15874	8.18781	7.42937	8.9838	8.71705	6.03351	7.0255	7.28106	7.59061	8.15169	8.21221	8.07828	8.17971	9.62786	7.25549	9.50471	8.23507	8.24444	7.96081	9.86335	8.89326	7.38303	9.38995	8.80833	9.90491	8.55594	8.8395	8.79848	8.76349
O43586	PSTPIP1	Proline-serine-threonine phosphatase-interacting protein 1	-0.349416	0.0134959	0.0380589	6.0698	6.45064	6.69261	7.20832	6.6804	6.78019	6.93675	6.69137	6.43165	6.41201	8.14198	5.77415	6.667	7.54418	6.86755	6.67155	5.74967	7.3939	6.10382	6.07577	6.74614	6.33173	5.63361	6.35194	6.72877	5.54076	6.4697	5.72229	6.42525	6.14729	6.57169	6.76408	5.95141	6.69188	5.56453	6.44494	7.74241	6.47013	7.10148	5.02019	6.08013	5.99024	6.47013	5.99164
O43592	XPOT	Exportin-T	-0.64415	0.000214984	0.00122552	8.54844	8.64498	8.00507	8.58054	8.43486	7.32888	9.51638	8.20931	8.50705	9.01716	9.63314	8.62525	8.82858	9.57491	8.87601	9.88568	9.43699	8.4604	9.53112	7.0612	8.85139	7.71026	9.56595	9.60812	8.88329	9.53834	8.61685	9.44351	7.81754	10.1172	9.0584	8.40285	8.84564	9.37705	8.77671	9.04658	8.71288	7.49869	9.22198	7.33943	9.64626	7.91121	8.8733	8.48581
O43597	SPRY2	Protein sprouty homolog 2	-0.246632	0.159661	0.271576	5.4654	3.66634	7.49919	5.75748	5.82274	5.94341	5.96527	5.69264	5.33464	5.12046	5.26823	5.17857	5.9243	6.19445	6.06054	5.94163	6.27851	5.5352	5.45599	5.21156	5.34165	6.98949	5.80889	5.49525	5.85112	5.31118	4.85715	5.01825	5.1084	5.71769	6.02351	5.50893	6.14691	6.1252	5.77711	6.13907	4.7367	5.94715	5.92505	6.09872	5.6276	5.74246	5.41696	3.95636
O43598	DNPH1	2'-deoxynucleoside 5'-phosphate N-hydrolase 1	0.043729	0.822425	0.882736	7.52186	8.30744	9.01702	7.50711	8.87508	8.66814	6.32174	9.06485	8.96852	7.2368	6.69761	8.24367	8.74531	10.3325	6.52001	8.43251	9.24125	8.17946	8.37114	7.85662	7.43245	6.49906	7.44262	6.43927	6.97785	8.11341	6.96633	7.6777	9.24457	8.23501	7.29302	6.67962	7.88571	11.1611	7.23746	8.45423	6.87236	9.1569	7.47253	9.57406	8.28858	9.17767	8.84007	7.51643
O43602	DCX	Neuronal migration protein doublecortin	-1.34518	5.9645e-09	1.48481e-07	8.75895	7.45126	9.82371	8.09871	7.88964	7.64696	8.15919	9.02834	9.25038	7.32649	8.39841	8.81295	8.68705	8.70619	7.59963	8.52835	9.03571	7.71844	9.11138	9.27572	7.85114	10.0614	8.68337	8.50338	8.88666	7.05191	7.37926	8.1315	8.5138	7.70899	7.85356	8.48213	9.00802	9.86323	9.27668	8.58697	8.72744	6.58885	5.80276	9.14042	7.5321	7.00975	9.23922	6.49104
O43615	TIMM44	Mitochondrial import inner membrane translocase subunit TIM44	0.0924077	0.586515	0.697729	9.30896	9.54285	9.37136	8.44421	8.22732	8.05368	8.90177	8.58153	8.71852	9.59289	7.01953	8.65389	7.86727	9.77322	8.80827	8.45359	9.16282	10.2336	9.45754	8.07986	7.95075	8.96807	9.44781	9.47795	10.7064	8.4083	9.35733	8.98807	9.02594	9.58193	8.15719	9.30252	8.43772	8.32902	8.75578	8.14928	6.5731	8.4986	9.54835	8.9352	8.02424	10.1998	9.8144	7.97739
O43617	TRAPPC3	Trafficking protein particle complex subunit 3	-0.225227	0.0380822	0.0885024	9.36895	8.57233	9.35639	9.94848	9.80723	9.94036	9.74544	9.33553	9.71282	9.21662	10.0672	9.39702	9.97223	9.23803	9.84434	10.2753	9.80852	9.37351	9.80995	8.56313	9.04266	9.24005	9.3388	9.75047	9.57189	9.82875	9.49417	9.1122	8.66375	9.83784	9.04938	8.91235	8.68315	9.90211	8.73066	9.57686	9.37631	7.93927	9.00137	8.90516	9.36164	8.94379	8.59061	9.21402
O43633	CHMP2A	Charged multivesicular body protein 2a	0.0314209	0.734087	0.817476	9.96408	9.7313	9.81898	9.13185	9.4662	8.80641	9.46816	9.12993	9.26358	9.47886	9.94456	9.14399	9.5145	9.83405	9.87012	9.7075	8.98302	9.69459	9.14933	9.62271	9.02637	9.08117	9.29829	9.06574	9.52407	8.93494	9.28417	9.24889	9.66569	8.76403	8.85732	9.34447	9.6025	10.4047	8.95234	9.44855	9.65952	9.48539	9.97926	9.15966	9.9616	10.2389	9.87685	9.84308
O43639	NCK2	Cytoplasmic protein NCK2	-0.260485	0.00344055	0.0122056	6.68554	8.22208	7.20922	7.64937	8.10658	7.89007	7.98881	7.70246	7.71383	7.18241	6.8673	7.31917	8.03625	7.26305	7.59877	7.85458	7.87112	7.59466	6.79895	7.0166	7.40025	6.93637	7.30977	7.49205	7.56691	8.23199	7.80162	8.3058	6.66151	7.92212	7.46323	7.90723	7.49467	7.53765	7.66347	8.05	7.13233	7.22077	6.37312	7.73039	8.7899	7.06267	7.72985	6.89905
O43657	TSPAN6	Tetraspanin-6	0.21417	0.197774	0.318749	6.6811	5.98773	5.72702	7.21998	6.8307	6.52785	5.1624	7.17566	6.616	6.78566	8.08714	7.23093	6.70034	7.57767	6.52286	6.6345	6.09162	6.21268	6.84941	6.63587	5.96524	6.50557	6.61373	7.86313	7.52105	7.42366	6.42898	9.0863	6.53472	6.56408	6.64616	6.05853	6.21358	5.89262	6.42537	6.30852	6.84692	6.4484	8.13972	7.87958	5.9373	6.20281	7.70883	5.30862
O43660	PLRG1	Pleiotropic regulator 1	0.221806	0.0119604	0.0344986	6.68513	6.79646	6.94112	6.60769	6.2891	6.52683	5.9604	6.57708	7.20981	6.40317	6.40294	6.91265	7.14915	6.72619	6.56073	6.65927	7.0877	7.36927	7.19774	6.73153	6.49087	6.58502	6.39066	6.90045	7.85282	7.53014	6.56888	6.79758	6.98931	6.84062	6.91123	6.72678	6.76997	6.55789	7.35864	6.84791	6.31386	6.66786	6.9627	7.67269	7.20153	6.80582	7.79994	7.11201
O43663	PRC1	Protein regulator of cytokinesis 1	-0.0781197	0.786997	0.856947	5.7078	7.55313	7.03571	5.63786	9.65525	7.77095	9.66899	9.67639	4.67902	5.78944	2.09983	9.6575	5.51388	6.91123	6.21658	9.67588	7.28675	9.70173	4.67277	6.57847	4.71639	6.35196	6.36799	5.97545	6.61438	6.52001	5.27295	7.87408	7.34017	6.64116	7.0356	6.42537	7.02874	5.57236	7.10431	6.33966	9.64528	6.67592	6.90732	6.57606	7.66478	5.861	7.01134	6.45274
O43665	RGS10	Regulator of G-protein signaling 10	0.0889441	0.539956	0.659416	6.32328	6.84006	8.06925	8.03959	8.33854	8.61805	6.26695	8.53387	7.62656	6.88776	6.70806	8.42857	8.45895	7.52512	7.93309	7.92199	8.10024	7.87373	7.30568	8.04244	6.99153	6.52731	5.56214	7.46555	6.45521	6.94633	7.6291	6.62647	7.07362	6.4055	7.39985	7.30661	6.90568	6.8986	7.67476	8.18352	7.41238	8.50857	7.09933	7.99391	7.18855	7.60403	7.37046	9.22071
O43670	ZNF207	BUB3-interacting and GLEBS motif-containing protein ZNF207	0.226673	0.150383	0.259593	9.41438	8.68531	8.97987	9.36222	9.04918	8.99301	8.2314	9.04253	9.63252	8.24625	8.24746	9.03809	9.60695	8.1455	8.37026	9.35541	9.07144	8.95777	9.60259	8.77704	6.54542	8.94122	8.01227	9.22496	9.92484	9.21562	8.719	8.7652	10.1005	7.9446	8.64865	8.7465	9.05664	8.94406	10.0164	8.39361	7.02159	9.31541	8.75013	9.31897	9.18078	8.63137	9.90522	9.32407
O43674	NDUFB5	NADH dehydrogenase [ubiquinone] 1 beta subcomplex subunit 5, mitochondrial	-0.148842	0.396061	0.532242	10.2936	9.6458	8.53603	8.28415	8.14617	7.71788	9.60863	7.83748	8.49377	9.69638	8.2792	8.29689	8.21973	9.18839	9.31132	8.82019	8.77658	10.3372	7.96502	9.01365	8.77299	9.54235	8.02689	9.28311	9.43204	8.74341	9.47152	8.86834	8.3995	9.14453	7.79981	10.0468	9.10361	8.95427	8.35795	8.43765	8.52239	8.63242	10.4124	8.28033	8.60675	8.62165	10.2162	8.04232
O43676	NDUFB3	NADH dehydrogenase [ubiquinone] 1 beta subcomplex subunit 3	-0.150816	0.356556	0.493139	11.5961	10.9615	8.8208	9.5976	10.1315	9.51934	11.2089	9.03155	9.77393	11.0327	9.4321	9.6789	10.0524	9.70359	10.5637	9.86288	9.14184	11.2987	9.0246	9.53613	10.6796	11.193	9.30038	10.6863	10.8806	10.2614	10.5943	9.75195	10.2736	10.7074	8.69781	10.1801	10.0553	9.14279	9.09897	8.5447	10.0768	10.3919	9.59427	10.1488	9.50171	8.89658	10.5766	9.69791
O43677	NDUFC1	NADH dehydrogenase [ubiquinone] 1 subunit C1, mitochondrial	-0.238555	0.0658287	0.136703	8.7418	8.1631	6.47235	7.24563	7.04294	7.04775	7.72776	6.95838	6.50746	7.62578	5.44519	6.5025	6.58068	6.58348	6.60571	6.73382	6.34115	8.27831	6.34207	6.87331	7.15125	7.64912	6.96303	7.19195	7.58253	7.19728	6.67901	6.20967	7.79822	7.15784	5.38383	7.76827	6.06493	7.35314	6.53626	6.55573	7.0112	7.25305	6.92524	7.83419	6.58577	7.27077	8.51367	5.64951
O43678	NDUFA2	NADH dehydrogenase [ubiquinone] 1 alpha subcomplex subunit 2	-0.101347	0.54471	0.663488	11.8118	10.9528	10.5328	10.6758	10.4693	10.4053	11.06	9.93604	10.4906	10.9763	9.47232	10.7151	10.4708	8.18736	10.5677	10.2124	9.16097	11.4405	9.95941	10.1552	9.56895	11.3948	8.64687	10.5091	10.9663	10.1529	10.7551	9.79229	11.5818	10.1793	8.93325	11.0231	9.62324	10.0178	10.177	9.25894	10.6979	10.3003	10.7344	10.6118	10.1725	10.4476	11.2031	10.3084
O43681	GET3	ATPase GET3	-0.798869	8.21183e-12	4.50947e-10	11.0841	10.9044	11.8627	11.7208	11.4685	11.0731	11.7763	11.6603	10.9834	11.505	11.0102	11.7188	11.5493	11.4699	11.2394	11.2672	11.9442	11.9398	11.7755	11.8829	11.3217	10.9074	11.3547	11.0693	11.2411	11.3562	11.7128	10.6551	10.3629	11.0243	11.5092	11.574	10.9631	11.8617	10.6386	12.4052	11.4738	11.4653	10.3447	10.4723	11.4602	10.9693	10.4251	11.7029
O43683	BUB1	Mitotic checkpoint serine/threonine-protein kinase BUB1	-0.231297	0.306594	0.440601	6.29966	6.27896	5.72502	5.37723	7.11516	5.20486	6.38028	5.59028	7.46128	6.4881	6.58326	9.6575	5.59152	6.79979	6.40712	5.2708	5.86348	5.74996	6.43422	7.59756	5.85335	6.4179	8.02987	6.329	7.28017	5.29613	5.44558	6.52841	5.62759	7.01708	3.501	6.36551	3.1775	6.35812	5.75773	5.62049	9.64528	4.68768	5.96156	5.75723	6.9882	6.54584	2.25389	6.06474
O43684	BUB3	Mitotic checkpoint protein BUB3	0.408643	0.00367884	0.012897	10.8585	10.5956	10.2789	10.446	9.98357	9.75626	10.1419	9.75592	10.8692	10.1301	10.0196	9.76079	10.638	11.0829	10.5808	10.6387	11.6371	10.2452	10.9325	8.87503	8.65521	10.6968	10.6652	10.8545	11.36	11.4861	10.5027	11.0238	9.01471	11.4945	10.2234	10.4791	11.134	11.6757	10.9472	9.90119	9.27396	8.98042	9.8846	9.42769	11.199	9.85706	10.7287	10.6754
O43688	PLPP2	Phospholipid phosphatase 2	0.602502	0.0136796	0.038491	4.7191	6.25104	5.84996	4.97117	5.04795	4.44589	3.95423	4.58676	6.34028	5.30263	6.60186	5.4765	5.19705	5.1474	5.02682	6.3716	6.00975	5.00166	6.39882	2.68605	5.88539	5.09858	5.43331	5.47268	5.98517	6.05486	5.93637	6.66681	5.41272	4.54273	3.27662	6.28243	5.82573	4.56223	4.69654	5.24707	5.55711	5.0753	6.38982	8.48707	5.15172	5.76226	3.89409	4.88106
O43704	SULT1B1	Sulfotransferase 1B1	0.214971	0.12493	0.225315	7.46802	7.1984	7.381	6.87082	5.41453	7.15862	6.923	7.1284	6.83455	7.10915	7.64632	7.4581	7.23086	8.3382	7.42965	6.91121	6.71002	7.00505	6.78936	7.005	5.98098	6.36836	8.11251	6.90263	7.1503	6.78049	6.82085	8.78571	6.77259	6.91089	7.28678	8.35301	7.47798	7.04015	7.04994	7.93616	8.66976	3.09008	7.19302	6.67642	6.88679	6.74069	7.37934	7.31634
O43707	ACTN4	Alpha-actinin-4	0.697044	4.61584e-06	4.65592e-05	11.2642	10.3117	11.5202	10.8031	10.8397	11.0108	10.202	11.6462	11.5064	10.3236	10.725	11.1174	12.2146	9.96103	11.2257	12.1577	11.9242	10.7786	10.9955	10.0882	9.41426	10.415	9.95323	10.5633	11.0901	11.9157	11.148	10.7861	13.4528	10.8623	13.3804	11.5317	12.0962	9.40554	13.4986	11.4868	10.6841	10.7387	10.9305	10.3487	10.8148	11.3228	11.6084	11.3839
O43708	GSTZ1	Maleylacetoacetate isomerase	-0.130816	0.352407	0.488852	6.52103	8.19651	7.03612	6.20511	7.27018	6.7491	7.46958	6.88763	7.45928	7.92599	7.03598	7.57186	7.18941	8.09115	7.16755	8.31476	7.84547	7.3025	7.54688	7.68496	7.74318	6.84555	6.81643	7.59654	7.86478	7.299	7.11802	7.01176	7.49113	7.4293	6.24773	7.68328	7.05436	9.44195	6.61183	7.6129	8.18655	7.01349	8.13261	7.00803	8.21922	8.00019	6.42772	7.46791
O43709	BUD23	Probable 18S rRNA (guanine-N(7))-methyltransferase	0.221303	0.0234398	0.0598248	7.00781	6.9747	6.89769	7.01459	6.89491	7.12766	6.58192	6.46423	6.69099	6.2828	6.31658	6.49822	6.64032	6.76899	6.60896	6.5312	7.21858	6.61978	6.60571	6.94183	5.26241	6.26565	6.46666	6.06359	6.69245	5.89757	6.55533	6.90155	6.64334	6.60531	6.87797	7.04587	6.97023	6.58304	6.90181	6.98718	5.91694	6.09242	6.27792	6.79579	7.29165	6.75681	6.35746	7.19223
O43715	TRIAP1	TP53-regulated inhibitor of apoptosis 1	0.420648	0.0152967	0.0421379	7.53311	8.37514	8.19652	7.81362	6.92143	8.03551	7.79785	8.97151	8.03002	7.06105	8.22367	9.88807	7.74395	7.57219	8.14159	7.67383	7.95544	8.64405	9.55916	9.39784	9.30387	8.03673	7.97265	7.92896	9.72164	8.23403	7.98239	7.64814	11.0446	8.59334	7.63273	8.44254	7.52235	7.45608	9.71841	6.49954	7.94458	9.0225	8.20018	8.51972	7.23073	9.74053	5.99351	7.34763
O43716	GATC	Glutamyl-tRNA(Gln) amidotransferase subunit C, mitochondrial	0.115149	0.533906	0.654606	8.24486	9.81917	8.7718	8.57355	7.34943	7.97897	7.46329	8.75218	8.30045	7.35676	5.22492	7.77399	8.01578	8.3151	7.71892	8.18493	6.96815	9.29264	9.37086	8.19876	6.27137	7.92133	7.6331	7.58716	9.20117	7.61513	8.04625	8.31423	9.05832	7.57659	6.72241	8.55263	8.60313	8.30541	9.07926	8.3579	5.70999	10.9079	8.51494	8.05033	8.08596	9.55404	8.29183	7.9826
O43719	HTATSF1	HIV Tat-specific factor 1	0.386428	0.00564069	0.0184979	8.01612	8.22564	7.20529	7.80229	7.37468	7.02386	7.10032	7.64878	8.30687	7.20015	6.18496	7.92487	7.99125	6.74427	7.07715	7.89931	8.18077	7.27432	8.23546	6.62315	6.84612	6.2766	7.50487	7.76842	8.6586	8.66865	6.43529	8.00102	7.6159	7.4597	8.17099	6.90444	7.58239	8.4167	8.13173	7.56955	6.07298	8.5641	7.42635	8.23657	8.63023	7.90157	8.0019	7.93605
O43731	KDELR3	ER lumen protein-retaining receptor 3	0.850591	0.000367405	0.00190834	5.70112	5.71803	5.58516	7.0897	5.43211	6.4897	6.2125	5.41145	5.9671	7.27616	5.51512	6.57046	6.05419	5.20368	7.028	5.56684	6.15733	6.63221	6.51924	3.88855	1.07868	7.76073	6.25101	6.58905	6.164	6.45269	6.89301	5.75156	8.13735	6.04699	6.69375	5.58789	6.20678	6.45166	5.6608	6.56927	6.55602	5.88215	8.20078	7.42532	6.48865	7.83988	6.33277	7.3754
O43736	ITM2A	Integral membrane protein 2A	-0.0770131	0.666351	0.765165	6.8726	5.93669	6.8824	7.35952	7.0683	4.97958	7.22923	6.43311	6.61427	7.03429	6.33315	5.59961	7.51637	5.87697	6.72462	6.25859	6.96727	6.27587	5.75496	7.66876	7.7975	6.32105	9.64305	6.01384	7.09465	6.19853	7.40802	6.54555	6.36338	6.21426	6.32264	6.38734	6.1933	6.36165	7.062	6.85173	6.72804	8.09527	9.68235	6.95456	7.85722	6.51335	6.74016	5.83832
O43739	CYTH3	Cytohesin-3	0.0253664	0.901208	0.934973	6.79558	6.07912	6.0027	5.90859	6.32167	6.16038	6.37154	2.63039	7.04073	6.23847	6.81356	6.25631	7.08755	6.87314	5.7308	6.09692	6.04945	6.30302	6.96395	3.61531	7.54942	7.10015	6.32299	5.87033	6.36434	6.70557	6.03462	5.27924	6.69175	6.00299	6.61094	7.95971	6.40512	6.59236	5.75854	6.67747	6.24418	6.38305	6.05904	2.64669	6.60175	6.3525	6.32305	6.5329
O43741	PRKAB2	5'-AMP-activated protein kinase subunit beta-2	-0.314806	0.00499725	0.0167409	5.40038	6.0123	6.55181	7.12661	6.72686	7.00429	6.25641	6.87567	6.43567	5.79259	6.72396	5.88399	6.56195	6.10529	5.41068	6.29786	6.55223	5.83581	6.09948	7.23141	6.30336	5.94377	4.5513	5.36056	5.77544	6.12331	5.28667	5.95691	7.13826	5.80418	7.79533	6.07172	5.94688	6.45194	6.21523	7.2101	6.51936	7.15593	4.80723	6.82475	7.15407	6.63464	7.20611	5.84808
O43747	AP1G1	AP-1 complex subunit gamma-1	-0.0385948	0.681632	0.777569	8.0207	7.83405	8.39986	8.5423	8.03333	7.67621	8.9087	8.24044	8.7999	8.77494	8.339	8.14091	8.45124	8.64833	9.07868	9.16903	9.10475	8.4479	9.19465	7.94934	7.92225	7.72107	8.35427	8.65568	8.67341	9.09381	8.28873	8.98319	8.6369	8.68774	8.30626	8.35006	7.94838	8.67911	8.5911	8.87674	8.17631	7.93533	9.19746	8.0224	8.19608	8.07612	8.79917	8.30008
O43752	STX6	Syntaxin-6	0.233978	0.0149544	0.0413415	8.24839	8.60836	8.5488	9.88005	8.84769	8.83718	8.2916	9.13481	9.15136	8.11162	7.86421	8.7019	8.95522	8.18615	8.23586	8.94457	8.26543	8.44472	8.80843	8.20499	7.97965	7.54687	8.2591	8.39974	8.78325	8.35063	8.24516	8.39062	8.84595	7.63777	8.56417	7.79726	8.48714	7.80034	8.72348	8.34809	7.49666	9.35185	7.74439	8.68559	8.68118	8.50624	9.02093	8.9229
O43759	SYNGR1	Synaptogyrin-1	-0.421384	0.142147	0.248818	12.4634	9.92156	8.0046	9.81351	12.4822	10.2403	12.1861	9.50999	8.45367	10.2346	10.0859	11.3122	11.9574	6.70591	8.90391	9.25248	7.69418	8.21582	9.1826	7.84518	13.6591	9.42977	8.54212	9.29577	7.69028	8.52581	9.95191	7.47289	7.88672	10.4005	10.5521	11.5672	8.88307	12.6789	8.35674	10.4087	11.7435	11.6453	9.56028	9.08492	10.8789	10.4038	8.32182	8.86436
O43760	SYNGR2	Synaptogyrin-2	1.19798	5.63225e-10	1.91667e-08	9.578	7.47842	8.56221	8.43919	8.37695	8.93817	9.62021	10.0274	10.1448	9.79124	9.65364	8.16693	9.30671	8.54751	9.58617	10.0616	8.52481	10.2852	9.83466	7.20707	8.56382	8.2968	9.83294	9.73638	9.65701	8.42432	9.27107	10.0187	7.45365	8.45729	7.95672	8.727	9.84009	9.4265	7.48663	8.82882	7.76704	10.4054	11.4038	9.85868	8.74838	9.27451	8.64237	7.36818
O43761	SYNGR3	Synaptogyrin-3	-0.489768	0.0976322	0.186429	10.5812	7.99421	8.05847	6.97034	11.3486	8.77489	11.8262	7.8854	6.91003	8.69564	8.59997	9.14133	11.3169	9.59155	7.68197	8.39548	6.61034	8.30004	8.06106	10.1458	13.1791	7.75733	6.88017	8.14894	8.05471	7.2777	8.77544	7.01755	7.96198	10.3024	9.05444	10.2182	7.72074	8.09447	10.8457	8.82959	10.7915	10.0531	8.33912	7.82204	9.74215	7.92134	7.3371	7.78382
O43765	SGTA	Small glutamine-rich tetratricopeptide repeat-containing protein alpha	-0.646371	1.64539e-05	0.000139584	8.06965	8.83485	9.37347	9.80581	9.48423	9.64197	8.6059	9.7498	9.29978	8.55104	8.11791	9.37448	9.76983	9.18168	8.72933	8.99609	9.56841	8.01546	9.7618	11.3537	8.66044	6.53839	8.81024	8.54887	8.54986	9.24055	8.64478	8.53755	11.1223	9.78628	9.54501	9.1836	8.12908	10.0249	8.83757	9.78116	8.749	10.8835	9.21805	10.4114	10.1553	9.00375	9.68014	9.19137
O43766	LIAS	Lipoyl synthase, mitochondrial	0.122251	0.447321	0.581603	5.73095	7.222	5.92445	5.22777	4.83378	5.86954	5.25665	5.29929	6.20684	5.30529	4.39674	6.22906	6.14084	6.2049	5.30939	5.43569	4.45329	5.57108	6.53486	5.96987	4.99454	4.82866	5.01592	5.17337	6.22707	4.58224	4.84441	5.34595	5.35849	4.29747	5.66003	5.39956	5.32762	5.81602	5.3873	5.35502	5.80305	4.63199	4.80484	5.09907	4.54196	7.13701	5.34311	5.97244
O43768	ENSA	Alpha-endosulfine	-0.266465	0.244831	0.373735	6.71292	7.07426	6.50802	8.55621	8.2608	10.4956	6.79534	9.45255	10.4975	6.54231	6.75371	9.60497	8.96962	6.46071	6.29467	8.45805	5.96442	7.53075	10.4036	5.98395	6.09224	6.97299	5.4595	7.19812	8.16328	6.13651	7.57085	6.95673	10.9683	6.53028	6.90975	7.50312	6.88647	5.61227	8.8292	8.21126	6.6312	9.52114	8.37912	8.70013	6.51769	8.39302	8.98985	7.6391
O43772	SLC25A20	Mitochondrial carnitine/acylcarnitine carrier protein	-0.163248	0.438097	0.572369	7.7127	7.41122	7.59628	5.89033	5.45103	6.29035	8.44257	6.51771	7.07912	8.86842	7.7737	6.80958	6.13023	8.14607	8.10485	6.80661	7.56577	8.7276	7.44124	6.98133	7.3844	8.67945	8.48629	8.14938	9.02958	7.24188	8.97186	8.32746	6.03206	7.76491	7.05039	8.54402	7.12947	8.09941	7.14027	7.13824	6.578	7.61226	8.05136	6.43291	6.78447	8.43943	8.92033	6.27361
O43776	NARS1	Asparagine--tRNA ligase, cytoplasmic	-0.222871	0.0817312	0.162322	10.0921	11.0436	10.5187	9.04854	9.94269	9.4607	10.1491	9.91898	10.9466	9.38607	10.44	10.1513	10.2204	10.845	10.3245	9.76647	11.6612	10.076	10.1956	10.6668	9.49955	10.4894	10.1401	10.0144	10.6598	11.2036	10.3307	10.9082	9.47372	11.7515	10.4015	10.4276	11.0313	12.046	10.6671	10.9928	9.64211	9.55767	10.2569	9.09399	11.6228	9.27647	10.0033	10.3635
O43790	KRT86	Keratin, type II cuticular Hb6	-0.722044	0.00477095	0.016068	11.8709	9.49125	9.96428	11.2139	12.0472	12.9074	11.3758	10.6002	12.6749	10.0259	11.2651	11.3377	12.8699	11.0083	10.9302	11.4661	9.77116	8.98861	10.8537	14.0856	11.8387	9.65806	8.16329	9.25354	10.428	9.66111	11.5979	10.0064	12.3372	11.4783	9.59249	10.3404	11.9971	9.89766	13.6519	11.5314	12.5713	11.8785	11.6463	12.0017	11.0591	10.0106	9.13638	12.0437
O43795	MYO1B	Unconventional myosin-Ib	0.74664	0.000128018	0.000793791	8.07772	11.4606	9.59714	9.39357	8.96365	8.37184	10.0434	9.51315	10.2187	10.6993	8.98081	8.16935	9.02792	9.42583	10.3754	10.4556	9.48793	9.23479	10.2741	9.20909	7.61008	9.56505	9.47613	10.4323	11.2463	11.0946	10.4838	10.1651	8.24636	9.44223	8.0352	9.13922	9.45902	10.0458	8.46687	9.16913	5.34108	8.0064	8.76217	8.17797	9.60922	9.52141	9.32188	9.09252
O43805	SSNA1	Sjoegren syndrome nuclear autoantigen 1	0.202796	0.343416	0.479738	4.81738	4.64076	5.76741	4.80763	5.66224	4.89222	3.0469	6.84949	7.01319	4.42177	4.70543	5.46168	6.25132	4.95408	3.23581	5.43705	5.78514	4.17104	6.26522	6.57347	5.91558	2.13705	4.92422	4.61234	5.11015	4.3624	4.5318	4.04591	5.37984	3.05165	6.08983	6.10408	4.889	5.4272	5.46419	5.35128	4.06022	7.1385	5.80679	7.1834	5.6778	4.59248	6.31385	5.38867
O43808	SLC25A17	Peroxisomal membrane protein PMP34	0.293116	0.0834276	0.164966	6.67295	6.50573	6.22982	5.00798	6.04273	6.60721	5.72439	6.78471	5.86808	7.42105	5.66713	6.43518	5.63467	6.26053	5.87783	5.31399	5.95592	7.22441	5.74472	6.60235	6.16845	6.54325	6.00395	6.65736	7.49414	6.83964	5.81734	5.21675	5.89153	6.10329	6.73506	5.61927	10.5194	6.16093	5.9075	4.65898	9.64528	6.95176	7.0398	6.35641	5.93182	6.54535	6.82651	5.57655
O43809	NUDT21	Cleavage and polyadenylation specificity factor subunit 5	0.245777	0.078965	0.157687	9.66277	9.24459	9.70701	9.84066	9.39046	9.36016	8.46027	8.84873	10.1504	8.83015	8.77889	9.09785	9.66295	9.76502	9.29932	9.93979	10.0412	9.43504	10.1347	9.45675	7.42094	9.33805	9.4641	9.50868	10.364	10.2878	9.20041	9.36065	9.34978	9.86922	9.4519	9.12417	9.59843	9.92596	10.206	9.95661	7.89177	8.44254	9.24633	9.02828	10.6696	9.5733	9.70466	10.017
O43813	LANCL1	Glutathione S-transferase LANCL1	-0.856179	6.66956e-09	1.62824e-07	10.1932	10.7528	9.19565	9.92194	10.3144	9.98195	10.9508	9.98002	10.3098	9.40814	9.7726	10.4475	10.4409	9.98954	9.49743	10.1807	10.5203	9.32831	9.78535	9.79837	11.2691	10.2124	9.94294	8.81601	9.14808	9.65004	10.0545	9.84929	9.51818	10.7926	10.6126	9.63892	9.13804	10.9853	8.98782	10.1217	11.1084	9.13124	9.60687	8.22412	10.0575	9.04225	10.6053	8.60229
O43815	STRN	Striatin	-0.0485001	0.508059	0.633789	7.72362	7.91895	7.97049	7.97278	7.83278	7.89978	7.68342	8.08226	7.71295	6.85846	7.81765	8.00658	8.27415	7.70988	8.05954	8.19861	8.14865	7.93299	8.46481	7.2641	7.41311	7.41027	8.21238	7.96234	8.36616	8.13723	7.8975	8.168	7.96551	7.92788	8.22391	7.70852	7.93836	8.82376	7.72192	7.92835	7.81756	7.74194	7.46937	7.95509	8.27914	7.43999	8.6137	8.16263
O43818	RRP9	U3 small nucleolar RNA-interacting protein 2	0.524121	0.00731109	0.0228842	8.85336	8.92506	8.28683	7.25843	7.62535	7.64313	7.7635	7.83059	8.93775	8.38745	7.76695	7.63652	8.80349	9.06153	8.43655	8.22505	8.54414	8.19978	8.28544	7.27548	6.26318	8.16871	8.21517	8.27661	9.6536	7.79111	7.92975	8.79841	8.76087	8.76605	7.03016	8.56578	9.32672	8.8325	8.58566	7.62239	6.30139	7.83625	8.21838	7.11244	8.51328	7.20284	9.31602	8.37884
O43819	SCO2	Protein SCO2 homolog, mitochondrial	0.39851	0.00897067	0.0270646	8.76771	8.71164	7.7069	7.01598	7.59205	7.83623	8.45844	7.78257	8.39767	8.49417	6.8686	7.38445	7.14215	9.33787	8.24983	7.98536	7.54509	9.83246	7.81208	7.24896	7.29521	9.78557	8.2815	8.74975	8.19956	7.13815	7.44827	9.11786	5.61578	8.18147	7.36946	7.72033	7.05344	7.54115	8.34665	8.10825	6.48426	7.40999	8.20788	7.35707	7.60435	7.62808	8.69783	7.53552
O43822	CFAP410	Cilia- and flagella-associated protein 410	-0.550467	6.7642e-07	8.91339e-06	5.84303	5.95112	6.29354	6.70452	6.56195	6.4465	5.98141	6.20633	5.69246	5.82127	6.44238	6.41453	6.75878	4.80914	6.61924	7.06526	7.20948	6.71973	7.11833	6.25167	5.86067	6.35582	6.76373	6.07229	6.56364	6.80617	6.44381	6.28728	5.40596	6.04028	7.4312	6.45567	6.56027	5.77872	5.89164	5.34411	6.06485	6.65259	5.13978	5.65734	5.80657	6.3699	5.28738	5.86989
O43823	AKAP8	A-kinase anchor protein 8	0.585291	0.000884032	0.00399772	8.89098	8.31217	7.70646	7.47174	7.90038	7.44734	7.14438	8.18316	8.35015	7.59237	6.54725	8.36535	7.79219	5.95541	7.55403	7.71696	8.1312	8.60794	8.20736	7.05631	6.73039	6.70472	7.17493	7.62105	9.26421	8.22621	7.5641	7.23498	8.20642	7.01407	7.52335	7.90274	7.81517	7.46826	8.35137	7.76067	5.85986	9.42021	7.65308	8.63367	7.95531	7.17711	7.95586	8.37202
O43824	GTPBP6	Putative GTP-binding protein 6	0.0577842	0.752622	0.832249	6.78001	9.54076	6.9029	4.77684	5.82543	6.44369	5.88387	5.23893	5.61807	9.15527	3.97662	6.30042	3.84756	8.53453	6.85591	6.31731	8.11756	7.7294	7.6792	6.47281	5.47287	7.5558	7.23238	6.87989	8.06284	6.78658	6.16525	8.37975	8.01812	7.44932	6.70039	6.4774	6.79501	6.39826	6.1246	5.2321	7.83567	6.90949	6.68106	6.7026	6.52804	8.46596	6.73644	6.82216
O43826	SLC37A4	Glucose-6-phosphate exchanger SLC37A4	-0.017649	0.88784	0.926357	7.77099	8.17932	7.6081	6.51413	7.35712	7.3715	7.8507	7.66011	7.72168	7.99281	7.48344	6.88784	7.41834	8.17923	7.75066	7.72577	7.11254	10.8686	7.69379	7.59995	7.18264	7.12302	7.13118	8.30637	7.33145	7.26884	7.86383	7.7584	6.27081	8.03624	6.96548	7.88073	8.01337	7.91578	7.78718	7.66681	7.17805	8.6345	8.0898	7.41317	7.73978	8.56857	7.78815	7.23744
O43837	IDH3B	Isocitrate dehydrogenase [NAD] subunit beta, mitochondrial	-0.227957	0.211721	0.334772	9.20712	9.10556	8.13355	6.75862	8.19585	7.09449	9.75098	7.74756	7.91975	8.75385	6.73262	7.69108	7.82319	10.083	8.38987	7.59024	8.10325	9.47148	7.87244	6.71983	9.81566	8.50307	8.4486	8.23699	9.04929	7.40749	8.65023	9.34558	7.9612	9.06917	7.54528	8.9798	7.85714	6.86255	8.39159	7.76704	8.11934	7.03281	8.71537	7.59762	8.98988	9.07221	9.60866	6.94404
O43847	NRDC	Nardilysin	0.335946	0.00693403	0.021887	7.16255	7.64049	8.95503	8.32541	8.04236	7.83511	8.3687	8.19783	8.37377	7.88557	8.14891	8.42926	8.71841	8.31026	8.4715	8.68853	9.02039	7.65523	9.00915	8.73182	6.76358	6.79494	7.17255	8.64428	8.02294	9.31185	8.38999	8.38209	8.15654	8.79524	8.3194	7.32974	8.773	9.33716	8.33274	9.75652	7.23916	7.70787	8.54886	8.01338	9.34811	7.96909	7.93786	9.05797
O43852	CALU	Calumenin	0.347872	0.0971402	0.185676	10.2776	11.2575	11.5753	11.7503	11.4598	12.2129	11.1501	12.5105	11.6079	12.4685	10.501	12.3429	12.4045	9.73183	12.0083	11.7511	10.6882	11.4691	13.4236	11.1602	9.45738	11.7709	11.0463	11.6766	11.476	10.6759	11.9195	10.6123	13.347	11.385	12.2404	11.9287	11.746	10.6882	12.04	11.8869	9.20967	12.8979	11.505	12.8249	10.5892	12.6676	10.9512	12.3134
O43854	EDIL3	EGF-like repeat and discoidin I-like domain-containing protein 3	0.20039	0.16582	0.279463	7.50609	6.15122	6.96334	6.98672	7.75266	7.4743	8.79436	7.11868	6.82565	6.5822	7.15178	6.7598	8.29635	7.38766	7.11189	6.837	6.57598	7.30653	7.27087	8.0471	9.48142	7.14469	6.69128	6.72793	6.89905	8.34279	8.92015	7.33322	9.04814	7.83734	7.83159	8.40543	8.45389	6.97862	7.09617	7.88331	9.04227	7.74977	7.62772	7.57662	7.39921	7.14524	7.02168	6.54535
O43861	ATP9B	Probable phospholipid-transporting ATPase IIB	0.0867752	0.440942	0.575045	6.32134	6.6617	7.68247	5.69537	6.65339	5.22887	7.22273	6.93096	7.27111	7.76603	6.6766	6.30371	7.09183	7.69614	6.91173	7.08972	7.08933	7.10594	7.24749	6.03521	6.70959	6.48227	6.18293	6.38006	6.54313	6.24247	7.15542	6.51639	6.50643	6.69267	7.36415	6.57716	6.17859	7.07631	6.62705	7.14979	6.62075	6.26061	7.20228	6.30146	6.67985	6.86523	6.81363	6.74291
O43865	AHCYL1	S-adenosylhomocysteine hydrolase-like protein 1	-1.02705	1.99308e-08	4.17802e-07	9.90728	8.38758	9.24181	8.49344	9.22801	9.47875	9.74297	9.42205	9.98469	9.60215	9.36364	9.29598	10.0781	8.88689	9.50591	10.2152	9.80629	9.26761	10.3583	8.20245	9.36247	8.50755	7.39882	9.07171	8.93872	10.2276	8.97255	8.87853	8.02447	9.01553	9.40007	9.68874	9.42202	10.0129	8.76335	9.92791	9.02342	9.05802	8.27435	8.6582	9.43486	9.89121	7.5796	8.44327
O43866	CD5L	CD5 antigen-like	0.440505	0.156305	0.26738	5.10967	6.802	6.31818	10.1093	7.58289	8.26869	8.39504	8.09258	6.91295	7.81515	9.73512	7.56828	7.96685	10.2983	7.16339	7.82514	8.65943	6.432	5.79047	4.18716	8.96697	8.90891	8.74492	9.04801	5.85035	7.64424	8.50919	8.40933	9.71815	8.63702	7.72854	6.78844	8.61596	8.48012	6.26031	5.2607	7.86109	8.36279	9.58875	7.10993	7.14543	6.78358	11.5748	6.44913
O43896	KIF1C	Kinesin-like protein KIF1C	-0.0306449	0.796728	0.864472	6.3706	6.92751	6.16363	6.044	4.59051	7.44556	5.29006	5.77156	5.75894	5.29371	5.03747	5.99747	5.60926	5.36732	6.42084	6.51332	6.80217	5.54197	5.85561	6.6294	5.47827	5.59901	4.8357	6.08104	5.25418	6.28998	6.15523	6.94872	6.38297	5.87025	5.89974	6.17089	6.07964	4.78291	7.16536	7.36421	5.70224	6.8465	5.48046	6.16357	6.30135	6.21355	6.4376	6.08623
O43903	GAS2	Growth arrest-specific protein 2	0.223232	0.465611	0.596633	5.4263	7.75892	9.68506	5.33174	5.25403	7.10182	4.69265	5.993	7.83107	6.42934	9.65869	9.6575	5.81108	9.67991	9.68159	5.98314	6.18344	4.04933	6.47925	6.37278	4.88331	9.66267	7.4388	6.42628	6.71189	5.77468	4.88764	6.31367	4.93694	3.63839	5.76298	6.0648	9.68599	9.67494	9.68796	5.25643	5.5655	1.86835	6.09088	4.78375	7.90389	2.10466	7.19884	9.67693
O43909	EXTL3	Exostosin-like 3	-0.221607	0.156322	0.26738	6.75215	6.22011	6.23272	6.61011	5.97083	4.9589	5.03504	6.08506	6.03915	6.05144	5.55874	6.22949	5.63762	5.34827	6.41078	5.98921	5.87006	6.2906	5.10584	6.9229	9.64266	6.99469	4.70331	6.13083	5.75178	6.49317	7.52982	5.78805	5.63379	6.13137	6.06502	7.35613	5.76931	6.88007	5.97325	7.07027	4.95165	6.22894	5.73121	5.46863	6.76256	5.46353	4.45511	5.86735
O43913	ORC5	Origin recognition complex subunit 5	0.558976	7.32097e-05	0.000496264	5.76224	8.11802	6.33118	6.1267	6.8253	7.724	6.4857	6.66391	7.73869	7.64023	6.32268	6.1525	7.54141	7.64175	7.88285	7.56251	7.81653	7.33169	7.65214	7.53065	5.80137	8.16989	7.3845	8.18626	8.05002	7.41046	6.74008	8.45963	7.58193	7.84271	6.04641	6.56344	7.66515	7.07536	7.46357	6.85987	5.88144	6.78908	6.66536	6.53997	8.01588	6.63908	7.84738	6.99784
O43914	TYROBP	TYRO protein tyrosine kinase-binding protein	0.418545	0.107661	0.200726	7.54883	5.69375	9.61639	6.11661	8.20922	8.62315	7.88766	8.46466	7.11557	7.01909	7.82015	7.31734	10.0125	7.89896	7.94424	7.6455	7.21731	8.08878	8.53813	5.39699	5.55493	5.52896	7.46372	6.75586	7.31916	8.20845	8.63818	5.52789	5.45049	6.52769	5.11384	6.17146	7.46021	5.03032	7.35638	8.67035	7.12608	9.26225	6.73814	5.53486	5.53268	8.52783	7.2649	7.61926
O43920	NDUFS5	NADH dehydrogenase [ubiquinone] iron-sulfur protein 5	-0.377617	0.0188018	0.0498503	10.8502	9.87389	9.23323	9.18583	9.04836	9.47519	9.54905	8.00345	9.27062	9.28543	8.05622	8.90489	9.81017	7.51322	9.3469	9.21333	7.98481	10.1998	8.67113	7.90142	8.12135	9.24087	6.6532	9.29487	9.59768	8.88646	9.61257	8.15154	8.93363	8.73357	8.00894	10.3598	8.93142	7.80601	8.93891	8.75739	9.81463	9.02489	8.65686	9.06361	8.96576	8.4522	9.34048	9.05595
O43924	PDE6D	Retinal rod rhodopsin-sensitive cGMP 3',5'-cyclic phosphodiesterase subunit delta	-0.668281	3.86026e-07	5.56101e-06	6.653	8.4889	8.08439	7.76994	7.73287	8.07085	7.17993	7.18362	7.21815	7.44686	7.44825	7.56134	7.95596	7.68262	7.52529	8.00569	8.34627	6.40396	7.80979	8.14542	7.90483	7.15178	7.09263	7.00157	7.44909	7.85004	7.26162	7.4022	7.4312	7.88142	8.15596	6.77239	6.83771	8.86429	7.55568	8.33163	8.04442	6.48916	6.31261	7.00484	9.61606	7.50065	7.3816	7.51138
O43929	ORC4	Origin recognition complex subunit 4	0.219407	0.0931601	0.179449	7.44874	7.94238	6.9556	5.42278	6.13264	5.91019	6.15318	5.77425	7.08914	7.15807	6.66227	5.49779	6.94672	7.51725	6.45817	6.69127	7.27957	6.58427	7.22129	7.24261	6.4069	6.24294	7.24655	7.45934	7.32416	6.87947	5.76781	7.5665	6.99469	7.41946	7.13026	6.76767	7.47977	7.63959	7.53923	6.70276	5.18499	6.27168	6.82454	5.08526	8.31219	6.54488	6.56096	7.44448
O43933	PEX1	Peroxisome biogenesis factor 1	0.209507	0.0863828	0.168872	6.65564	6.83613	6.0684	7.11799	6.78748	7.213	6.55827	7.13534	7.09355	6.85886	6.60521	7.54963	6.82174	7.36617	7.47455	7.03309	7.90399	7.88228	7.48387	6.90181	6.36318	8.56274	7.04027	7.71564	8.26141	6.6122	7.34578	7.50114	7.00971	7.06619	7.07967	6.90526	7.39891	7.88941	7.18547	7.54943	6.12605	6.55731	6.89975	6.81851	7.51832	7.82958	7.67722	7.24874
O60216	RAD21	Double-strand-break repair protein rad21 homolog	0.25902	0.0203918	0.0532971	8.92541	9.29885	8.62886	8.71885	8.77765	8.08155	7.91152	8.76556	9.28966	8.62085	7.50168	8.78665	8.88214	8.21586	8.25273	8.55306	9.08312	8.92191	8.72517	9.08444	6.94212	8.94923	8.91328	8.60788	9.22408	9.73757	8.47368	8.84996	8.6376	8.58608	9.05131	8.23117	9.37612	8.13298	9.05488	8.72456	7.67701	8.90326	8.51162	9.15219	9.36063	8.502	9.55025	9.1934
O60218	AKR1B10	Aldo-keto reductase family 1 member B10	0.81928	0.00796307	0.024515	7.09745	12.2514	7.33519	6.15885	9.18336	8.59464	8.77599	8.53048	9.16751	5.68974	7.45657	8.98703	6.45683	7.19722	10.3491	8.0314	9.27678	6.89979	5.97293	8.15507	9.41682	10.4191	6.92739	5.83522	10.2008	5.61637	9.03627	5.77069	8.84664	9.44884	8.96851	6.17547	9.38227	6.6282	7.98548	7.67759	9.01696	5.21089	13.2949	11.6156	6.11903	8.88868	6.67308	8.02959
O60220	TIMM8A	Mitochondrial import inner membrane translocase subunit Tim8 A	0.225034	0.166946	0.280846	8.75026	9.44415	9.08542	8.62649	9.42262	9.37836	7.88287	11.1307	11.0273	9.20337	7.95513	10.6345	9.36721	9.64574	8.76046	9.11199	8.43309	9.51141	9.82736	8.16299	8.47714	8.86889	8.57478	9.09144	10.2377	8.68376	8.60503	9.78171	9.27598	8.00449	8.40125	9.19123	9.20411	8.80459	10.1845	8.74207	8.25912	11.1678	10.0937	10.3215	8.75513	10.2233	10.7921	9.06417
O60229	KALRN	Kalirin	-0.172276	0.066544	0.137862	6.73691	7.30445	7.27748	7.36792	7.21863	7.40596	8.03466	7.29891	7.49499	7.75397	7.22245	7.88624	7.65269	7.42139	7.05921	7.50181	7.12068	6.65525	7.35561	7.966	7.6136	7.56951	8.68748	7.18186	7.62894	7.7004	7.58649	7.93902	6.4649	7.48	7.371	8.4563	8.39453	6.89133	7.16758	7.30108	7.49269	7.24318	6.67267	7.55969	7.04794	6.5934	7.23156	7.06219
O60231	DHX16	Pre-mRNA-splicing factor ATP-dependent RNA helicase DHX16	0.529975	1.80217e-05	0.000149667	7.09277	7.29184	6.91951	7.32708	7.06618	6.62139	7.16809	7.04071	7.69645	7.19617	6.42568	6.63216	7.8842	7.89308	7.51159	7.44642	7.63184	7.19867	7.58878	7.21183	4.848	6.80678	7.74299	7.51492	8.23434	8.19063	7.22196	7.98088	7.60091	7.67755	7.14175	6.6425	7.98009	8.13242	7.55081	7.32156	5.50552	6.78603	7.50214	7.12639	8.60929	6.75292	7.94182	7.98764
O60232	ZNRD2	Protein ZNRD2	0.277005	0.139418	0.245061	7.3891	7.02977	8.87873	8.0811	7.73745	9.09152	7.30207	7.90269	8.06512	6.14081	7.25166	8.64343	8.66933	7.01791	7.04488	7.73143	8.02643	7.44997	8.9871	8.43971	7.19978	7.12253	6.59963	8.25469	7.61011	9.18354	7.32113	6.71023	10.272	6.36606	6.52944	7.79456	6.90338	7.82204	8.0919	6.62627	7.38552	10.3311	7.7256	7.01833	8.26156	8.59024	8.73269	9.40776
O60234	GMFG	Glia maturation factor gamma	0.591286	0.0027906	0.0102965	6.22151	6.37373	9.13534	7.79293	8.72211	8.7915	8.94787	8.72084	7.84925	7.76514	11.3302	8.36001	9.27452	7.28013	10.0084	8.94228	7.83955	8.24569	7.81438	8.66524	7.76445	4.87805	9.306	9.11542	6.74089	8.72296	9.32348	7.61851	8.25067	7.4935	7.33915	7.23697	7.78327	8.92354	8.11757	8.29199	11.1187	9.04761	9.21427	10.2219	8.55533	7.88913	8.99152	8.69476
O60237	PPP1R12B	Protein phosphatase 1 regulatory subunit 12B	-0.0170825	0.902609	0.936043	6.98849	5.8016	7.27624	6.16018	6.73489	7.64995	5.7253	7.9428	7.05266	6.86167	6.99368	6.60934	6.92512	7.08433	6.84819	7.42034	6.68048	5.90315	6.91641	7.47762	7.49168	7.35836	5.13102	6.74638	6.52559	6.6993	6.83852	5.9175	6.82951	6.35836	11.6304	6.78086	6.37957	6.19254	7.02677	6.51697	6.33466	7.82835	6.80385	7.74931	7.05695	6.50708	7.52017	5.37897
O60238	BNIP3L	BCL2/adenovirus E1B 19 kDa protein-interacting protein 3-like	-0.263358	0.101756	0.192323	5.6918	6.19105	6.75213	7.35239	6.3534	5.63222	6.07577	6.13745	6.35628	5.80325	6.76465	5.99182	6.76559	5.81684	6.54988	6.41623	5.54104	7.0589	6.31746	6.08322	6.28055	5.67626	5.78387	5.01357	5.98964	5.76118	4.85223	4.39727	9.19546	4.75049	6.97543	5.27185	5.96573	3.77123	5.84483	6.21432	5.26146	6.68617	4.4415	5.39446	6.44089	7.01481	6.13031	5.87389
O60240	PLIN1	Perilipin-1	0.358845	0.0316166	0.0762829	6.14403	5.94265	5.3131	5.68835	6.07214	7.10182	6.02072	6.24418	6.15635	6.27148	6.36267	7.74543	6.53203	6.32784	6.10444	6.72184	5.67566	5.84825	6.02378	5.88416	6.83455	6.33322	6.54745	6.42628	6.57381	6.99218	6.01811	6.62419	6.03983	5.49579	5.57003	6.13933	5.73191	6.19645	5.86522	5.76878	7.4251	6.65352	5.82999	7.47431	6.36228	8.00839	6.05411	5.27224
O60241	ADGRB2	Adhesion G protein-coupled receptor B2	0.026374	0.889545	0.927539	6.39665	6.31586	6.1924	8.04254	4.55929	5.38817	6.4623	5.83311	6.24792	7.12747	8.01794	7.33552	4.34948	8.07842	6.90177	6.80205	6.30957	7.81779	6.87003	6.63921	3.73433	6.95718	4.92718	7.43971	6.62875	7.02488	6.66723	7.60288	6.83808	6.22037	6.3265	5.59964	5.60213	6.55202	6.21155	7.31866	6.2003	6.3318	6.43626	6.51271	6.10475	6.7134	5.30855	5.82225
O60242	ADGRB3	Adhesion G protein-coupled receptor B3	-0.172997	0.156641	0.267834	6.25544	8.52644	6.01405	5.87492	6.46346	5.94053	7.92447	5.67172	6.76544	5.85289	5.61763	6.20484	7.28358	6.80002	6.56845	6.14707	6.86395	6.25046	6.69756	7.43303	7.15601	6.34744	6.86245	6.0019	6.37345	7.01159	6.45119	6.5817	5.91515	6.8302	6.38654	6.61482	5.88184	6.62157	6.33614	6.6072	7.14719	6.51978	5.3796	4.93704	6.54037	6.74861	6.42348	6.07147
O60244	MED14	Mediator of RNA polymerase II transcription subunit 14	0.420404	0.00285922	0.0105046	7.00532	6.81309	7.02242	6.40506	6.43093	8.40398	5.78976	7.08109	7.58137	6.97097	5.80021	6.51459	6.69342	6.80294	6.933	6.21778	7.82973	7.10992	6.95731	5.15216	8.58697	6.48437	6.79559	6.94439	8.01821	7.05704	6.40382	7.02918	6.59582	6.82406	5.82341	6.77707	7.03195	7.51082	8.17503	6.87851	6.96181	5.96716	6.3737	5.0957	7.87079	6.27487	7.24375	7.49339
O60245	PCDH7	Protocadherin-7	-0.186113	0.145374	0.252992	5.62322	8.1331	6.51515	7.90171	6.72733	6.05684	6.65647	7.31228	5.7761	5.13762	6.6233	7.49411	6.45364	6.5981	6.76181	6.01851	6.03597	6.19176	6.21773	6.94279	6.38247	6.52843	6.28447	5.48833	6.17598	6.90772	5.04162	5.24583	6.67737	7.15992	7.20938	5.69185	5.47035	5.55332	8.27139	7.08566	6.52382	6.46522	5.06796	6.56604	6.36386	6.11233	7.37545	6.55218
O60256	PRPSAP2	Phosphoribosyl pyrophosphate synthase-associated protein 2	-0.612921	8.3497e-08	1.47536e-06	8.31763	9.21153	8.12564	8.05579	8.41642	7.93684	8.35357	8.13301	8.50175	8.37919	8.09373	9.04172	8.07615	8.14981	8.19586	8.57863	8.72688	7.65099	8.15759	8.59381	8.26115	8.20356	8.68447	9.2875	8.54114	8.65701	8.20023	9.45021	8.18829	9.51311	10.1474	8.55331	8.86224	9.73495	7.63564	8.77034	8.90517	7.76883	8.65831	8.33322	9.88349	9.07521	9.20607	8.46272
O60260	PRKN	E3 ubiquitin-protein ligase parkin	-0.27252	0.0126227	0.0359852	6.20553	6.74486	6.03846	6.30482	6.35333	6.28518	6.71606	5.84008	6.03839	6.42665	7.29633	5.33261	6.49217	6.71795	7.26073	6.38302	7.14743	6.30398	6.12766	6.75002	7.20747	5.72517	6.58066	7.12341	6.43446	6.27196	6.22961	6.59408	6.49311	6.65448	6.65314	6.5305	5.69023	5.90208	6.26722	6.38021	7.31988	7.0062	6.29919	6.36593	7.25269	6.16689	6.73002	6.10527
O60262	GNG7	Guanine nucleotide-binding protein G(I)/G(S)/G(O) subunit gamma-7	-1.78806	1.05987e-09	3.23628e-08	12.8725	9.74319	9.01546	9.42403	11.2234	11.7604	11.0878	9.26089	6.95796	9.9942	8.06493	10.6972	11.1051	9.71249	9.47419	9.68451	7.36751	9.07128	9.59028	7.53825	11.602	9.3713	8.46682	8.07555	8.57389	8.78292	10.8757	6.94305	9.68255	11.0635	7.21072	11.4632	7.69739	8.50922	6.79665	11.5252	12.5281	9.61107	7.5214	9.13665	9.50623	9.83571	8.26789	8.11039
O60264	SMARCA5	SWI/SNF-related matrix-associated actin-dependent regulator of chromatin subfamily A member 5	0.341622	0.0191859	0.0507092	9.19143	9.37664	8.94577	9.80964	8.43096	8.25369	8.68084	8.27709	8.98023	9.55112	8.2416	8.26483	9.21989	8.81042	9.38585	8.98124	9.7322	9.67294	9.55111	9.20033	6.87972	9.22214	9.72596	9.68637	10.4551	9.35036	8.79552	9.72643	8.49986	9.13121	8.75011	8.72836	9.43642	9.29716	9.47838	9.1631	7.76401	7.6933	8.65342	7.68964	10.1289	8.47495	9.36054	9.13771
O60266	ADCY3	Adenylate cyclase type 3	0.164186	0.278563	0.412156	4.92046	4.38968	4.62782	4.6052	5.68583	4.08431	4.7597	3.63516	4.74231	3.86245	5.8077	4.63964	5.50098	4.56769	4.06561	5.3813	4.02361	4.43432	5.21709	4.50856	4.80005	6.24685	5.84295	4.71605	3.95636	5.03718	5.17065	4.68088	5.35308	3.9217	3.5947	4.3567	5.69292	5.18822	5.32262	4.94177	4.46655	5.39534	6.03576	4.92037	5.01928	4.18363	5.33912	4.86374
O60268	KIAA0513	Uncharacterized protein KIAA0513	-0.363019	0.0296504	0.0724161	7.92346	6.15781	7.39651	6.85341	8.71794	7.61394	8.84327	7.02191	6.54447	7.60282	7.47122	7.59207	8.30421	7.85696	7.23584	7.53392	7.35875	6.36883	6.99441	6.2278	9.00313	6.98493	5.69604	6.54768	8.62218	7.01322	6.85405	6.34092	7.0329	7.28723	7.86165	7.94772	7.24506	7.16032	5.63778	7.27897	8.13021	7.21198	7.12182	6.54306	7.06645	6.81762	6.83557	6.11469
O60271	SPAG9	C-Jun-amino-terminal kinase-interacting protein 4	-0.00576489	0.955301	0.971733	7.85415	7.69788	9.06726	7.85418	8.03117	8.86567	7.92943	8.69934	8.29359	8.38261	7.32172	7.95043	9.17428	7.68941	8.32904	9.11525	8.12551	8.57542	8.72001	8.32637	7.39066	7.22162	7.37758	8.09066	7.95519	8.57273	8.00467	7.5812	9.88293	7.27739	8.73781	8.09644	8.08833	8.05281	8.64987	8.69605	7.55667	8.823	8.54135	7.95624	8.45197	8.96813	8.32058	8.73726
O60279	SUSD5	Sushi domain-containing protein 5	-0.02961	0.878594	0.920393	6.73609	6.18212	6.73957	7.0872	7.52027	6.5439	6.27987	7.21307	7.33055	6.49056	7.31904	7.03901	7.04244	6.34864	6.35054	6.46171	6.94295	6.68834	6.59929	7.55371	6.4328	6.06045	9.64305	6.4143	7.08105	6.67095	6.23919	6.08995	4.52588	6.20664	6.8347	6.28302	5.93784	5.54573	6.18012	6.62096	9.64528	7.40062	6.63916	6.28656	7.24968	7.16572	5.9574	6.20733
O60281	ZNF292	Zinc finger protein 292	-0.043715	0.789034	0.85824	4.88391	5.79319	6.91056	5.90509	5.92192	6.00709	5.49855	5.75389	7.1476	5.62646	7.0852	5.38539	6.1921	5.5604	5.55693	6.16937	4.65321	5.74579	5.55342	5.07577	5.54843	5.02181	5.45805	4.46832	5.77903	6.32946	4.75361	6.12892	5.04018	4.87996	5.26945	6.01378	4.70285	3.95686	5.4801	6.00698	7.61069	5.64815	4.2435	6.26219	5.89068	5.72932	6.02867	6.11929
O60282	KIF5C	Kinesin heavy chain isoform 5C	-0.422317	9.09623e-05	0.000594804	10.2655	10.1909	10.0425	10.1221	10.4784	10.3474	10.713	10.2222	10.0468	9.86271	9.94295	9.92815	10.4241	10.2464	10.0909	10.5182	10.6423	9.60333	10.1986	12.0132	10.6694	9.58322	10.1731	10.134	9.57074	10.0707	9.93154	10.742	9.96328	10.3056	10.7566	10.4506	10.1663	10.9242	10.4121	11.1133	11.0838	9.41388	9.90955	9.82538	11.6501	9.72311	10.7201	10.7932
O60285	NUAK1	NUAK family SNF1-like kinase 1	0.288786	0.341221	0.47687	5.15071	6.44531	7.23306	7.82237	6.69439	9.65767	5.52011	4.83508	3.89286	6.01513	5.26942	9.6575	10.1327	9.67991	5.97699	9.67588	7.7946	9.22855	5.84065	6.26413	7.05525	5.53585	7.76208	6.00582	6.87282	7.04562	6.98945	5.76551	9.68269	4.53175	5.03438	5.62777	6.41311	6.11867	6.95209	6.53652	3.43817	4.90396	4.07245	7.74351	5.95876	5.34314	9.68897	9.67693
O60287	URB1	Nucleolar pre-ribosomal-associated protein 1	0.442899	0.00146063	0.0060496	7.38868	8.32422	7.5113	5.81927	7.06998	7.29921	6.93294	7.01854	7.65513	7.48578	6.49911	7.2444	7.73719	8.60481	7.67688	6.58541	7.87805	8.00426	7.55906	8.0521	9.64266	7.68818	7.65575	8.08486	8.54711	6.76821	7.02581	8.10447	8.0873	7.45073	5.89205	7.02644	7.93321	7.76687	8.10066	7.12277	9.7402	7.15068	7.70743	7.31708	7.97354	6.89361	7.6139	7.29824
O60291	MGRN1	E3 ubiquitin-protein ligase MGRN1	-0.106532	0.25414	0.384693	7.7469	7.61725	6.53002	7.6719	6.94296	7.31317	7.31539	6.93957	7.2466	7.40064	6.93435	5.74212	7.04584	6.71964	6.80656	7.24835	7.44552	7.11099	7.28767	7.95797	7.07289	7.01938	7.27126	7.05191	6.82645	7.0431	7.58395	6.84767	8.36121	6.86035	6.67304	6.99095	7.25545	7.284	7.18752	6.9846	7.06341	7.06832	6.53602	8.32846	7.10526	7.03259	7.59581	6.7733
O60292	SIPA1L3	Signal-induced proliferation-associated 1-like protein 3	0.269786	0.10089	0.191204	5.90139	5.77819	6.42224	6.38904	5.51831	6.76193	4.17419	5.97385	6.26306	5.53091	5.64542	5.56535	6.78119	5.89402	5.91429	6.28529	5.83658	5.68647	5.63114	6.06373	7.03244	6.51697	6.70792	5.59742	5.20512	5.20534	6.36972	5.94535	7.22677	6.50214	6.59383	5.95829	6.47478	5.4945	5.11989	6.50993	6.86995	6.29842	5.42169	5.27027	6.22097	6.25635	6.81488	6.20783
O60293	ZFC3H1	Zinc finger C3H1 domain-containing protein	0.0458821	0.783486	0.854877	8.84677	6.01851	5.3051	4.9296	6.1892	5.12077	5.8152	5.70515	5.62585	6.34675	5.55728	5.84122	6.30729	5.69848	6.11887	4.87813	5.6258	6.44477	6.45395	6.28317	6.77433	5.11013	5.95236	6.05223	5.7763	6.58491	6.16762	5.8732	4.3418	6.2388	6.22071	5.58994	5.62515	6.05576	5.88075	5.79767	6.7545	5.85223	5.14337	5.9114	5.83976	6.21057	6.66648	6.18299
O60296	TRAK2	Trafficking kinesin-binding protein 2	0.0184216	0.9288	0.953421	2.14576	1.19496	2.36161	3.15713	2.99749	2.77819	2.32758	3.02573	0.051542	3.18441	0.816404	3.30228	2.19279	2.98541	2.60749	1.04157	2.29421	3.96407	2.12779	0.451992	2.69382	3.76627	2.94006	2.53402	2.31	2.55759	3.29755	3.09774	1.9261	2.35266	3.85312	3.31516	2.33493	2.06231	2.85675	3.45243	3.15745	3.34358	2.947	4.04969	3.09957	1.59641	4.57968	4.41458
O60299	LZTS3	Leucine zipper putative tumor suppressor 3	-0.0592361	0.63332	0.737353	7.12882	6.14	6.16265	6.01078	5.98948	6.24687	6.73862	5.51718	5.2438	6.08751	5.99819	5.90134	5.71248	6.5298	4.20434	5.48486	6.1527	5.32046	6.37875	6.60638	6.38455	6.05005	6.06644	7.24188	6.80937	6.31141	5.41682	6.10861	6.32179	6.41728	6.23736	5.04297	5.74402	6.10735	5.46794	6.47942	6.60283	5.78903	6.22759	5.77288	5.20586	6.17888	5.61896	6.09813
O60306	AQR	RNA helicase aquarius	0.47661	0.00019748	0.00114118	7.70141	7.9594	7.5796	7.15287	7.09729	6.73851	7.20687	6.93609	7.69432	8.26238	6.86681	6.29662	7.49558	7.28111	7.57802	7.32687	7.92573	8.35519	7.58668	7.36317	10.569	7.16538	8.18307	7.82654	8.82133	7.83435	7.51451	7.4791	7.70493	7.5289	7.54263	7.56345	8.02412	8.38831	7.60761	7.75977	6.30921	6.8598	7.29889	6.35149	8.83991	7.51852	8.14383	8.0041
O60307	MAST3	Microtubule-associated serine/threonine-protein kinase 3	-0.0491738	0.703254	0.794699	5.84945	5.27678	6.05491	5.41475	5.92639	5.80073	6.33652	5.52634	5.69516	5.26398	6.65616	6.36967	6.37147	4.95631	6.55467	5.57952	6.02237	6.22834	5.86085	5.7551	6.08744	6.81693	4.82131	5.74616	5.29545	5.87866	5.54527	5.59623	5.87585	5.32929	5.90153	5.86581	4.52215	5.34356	4.67739	7.58719	7.45683	6.8334	6.32155	5.8767	5.12833	6.223	6.17813	5.25125
O60313	OPA1	Dynamin-like 120 kDa protein, mitochondrial	-0.128514	0.401259	0.53673	9.26225	9.99596	8.80191	8.20308	8.47419	7.84821	9.36028	8.10249	8.15681	9.80204	7.57012	8.13316	7.84513	8.03124	8.84724	8.29665	7.65076	9.83497	9.23792	8.06284	8.67032	8.51833	8.43362	8.63709	9.85159	8.27487	9.00437	9.36276	8.09658	8.8736	7.5283	8.99758	8.89772	8.64846	8.70361	8.34635	8.32229	7.80315	9.41412	7.59063	8.27644	9.23579	9.18082	7.40158
O60315	ZEB2	Zinc finger E-box-binding homeobox 2	-0.265329	0.111931	0.206816	5.4919	7.58635	7.03571	6.45281	6.98348	6.70403	5.57028	7.09416	5.6476	7.12288	6.48692	6.67273	7.27469	7.06161	5.94057	5.51855	5.46629	6.58123	7.17275	4.93026	6.39027	5.10076	7.21738	5.42556	7.2456	6.81859	6.40706	7.00863	7.14408	6.2897	7.40717	7.09169	9.17752	7.4517	5.36692	6.86472	5.8072	7.54437	6.70661	6.74027	7.82928	6.76072	7.01934	5.98148
O60318	MCM3AP	Germinal-center associated nuclear protein	0.169945	0.170004	0.284273	6.5296	7.94394	6.85104	7.24193	6.03812	6.64309	6.59889	6.5468	6.73626	7.24718	6.78263	5.22148	5.85455	6.82003	7.08698	6.79277	7.28235	6.8737	7.15096	5.58506	7.57331	7.19685	7.1286	7.09995	7.52148	6.59206	7.00303	7.3872	5.59652	6.75987	6.08914	6.89275	7.14497	7.69209	6.89778	6.9578	6.29158	6.57221	6.64086	6.59553	7.48233	6.77741	7.17496	6.46968
O60331	PIP5K1C	Phosphatidylinositol 4-phosphate 5-kinase type-1 gamma	-0.725817	5.53986e-05	0.000392647	5.2923	3.07564	6.19062	5.30644	6.88338	5.4703	6.6649	6.17096	5.37395	5.88241	5.46071	5.2483	6.72761	6.68553	5.0783	5.74502	5.5913	6.01263	5.70025	5.15039	7.11864	5.91598	5.1057	4.17445	7.52321	5.55974	6.02484	6.95054	5.66591	5.15302	6.89025	5.19367	4.5688	1.75178	4.27196	6.82825	6.37063	5.36737	6.46558	6.21429	5.86469	5.03179	6.03527	4.34255
O60333	KIF1B	Kinesin-like protein KIF1B	-0.336873	0.000209382	0.00119967	7.01118	7.31896	7.31297	6.29397	7.2985	6.71015	7.29603	6.63827	6.86623	6.86747	6.91957	6.35677	7.28131	6.39554	7.60385	7.15439	7.01268	6.68209	7.07406	7.77406	7.43576	6.55276	5.98508	6.72342	5.63295	6.77685	6.78517	6.82258	7.26028	6.77	6.72451	7.45935	7.75957	6.52643	7.28724	7.66942	8.20429	6.84332	6.6432	6.47542	7.49763	6.55062	6.9058	6.55481
O60341	KDM1A	Lysine-specific histone demethylase 1A	0.519718	0.000265999	0.0014643	8.56975	9.20722	8.53149	8.23807	7.7951	7.32653	8.07619	7.826	9.05091	8.83457	7.53319	7.88088	8.39029	8.67846	8.4243	8.6071	9.63455	8.15792	8.51408	9.32294	6.60673	7.82298	8.63832	8.95345	8.73528	9.17063	8.00213	9.0503	8.26393	9.24714	8.27837	8.53526	9.03355	9.60974	9.26997	8.86613	7.04549	7.38527	8.15667	7.38919	10.4057	8.13839	9.27991	8.59379
O60343	TBC1D4	TBC1 domain family member 4	0.175706	0.160156	0.272136	6.30288	7.66479	7.57761	6.95789	7.06176	6.26651	7.19104	6.82628	6.55128	7.13172	7.22336	8.2546	7.8991	9.30084	7.60429	7.28064	8.39762	7.20997	6.7611	7.13854	7.03914	7.21599	8.39116	7.80977	6.8813	7.78375	7.68943	9.18295	7.27689	8.56514	8.92298	7.45206	7.58018	8.22172	7.22355	7.68219	6.61127	7.0758	6.21634	5.29944	7.80028	6.82272	9.00658	6.95413
O60346	PHLPP1	PH domain leucine-rich repeat-containing protein phosphatase 1	-0.562112	9.16324e-05	0.000597503	6.1237	6.15664	5.78044	5.92201	5.73244	5.30652	6.10571	5.99568	6.48546	5.9871	6.2569	6.11885	6.43614	6.15963	5.93988	6.25399	6.47297	5.93185	6.73503	4.11952	5.97352	6.40853	6.18012	5.99934	5.80255	6.39826	5.71928	6.5138	5.89951	6.1333	6.45489	6.35439	6.18833	6.39342	5.03114	6.1613	6.0757	4.58815	4.88686	3.42349	6.33281	5.26883	1.08195	5.99978
O60347	TBC1D12	TBC1 domain family member 12	0.147017	0.376447	0.513323	5.95417	6.51955	5.38695	5.93474	5.99114	5.92659	5.61487	5.05428	5.95265	6.08318	6.19936	5.91803	6.20464	5.61216	6.11399	5.64603	6.48419	7.20348	5.11826	9.68425	5.61718	6.14205	6.26183	6.49464	6.56481	5.60292	5.72547	6.16961	5.83374	6.12048	5.561	6.30762	5.97264	6.24173	5.96845	6.43606	6.28433	4.74731	6.32374	5.85317	5.03055	6.11909	6.01561	5.87429
O60353	FZD6	Frizzled-6	0.097705	0.613632	0.720407	6.41291	4.81316	4.73237	4.95756	3.96028	6.39249	5.72105	5.08471	6.5792	6.19974	8.8016	5.90391	5.76153	6.99607	5.25184	5.06181	5.02529	6.10216	7.25905	6.5454	5.41424	5.85909	6.27875	5.95991	5.21559	6.27591	5.30981	5.94966	6.86391	6.11287	5.97339	6.17361	5.27116	3.66984	5.51582	6.00788	6.80986	8.80231	4.93652	8.22852	5.61111	5.53152	6.82337	4.77062
O60359	CACNG3	Voltage-dependent calcium channel gamma-3 subunit	-0.19195	0.210049	0.332858	7.01627	6.58919	5.95759	6.14554	7.08932	6.70341	5.95735	6.59133	6.26498	6.35327	6.37552	5.9556	5.25956	6.81979	6.69769	6.56638	6.61918	6.68154	7.10899	6.89798	4.30707	7.06304	6.99707	6.57689	6.4602	7.09857	7.6661	7.3112	6.37578	6.64996	6.13559	6.24024	6.45597	6.3906	7.20621	8.3108	6.8016	6.86331	6.61681	7.08706	6.56639	6.27638	6.83558	6.44689
O60361	NME2P1	Putative nucleoside diphosphate kinase	-0.217266	0.0932456	0.179549	7.77926	7.78181	8.65215	8.07622	8.66642	9.03478	7.63812	9.02636	9.09331	7.63671	7.55085	8.81203	9.4856	7.9974	8.0219	8.48349	7.80771	8.25247	9.15349	7.52985	7.18574	7.93938	7.54932	7.58031	7.67501	7.57064	8.39889	7.4516	8.43909	7.74292	8.53286	7.53719	7.66631	8.18775	8.59459	9.65345	7.76787	7.93081	7.61464	8.49691	8.44844	7.96307	7.75717	9.19624
O60427	FADS1	Acyl-CoA (8-3)-desaturase	-0.490277	0.00673797	0.021375	6.81586	6.78824	6.6809	6.61061	6.70658	6.13565	7.11332	6.1299	5.14658	7.28604	6.24775	5.94103	4.84102	6.27139	7.00496	6.6973	6.42513	6.84143	4.98798	6.70534	6.83455	6.40538	7.12413	7.46096	6.83929	7.52164	6.36712	6.72823	4.0028	6.05846	6.83171	7.04038	6.56013	6.82294	6.32669	6.83955	7.16144	5.95615	7.50255	6.52997	6.99059	7.41167	5.937	6.28733
O60437	PPL	Periplakin	1.22657	3.84233e-10	1.37224e-08	8.76926	8.22264	9.84844	9.08689	7.3734	9.70802	6.98898	10.2087	10.1233	9.06564	9.08008	8.59112	9.65651	7.0495	9.95627	10.4705	8.74198	7.00899	10.4289	8.25031	7.36598	8.29079	7.66431	9.04166	10.4664	8.2016	8.76445	7.95073	11.2031	8.3529	9.44294	7.78441	9.39716	8.48418	10.9115	8.07066	5.90821	8.5674	8.58995	8.31022	8.33478	8.62706	7.73366	9.36041
O60443	GSDME	Gasdermin-E	-1.60703	1.36931e-16	3.07547e-14	8.2763	4.41732	8.60979	6.97081	7.34283	7.19918	7.51938	7.82173	6.49525	8.13807	8.27766	7.50161	8.69693	8.81414	8.16611	8.83182	7.02149	9.58445	7.5896	8.43062	7.91835	6.65967	6.33304	8.38529	8.08919	8.51985	8.08208	6.23056	8.51658	8.41798	6.21014	8.09005	6.45457	6.31263	7.34589	9.26263	7.30601	8.4212	6.86356	6.57912	8.17401	6.75466	6.41869	6.09129
O60447	EVI5	Ecotropic viral integration site 5 protein homolog	-0.209192	0.158279	0.270087	6.72901	6.51332	6.64488	6.55122	6.49676	5.99948	7.00459	6.61304	6.45977	6.45081	6.06832	6.08022	6.2101	5.96554	6.26538	6.42366	6.23569	6.72935	6.48542	7.10939	5.9626	5.318	7.06353	6.58624	6.61253	6.63631	6.20818	6.30061	6.17173	6.90537	9.66328	7.05004	6.33654	6.91408	6.76924	6.5769	6.62746	6.45381	5.94765	6.69769	6.94131	6.61804	6.6835	7.0597
O60449	LY75	Lymphocyte antigen 75	0.589161	1.52006e-06	1.78643e-05	7.73209	7.38541	8.24457	7.50298	7.07217	7.56284	7.732	7.97397	7.60968	7.99018	8.05489	7.63091	8.80811	8.3973	7.84987	8.23203	7.95215	9.30098	8.78808	7.26934	7.0417	8.24817	8.40295	7.71785	8.49779	7.50682	7.96834	8.82978	8.65851	7.63256	7.31176	7.74167	8.52517	7.64841	8.01244	7.69402	7.02433	9.55139	7.82933	7.32148	7.91709	8.30566	10.0601	7.59269
O60462	NRP2	Neuropilin-2	-0.41858	0.0113336	0.032973	5.7944	6.22122	7.98682	5.95367	6.4731	7.39224	7.17335	7.56295	6.53364	7.25626	7.13339	6.11556	7.85071	6.57357	7.55803	7.15021	6.33424	7.68747	7.36249	9.38441	5.65043	5.58145	7.0256	6.48081	5.93681	6.98818	8.36163	5.60879	6.25695	6.00362	7.90011	7.32393	6.85701	7.11113	7.71181	7.13898	7.23202	8.03794	7.89197	7.57617	6.79125	6.26955	4.96291	7.44835
O60476	MAN1A2	Mannosyl-oligosaccharide 1,2-alpha-mannosidase IB	0.624257	1.88098e-05	0.000155192	7.63733	7.30526	8.16011	7.19175	6.19887	6.00056	7.21163	7.05597	7.1185	8.17863	6.20349	7.32841	6.71017	6.60027	7.58383	7.61117	7.39722	8.02345	7.74347	8.11062	6.49931	7.78355	5.99102	7.62961	9.03627	7.9698	7.45268	6.9681	7.64241	6.35039	6.10155	7.57247	7.43139	7.06369	6.9514	6.93222	4.49866	7.45789	7.94655	7.21086	6.81889	7.69127	7.72086	7.54594
O60477	BRINP1	BMP/retinoic acid-inducible neural-specific protein 1	-0.0328545	0.825414	0.884815	5.65227	6.94463	6.89334	7.12963	6.67468	6.51923	6.58965	7.19243	7.4246	6.11846	7.00473	7.0604	5.92299	6.51298	7.0341	6.95318	6.82404	6.64264	6.97235	6.86007	7.26633	7.33095	6.10386	7.48247	7.33885	7.19848	6.8224	7.28119	7.40612	7.16333	7.35176	6.15246	7.623	7.24213	5.76579	7.31906	10.6681	8.11127	5.946	5.18036	6.62456	7.11431	5.81369	6.87898
O60479	DLX3	Homeobox protein DLX-3	-0.0198435	0.90714	0.938452	4.80918	6.52926	7.09751	4.85284	5.63529	5.66506	5.19623	5.46866	5.94071	4.99165	5.57495	4.12908	4.39172	6.22848	6.45241	6.06445	6.78973	6.32544	5.41429	4.55591	6.08826	6.33432	5.63014	4.73991	5.67573	5.23113	7.18814	6.64278	6.18419	7.10024	6.15016	6.25664	5.76315	7.74156	6.62521	6.64599	4.97628	5.83718	6.49697	6.09896	7.20533	5.82749	5.95461	5.14756
O60486	PLXNC1	Plexin-C1	-0.413829	0.00193471	0.00763534	6.54778	4.42161	6.52569	6.25203	5.82104	5.38817	6.26463	6.21933	4.85963	5.74657	6.25309	6.10192	5.29896	6.38063	6.2103	6.03011	5.14387	6.8876	5.22646	6.92151	5.83685	4.91989	4.88428	5.63513	6.01011	6.23236	6.517	8.85663	5.66394	5.96913	6.11372	5.42814	5.58396	4.61951	5.50571	6.18001	6.75055	6.08872	6.54528	5.90733	4.97749	6.60173	3.51194	5.60707
O60487	MPZL2	Myelin protein zero-like protein 2	0.154421	0.340553	0.476265	9.61036	7.30821	7.3769	5.1594	6.41241	5.35613	6.60399	7.83292	7.29746	7.49327	6.17079	7.87438	5.88083	7.51274	7.93849	6.71151	6.50473	6.97895	8.24653	6.52277	5.94829	7.46809	6.35693	8.29337	6.93802	7.79489	7.08794	6.99908	7.48482	6.34825	7.74102	8.54861	6.39212	5.22556	7.88908	7.1072	5.40422	6.4541	7.45537	8.19462	6.22204	8.37774	6.29982	6.81719
O60488	ACSL4	Long-chain-fatty-acid--CoA ligase 4	0.565409	9.82098e-06	9.07343e-05	7.02904	9.60588	7.64961	6.35352	7.17901	6.98521	7.88855	7.73917	8.08846	8.13642	7.72615	7.27815	8.22952	8.40054	8.44601	7.29821	7.67034	8.78554	6.45291	6.64941	6.82871	7.73281	7.67004	8.27487	8.12558	7.46056	7.95293	8.07983	6.87804	8.27095	6.9814	7.84969	8.54583	7.53241	7.69528	7.28424	7.70041	6.37475	9.51981	7.30074	8.03313	7.68807	8.28207	7.65576
O60493	SNX3	Sorting nexin-3	-0.561191	3.58326e-06	3.75685e-05	8.48001	8.4992	10.2949	10.016	10.042	10.024	9.8388	9.51517	9.05011	9.37849	8.98365	8.64948	10.6027	8.24755	10.0605	9.66715	9.61729	9.25949	9.71895	9.09892	8.88118	8.06026	7.88325	9.09061	8.62508	9.90176	9.63334	9.06162	8.21046	9.02901	9.10284	8.49064	9.6526	8.00651	8.92305	9.94686	8.98112	9.57388	8.76818	10.0416	9.11942	8.62585	7.81709	9.57972
O60496	DOK2	Docking protein 2	0.230321	0.0616093	0.12971	7.18931	6.87364	9.21532	6.90885	7.59544	8.24099	7.83243	7.65157	7.25929	7.899	7.87516	6.97732	7.97379	7.42278	8.52438	7.95522	6.74413	7.64047	7.60359	5.92362	7.5857	6.74119	7.30553	7.24354	6.3178	8.18239	8.93875	6.06269	5.35568	6.87085	6.75459	7.45122	6.45712	7.02664	7.49649	7.59784	7.18119	7.12679	7.41417	7.86926	7.64436	7.36398	6.85116	8.41431
O60499	STX10	Syntaxin-10	0.180089	0.15027	0.259593	7.61068	7.55903	8.57505	8.03667	7.5571	8.12723	7.26945	8.27957	7.72632	7.32944	6.74271	7.81796	8.02253	7.04334	7.44645	7.72911	7.45776	8.05835	7.82019	7.62896	6.72384	8.75124	8.05354	7.79347	8.38012	7.93871	7.87774	7.81928	8.72158	7.04441	8.03962	7.84775	7.67835	7.03227	6.99789	7.74906	5.3974	9.14023	7.18255	8.17264	7.19324	6.95196	7.67384	8.59513
O60502	OGA	Protein O-GlcNAcase	-0.369369	0.00274277	0.0101762	8.64834	8.22967	8.48444	8.66743	9.1689	8.06723	9.10296	8.96344	9.63143	8.65597	8.84945	9.48029	9.27818	8.33	9.29447	8.85733	9.71381	8.29069	9.74475	8.765	8.64197	8.23724	9.45949	8.44316	8.28612	9.37304	8.99097	9.41618	8.88684	9.55649	9.19223	8.70316	8.13611	9.35909	9.6379	9.34558	9.23205	9.03859	8.99554	7.88108	10.1358	8.43454	8.17234	9.79766
O60503	ADCY9	Adenylate cyclase type 9	0.0373937	0.748941	0.829085	5.79205	5.25398	6.10044	7.56148	5.70637	6.73229	6.68181	5.77248	5.77189	5.87846	8.01215	5.35781	6.0746	5.84799	5.87493	6.23575	5.09083	5.81326	6.07724	7.82614	6.06745	5.31632	4.56005	6.14087	6.33529	6.33257	5.46412	4.9475	5.38575	4.62723	6.06864	5.59728	5.29311	6.37832	5.62766	5.45874	5.85721	4.36956	5.51571	5.4148	5.5161	5.7745	6.38851	5.99166
O60504	SORBS3	Vinexin	-0.286747	0.0198671	0.0522229	6.72292	7.41727	8.01458	7.95631	7.59353	7.5146	7.6221	7.54201	7.55364	7.5394	6.83191	6.93593	7.86984	6.06587	7.62715	7.91658	8.21667	7.86815	7.09732	6.76823	6.67631	8.99322	6.7123	6.83677	7.17995	8.55091	7.92015	7.32293	6.93963	7.38761	9.11991	7.80071	7.94129	7.66724	7.6389	7.98416	5.85916	7.22373	6.8199	7.82115	6.93933	7.36175	6.76323	7.58485
O60506	SYNCRIP	Heterogeneous nuclear ribonucleoprotein Q	0.0156008	0.914102	0.943411	12.8477	13.7213	13.434	13.2463	12.8943	12.4396	12.1022	12.673	12.9677	12.4502	11.6718	12.5574	13.3474	12.9237	13.1178	13.1965	13.7355	13.3056	13.8586	12.6989	11.0071	12.1527	13.0071	13.0815	13.2979	13.561	12.4779	13.6488	12.7443	13.3596	13.1156	12.3494	13.161	13.5794	13.5266	13.6948	11.1642	11.7008	11.699	12.4164	14.1559	12.5593	12.7189	13.3613
O60507	TPST1	Protein-tyrosine sulfotransferase 1	-0.48224	0.000148692	0.000894009	6.21516	6.70134	6.77348	6.31032	6.67246	6.62256	6.82362	6.73667	6.25972	6.89672	7.16197	6.46821	6.43372	6.94777	6.8387	6.2892	7.04092	6.8673	8.03331	6.41998	6.45873	6.1454	5.40224	8.44958	7.56112	6.63675	6.53538	7.47602	5.9123	6.91175	7.05131	5.47233	5.6543	6.61117	6.18299	6.15364	6.58038	7.22909	6.59875	6.34098	5.80734	8.45665	6.85091	6.1663
O60508	CDC40	Pre-mRNA-processing factor 17	0.22699	0.0461124	0.102996	7.77057	8.22154	7.83662	8.4647	7.88115	7.87689	7.6937	8.39225	8.25972	7.69052	7.60987	7.89205	8.44004	7.69251	8.03113	8.25368	8.14642	8.12852	8.39	7.0269	7.40797	7.59127	8.30429	8.13943	8.45949	8.26391	7.7391	8.0609	8.04389	8.27759	6.91515	6.94459	7.75025	7.56026	7.7019	7.84563	5.23701	7.68565	7.37562	6.73126	8.84996	7.37715	7.8448	7.84712
O60512	B4GALT3	Beta-1,4-galactosyltransferase 3	0.244289	0.189971	0.308837	6.89635	6.79143	7.20133	9.22665	5.35001	6.89141	8.64419	6.91452	7.92675	7.70895	7.54647	7.00395	7.38982	8.4952	8.4672	7.54475	7.57852	7.94436	8.62653	8.0793	6.44525	7.82727	7.88269	8.55623	8.22092	8.06871	8.05935	8.66633	7.4957	8.42918	6.88128	7.00223	6.15197	7.66894	6.39323	6.59678	6.15291	4.93157	9.48169	8.31208	5.58029	6.95149	8.08831	7.53908
O60513	B4GALT4	Beta-1,4-galactosyltransferase 4	0.308024	0.0250871	0.0631032	7.89578	7.22538	5.93251	5.91387	5.91566	6.15014	6.17749	6.0202	6.70562	6.1979	5.77889	6.19275	5.77584	6.34899	6.27942	6.71762	6.3188	6.75189	7.0126	6.50483	5.6573	6.85892	6.13225	5.73074	8.16717	5.44694	6.40245	7.46985	7.87845	7.27569	6.38981	8.52828	7.15186	7.62655	5.51021	6.48834	5.45912	6.51926	6.78434	6.41065	6.04777	5.6156	6.22561	6.7469
O60518	RANBP6	Ran-binding protein 6	-0.361385	0.0111377	0.0325437	9.57037	8.45105	8.40041	7.72214	8.09095	7.14099	9.50722	8.49293	8.29695	8.90565	7.32642	8.38448	8.95383	8.72279	9.666	8.50656	9.94074	8.8962	8.4369	9.20242	9.09501	8.88604	9.54483	9.41707	9.11587	9.41191	9.30374	8.8595	8.94104	9.70098	10.6602	8.42939	9.82397	8.94074	7.65071	8.99309	9.62305	8.30172	9.34429	7.06465	9.48833	8.49289	9.12748	8.90649
O60524	NEMF	Ribosome quality control complex subunit NEMF	-0.0262752	0.767515	0.843505	7.51372	7.39412	7.77397	7.71076	7.8365	8.6014	7.88097	7.81407	8.17424	7.44148	7.87645	7.80249	8.28826	8.67073	7.8245	8.31946	8.31972	7.3046	8.69398	7.42344	7.56153	7.13535	7.49035	8.01855	7.59129	8.29624	7.72508	7.86073	8.26927	8.16315	7.61547	7.80253	7.89565	8.38103	7.84142	8.11214	7.27052	6.91772	7.37609	7.90528	7.95483	7.06663	8.01617	7.9
O60547	GMDS	GDP-mannose 4,6 dehydratase	0.921512	1.66717e-07	2.70033e-06	10.5489	10.685	10.061	9.47283	8.37375	8.71612	9.38832	9.86148	9.02434	8.27149	8.58622	9.65635	8.39084	12.6075	8.14655	9.05858	9.49776	7.91789	9.0411	7.47195	7.54821	8.38521	10.6722	8.95119	7.78968	9.40807	8.57723	11.4241	9.89359	9.66995	8.90281	11.0795	11.6166	9.67698	10.0813	9.27177	8.37925	8.57525	8.81586	8.88506	10.9144	8.80123	10.2133	8.68317
O60551	NMT2	Glycylpeptide N-tetradecanoyltransferase 2	-0.0688767	0.55555	0.673093	6.9445	7.73807	7.71832	6.857	6.39053	6.20629	7.24089	6.51272	6.8012	6.72364	6.11964	6.90273	7.29288	7.30086	7.56774	7.63232	8.16347	7.3105	7.21555	7.35333	6.59778	6.81503	7.25302	7.0536	7.7543	7.69898	6.94586	8.6935	7.31649	7.67194	7.86328	7.62608	8.5513	8.78739	7.90992	7.60641	7.19176	7.21375	7.80527	6.8722	8.20183	7.86547	7.81448	7.62532
O60563	CCNT1	Cyclin-T1	0.233873	0.0961913	0.184234	5.50634	6.60249	5.61623	5.61613	6.24582	6.10209	5.55243	7.36361	7.26209	6.29221	5.99933	5.95402	7.16277	7.23757	5.6379	7.57743	6.47268	5.69019	7.36122	7.00279	6.90774	6.19106	6.21674	6.30691	6.45776	5.36431	5.99228	5.98604	5.42078	4.86829	6.7783	6.65992	6.57218	7.01966	6.83802	6.20119	5.6969	5.5809	6.87842	7.00529	6.81667	6.49969	7.55437	6.11089
O60566	BUB1B	Mitotic checkpoint serine/threonine-protein kinase BUB1 beta	0.153554	0.409473	0.54431	6.82898	6.32508	6.78173	6.41115	6.37904	6.69125	6.46529	6.15554	6.13475	6.6731	6.47668	9.36308	6.07237	6.58459	6.16802	6.52946	6.37814	7.01206	7.10137	6.56306	6.13521	5.41447	6.43127	6.46465	5.51446	5.92562	5.23799	6.27411	6.65908	6.33373	7.18825	6.74992	5.28529	5.36411	5.87081	4.78974	6.52907	7.1631	6.21036	11.1077	5.7863	5.55613	3.68577	5.83137
O60568	PLOD3	Multifunctional procollagen lysine hydroxylase and glycosyltransferase LH3	0.857183	2.7016e-05	0.000211667	9.28813	9.77015	10.234	9.96266	9.3836	10.8126	10.0607	9.59085	8.98716	10.204	9.37143	8.2394	10.7634	10.1053	10.4554	9.51314	10.3455	10.3927	10.2557	8.71626	8.36517	9.41239	10.8584	10.5325	9.35201	10.4144	11.0857	10.827	10.3382	10.2811	11.5133	10.4575	10.2964	9.17623	10.1902	9.72992	7.82791	11.791	9.15949	10.0388	10.4871	10.7515	11.7311	10.2787
O60573	EIF4E2	Eukaryotic translation initiation factor 4E type 2	0.278175	0.00147095	0.00608553	7.46718	7.88276	7.72664	7.66362	7.63345	7.82136	7.03918	7.27743	7.86302	7.46897	6.8506	7.35743	7.73388	7.598	7.76044	7.55012	7.82311	7.09912	7.87656	7.87252	7.11006	7.02928	7.62343	8.01336	7.82739	7.87992	7.58183	8.39178	7.31607	8.04011	7.05259	7.1555	7.67448	8.20612	7.7819	7.5369	7.19234	7.18367	7.14416	8.37625	8.32422	6.80708	8.29987	7.80221
O60583	CCNT2	Cyclin-T2	-0.348775	0.143121	0.250134	8.25775	7.17061	6.73034	4.21645	7.50029	7.03882	6.77773	5.03723	7.04767	6.41634	7.0598	5.03162	4.09618	7.55231	6.3944	5.52075	4.99344	6.87767	6.42332	7.22699	7.63849	6.44005	6.28041	7.02522	6.97256	6.45874	6.23351	4.35176	5.72592	5.6901	6.34819	7.4948	6.95775	7.09523	7.56153	5.2202	5.70501	4.35572	6.43131	4.74906	6.77064	4.86891	6.68303	6.88997
O60603	TLR2	Toll-like receptor 2	0.222359	0.14569	0.253354	6.49544	4.15558	7.89454	6.58748	7.23436	6.95279	7.61579	7.88973	6.22931	7.90332	8.13232	5.65448	7.56227	5.4824	8.05108	7.5599	6.52667	8.14099	7.7237	6.35682	6.41496	7.26751	6.68348	7.8245	6.50341	8.42107	8.02136	6.25608	6.49337	7.23952	7.2811	5.4409	6.05593	6.49181	6.37803	6.78636	7.58595	7.13531	7.17891	6.69205	5.77067	9.18443	5.56932	6.74839
O60610	DIAPH1	Protein diaphanous homolog 1	0.914955	8.56308e-15	1.20204e-12	9.66044	8.30271	9.71277	8.25295	8.78191	9.00811	9.1184	9.05792	9.53021	9.69165	9.79539	8.88329	9.86188	9.17194	9.61911	9.15324	9.28731	9.10991	9.80875	8.67403	7.55986	8.56641	9.18985	9.30718	8.84827	9.77674	8.8371	10.0604	9.83756	8.67338	9.52872	9.20492	9.43552	8.95798	9.2149	8.3532	8.83698	8.65137	8.83028	8.59161	9.37543	8.95756	8.85814	9.33851
O60613	SELENOF	Selenoprotein F	0.283529	0.105336	0.19763	8.65312	8.58355	9.38244	8.16239	9.05527	9.68532	8.70314	10.1531	8.12416	9.28636	8.74205	8.31622	9.27993	7.81962	9.098	9.39994	8.63803	9.9139	9.14254	10.4575	7.1295	8.64552	7.41731	9.87116	8.95061	9.40405	9.4249	8.3064	10.0381	8.41011	9.19551	9.53765	8.38314	8.15734	9.18574	8.42746	7.82655	11.0188	9.68455	11.0261	6.84236	9.84862	9.38496	9.27468
O60637	TSPAN3	Tetraspanin-3	-0.410337	0.00659628	0.0210248	7.47813	7.3165	7.67152	6.60915	7.32611	7.7361	7.51207	7.14126	7.3802	7.73287	6.12498	7.45441	7.53526	6.68399	7.42027	6.89354	6.70149	7.1481	7.53061	9.56058	6.77007	7.95757	7.62536	7.20735	8.02669	7.06655	6.88847	8.28005	7.6565	7.92188	6.16187	7.64177	7.18172	7.57235	6.42478	6.67355	6.80522	7.86873	7.84452	5.81423	6.76579	7.46429	5.82673	6.67391
O60641	SNAP91	Clathrin coat assembly protein AP180	-0.63693	0.00248903	0.00940081	9.06224	7.70634	8.57892	7.1248	10.3885	8.74691	9.91399	7.89369	8.85257	7.77224	7.51464	8.7649	10.1655	7.24943	8.46401	8.12675	7.4005	7.59052	7.9182	8.41345	9.79205	8.18897	8.12511	8.50005	8.01515	7.888	8.39826	7.14846	8.25706	8.66114	7.63548	8.74017	7.41074	7.30142	8.55631	9.13445	9.54479	8.9472	9.3473	8.64576	8.1772	7.30846	7.7983	7.89788
O60645	EXOC3	Exocyst complex component 3	-0.316693	0.00466302	0.0157834	9.01886	8.76946	8.78043	8.12933	8.36046	8.09316	9.15288	8.40068	8.57164	9.23167	8.69283	8.02767	8.87352	9.15982	9.35056	9.42683	9.0234	8.73852	9.51569	8.54294	8.70211	8.60786	8.44128	9.3053	8.29953	8.97177	8.79261	8.93979	9.1053	9.03837	8.97482	8.72547	8.68238	8.94751	8.34786	9.3493	8.51816	7.22199	8.03991	6.92986	9.54918	8.79966	8.26904	8.64559
O60658	PDE8A	High affinity cAMP-specific and IBMX-insensitive 3',5'-cyclic phosphodiesterase 8A	-0.044197	0.667195	0.765854	6.18496	5.99229	6.09984	5.57387	5.18295	6.23754	6.01565	5.78663	5.71083	4.88626	6.91051	6.19486	5.6573	6.04136	6.05061	6.0703	5.7642	6.54618	5.39577	4.21155	5.5009	5.64543	5.68943	5.26615	6.0467	5.84547	6.55445	6.11844	6.65683	5.98783	5.61083	5.24323	5.93059	6.07873	5.50801	6.59	6.47801	6.20038	4.51303	6.20049	6.31724	5.82826	5.97719	5.98501
O60662	KLHL41	Kelch-like protein 41	0.122355	0.346229	0.4828	8.10785	8.59977	7.47725	7.53235	7.4062	7.05173	8.79294	7.38174	8.67013	8.4263	9.13069	7.6119	8.47386	9.34994	8.86531	9.58327	8.25813	8.73157	8.53494	7.54384	8.35962	8.0572	8.81193	8.85746	8.83158	9.08876	7.94645	9.31163	8.49502	8.74252	7.35397	7.69959	8.06927	8.30245	7.63637	7.48815	7.67217	7.12362	7.54125	8.16024	7.96209	7.60457	9.33276	8.79785
O60664	PLIN3	Perilipin-3	0.0164931	0.929239	0.953515	9.38219	8.03674	10.8544	10.1652	10.0878	10.8287	9.45241	11.1658	10.2172	9.13417	9.06274	10.5002	11.2145	7.89041	9.19965	9.9816	8.88898	9.69571	10.6469	8.43394	8.1676	8.92911	8.28778	9.19122	10.3283	9.74822	9.97547	8.87118	11.8079	8.68642	10.4605	9.77236	8.84248	8.28293	10.0481	10.3347	8.7338	12.0023	9.20427	11.1755	8.39721	8.90129	9.6097	11.8436
O60669	SLC16A7	Monocarboxylate transporter 2	0.182441	0.312767	0.446256	6.03066	6.67176	3.49308	6.70604	7.36306	5.48707	6.30045	7.08641	6.35973	6.4432	6.98707	7.1335	4.83153	6.03955	6.37943	7.36661	6.60813	6.17561	4.81024	7.02681	6.7838	6.07645	6.9511	5.30202	6.43967	5.9741	6.20481	6.68936	6.06715	6.02372	6.40188	6.46975	6.26472	6.8394	6.58627	6.66908	6.73067	6.16163	7.20446	6.43278	6.53489	5.89282	7.29033	6.94373
O60671	RAD1	Cell cycle checkpoint protein RAD1	0.32952	0.0388533	0.0899634	7.10962	7.92302	8.1714	8.61779	6.76119	7.08923	7.53606	8.93129	6.04877	7.73019	8.18125	8.08765	6.02964	8.17619	7.6474	7.77904	8.01825	7.63537	5.93948	6.57795	4.70383	7.32237	7.19587	7.75301	7.70901	8.17909	6.30704	7.23914	8.84752	7.19312	7.38598	7.62977	7.99748	7.95207	7.85428	7.49978	5.85574	7.9165	7.65349	6.6051	7.57134	7.76139	9.21057	9.09605
O60674	JAK2	Tyrosine-protein kinase JAK2	-0.181217	0.305647	0.439405	5.75244	6.31991	5.99285	6.38267	9.65525	5.78336	6.95101	6.87206	5.75717	6.64724	5.8379	5.77898	6.01884	5.67637	6.92466	6.85796	6.2479	7.5751	6.28041	4.93999	5.36822	6.92787	9.64305	5.53747	6.2153	6.34512	7.03406	6.09778	4.96737	5.47341	6.00458	5.61709	5.61441	5.85149	5.0051	6.60055	5.03621	5.66037	7.2056	5.8854	5.61425	6.40413	6.02767	5.9083
O60675	MAFK	Transcription factor MafK	0.0626866	0.826847	0.885325	6.74479	7.13079	6.48504	5.63786	9.65525	9.4367	5.78317	6.1605	6.83573	6.40625	6.91717	9.6575	4.97428	9.67991	5.988	5.0692	5.75075	5.79396	4.25646	4.35948	4.36945	6.05905	6.24092	5.39226	7.36919	5.48833	6.40192	6.49679	4.74266	0.872892	6.79669	6.34491	6.08305	9.67494	6.54771	4.67712	6.59938	3.68054	7.27393	7.11651	5.45704	6.41043	5.72488	6.49154
O60678	PRMT3	Protein arginine N-methyltransferase 3	-0.202743	0.08803	0.171363	5.95828	6.80155	5.09567	6.37811	6.04574	6.2748	5.76494	6.41754	6.77201	6.30209	6.10143	6.14914	6.88358	7.56285	6.4897	6.51482	7.48887	6.55298	6.76309	6.56846	6.27516	5.77049	6.50481	7.34467	6.12254	6.93171	6.33131	7.99609	6.01383	6.59734	6.95903	6.66146	6.96884	7.21445	7.35382	6.10806	5.90339	5.89869	6.90421	6.6733	7.0027	5.56073	6.6403	7.33782
O60683	PEX10	Peroxisome biogenesis factor 10	-0.149694	0.449267	0.583583	5.80128	5.93973	5.55251	6.7026	5.62812	6.11013	6.82775	5.58189	6.02371	5.82865	4.93495	5.25142	5.41308	6.58666	5.13504	5.51472	5.92741	4.04299	5.86107	4.9585	5.93585	8.38341	6.38737	5.38367	5.84389	6.2758	5.92757	6.04519	4.63718	6.2807	6.76683	2.51464	5.61396	5.81631	6.00637	6.46626	6.7247	6.00908	5.29842	6.5745	6.75592	8.68107	6.26697	6.03939
O60684	KPNA6	Importin subunit alpha-7	-0.0675359	0.523058	0.645173	8.60389	8.56378	9.59506	8.98599	8.88652	8.35439	8.98666	8.76425	8.75419	9.18042	8.3839	8.52582	9.42004	8.75984	9.64295	9.18043	9.95183	8.76933	9.79336	9.69995	7.93605	8.47736	8.34606	9.44009	9.36476	9.85359	9.25995	9.37197	10.4479	9.39001	9.90298	9.68548	8.92555	9.79749	9.95623	9.35665	8.5712	7.6693	8.82351	8.57297	9.72249	8.80497	8.59861	9.5686
O60687	SRPX2	Sushi repeat-containing protein SRPX2	0.183365	0.297876	0.43219	8.65553	8.14566	8.34301	7.43786	8.2267	8.41312	9.14342	8.11382	7.50695	8.14677	8.85422	8.17489	8.33518	7.3992	8.56781	11.136	6.99749	7.07088	7.09233	7.55138	8.03079	9.33188	7.48843	9.8827	8.64046	9.02028	8.01878	7.06694	8.13567	9.27532	8.49949	9.95093	10.7026	7.63713	8.10011	8.03696	7.60183	7.75655	7.22503	8.26082	8.32947	8.69185	7.65563	9.37217
O60701	UGDH	UDP-glucose 6-dehydrogenase	1.52679	9.42501e-11	3.85662e-09	9.57147	11.4169	9.9439	9.34242	8.62807	9.76638	9.20991	11.4146	13.088	9.12411	10.276	8.57484	9.73032	11.3239	12.4879	9.09192	9.84545	10.6516	10.5516	9.59703	7.7236	10.1412	9.93979	10.0627	13.922	10.7967	9.44979	10.4081	8.08146	9.60107	9.0402	10.4355	11.508	11.0634	8.94594	9.73207	7.20165	9.7792	13.2075	11.8026	9.79894	9.53716	10.0588	9.99198
O60704	TPST2	Protein-tyrosine sulfotransferase 2	0.0823521	0.665476	0.764836	5.7725	5.98699	7.39566	6.49229	7.59868	6.63766	7.25635	5.73772	6.67924	6.89407	6.21446	8.80558	7.36101	6.41259	7.66162	7.35842	6.9278	6.8337	7.42541	6.53116	7.59211	8.29747	6.17416	7.4148	7.00908	7.04935	7.61595	6.59313	5.97602	6.38975	5.47989	7.08748	6.40486	6.07615	6.94749	5.83344	6.7223	6.93158	6.99368	1.64235	6.55015	6.60646	6.42584	6.83848
O60706	ABCC9	ATP-binding cassette sub-family C member 9	-0.761721	0.00232734	0.00889991	5.85452	5.7855	5.33717	6.72846	6.24695	4.68089	6.07441	5.41556	5.33878	6.24477	4.73019	5.63197	4.51388	4.81538	6.05576	5.0265	5.70253	5.6188	5.89253	5.25299	3.80441	6.89684	9.64305	5.73998	6.74848	7.88224	7.35923	5.93162	6.44318	6.93868	5.12857	4.77385	5.73592	9.67494	5.84608	5.53425	7.57689	4.65166	4.34877	4.82243	6.8975	4.54272	6.46928	5.14803
O60711	LPXN	Leupaxin	0.448375	0.0130751	0.0370687	7.41841	7.79914	9.15911	8.1987	8.32143	8.16294	7.87103	8.53184	7.89921	8.07289	7.8973	8.31204	8.46801	6.55069	8.37385	8.54971	7.86123	8.46614	7.52803	6.68828	8.10792	8.49127	8.65011	8.56292	8.76145	8.0165	9.33097	7.64573	8.04792	8.48345	8.08429	7.08492	8.08446	6.95868	8.33334	7.80934	7.43369	7.89292	7.84811	9.7279	7.01414	7.58736	5.4719	8.38362
O60716	CTNND1	Catenin delta-1	0.424977	0.00618837	0.0199191	10.683	11.2624	10.5772	10.1786	9.78839	9.2897	9.97972	10.0346	10.484	10.9002	9.006	9.95744	10.1559	10.3146	10.7567	10.614	10.36	10.5555	10.9285	9.18673	7.99763	10.2189	9.87037	10.7347	10.2613	10.5953	9.85236	10.8168	10.7237	9.72792	9.74458	11.2226	10.6029	10.7555	11.0053	10.4591	7.68364	9.0641	9.50366	9.77663	6.96645	11.09	10.2844	10.8843
O60725	ICMT	Protein-S-isoprenylcysteine O-methyltransferase	0.474319	0.0101887	0.030129	5.29091	5.83954	5.76657	4.31189	4.45882	5.03581	6.96844	6.15248	7.52311	7.4499	4.58947	5.28033	6.09163	6.48962	7.47806	6.00773	6.00922	6.48854	6.77022	7.54374	4.4642	5.87463	5.8867	6.45825	6.08026	6.7542	7.38831	6.20439	6.04775	6.35618	6.22392	6.58441	5.88428	5.79414	6.56542	5.84602	5.73086	5.91889	6.47404	2.92968	6.50859	6.80756	6.3396	5.7249
O60733	PLA2G6	85/88 kDa calcium-independent phospholipase A2	-0.379132	0.000321685	0.0017103	7.06963	6.22361	6.85434	6.64941	7.04983	6.78005	7.51	7.23625	7.03082	6.40678	7.64231	6.7169	6.98438	6.80532	7.20494	6.51001	7.16431	6.56996	6.94852	6.03965	8.14335	7.19774	6.62681	6.80521	6.50284	6.68576	6.49272	6.25248	6.9815	6.5378	7.29709	7.04179	6.87635	6.93017	6.84809	7.42839	7.47624	6.6255	6.49286	6.74404	7.13164	7.96138	8.24133	6.56398
O60739	EIF1B	Eukaryotic translation initiation factor 1b	0.129502	0.473893	0.604007	8.70505	8.39962	9.99028	9.51217	9.42164	9.9658	7.70936	9.92404	9.59835	7.21863	7.06113	9.79119	10.1368	7.13266	8.33867	9.50484	8.9801	8.61247	9.72307	9.2291	7.2699	8.31301	6.41068	8.22792	8.73313	9.19122	8.76807	8.6524	11.2663	7.96918	9.49953	8.01378	9.3248	7.48359	9.62228	8.67319	7.31932	10.4975	8.95216	10.7662	8.8036	9.0984	9.61083	9.88204
O60741	HCN1	Potassium/sodium hyperpolarization-activated cyclic nucleotide-gated channel 1	-0.12213	0.558976	0.675786	5.70076	6.42357	5.50403	4.9532	6.99444	1.94549	6.26207	6.49833	5.65996	6.51602	9.65869	5.77895	3.95657	5.5914	6.75794	5.53397	6.19554	6.40263	6.34054	6.17047	4.03852	6.03552	6.91443	6.02679	5.70579	3.95449	5.12339	5.86497	5.69521	6.01469	5.52947	5.46743	7.1874	6.59424	6.14934	5.92992	6.94109	6.66285	5.9754	6.17513	6.24077	6.94128	7.04539	5.1065
O60749	SNX2	Sorting nexin-2	-0.0974008	0.404875	0.540279	8.97408	8.9876	10.5471	8.92684	9.4536	9.34676	8.97156	9.53431	9.61129	9.11271	9.12712	9.12174	10.0016	9.14598	9.95132	9.84885	9.98407	9.65034	9.91592	8.91494	8.55154	8.57726	8.62029	8.87411	8.83383	10.5613	9.86994	9.26322	8.91926	9.4503	8.28117	8.70097	9.54919	9.79071	9.30889	9.88374	8.60405	8.06072	8.18931	8.14326	9.74995	9.78439	9.04762	9.68485
O60760	HPGDS	Hematopoietic prostaglandin D synthase	0.0203878	0.883973	0.923825	7.00857	7.0519	9.09292	7.11915	6.61035	6.84797	7.59771	7.22769	6.7257	7.19736	6.79527	6.00048	8.23391	7.42205	7.907	7.75369	6.46322	6.14409	7.02563	6.96396	6.9081	6.59864	7.11259	7.03718	6.57955	9.32859	8.77769	6.4182	7.19213	7.60219	7.13975	7.04538	5.48027	7.11949	7.27185	8.31362	8.30547	6.69718	7.14912	7.14561	7.07339	6.29381	7.04601	6.94222
O60762	DPM1	Dolichol-phosphate mannosyltransferase subunit 1	0.304541	0.0690208	0.141935	10.3427	10.3069	9.41641	9.72945	8.73523	8.77575	10.6239	8.90285	9.71625	11.7972	8.74651	8.47503	9.26226	11.0109	10.4031	9.59683	10.2253	10.9622	9.89634	8.57918	9.17024	10.89	10.6492	10.9348	11.2054	10.5237	10.3543	11.0448	9.41	10.5538	10.9482	10.5563	10.3126	10.6393	10.7347	10.6355	9.45251	8.24842	10.6032	8.67699	10.3964	11.3049	9.93916	9.59834
O60763	USO1	General vesicular transport factor p115	0.260874	0.0161938	0.0442215	9.75259	8.6792	10.4311	10.1032	8.89869	9.24854	9.15375	10.1442	9.5292	8.89875	9.39886	10.0478	9.56689	9.04425	9.60874	9.83371	9.47289	8.74605	10.7812	8.95417	8.08479	8.60718	9.05787	8.70978	8.67272	9.66001	8.66097	9.21238	8.98721	9.07816	9.32289	9.12584	8.84938	9.88117	9.86603	10.0458	8.28915	8.63988	10.0357	8.56166	9.67269	8.78436	9.24606	9.79885
O60783	MRPS14	28S ribosomal protein S14, mitochondrial	0.45492	0.00140117	0.00584227	8.47047	8.89529	8.02898	6.7539	6.29938	7.08355	6.54501	6.78083	8.18554	7.72032	5.70989	6.25817	7.27732	7.61388	7.74568	7.14985	6.86705	8.60419	8.07967	6.41187	5.82168	6.76277	7.19486	7.63836	7.84104	6.59739	7.30076	7.71481	7.31185	7.01795	5.45307	7.93383	7.96492	7.93496	7.70527	6.67695	5.95291	7.01853	7.11194	6.72724	7.15012	8.44881	7.65488	7.48681
O60784	TOM1	Target of Myb protein 1	-0.0519309	0.608742	0.71658	8.38983	8.249	9.72515	9.22781	8.95691	9.44358	9.34527	9.35403	9.20371	8.63615	8.74739	8.67446	9.32162	7.96078	8.99755	9.88931	8.87585	8.93134	8.84406	9.26855	8.81826	8.52571	8.51737	9.58643	9.22604	8.3224	8.81639	7.84512	9.50223	9.25169	8.79691	7.93528	8.01286	8.45082	9.47406	9.39754	9.1398	9.70057	8.78551	9.89474	8.20989	9.03636	8.22952	8.94484
O60825	PFKFB2	6-phosphofructo-2-kinase/fructose-2,6-bisphosphatase 2	-0.186015	0.300166	0.434361	8.42	7.32512	8.43559	6.65464	6.64919	7.18425	8.24091	8.03226	9.06823	7.88126	8.10609	8.75278	7.83728	9.3446	8.04175	8.20727	7.88786	7.51962	8.36995	5.15958	7.66458	9.408	7.6517	8.17755	7.43074	8.58785	7.72554	9.16567	8.39757	8.25443	6.35061	8.83845	8.92298	9.6949	9.01519	8.42362	8.72925	6.43774	6.91434	6.88411	8.63655	8.05642	8.5454	8.38877
O60826	CCDC22	Coiled-coil domain-containing protein 22	-0.183253	0.0374379	0.0873466	7.6081	7.9395	8.25322	7.54946	7.49636	7.4648	7.9941	7.74115	7.56232	8.34874	7.75141	7.38019	8.0453	7.70936	8.05376	8.27403	8.36483	8.11802	8.26589	7.87314	7.36978	7.54587	7.2176	8.31539	7.57834	8.47373	8.23308	7.86179	6.93187	8.14128	7.82216	7.28238	7.51446	7.70333	7.49262	7.97828	7.21972	7.09563	8.03762	6.97126	7.61826	7.60495	7.39527	7.88184
O60828	PQBP1	Polyglutamine-binding protein 1	0.241491	0.159984	0.271905	7.65383	7.71604	6.89286	9.19156	8.30152	8.36507	7.9132	8.58914	8.57907	7.96042	8.80397	8.27643	8.45182	8.39849	6.549	7.67707	7.82373	7.70467	7.99881	7.44699	7.60009	6.82938	8.10103	6.71991	8.21729	6.38066	6.81206	6.53771	8.40192	7.61202	7.68893	6.81502	8.03006	7.80372	7.7201	6.86969	8.39095	8.45032	7.11975	9.12106	7.07071	6.82415	8.73054	8.0648
O60830	TIMM17B	Mitochondrial import inner membrane translocase subunit Tim17-B	0.689527	8.89428e-05	0.00058373	7.93552	8.46834	6.67029	6.51049	6.12946	6.693	6.49725	6.63036	7.07338	8.08328	5.88855	6.70275	5.91311	7.37911	7.20504	6.6018	7.6954	8.755	6.97357	7.3659	6.69454	6.51151	7.56809	7.88035	8.24388	6.84005	6.93621	7.87761	6.67789	7.28212	6.2255	6.37959	7.10476	7.66162	7.11482	6.31397	5.45244	7.83718	9.04344	7.19654	7.18814	7.24506	7.82318	6.77104
O60831	PRAF2	PRA1 family protein 2	-1.03066	1.1354e-07	1.93515e-06	10.4919	9.78116	10.1819	9.89237	9.55427	9.6826	11.3987	9.34236	9.5655	9.94646	9.30341	7.99843	10.1465	9.15809	10.1497	10.02	10.6629	9.56684	9.58845	9.64388	10.5305	10.5519	8.7491	10.6699	9.28658	10.1486	10.8864	7.98818	9.40266	10.5776	10.5313	9.33418	9.24088	8.41027	8.87617	10.0918	10.233	10.4285	9.16768	7.74397	9.6686	9.48243	7.1515	9.69172
O60832	DKC1	H/ACA ribonucleoprotein complex subunit DKC1	0.69451	9.31242e-05	0.000605277	9.44634	10.047	9.63086	8.45068	8.19806	8.19054	8.47053	9.15927	10.2422	9.27058	8.38246	8.76645	9.0608	9.18351	8.85813	8.86163	9.72161	10.3796	9.70635	8.37363	5.93026	9.35974	9.55473	9.50102	10.3217	9.51581	8.6409	9.47097	9.37548	9.10456	8.54249	9.43233	9.627	9.61091	10.3821	8.94391	7.13675	9.01045	9.58557	8.73144	9.72158	8.91923	10.5413	9.39961
O60841	EIF5B	Eukaryotic translation initiation factor 5B	0.232958	0.0505175	0.110611	8.90244	10.1012	9.0801	8.86735	9.07302	9.45206	8.33877	9.18333	9.63561	8.0949	8.61195	9.20123	9.45623	9.61382	9.34783	9.34407	9.28044	8.40012	9.46222	7.89045	7.33481	8.45064	9.43281	9.59595	9.34826	9.29291	8.828	9.88219	9.43522	9.37509	9.12467	9.16657	9.37835	9.34882	9.69121	9.81853	7.62409	8.91107	8.86021	9.0914	9.22826	8.25914	9.17903	10.1558
O60858	TRIM13	E3 ubiquitin-protein ligase TRIM13	0.19789	0.199695	0.320851	7.02482	7.19264	6.79976	6.2839	6.39572	6.37682	6.94832	6.46998	7.10924	7.83827	6.2605	6.28691	6.75503	8.153	7.68785	7.0569	6.99481	7.97158	6.90712	6.42981	4.98024	7.43725	6.92044	7.95685	8.17305	6.14807	7.19879	7.61432	7.61313	6.6272	6.16065	6.5703	6.96119	7.12036	6.27891	5.29347	7.45371	6.72745	6.85034	6.59778	6.46661	5.93379	6.53495	6.92238
O60861	GAS7	Growth arrest-specific protein 7	-1.08638	7.15643e-08	1.29392e-06	8.16147	6.83988	7.6212	8.81981	8.87355	8.42654	8.90795	8.1654	7.36472	7.31544	6.55707	9.09055	8.26383	6.34103	6.91789	6.81642	5.36403	7.5416	6.64866	5.30349	8.60126	6.56514	5.0969	5.78925	4.87724	6.71991	8.2219	7.3563	6.6711	7.53739	8.40084	7.70209	5.4551	6.37779	5.72991	8.85959	8.53278	7.27852	6.87377	7.2	7.20609	6.41105	7.66068	7.08209
O60869	EDF1	Endothelial differentiation-related factor 1	-0.0346269	0.863854	0.91128	9.78019	9.28475	8.09272	10.5586	10.095	10.1108	8.42809	10.7322	11.7323	8.12547	8.85969	9.87827	10.6926	7.57565	8.04905	9.75124	7.78649	9.16838	10.9441	6.90961	7.96782	9.70884	7.386	8.48657	9.79162	9.05826	9.25906	9.20973	11.2381	8.13449	10.3354	9.554	8.64429	6.65043	10.6199	8.81081	7.15038	10.619	9.63937	11.0188	8.56238	9.30395	9.56997	9.76748
O60870	KIN	DNA/RNA-binding protein KIN17	0.222979	0.0739694	0.149915	6.92096	7.59624	6.90164	6.97633	7.19797	5.81231	6.27094	7.18958	7.20486	6.91835	5.33451	5.51193	6.95691	7.21915	7.0584	6.98238	7.64983	6.88477	6.65844	5.98327	7.32939	5.84932	6.95726	7.63879	7.28767	6.99602	6.79722	7.58161	7.12989	7.56455	6.86817	7.1832	7.47379	7.89422	6.936	7.20858	6.21557	6.8808	7.02607	7.34463	7.68425	7.05122	6.6573	7.93911
O60879	DIAPH2	Protein diaphanous homolog 2	0.127482	0.236424	0.36376	6.73604	7.82826	7.50888	6.32738	7.10079	6.76566	7.60274	7.57681	7.92271	7.55693	7.72919	8.21123	6.97915	8.62646	7.41169	8.38506	7.98763	7.43725	7.33997	7.22512	7.01692	7.26184	8.30291	6.76613	7.61374	7.81443	7.41286	9.04465	7.64143	7.15259	7.92229	8.18798	7.93177	7.50207	7.26073	7.33869	7.40702	7.15254	7.08425	7.31612	7.80427	7.73846	8.40862	6.31974
O60883	GPR37L1	G-protein coupled receptor 37-like 1	-0.413754	0.0392696	0.0907403	9.14805	6.68864	7.08145	7.18807	7.04022	6.1286	7.60185	6.47659	7.32696	7.37642	6.60936	6.59902	6.30775	7.42249	7.06268	6.80861	7.7653	7.38876	7.14672	7.90362	7.32112	7.51198	6.87389	7.76081	10.1713	6.65829	6.91722	7.68911	7.63238	7.55241	7.51978	8.36197	7.78003	7.85735	7.94998	7.9097	8.51114	8.08822	6.79734	6.74857	7.05322	7.46175	7.41139	7.2886
O60884	DNAJA2	DnaJ homolog subfamily A member 2	-0.139863	0.130569	0.232909	11.102	11.1075	10.4497	10.3128	9.77344	9.61777	10.7046	9.70262	10.4167	10.3453	9.52098	10.2476	10.1436	10.0382	10.4824	10.2599	10.7099	10.5592	10.2849	11.132	9.57595	10.8751	10.3614	10.4261	10.1473	10.5916	9.96067	10.8538	9.21391	10.5245	10.4943	11.0001	10.9872	9.99724	11.1337	10.695	10.4732	10.7431	11.0985	11.0061	10.6829	10.2581	10.2631	11.1189
O60885	BRD4	Bromodomain-containing protein 4	0.309457	0.0193411	0.0510525	7.22783	7.9449	7.31214	7.46566	7.81308	7.2173	6.50482	7.38102	7.75988	7.2697	6.15315	7.73754	7.68195	6.62972	7.15769	7.59717	8.1022	7.52667	7.56864	8.62961	7.51679	6.80023	7.14868	7.24649	8.11149	8.16733	6.65136	6.9925	7.69341	7.16629	8.44445	7.62914	7.43946	7.08359	7.89643	7.79879	6.73958	8.22704	7.10818	8.14439	7.9649	7.3119	8.2748	8.10574
O60888	CUTA	Protein CutA	-0.618912	0.00138877	0.00580494	10.0537	10.2533	9.70231	10.8819	10.6937	11.5321	9.19178	11.1991	11.1709	9.5982	8.66693	11.0023	10.8388	9.25786	8.17787	10.391	8.08625	10.3896	11.0579	8.74715	9.76388	10.2535	8.77124	9.42609	9.74397	9.6689	10.0633	8.83124	11.2942	8.55215	10.953	9.78303	9.19067	9.02328	10.6997	9.83637	10.0856	10.7774	9.4287	10.5315	8.84362	11.059	10.4835	9.66444
O60890	OPHN1	Oligophrenin-1	-0.161039	0.486054	0.614376	7.36221	8.78745	6.11232	8.79749	7.12396	6.07713	7.13458	7.43411	8.94589	7.20895	7.63781	5.49901	7.02629	6.61274	6.91085	6.73472	6.70589	8.34998	6.05517	8.40243	7.77565	8.47691	10.6838	7.15353	7.01991	6.83558	8.73486	7.22085	6.14168	7.35988	7.22452	8.27759	7.81071	7.20714	8.771	7.25069	6.41945	6.95888	6.95636	11.2028	8.56529	7.13188	9.72386	8.46318
O60894	RAMP1	Receptor activity-modifying protein 1	-0.59878	0.000465309	0.00232816	6.53527	7.36343	6.95517	6.91147	5.95424	7.40625	6.715	6.11137	5.74152	6.89696	7.46157	6.46171	6.33591	6.70967	6.72978	6.22438	7.20492	7.07734	6.7335	5.48778	8.01676	6.38821	6.86426	6.82761	6.58963	6.85132	6.87255	6.95433	7.09143	6.47252	7.32871	6.81586	5.88582	6.28189	6.75208	6.52553	7.26101	6.51823	6.74387	7.06643	6.85129	7.37604	7.3096	6.16753
O60906	SMPD2	Sphingomyelin phosphodiesterase 2	0.0941912	0.562858	0.679057	6.45392	7.93013	7.28045	5.44629	5.9993	5.73516	6.34311	6.23804	5.62198	6.61875	5.96644	5.17301	5.92777	7.02633	5.97484	6.31787	5.92281	7.3092	5.54746	6.02614	5.90697	5.92984	5.57444	6.37344	5.51678	6.37449	6.7918	6.89979	5.20818	6.05971	7.04525	7.43049	7.23027	7.27999	7.49089	8.11784	7.0766	6.12857	6.65765	6.15672	7.54051	7.98501	4.31905	6.22456
O60907	TBL1X	F-box-like/WD repeat-containing protein TBL1X	0.516835	0.00167345	0.00680298	8.05024	8.30686	8.05957	7.61969	7.963	7.27708	6.31706	7.99636	8.51875	7.13886	7.0649	7.52129	8.50214	7.6811	7.6528	8.25429	8.29885	7.67585	8.28128	8.01478	5.16005	6.77198	7.95021	7.08028	7.39261	8.58181	7.04297	8.59305	8.78113	8.13609	7.57051	7.84827	8.47436	8.64698	8.09464	8.11837	6.20642	8.61081	8.2403	6.33977	8.62757	7.97795	8.37387	7.60272
O60911	CTSV	Cathepsin L2	0.432587	0.0271782	0.0672931	6.79435	7.59929	7.32306	6.97592	9.17361	8.72752	7.18065	9.19323	6.64842	5.7337	7.00419	7.93862	8.9126	5.80915	7.16954	8.2327	7.00143	6.71556	7.823	6.87561	5.00018	8.22226	7.67979	7.29304	7.61326	7.7183	8.47748	8.27424	8.79742	5.21347	7.32625	7.36176	6.99319	6.82727	7.80139	7.69358	7.12224	6.05865	7.48121	6.32075	6.56731	7.9835	6.36495	6.64196
O60921	HUS1	Checkpoint protein HUS1	0.368561	0.0214477	0.0555255	7.23086	5.38537	5.78227	6.60454	5.07977	5.07648	3.11722	5.44751	5.13921	5.55575	5.60677	5.25075	6.29264	6.01789	5.70186	5.29352	5.85891	5.76075	6.0982	5.71626	4.63224	5.52084	5.27366	5.41807	6.21015	6.80114	6.03481	5.33058	5.76164	5.0486	4.08838	5.94703	5.43324	6.55048	6.11844	5.81816	9.64528	5.47295	5.7498	6.18661	6.43946	5.87177	6.60823	4.96109
O60925	PFDN1	Prefoldin subunit 1	-0.0295614	0.855429	0.906081	8.25482	9.04187	10.1654	9.64513	9.5553	9.83499	7.99514	10.5717	10.7721	8.09217	7.86244	9.73347	10.3982	8.41562	8.45194	9.19248	8.78629	8.68695	10.2137	10.1064	8.12994	7.61456	8.06535	8.07239	8.43191	9.2501	9.07656	8.88085	11.7717	7.84359	10.2116	9.35193	8.87509	8.68505	9.94619	9.91406	8.39283	11.1985	9.49621	10.1779	9.84737	9.62056	10.2701	10.4209
O60927	PPP1R11	E3 ubiquitin-protein ligase PPP1R11	0.168846	0.236637	0.363977	5.34096	5.59908	6.08426	5.94978	6.18739	6.13766	6.13673	6.43435	6.40217	5.32097	4.55603	5.97024	7.10157	6.29436	6.38192	5.6763	6.54845	5.30387	6.35157	4.433	5.73033	6.54719	6.22197	6.78173	6.76436	6.40647	6.84734	5.45951	7.98548	5.40943	5.51394	5.34518	6.92369	6.36197	6.81961	5.45757	5.80196	7.4038	5.08744	6.3161	5.73995	6.042	5.95395	6.50547
O60934	NBN	Nibrin	0.339822	0.00130889	0.00552918	8.16867	8.67794	8.78394	8.55699	8.42772	8.37967	8.09182	8.80108	9.57988	8.15602	7.91801	8.76097	8.62018	8.61158	8.71426	8.62766	9.24907	8.47967	9.16378	7.4753	6.70255	8.55826	7.88944	9.08637	8.64841	8.76138	8.01979	8.95372	8.51175	8.48769	8.26574	8.6163	8.80948	8.99519	8.86374	8.41484	6.98602	8.73555	8.05579	7.79592	9.46111	7.99128	8.31237	9.17454
O60936	NOL3	Nucleolar protein 3	0.140881	0.51639	0.639795	6.29322	7.01861	8.03839	8.93363	6.08782	8.07919	6.10081	8.39414	9.52725	6.13139	7.1221	7.2213	7.74012	6.48457	6.32342	8.16697	5.00367	8.24082	9.27606	8.841	7.2533	6.65285	5.25407	6.05826	6.85959	4.69989	5.72288	6.0675	9.11571	6.50608	9.25817	6.4982	5.46397	6.45363	8.43809	7.22709	6.11297	9.63209	8.09924	8.37162	5.97732	8.0011	6.75197	7.37182
O60939	SCN2B	Sodium channel subunit beta-2	-0.258894	0.222603	0.347306	8.83223	5.36643	8.71	5.7816	7.92148	8.10995	8.36504	7.10039	7.72954	6.69224	8.2686	7.92709	7.2566	6.31871	5.50184	6.32662	6.5648	6.71236	6.88969	7.17649	7.30098	6.72435	10.1273	8.42942	7.85359	8.96895	5.35516	7.86861	8.1438	6.35966	7.68067	6.79737	8.3703	6.37214	7.1736	6.11775	8.70031	7.30179	6.54689	2.15953	6.3095	6.18914	6.02692	8.63888
O60941	DTNB	Dystrobrevin beta	0.748408	0.00827375	0.025273	9.26954	10.9218	9.97736	11.1487	12.5286	11.2954	11.4164	11.2047	10.2436	11.9334	11.4688	12.3614	9.50597	11.4804	10.0529	11.6866	10.9649	11.4902	10.3408	12.351	12.2009	11.9106	13.3921	10.8586	10.7272	10.6882	13.2964	10.3184	8.43668	11.8157	9.84721	9.90143	10.0126	11.3951	8.9637	10.5732	11.4782	11.2847	12.4005	15.7142	11.8574	11.2158	14.7862	11.304
O60942	RNGTT	mRNA-capping enzyme	0.218503	0.20136	0.322673	8.31047	7.31813	6.56502	6.88072	6.26179	7.69136	6.62732	6.81265	6.4162	6.7985	7.86302	5.93543	7.10883	6.60967	7.25576	7.0153	7.31878	6.08575	6.79636	7.71405	5.9408	7.1024	11.6982	7.11214	6.4632	7.00951	6.74842	6.57809	6.44344	7.02173	6.49066	6.57074	7.14407	6.77606	6.80687	6.7454	5.91469	5.40305	6.38234	7.66309	8.00146	6.89768	6.60871	7.13246
O75015	FCGR3B	Low affinity immunoglobulin gamma Fc region receptor III-B	0.331508	0.071895	0.146589	7.35019	7.45572	7.20145	7.23514	7.31924	6.51049	9.56594	7.45903	7.61423	7.36624	7.56152	7.28988	7.64437	5.50282	9.83274	7.46362	6.0616	6.59912	7.70049	7.87751	9.64266	7.31907	7.17594	8.17581	7.46358	5.9616	7.42797	6.17212	7.55173	7.29321	7.24437	7.45991	8.28783	8.35862	8.34951	7.17983	10.6784	7.5688	10.1266	6.73746	7.8712	7.93826	7.16541	6.0764
O75022	LILRB3	Leukocyte immunoglobulin-like receptor subfamily B member 3	0.0604354	0.728611	0.81317	6.60189	7.05454	7.97752	6.79578	7.04371	7.34633	6.97782	6.62895	6.63474	6.23351	8.1153	5.12237	7.82779	7.99728	7.43273	5.44094	6.59474	7.72385	5.85778	6.59096	6.21615	6.74142	5.94641	7.10337	7.33073	6.71478	7.64551	5.02241	7.31967	8.04233	7.11731	5.76985	7.20023	6.79359	6.86581	7.10583	8.48992	6.54907	7.17806	6.51897	6.37252	6.6669	6.81357	6.71477
O75023	LILRB5	Leukocyte immunoglobulin-like receptor subfamily B member 5	0.241733	0.0468644	0.104339	6.90123	6.36036	8.09615	7.61651	6.65434	7.33171	6.83722	6.23293	7.23807	7.06563	7.1194	6.72208	8.79406	6.9241	7.32797	5.09797	6.96275	7.72239	6.56154	6.49744	6.58031	6.65284	6.391	6.34666	6.71975	7.69439	8.31608	6.74215	6.47326	6.32069	8.09555	8.54885	6.7936	6.704	6.87825	6.15717	7.25157	6.85001	6.68291	6.78447	6.85586	6.27301	6.02494	6.77773
O75027	ABCB7	Iron-sulfur clusters transporter ABCB7, mitochondrial	-0.116165	0.532906	0.654144	6.91773	8.95986	7.04731	5.93403	6.43679	8.87275	7.7048	6.48888	6.01948	8.4596	6.01591	6.263	7.09442	9.07692	7.18508	6.1524	7.60224	8.06096	7.03946	7.89145	7.03197	7.34898	7.54296	7.67455	8.03554	5.87033	7.50054	7.98481	7.70087	7.5917	5.92306	7.39225	7.13302	7.1716	7.23281	6.04671	5.60182	7.43402	8.98023	7.17545	7.25275	9.08376	9.09244	5.32087
O75030	MITF	Microphthalmia-associated transcription factor	0.434798	0.000181695	0.00106273	7.13661	7.45869	7.1681	7.08634	6.61427	7.00447	6.84017	6.2151	5.83113	6.58089	6.893	7.91261	7.07087	7.03488	6.48829	6.92961	8.82077	7.67146	6.95598	7.31921	6.68255	7.07336	6.87486	7.20282	7.39377	8.40141	7.19386	7.24641	7.6535	7.11451	7.5032	7.18095	6.10132	7.24884	7.1575	7.09846	8.40144	8.30772	7.55192	8.17909	7.63886	7.29079	7.02523	7.14532
O75037	KIF21B	Kinesin-like protein KIF21B	-0.146111	0.478091	0.607348	7.82929	10.9895	7.92103	9.11964	8.72496	7.8539	7.49523	8.64229	6.97323	8.71054	6.67523	10.2984	8.40182	7.0745	7.96936	10.2081	8.44457	8.28016	7.39192	6.21464	7.04851	7.96354	8.01888	7.46538	8.37051	7.41648	8.13677	7.14803	7.41483	6.89347	8.14872	7.87895	7.2611	7.64949	6.10517	6.68019	6.39216	9.78492	7.31399	9.88954	5.56926	7.8808	6.21399	5.93001
O75038	PLCH2	1-phosphatidylinositol 4,5-bisphosphate phosphodiesterase eta-2	-0.507066	0.00829155	0.025318	3.82141	8.0389	6.69303	9.66522	6.99125	7.15883	6.39251	6.87539	5.53894	6.67574	9.65869	3.92922	7.45682	9.67991	6.65222	7.45798	6.85177	6.45558	7.04393	7.68277	4.48639	7.01597	7.73329	6.44076	6.44198	7.47533	7.30131	7.00437	5.98741	6.25718	7.08325	6.83679	7.25482	7.05453	6.85201	3.62559	7.84687	6.49842	9.68235	6.97626	6.49572	4.34549	7.25649	6.48714
O75044	SRGAP2	SLIT-ROBO Rho GTPase-activating protein 2	-0.568547	1.86526e-08	3.95224e-07	9.04441	7.74217	7.56365	7.40946	8.11589	7.4219	7.91197	7.91934	7.89155	8.06022	7.8356	7.88299	8.05219	6.89358	8.07828	7.67846	7.69767	8.13877	7.92468	8.24856	8.02268	7.73871	7.0542	7.91334	7.59467	8.39326	8.07275	7.26586	7.44169	8.36723	7.94971	8.18313	7.71348	7.83246	7.33241	8.33918	7.45865	6.98312	6.71009	7.10511	8.59398	7.97129	7.39711	7.90616
O75051	PLXNA2	Plexin-A2	-0.241855	0.0239872	0.0609601	7.34529	5.65162	6.69624	7.45308	7.34502	6.67154	7.37537	6.86537	7.39151	7.7453	7.93775	7.62335	7.05334	7.09374	7.17276	7.22615	7.34279	6.51251	6.62187	7.18686	7.57624	6.67404	6.54883	6.37499	6.97837	7.13504	5.55679	7.04709	7.70284	7.12174	7.46464	7.26099	6.49814	7.00638	6.37698	7.27518	7.09974	6.33307	6.40704	7.34591	7.34305	7.30181	6.70577	7.43518
O75052	NOS1AP	Carboxyl-terminal PDZ ligand of neuronal nitric oxide synthase protein	-0.442683	0.0394247	0.0910361	6.07628	4.95371	5.24511	4.15316	6.08607	9.65767	6.13048	4.96362	6.39711	6.01653	5.75514	6.49298	5.69661	6.53741	5.92714	5.86017	6.05306	6.1129	6.57431	6.08926	5.3757	6.08768	4.32536	5.81632	6.00222	6.87192	5.37525	6.22052	5.89644	5.4806	6.14674	6.51895	6.16813	4.59068	5.48941	5.48145	9.64528	6.62224	6.04939	5.72338	3.65697	4.94056	6.66517	5.838
O75054	IGSF3	Immunoglobulin superfamily member 3	-0.0150522	0.930917	0.954515	6.53249	7.8262	7.25735	7.70573	5.68179	6.05034	6.61905	5.07529	6.09955	7.94512	6.90284	7.90676	5.57689	7.2923	6.17675	7.12567	6.3173	7.70817	7.51329	8.94931	6.33117	6.33537	6.70246	7.53014	6.483	7.44431	6.21971	6.84007	7.67535	6.55387	7.56653	5.01362	6.14069	7.10994	6.56405	6.24368	7.29313	7.45377	6.90908	6.73837	7.78365	7.85908	5.67837	6.50698
O75056	SDC3	Syndecan-3	-0.604976	0.000490929	0.00243838	7.29224	7.13575	6.05559	7.28305	7.51088	6.54128	7.48641	6.82874	11.0455	7.32281	7.35651	6.35529	6.22956	6.69316	6.45608	6.37575	7.21818	6.52386	9.96505	6.37448	6.62374	6.51773	6.06627	6.77315	7.21428	6.28243	6.45044	5.85541	6.20945	6.72063	6.05009	6.41626	9.68599	7.87835	7.11828	6.22009	7.65182	7.65165	8.31882	7.3087	6.31459	6.00908	6.89953	7.01159
O75061	DNAJC6	Putative tyrosine-protein phosphatase auxilin	-0.646164	0.00256577	0.00962949	8.37672	5.80323	7.52991	5.52023	8.8264	7.63503	8.78864	6.55703	6.19252	6.25386	6.89151	7.43416	8.84273	7.92724	5.8833	6.08949	6.18112	8.14846	6.25198	7.96224	9.29822	7.00583	6.80322	7.68038	9.43581	5.50947	7.11635	5.59416	7.64675	7.65337	6.70378	7.62111	5.94475	5.95695	6.84925	8.4243	9.28975	7.48911	7.64653	7.00064	7.26454	6.06358	5.38814	9.14716
O75063	FAM20B	Glycosaminoglycan xylosylkinase	0.49935	0.000460775	0.00231133	6.80271	7.332	6.7794	6.87687	5.8899	5.38403	6.67463	6.85547	7.65938	7.64644	6.04391	6.32571	6.34535	6.6431	7.06822	6.62753	7.4534	6.5785	7.2868	5.4132	5.96593	7.0391	6.47113	6.97696	7.50951	6.8372	7.30414	6.61231	7.33549	6.87035	5.77617	6.97693	6.60237	7.49652	6.8679	6.02858	6.63226	6.00835	6.08708	5.21202	6.42359	7.15085	6.45285	7.32619
O75064	DENND4B	DENN domain-containing protein 4B	-0.0756019	0.57581	0.688967	6.22505	5.43569	6.5687	5.88271	6.13331	6.05316	6.8879	6.09912	6.14032	5.7983	6.40169	4.96567	6.76866	5.91581	6.5531	6.19975	6.35714	6.47129	5.77711	6.74422	6.50461	4.55673	5.62925	6.6394	5.91992	5.84167	6.78268	5.83411	5.84417	5.42208	5.77119	5.5504	6.20854	5.9576	6.23231	6.47507	6.59622	7.54751	6.72103	3.55236	6.23641	6.19745	6.52281	6.00521
O75069	TMCC2	Transmembrane and coiled-coil domains protein 2	-0.00554365	0.972035	0.982141	6.47404	5.97861	6.05368	6.2981	5.66028	5.90542	4.47668	6.65621	5.67076	5.07376	7.6287	5.6491	6.03507	5.56337	5.13508	5.97583	6.45593	5.56996	6.16185	7.2853	6.43648	4.23335	4.58239	4.12405	6.0191	4.4254	4.74788	3.8106	6.21854	4.06186	5.88177	5.945	6.06068	5.37875	6.62043	6.82542	6.57926	5.88957	6.26571	5.90175	5.25952	5.38009	6.20114	6.01755
O75071	EFCAB14	EF-hand calcium-binding domain-containing protein 14	0.49853	0.000319401	0.00170263	8.82276	8.30211	7.97592	7.7838	6.68738	7.65099	6.9321	7.81508	7.71858	7.61906	6.43008	6.98924	7.42999	7.22576	7.0994	7.58541	6.61774	6.95624	7.45861	7.01479	5.23421	7.59077	7.69341	6.56703	7.50016	6.59878	6.28637	7.53879	8.03228	5.79231	7.17154	8.52121	7.92221	7.06005	7.58431	7.87111	7.64092	8.70252	7.12743	7.72065	7.79879	8.45473	7.11169	7.43123
O75077	ADAM23	Disintegrin and metalloproteinase domain-containing protein 23	-0.267382	0.100356	0.190586	7.3535	7.43992	7.71173	7.5499	7.76928	7.48532	8.6072	7.5289	7.96249	7.29404	6.73716	9.31891	8.16218	7.29315	5.62039	5.29657	7.6003	7.51765	7.03793	7.7791	8.57327	6.79722	7.30436	7.04968	9.16481	7.52852	6.52283	7.6254	6.79005	7.00303	8.26488	6.99545	6.73278	7.25851	7.11746	7.74287	8.80564	7.42952	7.4069	7.40742	7.41468	7.27027	7.08108	7.40312
O75078	ADAM11	Disintegrin and metalloproteinase domain-containing protein 11	-0.320355	0.0111793	0.0326559	7.29985	5.55701	7.23721	6.62041	6.11651	6.18383	6.3615	7.42152	6.73497	6.4783	7.4529	6.40508	6.71566	6.19045	5.915	6.75531	6.90549	6.17858	6.18803	5.8667	6.79061	6.86917	7.20501	7.73046	6.31276	5.99928	6.59706	5.92285	4.72999	6.74996	6.84739	6.6801	6.51142	7.52878	5.90379	5.64918	6.65626	5.77862	6.87696	5.11506	6.22764	6.72269	5.26923	6.81326
O75083	WDR1	WD repeat-containing protein 1	-0.182963	0.114003	0.209725	9.99568	10.5071	11.2641	10.6306	10.7338	10.4301	11.3566	10.7449	11.4195	10.561	11.7666	11.1031	11.2042	11.9553	11.7597	11.3622	11.7873	10.6063	11.0835	10.671	10.7978	10.2294	11.5215	11.0286	11.0519	12.0269	11.346	12.0092	9.69047	11.5415	12.8121	11.171	11.066	12.1417	10.3591	12.029	11.4097	10.2036	10.9216	9.42895	11.5135	10.2068	10.8061	10.6008
O75084	FZD7	Frizzled-7	-0.0951813	0.54592	0.664373	8.89257	6.82015	7.2118	8.68535	7.43098	7.71386	6.85662	7.66027	6.62236	7.02734	6.93517	7.89327	6.7635	7.38818	7.00822	7.35062	7.65573	6.32556	6.04121	6.97927	8.17233	6.7092	6.82276	6.85711	7.87659	7.40276	6.71475	5.6098	8.45549	7.04017	7.59033	5.43954	7.3594	7.50353	7.29406	6.97232	7.24661	7.53162	7.95211	7.83884	7.66317	7.57856	6.67121	7.62634
O75093	SLIT1	Slit homolog 1 protein	0.10663	0.596183	0.705824	7.60267	6.79188	7.37815	7.30301	6.45018	7.18194	5.95275	9.4039	7.84664	7.09153	7.18768	6.48435	6.29763	7.67951	7.46022	6.93609	7.50437	7.01632	7.49024	6.86452	6.53163	8.48025	6.5764	6.79054	6.90514	7.25568	7.83199	6.15667	6.61288	6.64394	7.42403	7.57278	6.9476	6.95777	6.88351	7.39542	7.4382	9.00888	8.20731	8.81176	7.16441	7.07958	7.93057	7.71503
O75094	SLIT3	Slit homolog 3 protein	0.396877	0.12274	0.222106	5.80281	9.68056	6.82993	6.94523	6.60164	7.50989	9.66899	6.2485	7.38055	3.0899	9.65869	4.39753	6.28592	6.17512	5.70608	5.80004	6.46985	6.34317	6.72214	7.08091	6.2759	7.25755	9.64305	5.74249	4.81539	6.74298	6.75696	5.80663	5.15803	6.72793	7.61707	5.94928	6.03904	9.67494	6.17048	5.77703	6.83963	6.15564	5.36747	6.37078	7.45558	9.67154	6.16292	6.1348
O75095	MEGF6	Multiple epidermal growth factor-like domains protein 6	-1.08475	0.000134267	0.000824949	10.5686	6.00043	9.84806	9.40107	9.45891	10.7882	9.60757	7.37284	9.23753	9.16666	8.68835	9.92992	11.199	9.13719	7.24544	7.70767	5.44835	5.64329	8.76467	9.78228	9.09927	9.33085	4.52481	8.91209	9.04219	8.96722	8.32746	9.33785	4.99967	8.42132	9.75679	7.23782	6.12625	7.05733	5.18014	9.79379	9.78914	10.0308	8.78712	9.24152	9.04702	8.01706	9.25984	8.94316
O75096	LRP4	Low-density lipoprotein receptor-related protein 4	-0.239228	0.245175	0.374028	6.89948	7.76632	6.26527	9.66522	4.64633	8.93902	5.50088	3.12106	7.17936	6.99102	6.97609	6.03443	6.30163	8.10387	6.48203	6.06277	6.5985	6.42971	8.00801	6.10412	6.83811	8.23358	5.71674	6.35597	4.97269	6.63287	5.76221	6.31749	6.03693	7.01334	6.70694	5.93145	5.44873	6.04613	5.17703	6.48894	7.0063	5.41828	5.108	6.14237	7.75563	6.4594	6.09417	7.31868
O75110	ATP9A	Probable phospholipid-transporting ATPase IIA	-0.163434	0.331183	0.465739	9.11039	9.77386	7.68934	8.45902	7.89423	7.0645	8.98494	7.28005	7.38217	9.18797	8.09603	6.77168	8.54363	8.54535	8.7684	8.24258	8.28233	7.99097	8.57365	9.8873	9.92494	7.67095	8.27473	8.50855	8.79776	7.13386	8.64749	9.28018	7.35551	8.76248	7.57309	9.65702	9.02155	7.81983	7.98042	8.56629	10.0627	6.24842	7.69834	6.76601	9.34896	9.86696	7.55814	7.35441
O75112	LDB3	LIM domain-binding protein 3	0.0342161	0.853053	0.904723	6.12491	6.96829	7.68051	5.90814	7.77716	6.65129	6.22508	5.59226	6.79835	7.11351	9.65869	5.80787	6.6155	7.25837	6.36774	6.02308	5.9176	5.02694	5.78235	7.28498	6.50241	6.30659	7.79143	6.57346	6.79717	5.54281	5.81308	6.59524	4.79835	6.22415	10.1035	6.90628	7.69033	6.86516	7.0227	7.23908	6.50409	4.95408	6.55304	6.04442	6.60241	7.4889	7.69975	6.71939
O75113	N4BP1	NEDD4-binding protein 1	-0.226543	0.0527148	0.114426	6.33273	6.76295	7.78047	6.7553	5.78925	6.41852	6.35497	6.84705	6.8751	6.87764	6.85553	6.58274	7.03566	6.05974	6.60297	7.53032	7.4341	6.58742	7.68878	7.08217	7.92351	6.46211	7.00056	6.38344	6.57161	6.41054	6.98826	6.44616	7.37554	6.1045	7.20892	7.03125	6.52204	6.64447	7.62135	7.72497	6.45196	6.50856	6.52393	6.40489	6.83555	6.78313	6.36016	7.4697
O75116	ROCK2	Rho-associated protein kinase 2	-0.108523	0.26634	0.398492	7.18106	8.82965	7.66021	6.9768	7.71917	7.61655	8.00899	7.78695	7.98529	7.47984	7.17491	7.13667	8.10589	7.98295	7.69601	7.8316	7.67081	7.20467	7.59473	7.28138	7.46312	7.18257	7.68249	7.81492	7.37139	8.21518	7.85638	8.83728	7.11915	7.62726	8.71615	8.22605	7.46625	7.35427	8.80486	8.0089	7.74777	7.08543	6.9984	7.27907	8.35009	7.60054	9.11001	8.0494
O75122	CLASP2	CLIP-associating protein 2	-1.05408	2.28509e-13	1.89307e-11	8.67317	7.32315	8.03735	7.49422	8.41166	8.22606	8.61121	7.74393	7.95957	7.1258	6.68391	7.76713	8.4733	7.70411	7.81399	7.94829	8.75434	7.5785	8.00366	7.76092	8.54114	7.13736	7.29174	7.34845	7.3545	7.88892	7.91269	7.8372	7.52737	8.01171	7.63019	7.71894	7.13741	7.90386	7.43394	8.83615	8.37621	6.9114	6.5468	7.05966	7.75656	7.47261	7.86813	7.53232
O75123	ZNF623	Zinc finger protein 623	0.165191	0.611587	0.718602	4.49995	5.60341	5.90314	5.48763	5.45228	9.65767	5.4245	7.99582	1.73088	6.07448	1.05542	1.42298	7.20321	1.57183	4.71944	5.29067	5.96514	4.87608	4.99694	6.79343	5.13253	6.57513	6.33682	5.74526	5.20158	6.61711	7.22809	5.86954	6.66299	6.08201	6.41203	6.79656	7.18742	4.6773	5.36428	5.7328	5.92459	7.68707	5.44424	8.66116	6.02237	5.73717	4.63004	6.33967
O75127	PTCD1	Pentatricopeptide repeat-containing protein 1, mitochondrial	0.213655	0.192797	0.312777	7.73118	8.00974	6.74355	6.40575	6.28206	6.55405	6.52726	3.92777	7.06857	7.5905	6.38297	6.23361	6.59506	8.64993	7.49107	6.23734	7.34069	7.59097	8.08449	6.33839	6.91897	7.89281	8.12889	7.88322	7.98212	5.88934	6.75134	6.91759	6.81263	7.34263	6.67551	7.00964	6.82865	6.52591	6.32068	5.93394	9.64528	6.40743	6.53337	5.94383	5.18145	7.77984	7.05343	7.16215
O75128	COBL	Protein cordon-bleu	-0.236376	0.0511167	0.111633	6.37531	6.59269	6.03727	5.82378	2.77753	7.02525	7.12244	6.18721	6.06819	5.01195	7.43105	6.65304	6.82307	6.49657	7.03238	7.61818	6.2163	7.30014	7.17258	6.81415	6.56524	6.07834	6.35147	6.73067	7.15442	7.14199	6.05773	6.57256	6.84872	6.73627	7.10562	6.92876	6.61704	7.059	6.13347	7.14692	6.31687	6.57763	6.46244	6.76515	6.77607	6.80625	6.97797	6.56504
O75129	ASTN2	Astrotactin-2	0.296142	0.262916	0.395607	5.94126	7.95073	6.4091	5.74792	5.75911	5.58478	5.87985	6.96609	6.07331	7.94729	6.71943	5.85449	5.85807	11.1952	6.62152	5.93973	5.23107	8.10468	7.00087	5.72362	5.79903	6.64274	3.78605	12.9781	8.33779	7.41499	8.20166	9.88029	4.40758	8.87795	7.28387	4.43222	8.18972	6.17592	5.29923	5.30762	3.41524	4.89159	8.04548	3.12562	6.53572	6.61073	7.72785	5.25442
O75131	CPNE3	Copine-3	-0.27231	0.0741479	0.150213	10.0679	8.91055	9.98012	9.65841	9.73638	9.36355	10.651	9.92949	10.1723	10.6113	11.2801	9.52461	9.70263	10.9836	10.6154	10.3565	11.0404	9.99038	9.77232	10.7013	10.1442	10.4246	9.96694	10.4544	9.62969	9.94897	10.3905	11.2336	10.5458	11.575	10.4091	11.3006	10.6286	11.4814	10.6437	10.9173	10.8771	8.46919	11.2348	8.53458	10.6547	10.8301	10.9027	9.84674
O75140	DEPDC5	GATOR complex protein DEPDC5	0.0196552	0.868743	0.914053	5.3845	5.60473	5.86162	6.50789	5.66516	6.05394	7.01814	6.31868	5.61701	5.84183	4.96714	6.6536	6.47827	6.57411	5.43183	7.11775	5.48875	5.52547	6.13121	6.45232	6.13728	5.76299	5.94822	6.06767	5.61405	6.43771	5.47528	6.13264	5.3273	6.07148	5.56734	5.6612	5.67846	6.48974	5.85219	5.53224	5.6434	6.46997	5.94164	6.11164	6.42413	5.32458	6.23776	5.85196
O75143	ATG13	Autophagy-related protein 13	-0.0687609	0.477333	0.606845	6.8784	6.10276	7.18859	7.4175	6.79878	8.11363	7.09529	7.61525	7.30984	6.90825	7.51945	7.68546	7.25282	6.38753	6.37182	6.86672	7.21309	6.51538	6.88942	6.19844	6.30761	7.24089	7.58958	7.74658	6.35324	6.77297	6.79107	7.33783	8.38578	6.1007	6.68346	6.53768	6.95473	6.54437	6.25925	6.06687	6.73434	6.49203	6.61265	6.80536	7.19003	7.19911	6.6856	7.26645
O75144	ICOSLG	ICOS ligand	-0.373646	0.0362501	0.0852047	7.33531	6.37267	5.84736	8.63677	7.88526	7.31367	7.25313	7.12037	6.14224	6.83484	7.24828	7.21373	7.46909	7.13455	7.51912	7.72303	7.67318	5.99925	9.35245	7.39466	7.25446	8.00464	5.18438	6.98689	7.54918	7.26605	6.42933	7.25509	7.8543	7.68993	4.53729	6.59907	6.79048	7.38802	5.22436	7.76436	6.65092	8.50543	5.27505	7.29255	7.48903	5.75569	6.88633	7.65432
O75145	PPFIA3	Liprin-alpha-3	-0.429004	0.0358591	0.0846396	7.43273	6.65062	5.2542	7.32921	7.9438	6.96632	8.21344	6.94927	7.24782	6.34747	6.75879	6.71704	7.54272	6.63223	6.01878	6.12398	6.40456	7.12027	8.06855	7.74779	8.24215	6.62404	8.03778	6.7767	6.41623	6.61524	6.96548	6.9594	6.43625	7.01964	8.76686	6.75968	6.56394	6.58328	8.2956	6.29485	7.85638	6.00958	5.40754	2.15953	7.32452	6.60598	5.73563	7.05644
O75146	HIP1R	Huntingtin-interacting protein 1-related protein	-0.625647	0.000154626	0.000923975	9.22634	8.53021	8.38019	8.40888	7.9896	8.02643	8.68748	8.60304	9.41339	7.95892	7.72017	9.17	8.66413	8.27645	8.26699	9.138	7.69586	7.79398	9.81914	8.39043	8.13333	7.92184	7.26279	8.18837	8.85206	8.5335	7.65137	8.49174	8.76876	8.53942	7.50959	8.93904	9.35523	9.13126	8.35494	10.2605	7.65643	6.62831	7.7583	7.39208	9.22445	8.60072	8.17861	8.68722
O75147	OBSL1	Obscurin-like protein 1	-0.0703315	0.673155	0.771031	5.57002	6.57762	5.31375	5.43688	5.38159	5.40376	6.42983	6.10029	5.25418	5.48301	3.94812	5.40815	4.8223	6.01037	4.60426	5.36384	6.27284	5.29933	5.33973	6.02621	5.49432	6.36794	6.12428	6.76196	4.74347	5.26615	4.92909	5.59656	4.69959	6.99299	6.86325	6.86337	4.54465	6.15977	5.9478	5.60158	5.5977	6.86292	6.41741	6.37307	6.69655	4.85498	6.16505	4.96981
O75150	RNF40	E3 ubiquitin-protein ligase BRE1B	0.214878	0.0301595	0.0733981	7.44374	7.76074	7.69527	7.43976	7.27575	6.80279	6.92925	7.14849	8.029	7.59862	6.71047	6.63473	7.71569	7.15184	7.71455	7.37895	8.15705	7.25677	7.57838	7.00668	7.23306	7.27849	7.19536	7.72574	7.53978	8.05218	7.40889	8.02069	6.36306	7.48951	6.83107	7.22383	7.129	7.90164	7.89009	7.66769	6.22019	6.32401	7.34886	6.74884	8.04192	7.17632	7.31432	8.22449
O75151	PHF2	Lysine-specific demethylase PHF2	-0.106558	0.370226	0.506928	7.53266	7.25512	7.17251	7.96943	7.60965	7.18516	7.22565	6.93179	7.09118	7.73852	7.51952	7.59612	7.16429	7.32864	7.01437	7.20206	7.56492	7.11215	7.31332	8.11589	6.47157	7.41429	8.00227	7.14735	7.56378	7.20819	7.2324	7.55812	7.23318	7.12999	8.20547	6.79338	6.96166	6.88265	7.47176	7.46043	7.69106	7.61317	6.68979	7.69369	8.19311	7.12792	7.11653	6.93438
O75152	ZC3H11A	Zinc finger CCCH domain-containing protein 11A	0.426761	0.00136009	0.00570453	8.19213	8.24148	8.15627	8.27323	7.60448	8.04269	7.48603	8.22113	8.9341	7.71366	7.23074	8.33815	8.17583	7.7197	7.99844	8.3039	8.47341	8.05734	8.32553	7.15209	5.81856	7.29701	8.07	8.13411	8.64501	8.61917	7.41882	8.57371	7.27202	8.08428	7.60191	8.2283	8.29866	8.23189	8.51497	7.90386	6.02161	7.32251	6.91684	7.96717	8.6594	7.30804	8.00457	8.67481
O75153	CLUH	Clustered mitochondria protein homolog	0.147987	0.303506	0.437412	7.89238	8.55712	8.18504	8.65498	8.03954	7.97951	8.29742	8.02374	9.02357	7.58527	7.23187	8.62362	8.34647	8.61902	8.79827	8.57936	9.92953	7.77953	8.50845	8.08509	7.40478	7.57613	7.881	9.4379	8.68211	8.21457	8.16856	9.57983	7.95579	9.26938	7.62227	8.89276	8.92385	9.59147	8.67826	9.62135	6.34049	6.65309	8.75678	7.46864	9.42611	7.75593	8.53329	9.02951
O75155	CAND2	Cullin-associated NEDD8-dissociated protein 2	-0.566376	0.000116752	0.000730658	6.33868	6.28474	6.60239	6.69429	6.04435	6.06114	7.71626	5.28904	5.68699	7.38609	6.41072	4.93468	6.3513	6.81518	6.54853	6.40844	8.23327	6.10093	6.30845	7.10835	6.16723	7.66835	7.86183	6.21843	6.92868	7.15901	7.14879	6.56375	7.54163	6.40613	7.31131	6.25839	6.67431	4.06103	6.84434	6.41841	5.94153	7.86013	7.41096	4.66847	6.31919	5.54437	6.83387	6.42142
O75157	TSC22D2	TSC22 domain family protein 2	0.141216	0.181102	0.298062	5.2328	6.33692	5.85781	7.16337	7.01503	6.84454	6.42386	6.60221	6.82052	6.30537	5.80623	6.38428	7.32285	6.59079	6.46836	6.65338	6.9794	6.14277	7.90266	6.27054	6.36438	6.16623	7.06295	6.51613	6.4183	6.51183	6.03875	6.67659	7.89874	5.37356	6.77288	6.98381	6.3677	6.91363	6.53126	6.55432	5.63035	7.78455	6.26051	6.56357	5.9981	6.0153	6.39405	6.65415
O75164	KDM4A	Lysine-specific demethylase 4A	0.0717537	0.692779	0.786489	7.11027	7.04292	5.97639	6.27503	7.4787	6.04759	6.57223	6.3744	6.14919	5.90475	6.2872	5.56308	6.0007	6.9635	5.97552	6.42975	6.43585	6.67166	6.38921	7.18467	7.33308	6.12994	6.6342	6.48179	6.4908	6.00451	6.13297	6.65086	6.29397	7.40788	7.1499	7.36049	7.1052	7.95324	7.00563	7.12442	5.58662	6.30031	5.01303	6.2965	7.83483	6.90961	4.26953	6.38426
O75165	DNAJC13	DnaJ homolog subfamily C member 13	0.0715461	0.560455	0.677007	7.88847	8.42033	8.25024	7.49798	7.74971	7.28081	8.75385	7.55121	7.51397	8.94461	9.45087	7.34027	7.9994	7.7388	9.36701	8.18093	8.57068	8.94315	8.34319	8.03311	7.92827	8.47019	8.49625	8.78667	8.74039	8.6716	9.24409	8.56714	7.38139	7.93557	8.02014	8.75277	8.49105	8.76502	8.28036	8.41423	9.10096	7.46596	8.92393	6.72477	7.52679	8.20699	7.61443	8.03832
O75167	PHACTR2	Phosphatase and actin regulator 2	-0.177124	0.127532	0.228909	6.23952	6.59864	6.29723	6.77684	6.60444	6.88451	6.94718	7.33657	7.11511	6.20211	6.14383	6.50505	7.52664	5.85017	6.87452	6.35932	6.81165	6.18331	7.17697	6.5635	6.28257	5.77783	6.16573	6.00595	6.01858	6.48288	6.18603	5.65992	5.38445	6.45862	6.81346	6.73525	6.3962	6.28857	6.63806	5.1903	6.13078	6.17623	6.08106	7.75956	6.75987	6.40315	7.71335	5.69326
O75170	PPP6R2	Serine/threonine-protein phosphatase 6 regulatory subunit 2	-0.270153	0.0081238	0.0248859	7.76883	7.40904	7.62077	6.83683	7.65549	7.49081	7.42598	7.21397	6.92862	6.37595	6.72451	7.74704	7.75512	7.51675	7.25256	7.64184	7.23522	7.00411	7.49585	7.23044	6.98001	6.61333	6.34899	6.80114	6.64659	7.05113	7.11679	7.27056	7.51448	6.84108	6.35436	8.10912	6.39631	8.01257	7.74827	8.0918	7.98092	7.14837	6.72381	6.82611	7.36957	6.95284	7.0204	7.13071
O75173	ADAMTS4	A disintegrin and metalloproteinase with thrombospondin motifs 4	-0.0565838	0.750761	0.830645	6.25362	5.88469	5.94976	7.0711	6.92531	7.33789	7.62082	6.9683	6.16552	7.04929	9.65869	8.24814	7.15495	6.46293	5.6947	5.99398	6.45549	6.0984	6.42436	5.26135	8.31877	5.89778	5.38918	6.17488	6.40432	7.11795	7.58905	5.78028	6.18264	6.64207	5.98053	7.08179	7.43093	6.48819	9.68796	6.82192	7.51871	5.10229	6.09396	5.68482	5.21878	6.50042	4.83789	5.83224
O75175	CNOT3	CCR4-NOT transcription complex subunit 3	0.0428745	0.65429	0.755588	9.90599	10.0969	10.6488	10.5272	10.2533	10.0998	9.50626	10.9514	10.9549	10.4817	9.71508	10.6549	10.315	9.64222	10.3592	11.0774	10.2385	9.91764	10.5465	9.51495	10.3313	9.67717	9.6573	9.91207	10.7209	10.7597	9.94798	9.68755	10.8577	9.83547	10.5127	9.55494	10.0214	10.2969	10.8033	10.849	9.87803	10.1052	10.1738	10.306	10.7085	10.2564	10.594	10.9276
O75179	ANKRD17	Ankyrin repeat domain-containing protein 17	0.0229445	0.834784	0.890841	5.0032	6.45591	6.14984	6.36376	5.89693	6.15701	7.10805	6.44467	5.98834	6.11113	6.99247	6.41035	6.21335	6.42501	6.73896	6.45089	6.91919	6.15845	6.77622	5.80548	6.64976	6.1926	6.40764	6.09852	5.56861	6.63411	6.27154	6.6541	4.62265	6.08395	6.00991	5.30161	5.19945	6.23868	6.09305	6.86757	7.1499	5.53244	6.48428	5.99112	6.37096	5.83581	6.11449	6.61355
O75182	SIN3B	Paired amphipathic helix protein Sin3b	0.215331	0.113632	0.209234	6.84102	5.99246	6.86627	6.49694	9.74402	6.15111	5.47593	6.35304	6.59898	5.95692	5.5371	5.97755	6.73437	6.55079	6.29417	6.51094	6.7199	6.63868	6.90982	7.26596	6.68346	5.29168	6.16646	6.93676	6.74802	6.64756	6.19994	6.25889	6.75497	5.93484	6.27483	6.4068	6.12247	7.44309	6.45984	6.74287	6.15809	5.94725	6.24172	6.53738	7.52961	6.31238	6.89756	6.8022
O75190	DNAJB6	DnaJ homolog subfamily B member 6	-0.129858	0.411208	0.546134	9.70409	9.20177	8.03463	8.55184	8.61153	8.46443	9.02987	7.76345	8.17475	9.11833	7.40471	8.13781	9.12202	6.8634	8.72301	8.33825	9.83168	8.42661	8.09976	10.0291	8.02683	8.14219	7.83235	8.72501	8.4795	8.23477	8.58746	8.4879	8.68936	8.82277	8.72648	8.38755	8.83776	7.56265	9.02573	7.87718	7.41847	9.77656	8.92077	9.39972	7.63562	7.84821	9.30012	8.59159
O75191	XYLB	Xylulose kinase	0.246848	0.130464	0.232763	5.75752	6.59752	6.78024	6.48757	6.24986	7.00695	5.3115	6.96564	7.26955	7.30178	6.38542	6.23546	6.71518	7.89925	7.04171	6.85654	9.55611	6.32289	6.70275	6.06995	5.77938	3.67422	6.66019	7.77868	7.89543	6.55095	6.35186	8.40624	4.94453	7.82152	7.20385	6.37302	6.66654	9.2576	7.03504	7.45617	4.84755	6.85411	6.43068	6.10431	7.41175	7.05422	7.87146	6.74472
O75197	LRP5	Low-density lipoprotein receptor-related protein 5	-0.295877	0.0407659	0.0933863	7.29183	7.36233	7.66915	8.03412	7.00665	6.77165	7.8983	5.82296	7.49255	8.1901	7.76086	7.58353	5.8149	7.74502	7.52247	9.18807	7.37871	7.99604	8.24591	8.36906	8.25943	7.57159	7.37228	6.99393	7.04345	9.0739	8.23176	7.68836	7.01143	7.94061	7.89722	7.26138	6.46489	7.76638	5.92695	7.51244	7.51587	9.18417	7.19932	7.91906	7.4255	7.0908	7.36503	8.03274
O75204	TMEM127	Transmembrane protein 127	-0.404578	0.00917241	0.0275745	6.48062	5.7372	5.72843	5.58493	5.71965	5.77903	5.46493	4.1358	4.63099	5.56768	5.93798	5.55184	5.42783	4.70666	5.68475	6.39978	4.88079	6.7367	6.04433	5.64313	6.01239	5.01412	6.08042	5.98503	6.46909	6.58091	5.92846	5.5478	5.42903	5.36549	4.95888	5.42545	5.50416	5.79957	3.50748	5.78984	6.43483	4.88197	4.40598	6.90649	4.049	5.61454	5.63144	6.04656
O75208	COQ9	Ubiquinone biosynthesis protein COQ9, mitochondrial	0.186779	0.223364	0.348236	9.02363	9.48314	8.72622	7.60527	7.76301	7.66475	7.75746	7.85454	8.77719	9.23695	6.58137	9.18429	7.4838	8.87458	7.84406	7.67799	7.87953	8.71122	8.33285	7.89409	7.15609	8.45563	8.80512	7.7889	7.85794	7.60086	7.70238	9.4023	7.81593	8.48479	6.58494	8.77681	8.34087	8.8651	8.96129	8.04284	7.291	8.86443	8.86098	7.96663	7.878	9.19254	9.94967	7.3311
O75223	GGCT	Gamma-glutamylcyclotransferase	0.23477	0.140765	0.246955	7.61671	7.95784	9.56955	10.083	9.52316	9.94732	7.82919	10.1024	10.8287	10.3391	7.35268	10.7747	9.86671	8.87786	8.92048	9.31473	9.54699	8.28806	10.8835	9.10976	8.32416	8.50894	6.99175	9.13079	9.42668	10.3871	8.74286	9.66889	9.05351	8.74685	8.55645	8.44075	9.01008	8.07158	9.31069	10.7825	8.7205	9.75703	9.33254	10.5675	9.55617	10.2933	10.3228	10.2527
O75251	NDUFS7	NADH dehydrogenase [ubiquinone] iron-sulfur protein 7, mitochondrial	-0.0619866	0.772732	0.847532	10.8197	10.1807	9.06567	8.85306	8.85689	8.54197	11.0926	8.15132	9.02059	11.0099	9.40141	9.19809	8.85522	10.8519	10.3399	8.8537	9.69915	11.3265	9.05824	8.1175	10.9976	10.5801	9.0227	10.4356	10.8233	9.02844	10.5116	9.28367	8.21863	10.7582	8.20348	10.1563	9.65726	9.93326	8.71458	8.86245	9.56853	7.90801	9.75835	6.80817	9.87969	10.1939	10.3634	8.49925
O75298	RTN2	Reticulon-2	0.553079	0.000987202	0.00437425	6.16788	5.91914	5.83647	7.60099	6.19165	6.86349	6.44265	6.42518	5.67706	6.91381	5.65621	6.36081	7.37009	5.68581	6.12928	6.73737	5.78764	6.09394	5.04967	6.28845	5.63249	6.1874	4.17798	6.04517	7.18834	5.93375	6.34113	5.48133	7.28816	5.09179	6.57284	5.66401	8.1252	6.88953	5.40112	7.07808	5.85495	7.26029	7.32026	6.99023	6.61108	6.91646	7.79187	6.75635
O75306	NDUFS2	NADH dehydrogenase [ubiquinone] iron-sulfur protein 2, mitochondrial	0.0234461	0.899268	0.933919	11.1594	10.5675	9.09953	9.32795	9.5762	8.79693	11.2652	8.58007	9.48023	10.874	9.68095	9.6073	9.01874	10.7653	10.3351	9.33081	9.66964	11.2221	9.42815	10.108	10.8979	10.9174	9.41131	10.4372	10.782	9.28838	10.4565	9.58523	10.0584	10.6294	8.23345	10.4387	10.0741	9.64868	8.92152	9.18033	9.41803	9.1765	10.1448	8.16449	9.92025	10.2981	10.8957	8.66188
O75312	ZPR1	Zinc finger protein ZPR1	-0.100663	0.459588	0.591864	7.77269	8.57787	9.38528	8.25684	8.95965	9.07828	8.05491	9.61334	9.13571	7.26748	7.21691	8.53997	9.29239	8.14309	8.36903	8.76561	9.07576	7.84807	9.06884	9.25768	7.07985	6.94314	7.40387	7.66343	8.05326	8.8755	8.04684	8.39891	10.1414	8.67758	8.21178	7.96359	8.30174	8.31392	8.56706	8.65219	6.79734	10.1632	8.122	9.55006	9.05656	8.70409	8.44151	9.90591
O75317	USP12	Ubiquitin carboxyl-terminal hydrolase 12	0.0109407	0.92802	0.952814	6.54832	6.20644	6.12702	6.44761	6.51475	6.35093	6.68537	5.80097	6.27413	6.9427	6.978	6.03443	6.06217	7.5528	6.02784	5.83721	6.72421	6.5412	6.21885	6.46148	7.01367	5.76614	6.89883	6.21905	6.48442	6.03012	6.43217	6.57345	5.93041	6.25132	6.40402	6.37166	6.43576	6.40922	5.98972	6.14944	6.86379	4.16711	4.80991	4.8769	6.33953	6.03022	6.00002	6.69736
O75319	DUSP11	RNA/RNP complex-1-interacting phosphatase	-0.103616	0.533264	0.654331	6.83308	6.97212	6.51997	5.85198	6.66763	9.65767	7.05947	4.01478	6.71062	7.25343	6.39573	6.83727	7.08328	6.46781	6.32667	6.7018	6.81294	6.64173	6.5103	5.44195	6.1148	6.53786	6.11407	6.89121	6.28157	6.17362	6.45344	5.99296	6.07815	6.02381	6.16531	6.67341	6.38945	6.25059	6.61271	6.80199	6.10631	6.52752	7.67449	9.68816	7.15252	6.39781	5.60544	6.49208
O75323	NIPSNAP2	Protein NipSnap homolog 2	-0.431148	0.031857	0.0768078	10.1475	11.5559	10.5918	8.75486	9.61328	9.47282	10.2618	9.53536	10.6743	10.8384	9.13574	8.67819	8.97773	10.6197	10.0868	10.6122	9.98662	10.6234	10.6958	9.61352	9.94693	10.1395	10.0702	10.2127	10.3536	9.87873	9.72693	10.6159	8.04041	10.1411	9.42759	10.2872	9.54055	10.7877	9.3685	9.14672	9.10873	8.49605	9.84428	7.33807	9.71276	12.4305	11.6265	8.73066
O75324	SNN	Stannin	-0.10896	0.381725	0.518561	7.48913	5.23249	6.39733	7.49045	6.55949	7.19504	6.57178	5.89446	6.22289	6.69116	6.02987	6.96295	6.20517	6.54109	6.5352	6.28584	6.22592	5.46516	6.53646	5.8639	6.86102	7.15452	6.80535	6.38905	6.4417	6.04088	6.69513	6.98184	7.05203	6.06398	6.62084	6.49283	6.8233	5.65013	6.70797	6.79057	6.76759	6.47257	6.48733	6.3377	5.04755	6.08081	6.49068	6.56994
O75326	SEMA7A	Semaphorin-7A	-0.278088	0.0405023	0.0929934	6.8622	5.84351	6.67645	7.54505	7.65634	7.93901	8.24197	6.67903	6.41964	7.03384	6.92317	7.10182	8.1606	7.1358	6.92553	8.0841	7.08598	8.00566	7.06205	7.16827	7.82521	6.44258	7.16014	6.28942	6.81501	7.4929	8.08155	6.91265	7.94191	7.80296	7.46827	7.648	5.31706	7.28534	7.85788	8.71086	8.76448	7.36005	6.07346	7.09738	7.07032	7.15561	6.18719	8.17105
O75330	HMMR	Hyaluronan mediated motility receptor	0.198396	0.106736	0.199479	5.75208	6.33856	6.25131	5.8952	5.27796	5.40309	6.26323	6.42813	6.42654	6.13043	6.21899	5.56069	6.69006	6.30773	6.25336	6.73016	6.39429	6.13549	6.22053	6.30402	6.8062	5.24693	5.89406	6.31359	6.27367	6.29533	6.3201	6.45174	6.04142	6.30521	6.4618	6.02886	6.96841	6.29002	6.57674	7.23866	6.6811	7.26571	6.84626	6.43743	6.03411	5.92259	6.21026	6.31189
O75334	PPFIA2	Liprin-alpha-2	-0.513389	0.000307155	0.00165128	6.49273	6.5167	6.36069	6.87824	7.44707	8.01725	7.05525	6.71493	6.35963	6.34677	6.5943	7.05214	7.11335	6.25971	6.20156	5.89147	6.64438	6.45558	6.40997	6.1295	7.26746	6.62326	9.67435	6.89064	6.0322	6.22378	6.48542	6.80466	7.3509	5.95907	7.56575	6.39151	6.77859	6.53504	6.83531	6.94791	7.04491	6.04304	6.19533	5.61556	6.78394	6.53335	8.29868	7.85018
O75335	PPFIA4	Liprin-alpha-4	-0.173024	0.390245	0.526878	6.64764	6.54562	4.76752	8.19761	7.05037	6.47001	6.65029	7.83154	5.93238	6.59198	7.77966	6.80289	6.81545	5.55411	6.34626	6.19762	6.24222	6.97364	6.55877	5.68889	7.5072	4.92518	7.65675	5.66554	5.72484	3.72198	7.9679	7.28343	6.11599	6.32808	6.7303	5.9457	6.28514	5.63982	6.99408	6.08586	6.20405	9.69186	9.08564	4.98381	5.90138	6.94154	4.71157	6.08886
O75339	CILP	Cartilage intermediate layer protein 1	-0.0727789	0.765048	0.841477	6.87626	6.77795	7.57756	5.96712	7.29934	4.94004	6.71087	6.44683	4.96907	6.12	9.65869	6.21947	5.9027	9.67991	6.95746	7.14684	6.43719	7.45513	4.28065	6.2681	5.7659	7.09168	7.89923	5.97892	7.06338	6.99145	5.56132	7.0089	5.90034	9.67155	5.48565	5.4307	6.39093	4.64549	6.42807	8.91201	9.64528	6.15308	4.85275	6.39815	8.88778	6.513	7.09264	7.94206
O75340	PDCD6	Programmed cell death protein 6	0.129624	0.237212	0.364583	11.9807	10.5539	11.3119	11.0861	10.5451	10.4232	11.0477	10.0606	10.5379	11.4196	10.5195	9.79667	10.7055	9.79207	11.0888	12.108	11.69	11.0653	11.2286	10.9534	9.95008	11.9871	9.82872	10.6486	11.8024	11.6088	10.7487	10.2404	10.1066	11.0534	11.6029	12.064	11.0831	9.94455	10.7901	11.421	10.202	10.0784	11.2094	11.6466	10.6969	11.5617	10.6484	10.6903
O75347	TBCA	Tubulin-specific chaperone A	-0.51442	0.00442508	0.0151249	7.994	9.12026	9.71398	10.6366	10.1976	10.8264	8.58975	10.5927	11.0669	8.26069	9.04332	10.8034	10.7892	8.05102	8.53597	9.20365	9.81315	9.33116	10.8962	7.83818	7.68009	7.7629	6.67025	8.25759	8.8065	9.00927	9.39196	8.5337	8.7231	6.95798	9.8719	9.04676	8.60032	7.49602	10.4151	9.32681	8.25126	10.7454	9.13918	9.63977	8.58612	9.46759	9.91207	9.65733
O75348	ATP6V1G1	V-type proton ATPase subunit G 1	0.730015	0.000138356	0.000842386	10.2823	10.0157	11.3003	11.0499	10.9554	11.5068	9.95217	11.4025	10.5567	9.77222	10.4113	11.0959	11.4198	8.4581	10.1106	10.5694	9.84082	11.2142	10.2111	12.3952	9.39616	9.46676	9.12527	9.4981	10.028	9.12992	11.0812	9.24354	11.5471	8.72031	10.5955	10.1057	9.84492	8.9424	10.929	10.8055	9.72358	12.249	11.1136	13.3429	10.4854	9.93231	11.4061	10.3751
O75351	VPS4B	Vacuolar protein sorting-associated protein 4B	0.368859	7.68531e-05	0.000514407	10.6477	10.3102	11.0075	11.8145	10.3159	10.6	10.717	10.508	10.59	10.2547	10.7378	10.9026	10.3582	10.1188	10.7015	10.2452	11.1655	10.345	10.1505	10.728	9.52719	10.0233	9.93528	10.3148	10.1802	10.8955	10.4359	10.9694	9.28484	10.4151	10.8572	11.4028	11.0359	10.6449	11.0861	11.3664	10.287	10.6627	10.1207	10.7106	11.361	10.5088	10.9646	11.2415
O75352	MPDU1	Mannose-P-dolichol utilization defect 1 protein	-0.0335339	0.85121	0.903316	8.94254	8.32738	8.53794	9.40635	8.58555	8.72676	8.8409	8.31397	8.95941	8.60586	8.55964	7.70399	8.42273	8.79893	9.5746	9.45473	8.17445	9.99291	8.50783	11.3132	8.14677	9.61831	9.00781	10.6154	10.0875	9.04651	10.6789	9.88355	8.98889	9.04593	6.52441	9.7788	8.15997	8.41599	8.16862	8.74619	6.96288	8.82157	10.2776	9.17596	8.35067	10.4106	9.20127	8.25547
O75354	ENTPD6	Ectonucleoside triphosphate diphosphohydrolase 6	0.577453	2.06362e-05	0.000167931	7.34914	7.97039	6.08674	7.51265	6.47636	6.38348	7.07544	5.82474	6.44952	7.95039	6.56659	6.45883	7.0648	8.52866	7.64489	5.82889	7.57553	6.84315	5.88091	6.36993	6.63088	6.45191	7.68902	7.11795	7.38734	6.90863	6.80031	8.70627	6.09164	8.16137	6.33554	7.82736	7.30843	6.89326	6.1811	6.31499	7.41809	7.06914	7.29752	6.63447	7.00098	7.30444	7.24598	6.28385
O75355	ENTPD3	Ectonucleoside triphosphate diphosphohydrolase 3	-0.0874079	0.463603	0.595026	6.23787	6.16618	5.81929	7.12444	6.31455	6.94882	5.2309	6.09706	5.46369	6.889	6.30301	4.08348	5.40323	6.21219	6.1588	6.45689	6.6809	6.27196	5.39361	7.14099	6.28354	7.72378	6.43987	5.00181	6.53602	7.17283	6.48946	6.16016	6.49877	6.20729	6.25107	6.43566	5.93346	6.19813	6.09361	6.34324	5.99853	6.59985	5.58628	5.90664	7.08183	6.27262	6.30899	6.38764
O75356	ENTPD5	Nucleoside diphosphate phosphatase ENTPD5	0.408646	0.0145502	0.0404413	6.13337	6.28817	6.16907	5.61266	5.62413	5.83429	6.25121	5.46242	6.7141	5.54228	7.41587	6.88519	5.51804	9.15112	6.09972	5.74317	5.84977	7.03554	6.20761	6.2009	6.13315	5.65259	7.50041	6.2346	5.14974	5.0853	5.64534	7.77162	6.27151	5.77939	6.06312	9.70006	3.73403	7.23508	5.86843	6.12865	4.02216	7.4517	9.07362	5.02481	6.41461	6.63772	6.482	6.09256
O75362	ZNF217	Zinc finger protein 217	-1.32975	1.03364e-07	1.78581e-06	9.0862	8.04942	6.00928	6.82981	5.71769	7.91757	7.88574	7.72115	6.31946	8.57139	7.61029	8.10123	5.72734	4.77409	8.43911	7.88083	7.66455	7.81377	5.23972	8.70602	3.50444	7.52353	7.74929	6.46118	5.685	6.58314	7.54787	6.2701	7.3416	5.78983	7.98594	8.25972	9.79273	7.94964	5.75083	6.23107	5.51878	5.97677	5.91977	7.00937	3.7897	8.14822	6.23933	5.88352
O75363	BCAS1	Breast carcinoma-amplified sequence 1	-0.230656	0.415408	0.550411	9.87774	6.30215	7.58983	9.64286	9.65288	9.95962	9.78778	8.39716	7.7558	6.52452	7.91318	10.6506	9.57972	8.59669	6.23705	9.49026	7.19867	13.3893	7.26735	8.76342	9.78753	7.69834	8.84528	6.55189	7.93451	6.36495	8.40867	6.23324	7.89033	8.43615	7.29268	7.6989	6.14412	7.12611	7.12207	9.72336	10.4986	9.01844	5.10144	8.31549	6.98409	6.37123	5.96308	7.58769
O75365	PTP4A3	Protein tyrosine phosphatase type IVA 3	-0.185786	0.285223	0.419301	5.68347	4.01884	5.02861	4.1919	4.91575	3.95179	4.71539	5.28252	6.09442	5.18115	4.77505	3.95649	5.10235	5.60737	5.20167	3.76018	6.22074	4.66917	5.5951	3.99721	4.11749	4.57845	5.20628	5.9473	4.52404	6.43252	5.97335	7.00263	5.91153	6.22298	4.91662	4.37483	4.92209	2.61255	3.64845	3.96747	5.10516	4.49404	5.01313	5.42696	4.69552	4.08428	4.93888	4.80524
O75367	MACROH2A1	Core histone macro-H2A.1	0.451728	0.0137186	0.0385578	11.4567	11.6396	11.1515	10.2833	9.90618	9.32069	10.4311	9.58892	10.632	11.9089	10.405	9.90947	10.2711	9.45731	10.6773	9.59784	10.2839	11.5936	10.3533	11.2448	7.70432	11.3368	10.3709	10.6078	10.7519	11.2414	10.4086	10.6991	10.4107	10.1307	10.3618	10.6217	10.5006	9.96259	11.0218	10.5951	10.0562	10.3971	10.924	9.62291	11.4219	10.7096	11.9921	9.88344
O75368	SH3BGRL	SH3 domain-binding glutamic acid-rich-like protein	-0.940323	1.45463e-05	0.000126305	9.38316	8.1778	11.7418	12.9169	12.0231	12.1622	10.0632	12.4907	11.899	10.0384	10.2101	12.0839	12.3114	8.1701	10.9523	12.0468	11.2951	10.9499	11.304	10.3339	9.72039	10.8275	8.82727	10.21	11.0001	11.6873	11.7655	9.64451	7.99106	9.48246	13.1992	9.9027	9.47575	7.95926	10.6651	11.9503	10.2912	13.3485	10.0229	12.2851	9.03937	11.0321	10.8224	10.6652
O75369	FLNB	Filamin-B	1.23304	1.32351e-10	5.28394e-09	12.5262	10.9551	11.8967	11.0554	10.8635	11.4791	10.8261	12.1762	13.1254	10.9195	11.5548	11.848	12.6954	11.8826	11.5495	13.0379	13.1267	10.8142	13.137	11.5783	10.0513	12.6874	11.9132	11.8448	12.7821	12.987	11.3999	12.9181	13.7276	13.0747	10.3578	13.8513	12.2481	12.0206	13.2491	11.5446	10.3962	11.3423	10.8651	12.0691	10.9329	12.2043	11.6875	13.1893
O75376	NCOR1	Nuclear receptor corepressor 1	-0.0557451	0.660067	0.759656	7.34568	6.73778	7.25669	8.05806	7.82027	7.73896	6.94266	7.82757	7.6456	7.01171	4.87536	7.46099	7.68747	6.65332	6.97429	7.64865	7.19047	7.39643	7.08111	7.80809	8.91971	6.52516	6.29672	6.38657	7.23883	7.19397	6.90672	7.88097	6.79486	7.07377	8.04824	6.93913	6.47341	7.42728	7.36649	7.67483	7.5261	7.04314	7.05081	7.72016	7.55899	7.16662	8.16036	8.12382
O75379	VAMP4	Vesicle-associated membrane protein 4	-0.203167	0.101249	0.191777	6.57927	6.56044	6.60418	6.66914	6.79025	6.76275	6.80621	6.87893	6.46791	5.85027	6.62646	6.65697	6.66739	8.20564	6.7281	6.71739	7.11617	6.82987	6.92518	5.0466	6.54594	6.36555	6.63446	7.06737	6.30097	6.41481	6.09546	5.82429	7.82692	6.80349	7.21541	6.63892	6.7687	7.19907	6.61634	6.9699	6.9343	7.30681	6.34432	6.81087	6.87491	6.91511	6.49158	6.22879
O75380	NDUFS6	NADH dehydrogenase [ubiquinone] iron-sulfur protein 6, mitochondrial	-0.23216	0.23749	0.364899	8.76047	8.25952	6.87533	6.84386	6.45983	7.71037	7.70145	7.32647	8.17271	7.35506	7.18066	8.16265	8.12728	5.87428	7.20423	6.74178	5.00177	8.00474	7.12849	6.90271	6.14405	6.74957	5.44246	6.77297	7.11253	5.06282	7.3199	5.71769	7.44853	5.95973	6.5418	9.2807	8.03716	5.94902	7.89795	6.66818	7.44591	7.71589	6.96232	7.29384	6.74196	7.62354	8.84806	6.95237
O75381	PEX14	Peroxisomal membrane protein PEX14	0.169826	0.236047	0.36329	7.90262	9.51203	9.02497	8.54458	7.83139	8.58714	7.88336	8.72533	9.41138	8.10602	6.61753	7.32238	8.56487	8.3443	7.91673	7.51151	6.96053	8.09228	7.78836	7.79054	6.63796	6.99141	6.59227	7.25322	7.13953	7.70869	8.07075	8.06738	10.57	7.45424	6.69696	8.83102	8.17623	8.35209	8.62623	7.92584	6.78875	9.22569	8.90039	8.37872	9.04014	8.96018	8.15634	8.22149
O75382	TRIM3	Tripartite motif-containing protein 3	-0.547794	0.000402792	0.00206441	8.4479	6.79997	7.13502	8.90756	7.88669	6.80012	8.54557	7.04934	7.74184	7.54948	5.35084	6.77458	8.07407	6.86862	7.6201	7.64468	7.42053	7.69829	7.15958	7.98171	8.55426	8.09194	6.37541	7.31961	6.68525	8.24033	8.10779	8.11385	7.00477	8.31204	6.73798	7.68555	6.35356	7.75879	7.28387	8.90221	8.70318	7.23728	6.28121	5.79445	7.50321	6.97858	7.26616	6.6997
O75385	ULK1	Serine/threonine-protein kinase ULK1	0.0527979	0.70808	0.797744	5.49673	5.43437	5.995	6.0223	5.58477	5.76076	5.79852	5.6681	5.55159	6.01589	6.02927	5.48464	6.0105	5.03982	5.47227	5.28133	5.64838	5.37464	6.76432	5.07759	4.63224	5.94509	6.66297	6.25673	6.454	6.33178	5.62512	8.73945	5.0636	6.24789	6.55377	6.50818	5.59206	6.23573	6.78439	5.76515	6.92331	5.50643	5.35566	5.9823	5.94615	6.60447	5.76191	5.89278
O75390	CS	Citrate synthase, mitochondrial	-0.0270827	0.901371	0.934997	13.4166	13.0655	11.8154	11.77	12.5556	11.8044	13.8081	11.9819	12.761	14.2434	12.0875	12.7058	12.2806	14.2503	13.6597	12.3901	12.9956	14.0567	14.0279	12.1519	13.192	13.388	13.193	13.421	14.4361	12.1953	13.4294	13.5252	10.755	13.3871	11.5951	12.9397	12.3166	12.19	12.2678	11.4487	11.4134	10.9613	13.8616	12.3205	12.4129	13.3053	14.1317	10.8911
O75391	SPAG7	Sperm-associated antigen 7	0.0633267	0.666861	0.765557	5.89545	7.0069	7.26334	8.41099	8.39189	8.3903	6.64354	7.83201	9.14525	6.89149	7.26365	8.29895	7.79353	7.08412	6.88538	8.12176	7.54103	6.94616	7.87457	7.55662	6.58721	6.71312	6.8444	7.85615	7.5633	7.56388	7.34966	7.469	7.4009	5.25768	6.83747	7.6189	6.19666	6.46182	7.55481	7.04311	6.47086	8.83342	7.78051	8.94441	7.57182	6.78657	7.34149	8.58596
O75394	MRPL33	39S ribosomal protein L33, mitochondrial	0.618166	0.00232264	0.00888839	9.25672	10.1229	9.58657	6.6512	5.93857	7.25919	6.35214	6.52023	8.36426	7.50419	6.49035	5.97339	7.84262	7.36516	7.64033	7.10958	7.40475	8.98243	8.84713	6.42424	6.30116	7.64088	6.1798	7.24734	8.53996	7.22895	7.22685	7.75934	6.70766	6.58127	6.74406	8.64079	9.15662	7.02603	9.3655	8.46318	5.67552	7.54051	6.99409	8.24195	6.56378	9.6845	8.89706	8.30938
O75396	SEC22B	Vesicle-trafficking protein SEC22b	0.0953502	0.474641	0.604409	9.97322	10.1984	10.7809	10.5486	9.73041	9.97456	10.6988	10.3841	10.4092	11.5664	9.97245	10.1578	9.8598	9.37815	11.199	11.0484	10.6723	11.7795	11.2234	9.90389	9.98297	10.1328	10.8318	11.3271	12.0534	11.1706	10.6673	10.2373	9.47833	10.3733	10.8522	9.84876	10.584	10.6597	9.77216	11.1514	9.85406	8.9812	10.399	9.80111	10.3314	10.9156	9.91494	10.3195
O75400	PRPF40A	Pre-mRNA-processing factor 40 homolog A	0.55468	7.37455e-05	0.000499227	9.85374	9.82393	9.63191	9.35589	9.15428	9.51023	8.5308	9.6199	10.1022	9.39148	8.5008	9.13388	9.57052	8.5016	9.59559	9.38064	9.86362	9.72249	9.73073	9.05203	6.85149	9.29032	9.51599	9.86652	10.7798	9.83116	9.42586	9.62949	9.68681	9.40396	9.22062	9.44104	9.94527	9.19325	10.2881	9.49015	7.61013	9.6388	9.48349	9.99639	10.3371	9.20929	10.2978	10.3528
O75410	TACC1	Transforming acidic coiled-coil-containing protein 1	-0.424925	0.00548124	0.0180671	7.31385	5.47023	7.17043	6.52409	7.61489	8.12602	6.97363	8.2825	7.49167	5.84617	5.22284	7.17284	8.2421	6.28004	6.71618	7.28724	6.14922	6.82102	6.91233	6.53908	5.66766	6.34479	6.21339	6.7503	7.81763	7.11171	7.36011	7.05736	9.77166	6.30587	8.27987	6.29238	7.3068	4.60147	6.55152	7.80124	7.20693	8.62966	6.70386	8.33704	7.51247	7.13403	7.57748	6.91461
O75414	NME6	Nucleoside diphosphate kinase 6	0.246568	0.0819653	0.162659	6.87886	6.83144	7.26666	6.68592	6.297	6.6837	6.25818	6.81017	7.50324	7.36704	6.84897	6.732	6.33152	7.89695	7.93412	7.45467	7.26363	7.97627	8.6817	6.68523	5.85669	8.03188	8.49159	8.29397	6.10561	6.42731	7.37391	8.17769	6.52233	7.94754	5.7469	6.66629	6.27085	7.48497	6.75416	5.85569	5.42042	6.83898	6.26403	6.45788	5.12673	8.34442	7.19365	6.8752
O75420	GIGYF1	GRB10-interacting GYF protein 1	0.121023	0.164429	0.277582	7.13358	6.6124	7.09421	6.30356	7.44855	6.52559	6.44213	6.71209	6.48643	6.54322	6.10131	6.96159	6.57363	5.71822	6.90669	6.65324	6.49404	6.39456	7.14768	6.87099	6.10715	6.0972	6.69828	6.48872	6.58425	6.66418	6.0384	6.68122	7.18494	6.83594	6.64271	6.63587	6.45194	7.02418	7.37693	6.84482	6.69112	7.13659	6.06583	6.93941	6.60888	6.32673	6.89613	6.55968
O75427	LRCH4	Leucine-rich repeat and calponin homology domain-containing protein 4	0.30729	0.00811328	0.0248714	7.3957	6.08263	8.13994	5.55056	6.48859	6.77176	7.19185	6.66795	7.02777	7.0282	7.5354	7.13396	7.19483	6.5291	7.94996	7.98942	7.6199	7.52206	8.11468	7.37611	5.75617	7.00613	7.12522	7.97286	7.11798	7.41132	8.00264	8.08471	8.21295	7.09632	5.60343	6.59093	7.43858	6.79535	7.54808	7.42964	7.78217	7.23974	7.25606	6.35202	6.89337	7.4838	8.16618	7.72404
O75431	MTX2	Metaxin-2	0.106618	0.421917	0.5567	9.5262	10.4286	9.32717	7.80971	8.56563	8.27	9.18481	7.93793	8.32852	9.45178	7.6902	9.21911	8.35409	9.38029	8.91293	8.76433	8.49423	10.3404	8.95558	8.93501	8.63688	9.98466	8.74575	9.45191	9.60365	8.49308	9.0686	9.49145	7.82524	9.35151	8.04584	9.9936	9.2078	9.5998	9.36962	8.8073	8.6093	7.71457	8.9785	8.89763	8.74564	9.53908	9.94465	8.21604
O75436	VPS26A	Vacuolar protein sorting-associated protein 26A	0.406441	0.000340279	0.00178567	8.39992	8.39431	8.59172	7.88217	7.93918	7.5473	8.46931	8.07951	8.83493	8.21621	8.59232	8.39533	8.76913	9.94806	8.94507	8.85658	9.2273	8.60737	9.37996	8.20744	8.17312	8.12935	8.71626	8.51295	8.29181	9.38012	8.82652	9.27736	7.67591	9.27031	8.00091	8.76796	8.49844	8.41097	9.71592	9.21351	8.57454	7.9905	8.69671	7.49147	8.72753	8.56199	8.78262	9.42453
O75438	NDUFB1	NADH dehydrogenase [ubiquinone] 1 beta subcomplex subunit 1	0.0900615	0.555329	0.672987	10.4954	9.09439	8.37964	9.9348	9.47025	10.103	10.5678	8.79095	10.6863	10.3253	9.61096	9.87391	10.4427	10.1967	9.65043	10.1466	9.24387	10.7807	8.94566	9.8342	10.6747	10.1997	8.39748	9.62754	9.70326	9.51165	9.78581	9.29088	11.2234	10.3833	8.90645	9.13344	9.85827	8.4299	8.91788	9.02449	8.95443	10.2151	10.9966	10.8293	9.55908	9.64948	10.8182	8.51073
O75439	PMPCB	Mitochondrial-processing peptidase subunit beta	0.297812	0.120181	0.218624	9.03875	10.0406	8.29895	7.73629	8.11252	7.86824	8.74397	8.42283	9.48376	9.9969	6.7793	7.37223	7.66232	10.2751	9.08381	8.21915	8.58541	9.27411	9.96626	8.15595	7.53059	9.78951	9.33673	8.83509	9.50828	7.91782	9.0128	9.76481	8.95438	8.91183	6.26029	9.7239	8.64356	9.0131	8.9581	7.50116	7.3951	7.73433	9.14339	7.04494	7.51589	8.99797	9.06297	7.08375
O75443	TECTA	Alpha-tectorin	0.0658183	0.788285	0.857703	8.65783	7.97751	8.42822	9.55492	8.49582	8.58358	8.19924	8.57683	8.63201	7.96221	8.66983	8.7331	9.30938	9.47307	8.18327	8.60836	6.86629	8.56456	7.52601	7.92347	8.21447	8.02064	7.41318	7.23023	8.12447	7.57334	8.90568	7.10548	7.56763	7.39387	6.47571	8.2373	7.99771	6.97399	8.17701	9.01828	8.09139	7.9903	5.44031	8.2233	7.60105	9.56695	7.70329	7.28345
O75446	SAP30	Histone deacetylase complex subunit SAP30	0.187169	0.17089	0.285485	6.28721	6.51813	5.58371	5.90642	5.16875	5.30203	5.43422	5.95415	5.83037	5.88973	5.96976	5.49697	6.51991	6.36912	6.13985	5.4763	6.29638	6.57486	5.61147	6.66527	5.39482	6.29785	6.1014	6.58683	6.16153	6.38344	5.82402	6.82355	6.73196	6.68719	6.88974	5.93329	5.504	5.66765	6.27063	5.59942	6.8725	7.10382	6.00358	6.52023	6.11138	5.92329	7.22705	5.49996
O75448	MED24	Mediator of RNA polymerase II transcription subunit 24	0.34107	0.00174759	0.00704542	6.0294	6.13831	6.60611	5.78321	6.13014	5.70116	5.1882	5.98372	7.00957	6.36497	5.60551	5.99829	6.53663	6.03667	6.58819	6.73069	6.95971	6.66861	6.59881	7.16547	6.80338	5.65376	6.07501	6.18959	7.35796	6.31296	5.73319	6.18985	6.39121	6.33586	5.75195	6.06644	6.35889	6.84954	7.29743	6.47179	4.73356	5.74759	6.31382	5.88543	7.35486	5.80945	6.42605	6.76306
O75449	KATNA1	Katanin p60 ATPase-containing subunit A1	-0.0681236	0.760036	0.837606	8.51934	7.56162	8.84067	9.36886	10.1482	9.7523	7.1992	9.72376	9.03022	6.69917	11.0456	9.43145	8.8689	9.30626	7.53968	9.00335	9.17656	7.00204	8.62197	8.41821	9.7142	5.6654	6.73938	8.24938	5.37106	8.24886	7.77588	7.16762	8.74522	6.80607	8.60194	7.88264	8.55064	9.1902	8.73782	10.2896	11.0054	8.61473	7.99217	8.41376	9.44992	8.05036	7.68164	8.76877
O75460	ERN1	Serine/threonine-protein kinase/endoribonuclease IRE1	0.826837	0.00016014	0.000951518	5.86357	5.97021	6.38671	4.33976	6.00416	4.84055	4.85426	4.73551	4.20282	5.91123	9.65869	5.78842	4.9343	6.21603	3.94955	4.99481	7.20916	5.52887	5.60521	5.04452	3.88167	5.00867	6.65351	5.69925	5.98592	5.15392	5.02232	6.79821	5.09213	6.60796	9.75385	5.59224	5.8708	4.96903	4.67061	5.13447	6.59938	5.65692	5.68595	5.39226	6.24669	6.82923	6.85008	4.01821
O75475	PSIP1	PC4 and SFRS1-interacting protein	-0.952996	1.0991e-05	9.91836e-05	11.2514	10.6122	8.43503	8.97646	9.41296	8.80877	8.32908	8.92656	9.11048	8.18839	6.82846	9.68563	9.54131	7.53112	8.49711	7.98685	10.2039	9.26415	8.07633	9.73065	7.44355	9.44546	8.3382	8.22042	8.7607	10.1972	8.75344	8.54181	8.87041	7.79799	10.1783	9.30154	8.67957	7.21102	8.81583	8.86538	6.76264	9.97268	8.11155	9.15886	10.5138	8.07022	9.17071	8.88709
O75477	ERLIN1	Erlin-1	0.339694	0.0034686	0.0122792	7.95462	8.93078	8.48131	7.7377	7.96499	7.87908	8.85219	8.47759	8.61127	8.62024	8.5043	7.76047	8.91463	9.32622	9.66143	7.68304	8.76715	9.35321	8.41666	7.92876	7.88136	8.29616	7.49744	8.56107	8.60295	8.36142	9.62452	8.5214	6.64229	8.35471	9.04292	9.39269	8.79319	8.47731	9.21953	8.20817	9.03237	8.89933	8.10916	8.05326	8.13212	9.02514	8.59792	9.50276
[truncated: 9,180 more rows]
[truncated: 70 more columns]

## Sheet: Protein analysis (B vs N)
Protein accession	Gene name	Protein description	Limma analysis (B/N)			B-2	B-29	B-31	B-32	B-33	B-34	B-37	B-38	B-39	B-40	B-41	B-43	B-44	B-46	B-47	B-48	B-50	B-56	B-57	B-58-L	B-58-R	B-60	B-62	B-70	B-2-2	B-29-2	B-31-2	B-32-2	B-33-2	B-34-2	B-37-2	B-38-2	B-39-2	B-40-2	B-41-2	B-43-2	B-44-2	B-46-2	B-47-2	B-48-2	B-50-2	B-56-2	B-57-2	B-58-2
[truncated: 10,108 more rows]
[truncated: 4 more columns]

[truncated: 4 more sheets: Protein analysis (G vs N), Phosphosite analysis (B vs G), Phosphosite analysis (B vs N), Phosphosite analysis (G vs N)]
