# Supplementary material for: Multidimensional Proteomic Landscape Reveals Distinct Activated Pathways Between Human Brain Tumors
Source: Adv Sci (Weinh). 2024 Dec 24;12(7):2410142. doi: 10.1002/advs.202410142 (PMC11831486; doi:10.1002/advs.202410142)
Supplement: Supplementary file 4 — Supplemental Table 3 [file ADVS-12-2410142-s007.xlsx]

## Sheet: Clinical parameters
Sample	Gender	Age	Group	Primary disease	WHO grade	IDH1 status	Ki67	S-100	AE1/AE3	GFAP	P53	ATRX	CD34	CK20	CK7	EMA	H3K27m	NapsinA	NeuN	NF	Olig-2	SYN	TTF-1
B-1	1	58	1	4	0	0	0.6	0	0	0	0	0	0	0	2	0	0	0	0	0	0	0	0
B-2	1	64	1	5	0	0	0.75	-1	2	0	0	0	0	1	2	0	0	-1	0	0	0	1	-1
B-3	2	34	1	5	0	0	0.2	0	2	0	0	0	0	-1	2	2	0	2	0	0	0	0	2
B-5	2	74	1	1	0	0	0.4	0	2	-1	0	0	0	0	2	2	0	0	0	0	-1	0	0
B-6	2	61	1	7	0	0	0.9	0	2	-1	-1	0	0	-1	2	0	0	0	0	0	0	0	-1
B-7	2	67	1	5	0	0	0.3	0	2	0	0	0	0	-1	2	0	0	2	0	0	0	0	2
B-8	1	64	1	5	0	0	0.8	0	2	-1	0	0	0	0	2	2	0	2	0	0	-1	1	2
B-9	1	62	1	5	0	0	0.1	0	2	-1	0	0	0	-1	2	2	0	2	0	0	0	-1	2
B-10	1	58	1	5	0	0	0.5	0	2	0	0	0	0	-1	2	0	0	2	0	0	0	0	2
B-11	1	80	1	5	0	0	0.3	0	0	-1	0	0	0	1	2	0	0	1	-1	0	-1	-1	2
B-12	2	59	1	5	0	0	0	0	2	0	0	0	0	-1	2	0	0	1	0	0	0	0	2
B-13	2	63	1	1	0	0	0.8	-1	2	-1	0	0	0	-1	2	0	0	0	0	0	0	0	-1
B-14	1	68	1	5	0	0	0.8	0	2	-1	0	0	0	-1	2	0	0	2	0	0	0	-1	2
B-15	1	72	1	2	0	0	0.8	0	2	-1	0	0	0	2	-1	0	0	0	0	0	0	0	0
B-16	1	43	1	5	0	0	0.7	-1	2	-1	0	0	0	0	2	0	0	2	0	0	0	-1	2
B-17	2	62	1	5	0	0	0.1	-1	2	-1	0	0	0	-1	2	2	0	2	0	0	0	0	2
B-18	2	57	1	1	0	0	0.8	0	2	-1	0	0	0	0	1	0	0	0	0	-1	-1	-1	0
B-19	1	43	1	8	0	0	0.2	-1	0	-1	0	0	-1	0	-1	-1	0	0	0	0	0	0	0
B-20	1	63	1	5	0	0	0.4	-1	2	-1	0	0	0	-1	2	2	0	2	0	0	0	0	2
B-21	1	26	1	8	0	0	0.6	-1	-1	-1	-1	0	0	0	0	0	0	0	-1	0	0	2	0
B-22	2	63	1	1	0	0	0	0	0	0	0	0	0	0	0	0	0	0	0	0	0	0	0
B-23	2	58	1	3	0	0	0.3	0	2	0	-1	0	0	-1	2	0	0	-1	0	0	0	0	0
B-24	1	68	1	2	0	0	0.9	0	2	-1	0	0	0	2	-1	0	0	0	0	0	0	-1	-1
B-25	1	47	1	5	0	0	0.7	0	2	0	0	0	0	-1	2	2	0	2	0	0	0	0	2
B-26	1	37	1	5	0	0	0.3	-1	2	-1	0	0	0	0	2	0	0	-1	0	0	0	0	-1
B-27	2	43	1	5	0	0	0.8	0	2	0	0	0	0	-1	2	0	0	2	0	0	0	0	2
B-28	1	67	1	5	0	0	0.55	0	2	0	0	0	0	-1	2	0	0	-1	0	0	0	1	-1
B-29	2	58	1	2	0	0	0	0	0	0	0	0	0	0	0	0	0	0	0	0	0	0	0
B-30	2	67	1	5	0	0	0.85	0	2	0	0	0	0	0	2	0	0	-1	0	0	0	0	-1
B-31	2	50	1	1	0	0	0.85	0	0	0	0	0	0	0	0	0	0	-1	0	0	0	0	-1
B-32	1	53	1	6	0	0	0.7	-1	0	0	0	0	-1	0	0	2	0	0	0	0	0	0	0
B-33	1	75	1	2	0	0	0.8	-1	2	-1	0	0	-1	2	2	2	0	0	0	0	-1	-1	0
B-34	1	48	1	2	0	0	0.9	0	2	0	0	0	0	1	2	0	0	0	0	0	0	0	1
B-35	1	67	1	5	0	0	0.8	0	2	0	0	0	0	-1	2	0	0	-1	0	0	0	1	-1
B-36	2	60	1	2	0	0	0	-1	2	0	0	0	-1	2	-1	2	0	0	0	0	0	0	0
B-37	2	67	1	1	0	0	0.6	0	2	0	0	0	0	1	2	0	0	0	0	0	0	0	-1
B-39	1	59	1	8	0	0	0	0	0	0	0	0	0	0	0	0	0	0	0	0	0	0	0
B-40	1	67	1	9	0	0	0.5	0	2	0	0	0	0	-1	2	0	0	-1	0	0	0	0	-1
B-41	1	70	1	11	0	0	0.6	0	2	-1	1	0	-1	1	2	2	0	-1	-1	0	-1	-1	-1
B-42	1	78	1	5	0	0	0.4	0	2	-1	0	0	0	0	-1	0	0	-1	0	0	0	2	-1
B-43	2	57	1	5	0	0	0.4	0	2	-1	0	0	0	-1	2	0	0	2	0	0	0	0	2
B-44	2	56	1	2	0	0	0.8	0	2	0	0	0	0	1	1	0	0	-1	0	0	0	0	-1
B-45	1	53	1	5	0	0	0.6	0	2	-1	0	0	0	-1	2	0	0	1	0	0	0	0	2
B-46	1	48	1	8	0	0	0.05	-1	2	0	0	0	0	-1	-1	2	0	0	0	0	0	-1	0
B-47	1	76	1	5	0	0	0	0	0	0	0	0	0	0	0	0	0	0	0	0	0	0	0
B-48	1	58	1	5	0	0	0.6	0	2	-1	0	0	0	-1	2	0	0	2	0	0	0	-1	2
B-56	2	76	1	5	0	0	0.6	0	2	-1	0	0	0	0	2	0	0	2	0	0	0	-1	2
B-57	1	52	1	12	0	0	0.7	0	2	0	0	0	0	0	2	0	0	-1	0	0	0	0	-1
G-1	1	66	2	19	3	1	0.3	1	0	2	-1	1	-1	0	0	1	-1	0	-1	1	1	0	0
G-2	2	64	2	13	4	1	0.4	1	-1	2	-1	2	0	0	0	-1	0	0	-1	1	2	2	0
G-3	2	44	2	15	3	3	0.2	0	0	1	1	2	-1	0	0	-1	-1	0	-1	1	2	2	0
G-4	1	61	2	13	4	1	0.5	2	0	2	1	-1	-1	0	0	-1	-1	0	-1	2	2	1	0
G-5	1	60	2	14	4	2	0.6	0	0	2	2	-1	-1	0	0	-1	-1	0	2	2	1	0	0
G-6	2	71	2	14	4	2	0.3	2	0	2	-1	-1	1	0	0	1	-1	0	-1	1	1	2	0
G-7	1	74	2	13	4	1	0.3	2	0	2	1	2	-1	0	0	-1	-1	0	-1	-1	-1	-1	0
G-8	1	56	2	14	4	2	0.35	2	0	2	2	-1	1	0	0	1	-1	0	-1	-1	1	0	0
G-9	2	67	2	16	4	1	0.3	1	0	1	2	1	-1	0	0	-1	-1	0	0	-1	-1	0	0
G-10	1	31	2	14	2	2	0.04	0	0	2	1	-1	1	0	0	-1	-1	0	0	2	2	2	0
G-11	1	26	2	14	2	2	0.05	0	0	2	1	-1	-1	0	0	-1	0	0	0	-1	2	0	0
G-12	1	78	2	13	4	1	0.4	2	0	2	-1	2	1	0	0	-1	-1	0	-1	-1	2	2	0
G-13	1	65	2	13	4	1	0.2	2	0	2	-1	1	1	0	0	-1	0	0	-1	0	2	2	0
G-14	2	45	2	16	4	1	0.6	1	0	1	2	1	-1	0	0	-1	-1	0	-1	-1	-1	0	0
G-15	2	41	2	14	4	2	0.4	2	0	2	2	-1	1	0	0	-1	-1	0	-1	2	2	0	0
G-16	1	68	2	14	4	2	0.2	2	0	2	2	-1	1	0	0	1	-1	0	-1	2	2	2	0
G-17	2	70	2	14	2	1	0.05	2	-1	2	-1	1	-1	0	0	-1	-1	0	-1	1	1	1	0
G-18	1	61	2	13	4	1	0.8	2	0	2	2	2	1	0	0	2	-1	0	-1	-1	1	1	0
G-19	2	43	2	14	2	2	0.05	2	0	2	-1	1	1	0	0	-1	-1	0	-1	0	1	2	0
G-20	2	57	2	13	4	1	0.2	2	0	2	-1	2	0	0	0	-1	-1	0	0	0	2	0	0
G-21	1	55	2	13	4	1	0.2	1	0	2	2	2	1	0	0	-1	-1	0	-1	0	2	-1	0
G-22	2	73	2	13	4	1	0.25	2	0	2	-1	-1	1	0	0	-1	-1	0	0	-1	-1	1	0
G-23	1	24	2	14	3	2	0.1	2	0	1	2	2	-1	0	0	-1	-1	0	-1	2	1	2	0
G-24	1	55	2	15	2	3	0.3	2	-1	2	-1	2	-1	0	0	-1	-1	0	-1	-1	1	2	0
G-25	2	55	2	13	4	1	0.2	1	-1	2	1	1	-1	0	0	1	-1	0	-1	-1	-1	1	0
G-26	1	44	2	13	4	1	0.3	0	0	2	-1	1	1	0	0	1	-1	0	-1	1	1	1	0
G-27	2	61	2	13	4	1	0.2	0	0	2	-1	1	1	0	0	1	-1	0	-1	-1	2	2	0
G-28	1	66	2	13	4	1	0.3	0	0	2	-1	2	1	0	0	1	-1	0	1	1	2	2	0
G-29	2	76	2	13	4	1	0.2	0	0	2	-1	2	1	0	0	-1	1	0	-1	1	2	2	0
G-30	1	48	2	13	4	1	0.6	0	0	1	-1	2	1	0	0	-1	-1	0	-1	-1	2	2	0
G-31	2	58	2	13	4	1	0.3	0	0	2	-1	2	1	0	0	-1	-1	0	-1	2	2	0	0
G-32	1	43	2	13	4	1	0.2	0	-1	2	2	-1	1	0	0	-1	-1	0	1	2	2	2	0
G-34	2	47	2	13	4	1	0.6	2	0	2	1	1	1	0	0	1	-1	0	-1	1	2	0	0
G-38	2	44	2	19	0	1	1	2	1	2	0	0	2	0	0	2	0	0	0	-1	-1	1	2
G-39	2	51	2	15	2	2	0.05	0	0	2	-1	2	0	0	0	-1	0	0	-1	-1	2	2	0
G-40	1	65	2	13	4	1	0.5	-1	0	2	-1	1	-1	0	0	-1	-1	0	-1	2	1	2	0
G-41	2	69	2	14	4	2	0.2	0	0	2	1	2	-1	0	0	1	-1	0	-1	-1	2	1	0
G-43	2	59	2	13	4	1	0.3	0	0	2	2	1	1	0	0	-1	-1	0	1	1	2	2	0
G-44	1	76	2	16	4	1	0	0	0	0	0	0	0	0	0	0	0	0	0	0	0	0	0
G-45	2	60	2	13	4	1	0.4	0	0	2	-1	2	-1	0	0	-1	-1	0	-1	-1	1	2	0
G-46	1	49	2	16	4	1	0	0	0	0	0	0	0	0	0	0	0	0	0	0	0	0	0
G-47	2	80	2	13	4	1	0.25	2	-1	1	0	0	1	0	0	-1	-1	0	-1	-1	-1	0	0
G-48	1	53	2	15	2	2	0.1	0	0	2	-1	2	-1	0	0	-1	-1	0	-1	-1	2	1	0
G-53	2	50	2	17	1	1	0.05	0	0	2	-1	2	2	0	0	-1	-1	0	1	1	2	2	0
G-63	2	64	2	14	4	2	0.03	0	0	2	2	2	-1	0	0	-1	-1	0	-1	-1	2	-1	0
G-64	2	21	2	15	2	3	0.03	0	0	2	-1	2	-1	0	0	-1	-1	0	-1	2	2	2	0
G-69	1	81	2	13	4	1	0.3	0	0	2	2	1	-1	0	0	-1	-1	0	-1	-1	2	-1	0
G-70	2	25	2	13	4	1	0.2	0	0	2	-1	-1	1	0	0	-1	2	0	-1	-1	2	1	0
G-71	1	42	2	18	3	1	0.15	0	0	2	-1	2	-1	0	0	-1	-1	0	-1	1	-1	-1	0

## Sheet: Score index
Gender	Score
Male	1
Female	2
Group	Score
BrM	1
Glioma	2
Primary disease	Score
BC	1
CRC	2
EAC	3
GAC	4
LC	5
LMS	6
OC	7
RCC	8
TC	9
EC	10
HCC	11
Adenocarcinoma, specific origin unconfirmed	12
Glioblastoma	13
Astrocytoma	14
Oligodendroglioma	15
Gliosarcoma	16
Ganglioglioma	17
High-grade astrocytoma with piloid features	18
Glioma, molecular classification to be determined	19
WHO grade	Score
WHO grade 1	1
WHO grade 2	2
WHO grade 3	3
WHO grade 4	4
IDH1 status	Score
BrM	0
IDH1-wildtype	1
IDH1-mutant	2
IDH1-mutant and 1p/19q-codeleted	3
IHC staining	Score
Negative / Poor staining	-1
Partially positive	1
Most part positive / Positive / Strong staining	2
Other	Score
NA	0

## Sheet: Pearson correlation
Module number	Module color	Gender	Age	Group	Subtype	WHO grade	IDH1 status	Ki67	P53	S-100	GFAP	ATRX	H3K27m	NeuN	NF	Olig-2	SYN	CD34	AE1/AE3	CK20	CK7	EMA	NapsinA	TTF-1
M0	MEsalmon	-0.0948728	0.0199827	-0.408529	-0.319355	-0.317035	-0.443138	0.220084	-0.0347375	-0.226	-0.409844	-0.0786728	0.206614	0.118035	-0.0694918	-0.391326	-0.384987	-0.255657	0.358637	-0.111975	0.288225	0.168246	0.136874	0.12316
M1	MEpink	-0.0164976	0.118469	-0.557352	-0.454978	-0.479636	-0.636172	0.281038	-0.0488334	-0.34133	-0.556474	-0.216628	0.407901	0.193991	-0.13965	-0.410965	-0.34089	-0.0113525	0.464126	-0.0416501	0.43713	0.360712	0.210157	0.241231
M2	MEpurple	0.0377109	0.0976449	-0.466758	-0.376858	-0.364083	-0.550601	0.255456	0.0010847	-0.240836	-0.497438	-0.203969	0.353242	0.171305	-0.0840628	-0.43838	-0.336071	-0.132715	0.354586	-0.196493	0.394564	0.38021	0.288635	0.300443
M3	MEblue	-0.0478818	0.000984703	-0.430686	-0.436465	-0.378676	-0.457891	0.413636	0.0115343	-0.261828	-0.407947	-0.283892	0.33824	0.1605	-0.118497	-0.216015	-0.0965409	0.104834	0.3729	0.102842	0.301953	0.212091	0.01137	0.0410737
M4	MEred	-0.0161309	-0.0422977	-0.272279	-0.19105	-0.247545	-0.284149	0.270485	0.115772	-0.161417	-0.266606	-0.298598	0.322458	0.0476708	-0.0960175	-0.109162	-0.0522347	0.0882696	0.266449	-0.00632836	0.237161	0.215879	-0.0084679	-0.000161737
M5	MEmagenta	-0.0316571	0.0402666	-0.418463	-0.409696	-0.424644	-0.36482	0.228681	-0.144696	-0.298171	-0.350437	-0.105792	0.333075	0.141921	-0.071746	-0.133226	-0.114163	0.104634	0.332255	0.191132	0.2955	0.114741	-0.00611419	0.045774
M6	MEgreenyellow	-0.190049	0.119227	-0.524304	-0.503136	-0.453153	-0.55066	0.404996	-0.03841	-0.298605	-0.47878	-0.203241	0.334092	0.15672	-0.222878	-0.367903	-0.272564	-0.046338	0.426205	0.152021	0.2884	0.169823	-0.025527	0.00311581
M7	MEturquoise	0.0822384	-0.167432	0.895731	0.799653	0.808788	0.838418	-0.430836	0.0504623	0.479115	0.834765	0.421707	-0.587974	-0.372074	0.172928	0.670248	0.517621	0.175995	-0.739908	0.0160779	-0.567539	-0.446949	-0.153059	-0.181095
M8	MEblack	-0.0457898	-0.0594048	0.339996	0.279534	0.278125	0.415627	-0.252008	-0.092942	0.227174	0.268782	0.201549	-0.3058	-0.0468194	0.040754	0.194183	0.228468	0.0370539	-0.324318	-0.0119582	-0.212465	-0.322224	0.024841	-0.0341845
M9	MEtan	-0.0203897	-0.0726465	0.381481	0.388439	0.325501	0.415906	-0.301554	-0.123886	0.115888	0.346872	0.274806	-0.299909	-0.16069	0.0910654	0.31294	0.213098	0.0110427	-0.330534	-0.0359326	-0.251399	-0.245715	-0.0901912	-0.155591
M10	MEgreen	0.0197622	-0.190398	0.376373	0.443171	0.263791	0.408103	-0.321324	-0.118294	0.0456828	0.415994	0.273729	-0.174393	-0.192925	0.0201932	0.318863	0.15195	-0.0438886	-0.330304	0.146782	-0.358957	-0.382301	-0.354706	-0.339462
M11	MEbrown	0.00330645	-0.0285776	-0.203248	-0.119992	-0.21408	-0.20433	0.0315689	-0.116664	-0.190245	-0.107612	-0.0854904	0.246619	-0.0240732	-0.139317	-0.090299	-0.169369	-0.125934	0.119528	0.177887	0.0279457	-0.0413947	-0.33347	-0.271697
M12	MEyellow	0.0321146	-0.112043	-0.184637	-0.0357733	-0.234765	-0.179645	0.0320014	-0.0887133	-0.288863	-0.121305	-0.045841	0.256181	-0.00647998	-0.0921387	-0.0895111	-0.193376	-0.0621117	0.191019	0.0845912	0.124425	0.00966101	-0.175653	-0.134616
M13	MEgrey	-0.0525613	0.0546908	-0.204135	-0.140597	-0.222721	-0.218006	0.0355961	-0.168475	-0.225238	-0.138163	0.0200654	0.16375	0.0221	-0.174433	-0.18707	-0.112752	-0.195951	0.0964129	0.252861	-0.0656416	0.0693888	-0.321626	-0.234554

## Sheet: P value
Module number	Module color	Gender	Age	Group	Subtype	WHO grade	IDH1 status	Ki67	P53	S-100	GFAP	ATRX	H3K27m	NeuN	NF	Olig-2	SYN	CD34	AE1/AE3	CK20	CK7	EMA	NapsinA	TTF-1
M0	MEsalmon	0.355298	0.845961	3.26493e-05	0.00143043	0.00155621	5.48012e-06	0.0303031	0.73552	0.0260231	3.06156e-05	0.443688	0.0423057	0.24954	0.498812	7.38846e-05	9.8719e-05	0.0114897	0.000309581	0.274848	0.0041978	0.0994934	0.181263	0.229423
M1	MEpink	0.872576	0.247792	3.03764e-09	2.84149e-06	6.66952e-07	2.52034e-12	0.00529609	0.634786	0.000622785	3.254e-09	0.0330676	3.36629e-05	0.0569167	0.172486	2.89773e-05	0.00063363	0.912121	1.68166e-06	0.68543	7.57729e-06	0.000283931	0.0388184	0.0172977
M2	MEpurple	0.713824	0.341351	1.44197e-06	0.000141926	0.000246391	5.12998e-09	0.0115572	0.991587	0.017487	2.17812e-07	0.0450761	0.000386605	0.0934033	0.412992	7.08678e-06	0.00076418	0.195015	0.000365923	0.0537314	6.35737e-05	0.000122337	0.00414173	0.00278918
M3	MEblue	0.641405	0.992362	1.06533e-05	7.85089e-06	0.000130968	2.40837e-06	2.53962e-05	0.91072	0.0095797	3.3588e-05	0.00483249	0.000702629	0.11631	0.247679	0.0335801	0.346863	0.306816	0.00016879	0.316148	0.00264856	0.037018	0.911987	0.689559
M4	MEred	0.875385	0.680803	0.00697471	0.0608567	0.0145011	0.00479261	0.00737148	0.258795	0.114213	0.00829844	0.00297011	0.00127667	0.642877	0.349496	0.287164	0.611362	0.389919	0.00833803	0.950945	0.0193376	0.0336942	0.934393	0.998746
M5	MEmagenta	0.758218	0.695355	1.99541e-05	3.08387e-05	1.45725e-05	0.000238824	0.0242594	0.157342	0.00301346	0.000433268	0.302389	0.000857281	0.165544	0.484954	0.193284	0.265517	0.307744	0.0008845	0.0607436	0.00329775	0.26309	0.952603	0.656168
M6	MEgreenyellow	0.0622468	0.244757	3.55047e-08	1.50173e-07	3.14931e-06	5.10699e-09	3.87528e-05	0.708755	0.00296941	7.02708e-07	0.0458645	0.000824564	0.125278	0.0282129	0.000209432	0.00691345	0.652204	1.34469e-05	0.137152	0.00417379	0.0963167	0.803985	0.975836
M7	MEturquoise	0.42324	0.101165	3.27656e-35	9.17713e-23	1.25801e-23	8.83869e-27	1.057e-05	0.623521	6.88483e-07	2.33541e-26	1.69325e-05	2.41802e-10	0.000174964	0.0902932	5.97553e-14	5.65789e-08	0.0846417	4.81543e-18	0.875792	1.34683e-09	4.44772e-06	0.134458	0.0758704
M8	MEblack	0.656056	0.563267	0.000656186	0.00555589	0.00580945	2.30017e-05	0.0127692	0.365218	0.0252379	0.00776658	0.0477419	0.00231859	0.648829	0.691853	0.0566671	0.0243957	0.7186	0.00119187	0.907453	0.0366782	0.00128771	0.809151	0.739579
M9	MEtan	0.842863	0.479476	0.000115588	8.43688e-05	0.00114063	2.26841e-05	0.00268508	0.22667	0.258314	0.00050004	0.00644778	0.00284047	0.115873	0.375021	0.00180279	0.0361089	0.914511	0.000944239	0.726774	0.0129944	0.0152681	0.379642	0.128057
M10	MEgreen	0.84764	0.0617593	0.000144989	5.4705e-06	0.00903379	3.33336e-05	0.00133103	0.248495	0.656809	2.25842e-05	0.00666794	0.0875585	0.0583193	0.844358	0.00145634	0.137339	0.669485	0.000952497	0.151378	0.000305485	0.000111418	0.000364126	0.000670013
M11	MEbrown	0.974358	0.781116	0.0458578	0.24172	0.0352402	0.0446897	0.758871	0.255119	0.0619728	0.294103	0.405074	0.014885	0.814943	0.173523	0.37907	0.0972226	0.219026	0.243557	0.0812972	0.785839	0.687259	0.000844434	0.00710141
M12	MEyellow	0.754834	0.274553	0.0702197	0.727938	0.0206324	0.0782873	0.755671	0.387531	0.00411078	0.236571	0.655696	0.0113155	0.949772	0.369395	0.38326	0.0577229	0.545589	0.0608997	0.410051	0.224639	0.925174	0.0852581	0.188639
M13	MEgrey	0.609133	0.594686	0.0448981	0.169565	0.0283264	0.0319413	0.729233	0.0990267	0.0265437	0.177147	0.845331	0.109004	0.829873	0.0874846	0.0665388	0.271509	0.0544094	0.347506	0.0124595	0.522951	0.49945	0.00131634	0.0207499

## Sheet: Module members
M0	M1	M2	M3	M4	M5	M6	M7	M8	M9	M10	M11	M12	M13
P21730_S327_M1	Q96JY6_S129_M1	Q9BX66_T497_M1	P17480_S484_M1	P19338_S67_M1	Q9NRG9_S495_M1	P06748_S70_M1	P46821_S1211_M2	Q9Y4I1_S600_M1	P07196_S472_M1	Q16181_S334_M1	Q2M1Z3_S476_M1	P02545_S392_M1	P48681_S471_M1
P29350	Q8N4C8_S763_M1	Q09666_S135_M1	P10412_T18_M1	Q92806_S9_M1	Q13586_S257_M1	P16401_S18_M1	P10636_T522_M2	P68104_S300_M1	P07197_S633_M2	P35611_S358_M1	O75448_S873_M1	P02545_S392_M2	P11137_T1616_M1
Q13488	Q9UQB3_S415_M1	Q7RTP6_S1310_M1	Q9NR30_S121_M1	Q9BVL2_T331_M1	P16144_T1530_M1	Q9BRU9	Q8N568_S344_M1	Q14160_S1508_M1	P07197_S628_M2	P46821_S832_M1	Q8WVM8_S303_M1	P02545_S390_M2	Q8IYJ3_S392_M1
P61626	O15173_S104_M1	P62258_Y131_M1	P46821_S1400_M1	O15164_S811_M1	Q9HD45	Q9NX61	Q8N350_S328_M2	Q02156_S368_M1	P07197_S646_M2	P78559_S2022_M1	P19338_S619_M1	O60716_S269_M2	P12036_S560_M1
P04004	Q9UPQ0_S169_M1	P37837_S237_M1	Q13573_S224_M1	Q12888_S265_M1	Q16822	O60487	Q8N350_S322_M2	P09471	P07197_S641_M2	P29966_S101_M1	Q9NYV4_T893_M1	O60716_S268_M2	Q9BZZ5_S464_M1
P02748	Q7Z4S6_S1673_M1	Q14554	P0C1Z6_S180_M1	P21281_S92_M1	Q9Y606	Q8NEJ9	Q9BQJ4_S6_M2	O43426	P07197_S659_M2	Q9UEY8_S677_M1	Q09666_T4100_M1	P46087_S732_M1	Q9BVG4_S197_M1
Q15080	Q01082_T2320_M2	P24844	Q03252_S405_M1	P29966_T143_M2	Q9UM00	Q9NVN8	Q9BQJ4_S3_M2	Q12860	P07197_S654_M2	Q9BX66_S556_M1	Q9NWK9_S25_M1	Q96AY3_T441_M1	O94906_S143_M1
P05109	P07237	P51884	Q96I25_S155_M1	Q8IYB3_S389_M2	P54886	Q9NY61	Q8TE68_T187_M2	Q16720	P07197_S620_M1	Q9UPN3_S280_M1	O14686_S1671_M1	O95997_S165_M1	Q16348_S28_M1
P15153	Q8NBZ7	P35579	O75683_S138_M1	P12036_S606_M1	Q9BW60	Q99986	Q8TE68_S182_M2	Q99719	P07197_S685_M2	Q14195_S522_M1	Q8NEF9_S203_M1	Q9NZH5_S165_M1	Q6NVV9_S4_M2
P06702	Q99805	P08123	Q04637_S1231_M1	P12036_S702_M1	P17035	Q9BZF9	Q9Y446_S314_M1	P19086	P07197_S680_M2	Q01082_S2169_M2	Q9UM54_T287_M1	Q9UKM9_S135_M1	Q6NVV9_T3_M2
P08246	Q8NBS9	P02452	Q01082_S2102_M1	P12036_S716_M1	P00918	Q8IY81	P47736_S542_M2	Q9UPY8	P07197_S633_M1	Q01082_S2165_M2	P50548_T526_M1	P02545_S390_M1	Q8N568_S347_M1
P08311	O43493	P07585	Q13547_S393_M1	P12036_S730_M1	Q8N983	Q13895	P47736_S541_M2	Q99962	P07197_S646_M1	P49006_S22_M1	O14579_S99_M1	P35579_S1943_M1	Q12955_S847_M1
P14780	P60468	Q15063	Q14247_S405_M1	P12036_S744_M1	P52815	Q9BSC4	P05023_S40_M1	Q8WXF7	P07197_S659_M1	P46821_S831_M2	Q06587_S38_M1	Q92786_S199_M1	Q14160_S1378_M1
P24158	P39656	P21810	Q13555_T287_M1	Q9UHD8_S85_M1	Q8IXM3	Q6ZRP7	Q9NRL2_S1279_M1	P78324	P07197_S736_M1	P46821_S832_M2	Q9UL51_S860_M1	O43491_S550_M1	P48681_S1347_M1
P49913	Q9BVC6	P15144	Q8IXM2_S96_M1	Q9H1B7_S547_M1	O76031	Q9Y2P8	P05787_S34_M1	P43004	P07197_S620_M2	P13798_S187_M1	Q71F56_S923_M1	A0FGR8_S758_M2	Q8WWI1_S867_M1
P35542	Q92520	P02461	P22392_T94_M1	Q07666_S20_M1	Q9HD33	Q96G21	Q9BWW7_S344_M1	Q13554	P07197_S615_M2	Q4KMP7_S132_M1	Q9P2D0_S1045_M1	Q96I25_Y214_M1	Q9Y613_S367_M1
P59665	P51571	P19971	O76021_S427_M1	Q96S55_S75_M1	Q13405	Q13601	P29966_S134_M2	Q9Y2J2	P49736_T857_M1	P14136_T383_M1	P13796_S474_M1	P16402_T4_M2	O60716_S252_M1
P20160	P48960	Q99715	Q99959_S151_M2	Q7Z3C6_S18_M1	P34897	Q6RFH5	P05060_S259_M2	Q9UBB6	P12036_S546_M1	Q9BZ71_S504_M1	Q9ULL5_S865_M1	Q9HCD6_S1446_M2	P24821_S72_M1
P05164	Q12797	Q15582	P21291_S192_M1	Q7Z6E9_S1179_M1	Q8TAE8	Q6DKI1	P46821_S1208_M2	O43301	P12036_S580_M1	Q9UQB3_S276_M1	Q9BRJ6_S59_M1	Q8WWI1_S805_M1	Q5T5Y3_S1080_M1
P10909	Q8NBJ5	P50454	P13521_S268_M1	Q9BTK6_S237_M1	Q9Y2U8	Q8TED0	P05060_S263_M2	P61764	P12036_S634_M1	O00499_S298_M1	P41227_S182_M1	P16402_S2_M2	A0FGR8_S758_M1
Q10588	P43307	P02751	Q92922_S328_M2	Q8N556_S668_M1	Q9P0U1	Q969X6	Q8NC74_S196_M1	Q9UQM7	P12036_S828_M1	P17252_S226_M1	Q9Y2H2_S935_M1	Q9H009_T214_M1	O75151_S882_M1
P05107	Q92544	P20774	P46821_S1427_M1	O75376_S2151_M1	Q96TA2	Q9BZE4	P08727_S10_M1	Q7Z3B1	P12036_S769_M1	P27816_T521_M1	Q6NWY9_S832_M1	Q9UQ35_S353_M1	Q6P4R8_S228_M1
P11215	P17931	Q01995	Q8WUF5_S526_M1	Q12955_S623_M1	P82675	Q14692	Q8NFJ5_S345_M1	O94811	O94856	Q13424_S201_M1	Q15717_S202_M1	P05783_S34_M1	P00533_T693_M1
P00742	P33121	P07996	Q9H4G0_S378_M1	Q92615_S601_M1	Q9BYD1	Q5JTH9	P11137_T1631_M2	O43236	P78357	Q9NZ56_S482_M1	P11387_S394_M1	P00558_S203_M1	O95171_S475_M1
P20292	Q9H930	P39059	Q9GZP8_S29_M1	Q8IYB3_S616_M1	Q9P015	Q9Y5J1	P11137_T1628_M2	Q9UQ16	Q8IXJ6	P07197_S667_M2	Q8IZA0_S1043_M1	Q8NI35_S645_M1	Q06413_S396_M1
Q5QGZ9	P53634	P51888	Q01082_S2341_M1	Q99848	Q9GZT3	Q9H7B2	P05787_S24_M1	P17174	P04350	P46821_S1389_M1	Q96T58_S727_M2	Q8IZL8_S481_M1	P27816_S636_M1
P12724	P08236	P02458	Q13435_S309_M2	Q9P2E9	Q92665	O43913	P08727_S22_M1	Q969P0	P09543	Q01082_S2128_M1	Q96T58_S725_M2	P11388_S1377_M1	Q92539_S106_M1
P80511	P10321	P12110	Q13435_S307_M2	O43502	Q96C36	Q14690	P46821_S1522_M2	P63096	Q16352	Q9NQC3_S441_M1	P31949_S6_M1	Q53GS9_S46_M1	Q12774_S11_M1
Q8NEP3	P07355	P05362	Q9Y4F5_S988_M2	Q5SR56	Q9H2U2	Q9Y3T9	Q14126_T922_M1	P62760	P07197	Q14644_S809_M1	Q9UHB7_S1058_M1	P20700_T20_M1	P20020_S1155_M1
Q9NRR3	Q9Y2Q3	P01906	Q9Y4F5_S986_M2	Q13185	Q5BJF2	O00541	P46821_T1525_M2	Q05193	Q9UK22	P07197_S672_M2	P29590_S8_M1	O00712_S333_M1	P04406_Y94_M1
P02743	Q93062	P12109	Q13263_T541_M1	P16401	Q96I51	Q9NY93	O95171_S289_M1	O14576	P07196	P10636_S721_M1	Q9Y5B9_S650_M1	Q5VZ89_S1278_M1	P26045_S359_M1
Q8IYS5	Q56VL3	P12111	P78527_S2612_M1	P62851	Q8N5N7	Q8TDN6	Q9UHR4_S414_M1	P13637	P12036	Q9NYB9_S227_M1	P02545_T19_M1	P33241_S111_M1	Q9ULI0_S1347_M1
	P01893	P20036	Q99959_S155_M2	P16989	Q14739	Q9Y221	A7KAX9_S1203_M1	Q9H115	P60201	Q14515_S92_M1	Q6MZP7_S635_M1	Q96N67_S1438_M1	Q8NB78_S247_M1
	O15440	O75718	Q92522_S33_M1	P47914	Q9H9J2	Q8WTT2	P46821_S1625_M2	Q13555	Q16653	P02794_S179_M1	P61326_S106_M1	P13807_S645_M1	Q99729_T99_M3
	Q9NV29	P07942	P24941_Y15_M1	Q92688	Q9NQ50	Q9Y3A4	P05783_S305_M1	Q14168	Q9NQW6	P27816_S507_M1	Q96A72_S108_M1	Q9NYV4_T692_M1	Q99729_T90_M3
	Q9BUD6	Q02809	P45985_S90_M1	P06748	Q7Z7F7	Q9Y2R4	Q52LD8_S430_M1	Q99747	Q9Y342	Q15435_S12_M1	Q96N67_S30_M1	Q8N3F8_S621_M1	Q99729_Y88_M3
	P04844	P56199	Q9UK58_S352_M1	P61289	O96008	Q9BVP2	Q5SYC1_S325_M1	Q9Y4I1	P02686	P46821_S1793_M1	Q96KM6_S409_M1	P55317_S307_M1	Q9UBP6_S27_M1
	Q12907	Q07075	Q9H307_S66_M1	Q9Y5S9	Q9UJZ1	Q9BYE7	P15924_S22_M1	Q14894	Q9NY35	P16070_S706_M1	Q13547_S423_M2	Q9UQ35_T2409_M2	O15027_S1305_M1
	P13667	Q14112	Q16513_S583_M1	Q13283	Q6P161	Q9UGK3	P07196_S28_M1	Q9BY11	O75508	Q01082_S2169_M1	Q13547_S421_M2	Q9UQ35_S2407_M2	O94986_S1461_M1
	Q8TCT9	Q16363	O00267_S666_M1	P53999	O75394	P78545	Q9UI40_S333_M2	Q68D91	Q08722	P49006_T148_M1	Q9P2N5_T447_M1	P10636_S519_M2	Q96HP0_S159_M1
	P30101	P60660	O00305_T411_M1	P09661	Q96GC5	Q5C9Z4	Q6IEE7_S1005_M1	O00154	Q99574	Q9Y2X7_S362_M1	Q96S66_Y531_M1	P10636_S516_M2	Q8IXT5_S591_M1
	Q07065	P07686	O75508_S198_M1	O75531	Q9BW92	Q9Y5Z0	Q8IVT2_S394_M1	O95248		Q9Y2J0_S693_M1	Q86SQ0_S489_M1	Q9BXP5_S4_M1	Q9UHB6_S617_M1
	P23284	Q9Y6C2	Q12873_S1601_M1	Q96AG4	Q14197	Q96GX5	P46821_S1527_M2	P21281		Q99569_S512_M1	Q96CP6_S271_M1	P35222_S191_M1	Q99615_S417_M2
	Q15084	Q8TED1	O60716_S349_M1	Q96F63	Q9BRJ2	Q96GD4	Q16352_T117_M1	Q8N573		Q9BX66_S89_M1	Q5T200_S993_M1	P12036_T911_M1	Q99615_S414_M2
	P11717	P11047	P23588_S445_M1	O75400	Q6IN84		Q7L266_S16_M1	Q9C0H9		Q9UN36_T20_M1	P17706_S304_M1	Q9UHB6_S698_M1	Q9NSK0_S460_M1
	P49257	P17813	P16949_S16_M1	Q99417	P10809		O75508_S197_M2	P49418		Q02880_S1400_M1	Q5VV41_S174_M1	P16389_S441_M1	P48681_S578_M1
	P13674	P39060	Q8NBJ5_S616_M1	P37198	Q9Y2S7		O75508_S198_M2	Q8NHG7		P61421_Y248_M1	Q5PSV4_S197_M1	O94923_S73_M1	O60231_S103_M1
	P11021	P08572	Q9ULU4_S406_M1	O95232	Q96EH3		Q8WWI1_S704_M1	Q9UL51		Q9BXK5_S426_M1	Q8WUF5_S187_M1	Q8WWA1_S137_M1	O00267_S671_M1
	P14625	Q92626	Q9UIG0_S1342_M1	P25490	Q96HJ9		Q8N720_S12_M1	Q9UJC5		P29966_T120_M2	Q8WWI1_Y804_M1	Q13283_S232_M1	P07197_S142_M1
	Q9BS26	P98160	Q96JM3_S108_M1	Q5JTV8	Q9BYC9		P05129_S330_M1	Q08209		P02686_T232_M1	Q9H307_S100_M2	Q9H313_S449_M1	Q6ZRV2_S523_M1
	P04843	P08648	O75909_S340_M1	Q16576	Q9Y3B7		Q9Y696_S108_M1	Q6DN90		P50151_S3_M2	Q9H307_S96_M2	Q13247_S316_M2	P42684_S620_M1
	P67812	O00469	P29590_S527_M1	Q13242	P82673		P05787_S258_M1	P16298		P29966_S118_M1	P48681_S820_M1	Q13247_S314_M2	Q9Y4H4_S39_M2
	P46977	O14950	Q96ST3_S1112_M1	P23193	Q96I99		P09543_T124_M1	Q9P2Y4		Q8WXD9_S1257_M1	Q7Z6E9_S861_M1	P50502_S79_M2	Q9Y4H4_S35_M2
	Q13162	Q01955	P46379_S113_M1	Q5RKV6	Q9BQP7		O75363_S234_M2	P46459		Q86TV6_S681_M1	Q8TBZ3_S434_M1	P07197_S615_M1	Q9NVD7_S14_M2
	O60568	P05997	P63165_S2_M1	Q8WXX5	Q96DV4		O75363_S231_M2	O75061		P11137_S1534_M1	Q9P2E5_S64_M1	P51812_S369_M1	Q63ZY3_S375_M1
	Q7Z7H5	P09619	Q9C0H9_S1043_M1	O95793	Q9NX20		Q92556_S594_M1	Q12955		P04075_S39_M1	Q9C0C9_S89_M2	Q00839_S271_M1	O14745_S2_M1
	Q8TCJ2	Q8IUX7	Q9UQ35_S954_M1	P62995	Q9BXW7		P05787_S253_M1	P05026		P55087_S276_M1	Q9C0C9_S87_M2	Q9UHD8_S332_M1	Q6JBY9_S216_M1
	Q9BVK6	P33241	Q9UJZ1_T327_M1	P08579	Q9Y2R9		Q16352_T323_M1	P61266		Q8NFZ8_S361_M1	P55884_S119_M1	Q14498_S97_M1	P55196_S1275_M1
	Q15293	Q6PCB0	Q00613_S363_M1	P26583	Q9Y399		Q99624_S54_M1	Q9UI12		Q9Y3S1_S560_M1	Q9H869_S724_M1	Q9BRD0_S163_M2	P55265_T601_M1
	O95302	Q6RW13	Q9UKV3_S1004_M1	P84090	P51398		O75122_S459_M1	O95970		Q13439_S266_M1	Q9HCM4_S517_M1	Q9BRD0_T159_M2	P16949_S63_M1
	P49755	P49662	Q9NQ55_S359_M1	P07910	Q9BYD2		Q53RY4_S214_M1	P38606		Q14141_S388_M1	Q9C004_S125_M1	Q86Y82_S142_M1	P48681_S945_M1
	Q9UNL2	O15143	Q9BUH6_S152_M1	O15355	Q9NWU5		P26378_S233_M1	O60641		P10636_T498_M1	P17275_S259_M2	Q09666_S5448_M1	Q7Z2W4_S257_M1
	Q10472	P14543	Q7L4P6_S361_M1	E9PAV3	Q9Y291		Q9Y485_S1970_M1	Q8N126		P35221_S655_M2	P17275_T255_M2	O75400_S938_M1	P12036_S518_M1
	P61803	Q9NRN5	Q08495_S372_M1	Q16629	Q8TCC3		P05787_S2_M1	Q96JE9		P29966_S81_M1	P48431_S251_M1	Q969V6_S454_M2	O43164_S253_M1
	O43852	O00468	P78344_T508_M1	P30050	P56937		O95049_S856_M1	Q9P0K1		Q9UN36_S332_M1	P48681_S746_M1	Q99607_S188_M1	P46821_S977_M1
	Q9BQE4	P07737	P05388_S307_M2	O95400	Q99797		Q969H4_S314_M1	Q92561		Q8IXJ6_S368_M1	Q02880_S1550_M1	P12036_S710_M1	P12036_T774_M2
	Q96AY3	P50281	P05388_S304_M2	Q8N108	Q96A35		Q86T96_S230_M1	Q9NZN3		P61328_S212_M1	Q86UR5_S448_M2	P12036_S724_M1	Q02818_S369_M1
	Q9UBS4	O15230	Q6PJT7_S515_M1	Q13247	Q13084		Q6H8Q1_S512_M1	Q01814		P50151_S6_M1	Q86UR5_T445_M2	P12036_S752_M1	P63208_T131_M1
	Q14697	P25940	Q9H3P2_S363_M1	P05387	Q9BYD3		P05787_S330_M1	Q15700		P07197_S685_M1	P26368_S2_M1	P46821_S1258_M2	P30622_S204_M1
	P80303	Q9NR12	P46087_S786_M1	Q9NQ39	P82932		O95049_S203_M1	P15313		Q01484_S31_M1	Q13625_S556_M1	Q9C0C2_S494_M1	Q9Y4I1_S1452_M1
	Q8IZY2	Q08431	Q8N5F7_S149_M1	P18583	P30536		P05787_S274_M1	P68366		P07197_S511_M1	Q7Z6P3_S115_M1	Q12888_S727_M1	Q16720_T1079_M1
	Q9Y5M8	Q16666	P09543_S9_M1	Q9P2N5	P53007		P23471_T1684_M1	Q9NR46		Q15149_S4386_M2	Q96I24_T76_M1	Q14980_S1757_M1	P61244_S11_M2
	Q14165	Q05707	O96013_S104_M1	P63279	Q96RP9		Q6ZU35_S1042_M1	P60880		Q15149_S4389_M2	Q15910_T487_M1	Q99567_S517_M1	P61244_S2_M2
	Q13724	Q9HB40	Q96T37_S294_M1	Q9BRJ6	Q6P1L8		P05787_S291_M1	Q02246		P16401_T11_M1	P12956_T455_M1	Q9H7N4_S725_M1	Q8NC51_S328_M1
	Q13217	Q14314	Q8WVC0_S238_M1	Q13428	P30837		P57073_S344_M1	P54750		Q99523_S825_M1	Q9UGI8_S168_M1	Q9BRJ6_S175_M1	P21333_S2152_M1
	O94855	P55899	P17302_S255_M1	P05114	O14925		P55786_S684_M1	P05771		P29966_S27_M1	Q92769_S424_M2	Q969V6_T450_M2	Q6Y7W6_S236_M1
	Q6NUQ4	Q14766	Q96JM3_S436_M1	Q14677	Q6PI48		Q16352_S289_M1	Q9Y2Q0		P46821_S1208_M1	Q92769_S422_M2	Q9H3Q1_S118_M1	P02533_T118_M1
	P62805	P01909	Q86WB0_S321_M1	Q86U42	P42704		Q9P121_S135_M1	Q05469		P02763_T70_M3	Q9P2F8_S1488_M1	O00178_S25_M1	Q13439_S71_M1
	Q10471	P24821	Q9C0C9_S896_M1	P12270	P13716		Q9Y446_S180_M1	Q8NI08		P02763_Y68_M3	Q9UQB3_S327_M1	Q5EBL4_S13_M1	P27816_S510_M2
	Q8NBJ7	P40261	Q14980_T2000_M1	P38159	Q9GZP4		Q99959_S329_M1	Q9ULR3		P02763_T65_M3	O15164_S1042_M1	Q9BRD0_S151_M2	P27816_S507_M2
	Q9BZQ6	P01903	Q86WB0_S344_M1	P08708	Q15257		O95049_S327_M1	Q9ULU8		P46821_S1256_M2	Q8WWN8_S1444_M1	Q9BRD0_T147_M2	Q96SB3_S100_M1
	Q969X5	Q13571	Q01484_T3797_M1	P84098	Q16775		P78559_S1203_M1	P36543		P46821_S1378_M1	P35579_S1195_M1	O96013_S474_M1	Q06481_T736_M1
	Q9H0U3	Q86VB7	O14994_S484_M1	P62750	Q9NUQ9		Q9UHB7_Y1024_M2	Q9Y4E6		Q96G03_S165_M1	O14497_S1751_M1	Q8IYB3_S551_M2	P12036_S620_M1
	Q9Y4P3	Q8N386	Q14669_S312_M1	P67809	Q13526		Q9UHB7_T1029_M2	Q9GZN7		Q9H6F5_S91_M1	Q9Y490_T1263_M1	Q8IYB3_S549_M2	O75970_S483_M1
	P51572	Q8IW52	Q8IYB3_S393_M2	P62899	P32119		Q06418_S466_M1	P45985		Q2M2I3_S351_M1	O94885_S923_M1	Q8ND56_S216_M1	Q9Y4H2_S391_M1
	Q32P28	Q9UBG0	Q9H8Y8_S451_M1	P49959	P00568		P07196_S103_M1	Q6H8Q1		P53985_S461_M1	P11274_S1264_M1	P28715_S341_M1	P12036_S769_M2
	Q9NYU2		Q8IY67_S14_M1	P49321	P84243		P15941_Y1191_M1	P05413		P48681_S556_M1	O95402_S447_M1	Q8NFI4_S79_M3	P27987_T33_M1
	Q8N4A0		Q8IYB3_S715_M2	P29558	P00915		Q9UI47_S56_M1	P10114		Q12774_S1405_M1	P49023_Y88_M1	Q8NFI4_T76_M3	P05060_S405_M1
	Q8IXB1		P01834_S49_M1	P50402	O14493		O43602_S339_M1	Q16623		Q9UKL0_S460_M1	P62241_T130_M1	Q8NFI4_S75_M3	Q9Y618_T979_M1
	Q9HCN8		Q96MU7_S424_M1	Q15427			P48681_T315_M1	P21283		P52292_S62_M1	Q9Y2G3_S1154_M1	O15231_S453_M1	Q9UDY2_S966_M1
	Q9Y282		P11388_S1213_M1	O00566			Q14CZ8_S299_M2	Q9BR01		P78559_S874_M1	Q9UQE7_S1067_M1	Q92785_S142_M1	P78559_S996_M1
	P61619		P85037_S445_M1	P18621			Q14CZ8_T295_M2	Q09470		P46821_S1262_M2	Q5JRA6_S1539_M1	Q9H8Y8_T225_M2	P23528_S156_M1
	Q9BRK5		Q9BUH6_S148_M1	P84103			Q3V6T2_S1387_M1	O15020		Q9UJ41_S132_M1	Q01831_S94_M1	Q9H8Y8_T222_M2	P07197_S328_M1
	P80217		Q8N1G0_S1057_M1	P49790			P10636_S717_M3	Q9Y5K8		Q9Y2J2_T492_M1	P20700_S375_M1	Q9UQ35_T2022_M2	P62753_S240_M2
	Q9Y3A6		Q9Y4E6_S1456_M1	Q8NBN3			P10636_S713_M3	O14775		Q9NQC3_S983_M1	Q9H501_S198_M1	Q9UQ35_S2020_M2	P33241_S130_M1
	P26006		Q9UIG0_S1468_M1	P83731			Q6IQ26_S193_M1	P17600		Q9NQC3_S991_M1	P46013_S308_M1	O75494_S133_M1	Q92934_S118_M1
	Q9Y4L1		Q15061_S77_M1	Q9NP66			P14136_S53_M1	Q92777		Q2M2I8_S624_M2	P31751_T451_M1	Q8WWM7_S111_M1	P48681_T338_M1
	Q8TEM1		Q03252_S407_M1	P39880			Q96K83_S605_M1	Q8IU85		Q9Y281_S3_M1	Q9UP83_S197_M1	Q03252_S407_M2	Q8IYB3_S775_M2
	P05556		Q9NYF8_S658_M1	P25398			Q16352_S445_M1	Q13825		P02686_S205_M1	Q96AD5_S404_M1	Q03252_S405_M2	Q14515_S59_M1
	O15155		Q9Y2W1_S682_M1	Q96ST2			Q14195_T509_M1	Q9UPQ3		O15014_S578_M2	Q14980_S1969_M1	O95391_S215_M1	P78559_S667_M1
	Q9UGP8		Q9H930_S180_M1	P51858			Q86WR7_S179_M1	Q8N987		O15014_S576_M2	Q9NU22_S4538_M1	Q86X29_S493_M1	Q6ZUT6_S201_M1
	O95479		Q9H7F0_S817_M1	P39019			Q6DN90_S89_M1	Q9UNA1		Q7RTP6_S1371_M1	O60271_S183_M1	Q92890_S299_M1	O43281_S298_M1
	P58335		P35606_S859_M1	Q01105			Q9Y534_S16_M1	Q9H4G0		Q08495_S289_M1	Q63HN8_S2273_M1	Q08174_S962_M1	P47755_S9_M1
	Q8N5K1		Q96MU7_S308_M1	P14314			Q15121_S116_M1	Q02750		Q8N5S9_S475_M1	Q15366_S173_M1	O00712_S328_M1	Q9P1Y6_S973_M1
	Q13438		Q9NQG5_S134_M1	Q9H8Y8			P46821_S1779_M1	Q9UM19		P07197_S672_M1	Q9P246_S626_M1	Q8IYB3_T574_M2	O43823_S328_M2
	Q7Z7N9		Q9NYF8_S531_M1	O75494			Q9UDT6_S923_M1	Q9ULP0		Q5TZA2_S1460_M2	Q7Z2W4_S275_M2	Q8IYB3_T572_M2	O43823_S323_M2
	Q14728		Q12774_S1126_M1	P35659			Q9UQB3_S474_M1	P20020		Q5TZA2_S1451_M2	Q7Z2W4_T273_M2	P49756_S583_M1	Q13480_S266_M1
	Q5ZPR3		Q5T5P2_S1044_M1	P19338			Q9Y6R1_S86_M1	Q14982		Q9UHB6_S369_M1	Q12888_S222_M1	P05386_S101_M1	P10071_S445_M1
	Q15363		Q13905_S360_M1	Q14789			Q9Y4H2_S391_M2	O75077		O15400_T79_M1	O14492_S157_M1	O14545_S415_M1	Q9NSK0_Y593_M1
	P30040		Q12802_S2728_M1	P42166			Q9Y4H2_S388_M2	P53779		O14523_S411_M1	Q14573_S2670_M1	Q9NVD7_S19_M2	O15075_S352_M1
	Q5VW38		Q6ZS17_S22_M1	O60885			Q9NZJ4_S1779_M1	Q5VWJ9		Q9Y4E8_S229_M1	Q8IZ73_S68_M1	Q96CC6_S76_M1	P02545_S407_M2
	Q15005		Q6P995_T796_M1	Q9UKX7			Q96CX2_S187_M1	Q8IYB4		P09104_S263_M1	P24821_S72_M2	Q96TA1_S696_M2	Q01167_S428_M1
	P08240		Q9UFC0_S212_M1	Q9UKV3			Q9UI15_S163_M1	P08247		Q96L92_S51_M1	P24821_S70_M2	P62995_S264_M2	Q8WWM7_S339_M1
	P27797		Q6KC79_S2658_M1	Q53SF7			Q9Y6X4_S526_M1	Q9UPR0		P12036_S566_M1	Q9UPN9_S1119_M1	Q8IYB3_S874_M1	Q92797_S1243_M1
	Q9Y6A9		P61978_S116_M1	Q13123			O14490_S412_M1	P63010		Q9H2H9_S52_M1	Q9H2Y7_S1328_M1	P62995_S266_M2	P04350_S322_M1
	Q13445		P35611_S355_M1	P63165			Q53HC0_S211_M1	Q86TV6		Q02952_T1760_M1	Q96HP0_T2029_M1	Q09666_S210_M1	O14745_S280_M1
	Q9Y3B3		Q15233_T450_M1	Q9Y2B0			Q9H4I2_S946_M1	Q9H9H5		Q9Y3L3_S544_M1	O95425_S920_M1	O14681_S330_M1	O94819_S93_M1
	Q8TB61		Q96AG3_T45_M1	Q00613			Q9NWQ8_S61_M1	Q96MC5		Q96PU5_S448_M1	Q13470_S502_M1	Q8NE71_S109_M3	Q9H4A3_S2038_M2
	Q96HV5		Q96JM3_S405_M1	Q9NPJ6			Q8N3E9_S105_M1	Q8N461		Q9C0H9_S225_M1	Q86TB9_T194_M1	Q8NE71_T108_M3	Q9H4A3_S2037_M2
	O15258		P85037_S420_M1	Q9H307			P10636_S519_M1	P78352		Q9Y4F5_S972_M1	A0FGR8_S761_M2	Q8NE71_S105_M3	P14136_T412_M1
	O15321		Q9H4G0_S430_M1	Q9BTT0			Q9UEY8_S681_M2	Q8IWQ3		Q6PKG0_S766_M1	P50990_S537_M1	Q8IYB3_S463_M1	Q6ZS17_S351_M1
	Q9Y680		Q6ZRV2_S870_M1	P15586			P46821_S1501_M1	Q9Y2T3		P78559_S2106_M1	Q13480_T503_M1	Q96T23_S1345_M1	Q9NVS9_S241_M1
	O15260		Q6ZRV2_S903_M1	Q6UN15			P48681_S768_M1	Q8TB36		P12036_S532_M2	P41279_S141_M1	Q9Y6D9_Y427_M1	Q14802_T76_M1
	Q15629		P02545_S404_M2	P23921			Q8TEV9_S790_M1	O94973		P49908_S266_M1	P01042_S332_M1	Q9Y3Q8_S62_M1	Q6ZUT6_S193_M1
	P38435		Q6ZRV2_S914_M1	P98175			O60883_S471_M1	Q9NPD7		Q9Y2J2_T469_M1	Q2KHM9_S826_M1	O60437_S14_M1	Q14315_S1624_M1
	Q70UQ0		Q13523_Y849_M1	O43290			O75970_S354_M1	Q5VST6		P12036_S532_M1	Q8NE71_S228_M1	P35612_S596_M2	P51991_S43_M1
	Q6UW56		Q6PJT7_S409_M1	O75934			P08727_S35_M1	Q8TDJ6		P32004_S1181_M1	P07199_S156_M1	Q9UBB9_S98_M1	Q13480_S454_M1
	Q8IZA0		Q5VZ89_S989_M1	Q6P4E1			Q52LD8_T409_M1	O60268		Q9UQ35_S1463_M2	Q06330_S18_M1	Q8IYB3_S583_M2	P48681_S790_M1
	Q96AE7		Q99594_S148_M1	Q9BWJ5			Q9UKE5_S769_M1	Q9UHC6		P12036_S540_M1	P07355_S127_M1	Q8IYB3_T581_M2	P46821_T1949_M1
	O75071		Q9NQS7_S263_M1	Q13523			P11137_T1656_M3	Q9Y2I8		P12036_S574_M1	Q96JM3_S603_M1	Q9C0C2_S1666_M1	P35749_S1756_M1
	Q9Y5U9		Q14980_S169_M1	O43823			P11137_S1653_M3	Q14416		P12036_S628_M1	Q9Y2K7_S692_M1	Q9HC35_S144_M1	P35658_S940_M1
	Q96KA5		Q9NPF5_T445_M1	O14776			P11137_T1649_M3	P21579		P12036_S600_M2	P26358_S714_M1	P17302_S251_M1	P35712_S466_M1
	P48509		Q13554_T287_M1	O94992			Q03001_S3968_M1	Q5JU85		P12036_S594_M2	P61006_S111_M1	O15027_S1069_M1	P05787_S134_M1
	O00754		Q01484_S3833_M1	Q9NQ29			P55087_S285_M1	Q9UI15		P54920_S195_M1	Q8NF99_S142_M1	P78559_T616_M2	Q7Z6Z7_S1395_M1
	P61009		O14523_S59_M1	Q9Y4Z0			Q13618_S737_M1	O75145		P12036_S628_M2	Q5VUA4_S91_M2	P78559_S612_M2	Q9HBL0_S1314_M1
	P55061		Q02952_S483_M1	Q9Y383			Q01484_S3823_M1	O95782		O15400_S75_M1	Q5VUA4_S89_M2	Q16204_S244_M2	Q63ZY3_S19_M1
	Q7Z4H8		Q9HAC7_S435_M1	Q14186			Q9Y4G6_T1843_M1	Q8WW22		P12036_S540_M2	Q9Y3T9_S673_M2	Q16204_S240_M2	P02679_Y140_M1
	P01889		Q96GQ7	Q9NRF9			Q15052_S225_M1	Q9NYI0		P12036_S574_M2	Q9Y3T9_S672_M2	Q53EL6_S457_M1	Q9Y2U8_S144_M1
	P42892		P18754	Q96HR3			P13591_S784_M1	Q5TH69		P12036_S526_M2	Q9Y6K1_S105_M1	Q9P2D1_S2559_M1	Q9Y5S9_S42_M1
	P04439		Q8NBJ4	P61956			P29966_T150_M1	Q14643		O95197_S453_M1	A6ND36_S760_M1	Q96EC8_S7_M1	P08729_S7_M1
	Q6NUP7		Q9NR30	P22626			P11137_S833_M1	Q9HCH3		P12036_S546_M2	O43399_S3_M1	Q9Y2W1_S243_M1	Q13243_S233_M1
	Q8NF37		O76021	P62310			Q16352_S30_M1	Q96CW1		P12036_S580_M2	Q86W92_S540_M1	Q9UQ35_T1927_M2	Q9UBF8_S428_M1
	Q16270		Q99519	Q96EV8			Q01484_S3947_M1	O15079		P12036_S634_M2	Q15768_S268_M1	Q9UQ35_S1925_M2	Q99959_S151_M1
	P23497		O15347	Q8TBA6			Q8IYB4_S437_M1	Q9ULP9		Q86UU0_S25_M2	Q86X29_S464_M1	Q9UQ35_T1950_M2	Q9NQC3_S184_M1
	Q96SL4		Q9UI14	Q99459			Q96JN2_S52_M1	O43581		Q86UU0_S21_M2	Q9H4L5_S437_M1	Q9UQ35_S1948_M2	Q99708_S327_M1
	Q5JU69		P02545	Q96T23			P11137_S1480_M1	Q15818		Q9BZH6_S1216_M1	Q12893_T329_M1	Q9UQ35_T1962_M2	O95425_S221_M1
	Q92504		Q14568	Q5QJE6			P46821_S1785_M1	O94772		Q9UQ35_S1462_M2	O95425_S50_M1	Q9UQ35_S1960_M2	Q8IYB3_S769_M2
	Q99541		Q2M2I5	Q9NWB6			P09543_S368_M1	Q684P5		P12036_S782_M1	P68402_T220_M1	Q13523_S294_M2	P02671_S609_M1
	Q9NZ08		O14965	Q01658			P46821_S1252_M1	Q9UPV7		Q2M2I8_T653_M1	P04792_S82_M2	Q13523_S292_M2	Q14526_S366_M1
	Q8N6L1		P37840	Q96AE4			Q9Y243_T447_M1	Q99963		Q9UPQ0_S973_M1	Q00341_S11_M1	O60716_S346_M2	Q6NYC8_S145_M1
	Q02818		O75486	Q99729			O15075_S330_M2	P49802		Q7Z2X4_S247_M1	P39880_S1496_M1	P08651_S339_M1	Q9BTD3_T69_M1
	Q9BX79		Q9NWQ9	Q9UHR5			Q5SQI0_S276_M1	Q7Z6L0		O75509_S541_M1	Q9BV40_S55_M1	Q12857_S287_M1	Q9UQ35_S876_M1
	Q9Y666		Q8TAL6	Q15459			O43581_S61_M2	P06307		O60784_S160_M1	Q92674_S284_M1	O95613_S2177_M1	Q92608_S1706_M1
	P61769		Q96IF1	O95881			Q14CZ8_S383_M2	Q8NFX7		Q9H0C8_S13_M1	O15234_S363_M1	Q13247_S303_M1	Q8NC51_S330_M1
	P28799		Q9UN79	P09429			Q9UEY8_S681_M1	O43526		Q8TEW8_S710_M1	Q9Y2W1_S320_M2	P07197_S680_M1	Q96FF7_S91_M1
	Q04941		P10588	P13984			Q16643_S142_M1	Q9H1V8		P07197_S837_M1	Q9Y2W1_S315_M2	O75420_S638_M1	Q8TEM1_T1844_M1
	P18564		Q13761	Q9H6F5			Q16799_S352_M1	Q7L0J3		P17677_T107_M1	Q8WXI9_S486_M1	P12277_T35_M1	P06400_T373_M1
	P04792		Q9BZD4	Q8N7H5			Q96PY5_S171_M1	Q2TB90		O00567_S570_M2	Q12872_S604_M1	Q8IYB3_T406_M2	Q5VT52_S614_M1
	Q8WXI2		Q9H6P5	P08621			P49006_T85_M1	P19367		O00567_S569_M2	Q8WXX7_S319_M1	Q8IYB3_S402_M2	P41236_S122_M2
	Q86UE6		Q9H869	Q9UBB5			P02511_S59_M1	P84074		Q5T5C0_S759_M1	Q52LW3_S190_M1	Q5ZPR3_S525_M1	P41236_S121_M2
	P48506		P46087	Q13435			Q9NSC5_T243_M1	P48163		Q93008_S2547_M1	Q9NZ56_S516_M1	Q01484_S1855_M2	Q14004_T1246_M1
	Q7Z494		P26599	Q9UNP9			Q9ULD4_T1161_M1	Q8N335		P07197_S99_M1	P60709_Y306_M1	Q4L180_S791_M1	P08572_S1475_M1
	Q9BYT3		Q8NFH3	Q9Y2W1			Q9P2K5_S17_M1	Q96ID5		Q76N32_S478_M1	Q01484_S1964_M1	Q96TA1_S692_M2	P31350_S20_M1
	P47870		Q15050	Q9H204			Q9H6F5_S58_M1	P12532		P50416_S189_M2	Q05193_T776_M2	Q9UHB6_S132_M1	Q9NVN8_S465_M1
	Q6UX65		P25205	Q9H910			P46821_S1265_M1	Q9UHG2		P50416_Y186_M2	Q12830_S572_M1	Q9H6F5_S113_M1	Q9NYF3_S162_M1
	Q8N5B7		P33991	Q16630			Q9UGH3_S81_M1	Q9UPR5		Q5VUB5_S525_M1	P47712_S437_M1	Q9ULT0_S647_M1	P62070_S186_M1
	Q9GZP9		P12004	Q92917			P78559_S527_M2	P30531		P04075_S36_M1	P12036_S600_M1	P02511_T158_M1	Q7Z406_T1450_M1
	Q9Y2G5		P20700	Q8TDH9			P78559_S526_M2	O43761		Q07866_S460_M1	Q9NX62_S283_M1	P53999_S118_M1	Q96EQ0_S295_M1
			Q9H0D6	P49023			P06396_T386_M1	Q93050		O15085_S271_M1	Q9UIG0_S361_M1	Q8ND56_S183_M1	Q63ZY3_S19_M2
			P02786	P10412			Q9UI47_S197_M1	Q8N608		Q9BTE6_S174_M1	Q9Y5B6_S180_M1	O15027_S2083_M1	Q63ZY3_T14_M2
			Q9NY12	P55081			Q96C19_S74_M1	Q9BWQ8		Q13884_S219_M2	Q9H1E3_S214_M2	P08670_S430_M1	P02765_S138_M1
			Q29RF7	Q05682			Q5VWP3_S135_M1	Q8IUQ0		Q13884_T214_M2	Q99973_S397_M1	O43493_S71_M1	Q9UJU6_T291_M1
			P21127	P37108			Q14CZ8_T295_M1	Q8WXD9		Q08495_S92_M1	Q9NZN8_S165_M1	Q14978_S698_M1	Q9HC35_S146_M2
			Q9Y3U8	P62857			P35611_S12_M1	Q96PB7		Q99447_T342_M1	P23497_S362_M1	P51858_S165_M1	Q9HC35_S144_M2
			Q8NI36	Q09028			Q9HA82_S350_M3	Q9BQI5		Q5VXU3_S77_M1	Q76L83_S440_M1	Q86TB9_S179_M1	P60660_S57_M1
			P62888	Q96B96			Q15768_S274_M1	P32004		P17252_S319_M1	Q6ZRV2_S1003_M1	Q9NP66_S105_M1	Q9UPX8_S1380_M1
			Q08945	O43395			P07196_S221_M1	P23763		P60709_S239_M1	Q08209_S462_M1	Q9UQ35_T1927_M3	Q9Y5S9_S24_M1
			P55769	Q96EP5			Q5VUB5_S849_M1	O43759		O95674_S33_M1	Q8WYP3_S366_M1	Q9UQ35_S1925_M3	P19878_S332_M1
			P62847	P16220			Q16555_T509_M1	Q7L1I2		Q12959_S158_M1	Q9BW19_S6_M1	Q9UQ35_S1923_M3	P55327
			Q9NX24	Q99590			P25705_T545_M1	Q14642		Q6PJI9_Y600_M1	Q8WUA4_S167_M1	Q9UQ35_T1950_M3	P21941
			P52597	Q4VC31			P00492_T142_M1	Q99250		Q8TEA8_S197_M1	Q8IYB4_S447_M1	Q9UQ35_S1948_M3	Q9P0Z9
			Q9BYG3	Q6NW29			P12931_S75_M1	Q96E17		Q15700_S414_M1	O75691_S2601_M1	Q9UQ35_S1946_M3	Q92830
			Q8TDD1	Q96I25			Q9UHY1_S14_M1	P20336		Q14168_S42_M1	Q13557_T337_M1	Q9UQ35_T1962_M3	Q8NFF2
			Q587I9	P29692			Q9HC35_S146_M1	Q9P2U8		P32004_S1248_M1	P23327_S119_M1	Q9UQ35_S1960_M3	Q9HB09
			O60832	Q8WU90			P30086_S52_M1	P17540		Q16352_T92_M1	P61266_S98_M1	Q9UQ35_S1958_M3	Q8IWU6
			P18887	P33240			Q5VUB5_S422_M1			P04406_S210_M1	Q5JTD0_S545_M1	Q9Y2V2_S30_M1	Q3ZCQ3
			Q96M27	O43670			Q8WUY3_S2866_M1			P08729_S254_M1	P46087_S67_M1	Q01664_S124_M1	Q8N6G5
			P23919	Q14676			P29966_S131_M2			P46821_S1625_M1	Q8TER5_S961_M1	Q05519_S434_M1	Q9H2Y7
			Q08J23	E9PRG8			Q8N7J2_S76_M1			Q9UPA5_S3373_M1	Q68CZ2_S660_M1	P78536_S791_M1	Q7Z6J9
			P49711	Q05519			Q96JN8_S502_M1			O76039_S407_M1	Q5T200_S209_M2	Q8WWM7_S594_M1	Q6IBW4
			P52948	P24534			Q9UQ35_S440_M1			P51674_S267_M1	Q5T200_S207_M2	Q8IYB3_S874_M2	Q9BVC3
			Q12769	Q86VM9			Q8N350_S399_M2			Q86U44_S50_M1	P36578_S295_M1	Q8IYB3_T872_M2	Q53HL2
			O00461	Q8IYB3			Q8N350_S396_M2			P61266_S10_M1	Q8N4S0_S131_M1	Q6VMQ6_S496_M1	P61073
			P26373	Q8NC51			P35612_S697_M2			P68371_S172_M1	Q8N4S0_S154_M1	Q9NYF8_S397_M1	O14763
			P11387	Q8IZQ5			Q8IWT6_S217_M1			P78559_S1326_M1	Q13469_S148_M1	P12036_S801_M1	Q99594
			Q14684	P18615			Q01082_S2165_M1			Q15223_S422_M1	Q8WWQ0_S1283_M2	P23193_S100_M1	Q63HM1
			O15160	Q9C0J8			P46821_S937_M1			Q5M775_S241_M1	Q8WWQ0_S1281_M2	O15055_S977_M1	Q9Y651
			Q9H3N1	Q14978			P42858_S1199_M1			O95295_T14_M1	O43426_S1565_M1	P49585_S331_M2	P30291
			Q5QNW6	Q07955			Q9UGV2_S338_M2			P07197_S30_M1	P18206_Y822_M1	P49585_S329_M2	Q15011
			P22087	O43399			Q8WVC0_S300_M2			Q13523_S20_M1	O94880_S530_M1	Q99959_S251_M1	P35680
			Q9H488	Q99496			Q9NZW5_T340_M1			P78559_S2022_M2	Q8WVC0_S658_M1	O60716_S349_M2	P09958
			Q8NFH5	Q8TDP1			Q9NZH0_S337_M1			P78559_S2019_M2	Q8IZD0_S108_M1	P11388_S1354_M1	Q13113
			P05388	Q9H009			Q9Y3L3_S262_M1			O00499_S296_M2	Q9P2R6_S656_M1	Q9Y388_S188_M1	Q6DN12
			Q9H3P7	P09234			Q01484_T3814_M1			Q6PJG9_S626_M1	Q16799_T300_M1	P68371_S75_M1	Q9HAP2
			P05386	O95297			Q7L0J3_S393_M1			Q9UPQ9_S879_M1	Q15054_S307_M1	Q00613_S307_M2	Q9NYF3
			P39748	Q13573			Q9H6X2_S362_M1			Q08495_S226_M1	Q9BZC7_S1327_M1	Q00613_S303_M2	Q969H4
			Q6I9Y2	Q9BRP8			Q13428_S1378_M1			Q9Y6V0_S1442_M1	Q5VVW2_S432_M1	Q9P2E9_S615_M1	P34096
			O60934	Q92522			P61204_T140_M1			P46821_S1965_M1	O60271_T217_M1	Q8IVF2_S280_M1	Q02833
			O60341	P46937			P84077_T140_M1			Q9Y282_S116_M1	A6NKT7_S1479_M1	Q7L099_T5_M1	Q5T3I0
			O96019	P09651			P11137_S1782_M1			Q9P0K1_S866_M1	P78559_S1283_M1	O75494_S133_M2	Q9UEW3
			A8MWD9	Q93052			P46821_S91_M1			Q8WXI2_S390_M1	P51946_T315_M1	O75494_S131_M2	Q96C55
			Q13263	O95249			Q92823_S1226_M1			Q9UPA5_S3502_M1	Q9UQ35_S1502_M3	Q9UQ35_S2071_M2	Q9BWQ6
			Q9UKR5	Q92804			P09104_Y25_M1			P51674_S270_M1	Q9BRZ2_T418_M1	Q9Y608_S328_M1	Q3MIP1
			P49585	O95816			Q01484_Y861_M1			Q6IAA8_S27_M1	Q9Y2W1_S320_M1	Q6H8Q1_S12_M1	Q8N567
			P61254	Q9UHB6			Q9P2G1_S737_M1			O00499_S303_M2	P15104_T328_M1	Q9Y2W1_Y293_M1	Q9Y3S2
			Q96A72	O75940			Q9BPU6_T509_M2			Q9Y2J2_S962_M1	Q9H4G0_T79_M1	Q96DF8_S292_M1	P15408
			P61247	O00115			P13796_S257_M1			P12036_S620_M2	Q9UQ88_T583_M1	O60716_S269_M1	Q9UJT9
			P11388	Q5T0Z8			Q15052_S684_M1			Q02952_S1674_M1	P69905_S53_M1	Q14766_S1414_M1	Q9Y619
			Q9Y678	P62841			Q9Y4F1_T24_M1			Q02952_S381_M1	P19838_S907_M1	Q6PJG2_S661_M2	P54821
			P08865	Q96GA3			Q13636_S35_M1			Q96JG6_S559_M1	Q9BRD0_S201_M1	Q9UQ35_T2409_M1	Q8N3L3
			Q13308	Q32MZ4			P23142_S147_M1			Q14BN4_S452_M1	Q9BRD0_S226_M1	P34910_S294_M1	P19440
			Q8WYP5	P45973			O95425_S245_M1			Q8N111_S87_M2	Q5VUB5_S824_M1	P21731_S331_M1	Q9Y227
			Q14137	Q14151			Q9UDT6_S294_M1			Q96Q05_S953_M1	P08567_S117_M1	P05783_S42_M1	Q8TCG1
			Q07020	P63220			P14923_S182_M1			Q00587_S101_M1	Q08722_S316_M1	Q14126_S680_M1	Q96HR8
			O43172	Q9Y2W2			P78559_S1801_M2			Q86X10_S359_M1	O95400_S195_M1	P08729_S2_M1	Q14802
			P31943	P25208			P78559_S1797_M2			O14791_S311_M1	P14866_S101_M1	Q9H6F5_S18_M1	Q9GZR2
			Q9NV56	P39687			Q8NEY1_S90_M1			Q96IG2_T417_M2	Q86X29_S530_M1	P04792_S83_M3	O15393
			P16422	P82979			Q15036_S415_M1			Q96IG2_S421_M2	Q9C0C2_S221_M1	P04792_S82_M3	Q8IZF2
			Q9H0A0	Q86V81			P13521_S556_M1			Q14184_S411_M1	P12036_S682_M1	P04792_S78_M3	Q8NC54
			P62266	Q7Z5L9			O15075_S2_M1			O60883_S462_M1	P12036_S696_M1	P05783_S18_M1	Q9Y3A0
			P54819	O94842			O94910_S1129_M1			Q96RR4_S495_M1	Q9UQ35_S1499_M3	P08648_S127_M1	Q6UXF1
			O00567	Q15287			P31152_S186_M1			P35612_S600_M1	Q9UQ35_S1497_M3	P28290_S737_M1	P52895
			Q8NC56	Q13158			P46821_S2271_M1			Q8TEW0_S852_M1	P82094_S344_M1	Q8WWM7_S684_M1	Q5SZL2
			P55145	Q14157			P29966_S132_M2			Q01082_S2138_M1	Q8WVC0_S294_M1	O95425_S968_M1	Q9UKJ3
			Q86W42	Q9H1B7			P35612_S693_M2			O75061_T572_M1	Q8IWW6_S176_M1	Q9C0C2_S872_M1	O95976
			P33993	Q9BTD8			Q9UPT6_S585_M1			P35580_S1975_M1	O60841_S113_M1	Q9Y2X3_S502_M1	Q96NY8
			P35249	P35637			O75962_S2417_M1			P05129_T655_M1	Q13428_S446_M1	Q7Z5L9_S240_M1	Q69YU5
			O14929	Q9NYF8			O60716_S920_M1			Q13144_S544_M1	O75420_S137_M1	Q6PJG2_T655_M2	O14492
			Q9P258	O00584			O15075_S337_M1			P78559_S909_M1	Q96PK6_S627_M1	O95425_S270_M1	P17927
			Q13595	Q9Y3Y2			P06454_S2_M1			P02686_S249_M1	O15417_S1127_M1	P15924_S2825_M1	Q9HCY8
			P62269	Q9C005			P46821_T1788_M1			P06733_S263_M1	Q8TB03_T314_M1	P02671_T412_M1	Q9Y4K0
			P46778	Q9UQ35			Q9NZ94_S745_M1			Q9BTU6_S462_M1	Q04759_S695_M1	O75376_S2184_M1	P35900
			P35250	P51397			P18754_S11_M1			Q8TC76_S301_M1	O94880_S835_M1	Q8TD55_T364_M1	Q5JR59
			Q9Y5Q9	P62861			Q14CZ8_S299_M1			Q8ND76_S326_M1	Q13972_S730_M1	Q9ULD2_S1268_M1	P09237
			Q9BQ67	Q7Z6E9			Q9UKY4_S41_M1			Q8IYB3_S740_M1	Q86U90_S37_M1	Q58WW2_S657_M1	Q9BSM1
			P62701	Q9BRT6			Q9Y3S1_S1889_M1			P12036_S614_M2	Q9NPH3_S557_M1	O00515_S64_M1	A6NI28
			Q9NQG5	Q15424			P49815_S939_M1			Q04695_T87_M1	Q9NYI0_T1023_M1	Q5T5P2_S1568_M1	Q9NZU0
			P56537	O00479			P14136_S192_M1			Q86V88_S167_M1	Q9H8Y5_T607_M1	P07197_T571_M1	Q8N4S9
			O15042	Q6DD87			P28482_Y187_M1			P02452_S176_M1	P18887_S241_M1	P33240_S524_M1	Q96SQ9
			Q9BVL2	P20290			Q9HA82_S342_M3			P08263_S202_M1	Q6P1N0_S292_M1	P26951	Q8IWC1
			Q4G0J3	P98179			O14683_S14_M1			O43741_T40_M1	Q641Q2_S1053_M1	Q96M60	P49716
			P49207	Q13541			O14639_S431_M1			Q4V328_S657_M1	Q14839_S1535_M2	Q8TBK6	P42771
			Q7Z3B4	O76083			O43491_S58_M1			P26583_S42_M1	Q14839_S1531_M2	Q13112	Q9UI43
			A0A0B4J2E5	O75764			P46821_S2211_M2			O95096_S199_M1	Q6P3W7_S677_M1	P78423	P08581
			Q9BSV6	Q8N135			P46821_S2209_M2			P46821_S831_M1	Q9Y3E2_S81_M1	Q8NAX2	Q8TC76
			Q9BUJ2	O75689			P13611_S1351_M1			Q9NRX5_S364_M1	Q5JTC6_S267_M1	Q8N131	Q8N271
			Q13547	O75078			Q765P7_S456_M1			P0DPH7	Q5VT52_S1099_M1	Q9BSR8	Q9H4F8
			Q9UQE7	Q9NPF8			Q07157_S179_M2			Q9Y5J9	P22626_S212_M1	Q58FF6	Q9NVM1
			P62314	Q9Y2F5			Q9UKK3_T101_M1			Q8WUJ3	Q13287_S16_M1	Q5TAX3	P98088
			Q96J01	Q9HC56			P15924_S2209_M1			Q9NVP2	P46013_S2528_M1	P22692	Q96JB6
			Q9ULW3	Q14183			Q92563_S72_M1			P60033	Q9H4G0_T550_M2	Q9NPE3	Q9Y5G3
			P49916	P48067			Q14CZ8_S384_M2			Q9NRA0	Q8NEY1_S760_M1	Q9Y4Y9	O95415
			Q14498	P18507			Q16352_S469_M1			Q8N3F0	Q13796_S1039_M1	Q96EL3	Q86U70
			P60866	P61129			Q9UKG1_S401_M1			Q9BX67	P22059_S193_M2	Q9NRX2	P04626
			Q05048	P49281			Q08357_S256_M1			Q6PEY2	P22059_S190_M2	Q9UK58	P0DPD7
			Q86WJ1	Q9H098			P12036_S801_M2			Q14832	Q9UBL3_S623_M1	Q8N0U8	Q04912
			P05455	Q8TCU4			P12036_S793_M2			Q12893	P51636_Y19_M1	Q8TCT8	Q9H4K7
			Q13838	Q86XR8			Q7L576_T1068_M1			Q8WXR4	Q7Z422_S107_M1	Q9Y3E0	Q8WU39
			P62910	Q99542			Q01082_S2319_M2			Q99983	P01911_S266_M1	Q8NI22	Q9UHI8
			Q9Y5B9				P46940_S330_M1			Q9Y241	Q9C0B5_S554_M1	O00165	P80365
			P62316				Q9UQB3_S1076_M1			Q96B70	Q13769_S314_M2	Q9Y6H1	O94782
			O75367				O43166_S1270_M1				Q13769_S312_M2	Q8WTV0	Q9HAC7
			Q96PC3				Q9UL51_S754_M1				Q5VUA4_S71_M2	P16403	P09758
			P62304				P29966_S170_M1				Q5VUA4_S69_M2	P17096	Q6ZMP0
			O00422				P23497_S157_M1				P04626_T701_M1	O14593	Q9UHL9
			Q15233				Q9NZ56_T345_M1				O00410_T449_M1	Q9BQE3	Q8N8I0
			P51003				Q9NQR7_S232_M1				P26006_S1042_M1	A6NHL2	O43739
			Q96ST3				Q01484_S3795_M1				Q14677_Y293_M1	P36969	P23141
			P07741				Q53F19_S415_M1				Q9BUZ4_S426_M1	Q9C0G6	P11308
			P42766				P30622_S1009_M1				Q9Y3M2_S20_M1	Q9NZG7	O95402
			Q05209				Q9Y6R1_S257_M1				Q9H2P0_S98_M1	P68106	Q04609
			P52272				P35613_S362_M1				Q9NTI5_S1166_M1	Q5VWG9	Q6NUI6
			Q08379				Q8TBA6_S116_M1				P57740_S37_M1	Q7Z3Q1	Q8N145
			Q6FI13				Q3ZCW2_S8_M2				Q92522_T12_M1	Q15035	Q96T49
			Q9UIG0				Q3ZCW2_S4_M2				Q6ZRS2_S3148_M1		Q5T230
			Q12874				Q9NZ56_S361_M1				P48681_S702_M1		Q96EA4
			P42677				Q68DQ2_S457_M1				P52272_S701_M1		Q9BRU2
			Q92878				Q96K83_S608_M2				Q96JM2_S688_M1		Q8TAM6
			P35268				Q96K83_S605_M2				P25490_S118_M1		Q96DT6
			P62081				Q8IWW6_S215_M1				Q9ULW0_S738_M1		Q96PQ0
			Q92979				Q6DN90_S180_M1				P17544_S413_M1		Q9ULW0
			Q5TA45				Q9Y2H2_S668_M1				Q5VWG9_S183_M1		Q7RTP0
			P62318				O00501_T207_M1				Q92766_S161_M1		Q9GZV7
			Q9Y3C1				Q9UQM7_T286_M1				A6NK53_Y592_M1		P53816
			P13639				P61247_S263_M1				P07355_S12_M1		P21926
			P40938				P16949_S38_M1				P61619_S408_M1		A1IGU5
			Q92820				P09972_S36_M1				Q9Y3Z3_T592_M1		Q8TE49
			K7EJ46				P40123_S312_M1				Q7KZ85_S125_M1		Q9BQI9
			P42285				P02545_S22_M1				Q9NYF3_S234_M1		A5YM72
			P62906				Q8WU20_S365_M1				Q9Y6X8_T37_M1		Q96PE5
			Q9NW13				P55087_S322_M1				Q8NDT2_S267_M1		O75144
			Q02878				Q13428_S1350_M1				Q6ZSS7_T726_M1		Q06418
			P61978				P48681_S680_M1				Q92905_S284_M1		Q6BCY4
			Q9BQG0				Q9P2F8_S1461_M1				Q8WXE0_S697_M1		P84095
			Q96LI5				Q9P206_S545_M1				Q96FC7_S25_M1		Q9NX36
			Q9BVG4				P53985_S467_M1				Q96T60_T118_M1		Q9H254
			A6NEK1				O94885_S614_M1				Q9NR30_S71_M1		Q9Y6M9
			Q9UKM9				Q8WWI1_S1593_M1				Q9UHR5_S113_M1		Q7Z6G3
			Q14566				Q9BQI5_S372_M1				P13611_S1349_M1		P02792
			Q9NV31				P21333_S1630_M1				P31942_S216_M1		Q07002
			Q9NPD3				Q16799_S352_M2				P13611_S1351_M2		P55011
			P32969				Q16799_S350_M2				P13611_S1349_M2		P55201
			P52434				Q5SQI0_S315_M1				Q9Y618_S939_M1		P41732
			Q9Y2X3				P14136_S400_M1				P55795_S310_M1		O94911
			Q9BXP5				P50993_S439_M1				P04004_S364_M1		Q16880
			P50914				P11137_T1631_M1				Q9NQB0_S179_M1		O95267
			P46776				Q14573_S1832_M1				P46821_S1376_M2		P28845
			Q9NVP1				P48681_S548_M1				Q08495_S333_M1		P22001
			P49736				Q8WY22_S248_M1				Q9Y3T9_S56_M2		P28331
			P23246				Q9BUH8_S563_M1				Q9Y3T9_S49_M2		P16389
			Q9H3P2				Q13428_S381_M1				P50502_S156_M1		O95299
			P62753				P68104_Y141_M1				Q9NQ84_T423_M1		P09914
			P62306				P78559_S1797_M1				Q14161_S415_M1		Q14191
			P53582				Q15149_S720_M1				Q01196_S212_M1		O14684
			P15880				Q8N111_T91_M3				Q8NFH5_T273_M1		O75582
			Q5UIP0				Q8N111_S87_M3				O60826_S347_M1		Q6T4R5
			Q9NVX2				Q8N111_S86_M3				P49327_T2204_M1		Q7RTR2
			P46782				P85037_Y219_M1				Q96EV8_S321_M1		O14810
			P52701				Q9Y4F5_S972_M2				O00231_S14_M1		Q9H1X3
			P26368				Q9Y4F5_S969_M2				Q9NR30_S89_M1		Q8N1A0
			P61964				Q99572_T449_M1				Q9Y5S2_S1690_M1		P20472
			P46777				P78324_S407_M1				Q9Y5K6_S582_M1		P05937
			O75792				Q9NZ56_S499_M1				Q9Y2I7_S1754_M1		P09455
			Q09161				P35749_S164_M1				Q8NC56_S5_M1		Q9Y6U3
			Q92841				Q13501_T269_M2				Q13425_S393_M1		Q14181
			P36578				P14136_S259_M1				P20645_S267_M1		O75112
			P63173				O15075_S332_M1				P52564_S207_M1		Q96PR1
			Q16656				P11137_S1653_M2				Q8TDD1_S782_M1		Q96FJ2
			Q14435				P11137_T1649_M2				Q07065_S26_M1		O75912
			Q8IY67				Q9NYM9_S9_M1				P40692_S477_M1		Q08289
			P40429				Q12888_S1208_M1				Q8N122_S722_M1		P34903
			Q969Q0				Q15149_S1732_M1				Q9NSI8_S90_M1		P48539
			Q96C86				P18031_S50_M1				Q96S66_S438_M1		O15354
			Q9NQT4				Q14BN4_S454_M1				Q9HBR0_S997_M1		Q9P013
			Q9Y6V7				Q13459_T1346_M1				Q8N8Z8_Y419_M1		Q6UVJ0
			Q8TEX9				Q9NQC3_T188_M1				P49756_S703_M1		P25713
			Q9GZL7				Q9Y2H5_S940_M1				Q9UGU5_S512_M1		Q9HD67
			O60716				Q96FS4_S839_M1				Q9H410_S81_M1		Q8NCW0
			P23396				P16949_S46_M1				Q13428_S233_M1		Q8NFJ5
			Q9NV88				Q7KZI7_S486_M1				Q9P289_S4_M1		Q9NZT1
			O43143				P46821_S1620_M2				P01024_S742_M1		O95832
			P35221				O95613_S1653_M1				P51991_S358_M1		A0A0G2JS06
			P18124				Q13409_S51_M1				Q9UKS6_S383_M1		P22223
			Q9H974				Q9NWA0_S53_M2				P31943_S310_M1		P83110
			P49756				Q9NWA0_S46_M2				Q14978_S538_M1		Q9H6R6
			Q53GS9				Q86TV6_S678_M1				Q99549_S164_M1		Q6PIY7
			Q92896				P35579_T1030_M1				P60709_Y294_M1		Q9BW04
			P33992				Q9NZM1_S731_M2				Q86UP2_S1313_M1		P57729
			Q8N1F7				Q9NZM1_S729_M2				O14917_S1026_M1		Q8N6S5
			Q01081				P48681_S713_M1				Q8TDB6_S535_M1		Q14574
			P52292				Q6ZRV2_S881_M1				Q96LT9_S108_M1		Q8WVN6
			Q9H501				P07910_S241_M1				Q9ULU4_S737_M1		Q9UL01
			Q13769				Q15154_S861_M1				P12814_S140_M1		Q5W0U4
			P06493				Q8IXJ6_S372_M1				P18206_S434_M1		Q8N9Z2
			P62424				P16949_S25_M1				Q9Y2K2_S551_M1		Q8N3Y7
			Q06330				P55283_T414_M1				P11717_S2484_M2		Q8WV92
			Q15345				Q9P1Y6_S1371_M1				P11717_S2479_M2		Q9UBS3
			Q5JRA6				Q15121_S116_M2				O75533_S400_M1		Q9H3U7
			P12956				Q15121_Y108_M2				Q92854_S788_M1		Q9HBM1
			P62263				P78559_S1329_M2				Q9UQ35_T1511_M1		Q5JTB6
			Q9UBE0				P78559_S1326_M2				Q15418_S380_M1		Q9ULX9
			Q9Y2L1				P02751_T1642_M1				Q9Y2D5_S631_M1		O15156
			Q9Y580				O43491_S499_M1				Q9H160		Q16739
			O00220				P16389_S441_M2				P10646		P61326
			P85037				P16389_S440_M2						O95807
			Q9H0S4				P18858_S76_M1						O95450
			P61313				Q8IW50_S115_M1						Q96K49
			Q9H773				O60437_S1657_M1						Q9NZI5
			P51991				Q9Y2J2_S443_M1						O76027
			Q15393				Q9H4G0_T475_M1						Q8N1P7
			Q96HQ2				Q96CT7_S141_M1						Q8WWB7
			Q8NI27				P01833_S673_M1						Q01974
			Q16540				Q92597_S330_M2						P55774
			P29083				Q9UN36_T330_M3						Q96MK3
			P14678				Q03188_S225_M1						Q96BD8
			P46781				Q9UN36_S332_M3						Q9UKK6
			Q05D32				Q13501_T269_M1						Q71F23
			Q9BTC8				Q9H1K1_S29_M1						Q2NKX8
			P27635				Q5BKZ1_S270_M1						Q9NQQ7
			Q4G148				P23468_T1068_M1						Q86Y34
			Q00839				Q70E73_S610_M1						Q9Y3P4
			P27708				Q13263_S697_M1						Q9NVX0
			Q9Y6E2				Q8WYP5_S1160_M1						Q53RY4
			P55265				O00499_S298_M2						P08590
			P63244				Q9UQR0_S590_M1						P04921
			Q15061				Q8NDX5_T609_M2						Q16877
			O94880				P35612_S604_M3						Q9BWN1
			Q9UKD2				P35612_S600_M3						Q9NWM8
			Q5VT52				P35612_S596_M3						Q11206
			Q99575				P35612_S596_M1						P09486
			Q96PK6				Q8WUY3_S1842_M1						Q9NPH3
			Q9ULX3				Q6JBY9_S120_M1						P49746
			Q0VDF9				P50613_T170_M1
			Q9Y3B4				O15027_S1964_M1
			P61513				O60716_S346_M1
			P18077				P17029_S208_M1
			Q9NRG9				Q8N1F8_S387_M1
			Q9NVM9				Q86X29_T501_M1
			Q9NRP0				Q8NBJ4_T255_M1
			P28370				O60716_S268_M1
			P18858				Q9UKK3_S1335_M1
			Q6ZRV2				Q9Y6D6_S1569_M1
			P78527				Q9Y6G9_S207_M1
			Q8N9U0				P18206_S721_M1
			O14646				P78559_S1600_M1
			Q9ULK4				P35611_S355_M2
			P24941				Q96JE9_S812_M1
			P62280				Q8WWN8_S1480_M1
			Q9BV57				Q9P0K7_S667_M1
			Q96KQ7				O60486_Y167_M1
			P62917				P35611_S358_M2
			P62913				Q8N5S9_S74_M1
			Q02543				O00429_S616_M1
			P46783				Q7Z2K8_T877_M1
			Q16514				Q96QE2_S640_M1
			Q9UPP1				O75396_S168_M1
			P28340				O75382_S7_M1
			P0DPB6				Q4G0F5_S304_M1
			Q96ER3				P49815_S1411_M1
			P58107				P16402_S37_M1
			Q6DN03				Q14195_S259_M1
			Q9BZL6				Q9Y2W1_S672_M1
			Q6P1A2				Q8N3F8_S578_M1
			Q9H6E4				P41212_S271_M1
			P42696				P19634_S599_M1
			Q9Y3E5				Q96T37_T568_M1
			O43795				P19532_S556_M1
			O00148				P58107_S2718_M1
			Q16651				P58107_S3783_M1
			P38432				P58107_S4317_M1
			Q9UKF6				P58107_S4850_M1
			Q2NL82				P17096_S44_M1
			Q9Y3B9				Q8N9T8_S171_M1
			Q6P9B9				P58107_S3249_M1
			O43818				Q8N2M8_S294_M1
			Q9H3N8				Q9H501_S153_M1
			Q9Y446				P20749_S41_M1
			P02794				O14686_S1606_M1
			O76070				Q8WUF5_S113_M1
			Q9UF11				P01034_S43_M1
			Q96DB2				Q96S55_S65_M1
			P20916				Q96FX8
			O95741				P05787
			Q13303				P08727
			P48426				P05783
			O14523				P14923
			Q08495				Q9BUP3
			P58549				Q9UGI8
			P41222				Q9BV40
			P53677				P15924
			Q9UI40				P15529
			Q00013				O95758
			P05129				P02533
			Q5T3J3				P13646
			Q96KN2				Q8WVQ1
			O60583				P12830
			P21291				P31949
			P20929				Q86SF2
			A6XGL0				Q96HE7
			Q5T5C0				Q14651
			O75173				Q92925
			Q96RR4				O15305
			Q8N4V2				Q6P996
			Q86T65				A0AV96
			P63027				Q9Y624
			Q3ZCW2				Q14126
			Q02108				O00391
			Q6P995				Q6NUK1
			Q8NE22				Q06210
			Q2KHM9				Q16706
			P03897				Q15758
			Q53R41				Q15833
			Q9Y698				Q99828
			Q53FZ2				Q15418
			Q969S8				Q13277
			Q6SJ93				P18827
			P22748				P08962
			P19438				P12429
			Q15170				Q9Y5Y6
			Q9H6T0				P42226
			O60662				P50851
			O60671				Q969L2
			Q9BQB6				Q96SB4
			Q9BUF7				Q7L804
			Q6NXG1				Q9NYZ1
			Q7LGC8				Q8WWI1
			A0A0B4J1V2				Q9HC35
			Q86X52				O43278
			Q9BV36				Q9Y5K6
			Q5T0W9				O95425
			Q8NBP5				O00299
			P24390				Q08380
			Q86U06				O94886
			Q9HCK5				P15291
			P49366				Q01628
			P35475				O95994
			P46063				Q8WUF5
							P00167
							P32322
							Q9UBX3
							Q9Y3Q3
							Q9NYL4
							Q14376
							O75607
							O94923
							O60701
							O95340
							O75369
							Q9NRG0
							Q9NS00
							Q9Y6N5
							P33908
							P50995
							P09525
							P31947
							Q99439
							O60437
							O43760
							P04259
							Q9NZM1
							Q96D15
							O75976
							Q8WUA8
							P13995
							O15264
							P21980
							P00740
							O15382
							Q86X29
							Q6WKZ4
							Q8N1S5
							Q9P287
							Q9ULC5
							Q9H6S3
							P60903
							Q9HC07
							P23142
							O14561
							P51159
							O15551
							P25815
							P37802
							P35442
							Q5T2N8
							O15460
							Q92597
							Q8NFU3
							P22897
							Q70J99
							P17301
							P26447
							P40199
							P08729
							Q14764
							O15427
							Q9UHR4
							O94832
							Q6P4A8
							Q9BYG4
							Q9H6W3
							Q969G5
							O95678
							Q9UGT4
							P15941
							P30740
							Q96AA8
							Q92903
							Q02487
							Q15392
							Q5T749
							Q5XKE5
							P27487
							Q5VYY1
							Q96NB2
							P10620
							O00151
							P63267
							P06703
							P09467
							P35555
							Q96RQ9
							P98095
							Q16719
							Q96DC8
							P32942
							O14498
							Q9BXA9
							Q13641
							Q9NSB2
							O43497
							Q6TDP4
							Q16831
							P80188
							P13688
							P01833
							P09327
							Q8TD06
							Q01538
							Q8IXS6
							P52198
							Q9UFB7
							Q9P2W7
							P24387
							Q5VXU1
							O14796
							Q9UDT6
							P26012
							Q13642
							Q96PU8
							P23471
							Q14194
							P08237
							P29966
							Q92823
							P13591
							P28161
							Q15334
							Q16555
							Q8N568
							Q86WG5
							P06276
							Q15019
							P17677
							Q9Y617
							Q9NVA2
							P43003
							O60443
							O14531
							O15484
							Q9UNW9
							P19022
							Q765P7
							Q9H0Q0
							Q14195
							P46821
							Q92599
							P51178
							Q03001
							Q16181
							P35611
							O43491
							Q9NX05
							Q13885
							P14136
							Q14CZ8
							Q9Y4J8
							P30626
							Q06124
							P35080
							Q86SK9
							P11137
							Q7L099
							P48681
							P78559
							O15075
							P80404
							Q13449
							O43157
							Q9UQ03
							O43347
							Q6SZW1
							Q01484
							Q8TD22
							O00533
							Q9UN36
							Q12765
							P14621
							Q8N3E9
							P12277
							P51513
							P17252
							Q13636
							Q9P2R3
							Q9BPU6
							P14415
							Q9NT99
							O15540
							Q9H0R4
							O75122
							Q96F85
							Q8N0W4
							O94760
							Q9NS86
							Q9UKF7
							O14495
							P23470
							P09972
							O76054
							P23634
							Q9Y6X4
							P40123
							Q9Y4G6
							P55087
							Q9NZH0
							Q5SQI0
							Q96JA1
							O94819
							Q9NZR1
							P31150
							P28482
							Q8TCU6
							Q15121
							Q96DH6
							P57087
							Q9UEY8
							Q9UH03
							Q9ULC3
							P04271
							Q96HN2
							Q99572
							Q9NZW5
							P35612
							O43175
							Q14344
							Q8WVC6
							O75891
							O14594
							Q5JWF2
							Q7Z4S6
							P29972
							P02689
							Q8NAT1
							P42785
							Q9NQ66
							P62258
							O15417
							Q96PY5
							P29218
							O15394
							P51674
							Q8TCZ2
							Q9C040
							P50148
							P55283
							P59768
							P02511
							Q9NRQ2
							Q9Y5G2
							Q9P2K5
							Q16658
							P53985
							O95989
							Q9BUT1
							Q92673
							O14807
							O94967
							O75525
							Q9P121
							O95674
							Q9Y281
							P27544
							Q13509
							P07195
							P62879
							P78330
							O60262
							P48664
							P15121
							Q96GD0
							Q9Y2S2
							P09488
							Q9Y6R7
							P10636
							Q8NFZ8
							Q9BVA1
							Q9GZT4
							Q13557
							Q9Y696
							Q13424
							Q9UGI6
							P28289
							Q16799
							Q9HC78
							Q9Y6R1
							Q9UQB3
							P30086
							P04156
							Q9H3Q1
							P56559
							Q7L266
							Q9UDR5
							Q96AC1
							Q9H8H3
							O43602
							Q01082
							O43374
							Q52LD8
							P35052
							P26232
							P05181
							O00192
							Q6PCE3
							Q7L985
							P49441
							Q96DA2
							Q96CF2
							P15104
							P36021
							O75781
							Q14515
							P09104
							O43865
							Q9BX66
							P14209
							A6NCE7
							Q9Y653
							Q9BV47
							Q9UK80
							Q14938
							Q5HYC2
							Q8N7X0
							O75936
							P50993
							Q9H237
							P52758
							O60861
							P09936
							O75362
							O60831
							P21266
							Q9BY67
							P27816
							Q96GW7
							P49006
							Q02952
							Q4G0N4
							Q8N3J6
							Q86Y46
							Q92752
							Q9C026
							P43007
							P46439
							P42658
							P07093
							Q17RB0
							P17302
							Q8TDY8
							Q9UKU0
							Q13491
							Q9H313
							P07108
							O15061
							P23515
							P56211
							Q99689
							Q96FC7
							O00168
							O14558
							Q8N111
							P50440
							P27338
							Q9UK08
							Q14315
							P00367
							C9JRZ8
							Q02252
							Q14011
							Q9BW30
							P80723
							Q9H0Q3
							Q9H492
							O75095
							P16949
							P36222
							P00533
							P50150
							P28907
							Q9ULT0
							Q53GA4
							P50591
							Q96B21
							O43731
							Q14691
							Q9GZN2
							Q9H4H8
							Q9H013
							Q9NYL9
							P29353
							Q86XT9
							Q96EU7
							O14893
							Q9NQZ2
							Q96EC8
							P50552
							P20645
							Q96TA1
							P06280
							Q9UHN6
							O60610
							Q9UKM7
							Q8IWE2
							Q7Z404
							Q9H173
							P36941
							Q9H0P0
							Q9H2S1
							P46940
							O15231
							Q16611
							Q9BV94
							O14657
							Q9NPR9
							O94808
							O75608
							Q9HBR0
							Q92615
							Q99638
							O95999
							Q06323
							Q15642
							Q969S3
							P98173
							O43159
							P30408
							Q96C01
							Q96KC8
							Q8IWT0
							P29084
							P62891
							O60547
							P10109
							P55210
							P0DMM9
							P52789
							Q9Y2A9
							Q14693
							P35270
							O95159
							P33527
							Q9Y5Z9
							Q8NCL4
							Q9P2M7
							O43291
							Q9P289
							Q9UN81
							Q13887
							Q96PZ0
							P51690
							Q96EK6
							Q8WVV4
							Q9H5V8
							P49914
							Q92485
							O75354
							P20908
							P31431
							O15446
							Q9NRJ7
							P55212
							Q9NZU7
							Q96DX5
							O00748
							P78325
							Q6UX73
							Q9NYM9
							O00757
							Q14116
							P29373
							Q9UM47
							Q15125
							P12107
							P51636
							Q9UJV8
							P20827
							Q9NVH2
							Q6IA17
							Q93074
							P09417
							Q9Y2J8
							Q15555
							O00499
							O75363
							Q16143
							P78356
							P06241
							P60520
							Q13614
							Q9BXW6
							Q9NZD2
							Q8WWI5
							Q9NQC3
							Q9Y6K8
							O43790
							O43813
							Q9NY65
							P41217
							Q9ULX7
							P29992
							Q6IQ20
							Q9BSA4
							Q9H479
							Q9H0R8
							O95197
							Q86VP3
							Q6ZVM7
							P62166
							Q2M2I8
							P01112
							P23468
							Q00577
							Q6UWR7
							P25686
							P52306
							Q13813
							P40925
							O94919
							P22061
							Q15111
							Q9NXD2
							P68363
							O75326
							Q5TC84
							Q8N5J2
							Q969T9
							Q96EQ0
							P68371
							Q92556
							Q9UPW5
							P62873
							Q14203
							Q12959
							Q93045
							P61981
							Q96MM6
							Q9BZV1
							Q9UHY7
							O00139
							Q96F07
							Q8N7J2
							Q9BZC7
							P61601
							Q9BUF5
							Q13087
							O75382
							O95208
							Q00535
							O75044
							P47736
							P13929
							P16152
							P04899
							Q6PCB7
							Q9NSY0
							Q9NQE9
							Q9NUJ3
							O43237
							P43034
							P62068
							P17405
							Q9UJW0
							P61018
							Q16798
							Q99426
							Q00169
							P63151
							O94830
							Q66LE6
							Q8TEA8
							O95757
							P45381
							O95164
							Q9NYS0
							Q9H0E2
							Q96A00
							P11233
							Q9NZJ4
							Q8ND76
							Q14644
							O75970
							Q9NZ32
							Q9NQX3
							Q96P47
							P51693
							Q674X7
							Q9ULL4
							P61163
							Q5VUB5
							Q9BTV5
							Q9BV23
							Q8N1I0
							Q14204
							O60883
							P54652
							Q9BQI0
							Q9HA65
							Q9H425
							P0C870
							Q9H008
							Q08AE8
							Q86VW0
							Q9BSF0
							O75170
							Q9NRZ5
							Q9Y4B5
							O15069
							Q96PE3
							P11217
							O75896
							Q7Z7A4
							Q9UEW8
							Q15223
							O76041
							Q9UPT6
							Q99946
							Q15173
							Q9NYB9
							Q8TAC9
							Q13574
							Q14576
							Q9BRK0
							Q96G97
							Q86UW7
							Q13561
							P04216
							O75935
							Q9UPQ0
							Q9H902
							Q9BXM9
							O75746
							O43920
							Q9P2W3
							Q86UU1
							C9JA33
							Q9Y2C4
							A6NGN9
							Q96DZ9
							Q16773
							Q9NQX7
							Q92859
							Q9H9S4
							P21695
							P55809
							P21453
							Q5T5U3
							Q53HC0
							Q9P227
							P01303
							Q9HCM2
							P12235
							Q9Y6F6
							Q8NC96
							Q96BY6
							Q99755
							P62745
							P11216
							P32418
							O14910
							Q8WXA3
							O60331
							Q53FP2
							Q9Y2K2
							O75334
							O95168
							Q4G0X4
							P23297
							Q99523
							Q9HCJ6
							P27987
							Q69YW2
							A6ND36
							Q00587
							P00441
							P63098
							P48454
							P05230
							Q6U841
							Q8WXX0
							Q9ULC6
							O75146
							Q12756
							Q5XKR4
							Q8N6C5
							P31323
							P47869
							Q9H4G4
							P15259
							P30038
							Q3KQU3
							P54687
							P60763
							P17181
							Q86UN3
							P56556
							Q5TF21
							Q9NP99
							P49419
							O14639
							Q92558
							Q92686
							O94964
							P22676
							O95670
							Q9H7D0
							Q969E4
							Q96MZ0
							Q14141
							P52943
							P60606
							Q93033
							P00505
							Q9UJY1
							O00244
							Q6YP21
							P11498
							P13726
							P16112
							P16870
							Q9P2R7
							Q15049
							Q96Q89
							Q11201
							Q6NW34
							Q2M3D2
							Q53GD3
							Q86X53
							Q8WVB6
							Q7Z3D4
							Q12894
							Q9GZV5
