# Supplementary material for: Multidimensional Proteomic Landscape Reveals Distinct Activated Pathways Between Human Brain Tumors
Source: Adv Sci (Weinh). 2024 Dec 24;12(7):2410142. doi: 10.1002/advs.202410142 (PMC11831486; doi:10.1002/advs.202410142)
Supplement: Supplementary file 5 — Supplemental Table 4 [file ADVS-12-2410142-s004.xlsx]

## Sheet: Proteomic results (LFQ)
Protein accession	Gene name	Protein description	Limma analysis (B/G)			Limma analysis (B/NC)			Limma analysis (G/NC)			B-18	B-26	B-32	B-35	B-40	B-41	B-52	G-8	G-11	G-14	G-17	G-45	G-24	NC-1	NC-6	NC-13	NC-25	NC-27	NC-29	NC-35
			Log2 FC	P.Value	adj.P.Val	Log2 FC	P.Value	adj.P.Val	Log2 FC	P.Value	adj.P.Val	BrM	BrM	BrM	BrM	BrM	BrM	BrM	Glioma	Glioma	Glioma	Glioma	Glioma	Glioma	Normal control	Normal control	Normal control	Normal control	Normal control	Normal control	Normal control
A0A075B6H9	IGLV4-69	Immunoglobulin lambda variable 4-69	0.182668	0.74536	0.945596	1.03672	0.0562646	0.207208	0.854054	0.146239	0.314558	7.90215	5.9333	5.88065	5.03761	4.98733	5.90007	5.8607	5.8033	5.174	4.99207	4.88352	5.68613	7.93795	6.03711	3.93454	4.34036	5.77931	4.05574	3.91721	6.18047
A0A075B6I0	IGLV8-61	Immunoglobulin lambda variable 8-61	1.25296	0.0598938	0.501447	0.304943	0.65018	0.825745	-0.94802	0.10906	0.260209	9.61409	6.59388	5.75134	6.01057	7.4083	6.46203	5.50847	6.68167	6.02526	5.27679	4.56896	4.91933	5.59479	8.03398	5.95049	7.59797	5.40239	5.42992	5.00943	7.78989
A0A075B6J9	IGLV2-18	Immunoglobulin lambda variable 2-18	5.49886	4.07963e-13	1.9091e-10	-1.25839	0.0429661	0.170305	-6.75725	1.97951e-08	3.24309e-07	4.74549	4.92643	4.50924	4.71986	3.83601	5.05582	4.64149	-0.865384	-0.865384	-0.865384	-0.865384	-0.865384	-0.865384	8.7034	4.58815	5.04986	5.32346	5.47043	4.5914	7.51634
A0A075B6K5	IGLV3-9	Immunoglobulin lambda variable 3-9	0.862371	0.132303	0.645552	-2.37474	0.000662622	0.00766303	-3.23711	4.93865e-05	0.000527684	5.27799	7.05717	8.3596	8.29606	6.5856	6.90819	7.26601	5.93642	6.62311	7.59164	6.80112	5.72307	4.79379	10.9357	9.43163	10.1943	8.86824	9.05616	7.38154	10.5062
A0A075B6P5	IGKV2-28	Immunoglobulin kappa variable 2-28	-0.165048	0.670935	0.945596	-0.656357	0.204932	0.453868	-0.491308	0.327829	0.531775	6.96269	8.5472	7.92423	7.86505	6.60089	7.31278	6.33288	8.40007	7.86531	7.39015	6.99189	6.84914	7.67579	9.80996	7.62875	9.55278	7.13223	7.3317	7.00301	7.68181
A0A075B6R9	IGKV2D-24	Probable non-functional immunoglobulin kappa variable 2D-24	-1.02128	0.0053927	0.104139	-1.24582	0.0171799	0.0943453	-0.224534	0.622135	0.778064	6.16502	5.95096	6.86778	5.92031	5.35022	4.73276	5.43815	7.36743	6.94833	6.39248	6.61239	6.75228	6.70495	8.8178	7.0119	6.29146	6.43773	6.53951	5.74725	8.30025
A0A075B6S2	IGKV2D-29	Immunoglobulin kappa variable 2D-29	0.251582	0.833853	0.963084	1.69625	0.0324626	0.141451	1.44466	0.156714	0.330579	6.59213	9.96081	7.85209	5.06244	9.13205	5.60456	5.8667	4.63479	4.80431	11.0954	9.18789	5.07954	6.60637	5.13229	4.12028	7.32151	5.35203	5.40286	5.4496	5.41847
A0A075B7B8	IGHV3OR16-12	Immunoglobulin heavy variable 3/OR16-12 (non-functional)	1.62104	0.0106317	0.189948	-1.79955	0.00948191	0.0656388	-3.42058	3.07847e-05	0.000340015	5.00282	5.71435	8.3734	6.81775	5.92958	7.09306	7.60213	5.3454	3.39742	5.36106	5.21437	5.78468	5.05636	10.2264	7.47697	9.36192	7.76369	7.65617	6.89303	9.75175
A0A075B7D0	IGHV1OR15-1	Immunoglobulin heavy variable 1/OR15-1 (non-functional)	0.826966	0.0218263	0.276091	-0.128433	0.753741	0.885218	-0.955399	0.0226651	0.0902014	6.43439	7.71993	8.08873	8.51541	7.27971	8.14734	7.66027	6.96845	6.03762	7.02713	6.99956	7.08812	7.07085	8.73047	7.68953	8.67739	6.2501	7.8003	7.25236	8.34465
A0A087WSX0	IGLV5-45	Immunoglobulin lambda variable 5-45	0.573724	0.0909848	0.590516	-2.59855	0.000112483	0.00172768	-3.17227	2.90653e-05	0.000324673	4.72642	5.78333	5.76632	6.45186	5.2062	5.96176	6.30889	4.85146	4.71114	4.92512	6.12525	5.38646	5.01947	9.52951	7.80654	9.51558	8.07426	6.57132	7.06674	9.83067
A0A0A0MRZ8	IGKV3D-11	Immunoglobulin kappa variable 3D-11	0.374596	0.573333	0.9224	-1.29755	0.0693648	0.236236	-1.67215	0.0172468	0.0743579	4.04622	7.93963	8.18061	7.40709	7.38006	6.85691	7.12225	6.09929	5.46356	5.87715	7.66235	6.46274	8.12971	10.1024	6.76753	10.0932	7.52798	7.25698	7.71326	8.55426
A0A0A0MS14	IGHV1-45	Immunoglobulin heavy variable 1-45	5.86135	7.40334e-10	4.28087e-08	-1.25292	0.0247475	0.122245	-7.11427	1.16075e-10	2.65353e-09	4.50952	5.64591	6.16052	5.17136	3.29241	4.91073	5.28134	-0.865384	-0.865384	-0.865384	-0.865384	-0.865384	-0.865384	5.84522	5.48836	6.77262	5.75035	5.83466	5.50976	8.54125
A0A0A0MS15	IGHV3-49	Immunoglobulin heavy variable 3-49	0.460903	0.353444	0.822492	0.632937	0.320051	0.57098	0.172034	0.742915	0.841342	8.85479	6.15	6.25841	6.39907	5.45354	5.50839	5.5845	5.8981	6.42968	5.78499	5.40916	5.88495	5.72087	7.07065	5.77476	3.35792	5.80384	5.17466	5.25176	7.34455
A0A0A0MT36	IGKV6D-21	Immunoglobulin kappa variable 6D-21	5.10498	3.99795e-09	1.96499e-07	-1.17946	0.0256376	0.122936	-6.28444	1.76452e-10	3.89281e-09	4.28474	4.17081	4.25963	4.1109	2.57276	5.69512	4.58318	-0.865384	-0.865384	-0.865384	-0.865384	-0.865384	-0.865384	6.93927	4.8289	5.52278	4.1448	5.59668	4.56905	6.3319
A0A0B4J1U7	IGHV6-1	Immunoglobulin heavy variable 6-1	6.29437	7.12507e-10	4.28087e-08	-0.772692	0.132701	0.350659	-7.06706	2.63755e-11	8.10557e-10	6.06641	5.10099	6.70271	6.25623	3.78487	4.91451	5.17716	-0.865384	-0.865384	-0.865384	-0.865384	-0.865384	-0.865384	7.1434	5.90803	6.3996	5.7244	5.87825	4.72774	7.63032
A0A0B4J1V0	IGHV3-15	Immunoglobulin heavy variable 3-15	5.80793	1.31454e-11	1.29219e-09	-1.22298	0.0287542	0.131022	-7.03091	1.04337e-09	1.97237e-08	5.1046	4.5598	5.73357	5.55035	3.91301	5.06861	4.66786	-0.865384	-0.865384	-0.865384	-0.865384	-0.865384	-0.865384	7.11611	5.43338	8.37152	4.49438	5.90986	5.2643	6.56915
A0A0B4J1X5	IGHV3-74	Immunoglobulin heavy variable 3-74	5.62647	2.11615e-13	1.9091e-10	0.202527	0.438502	0.683118	-5.42394	8.1244e-13	4.43683e-11	5.17329	4.03697	4.87518	4.7976	5.09239	4.77587	4.57628	-0.865384	-0.865384	-0.865384	-0.865384	-0.865384	-0.865384	5.33207	4.3645	4.46446	3.76693	4.35451	4.76131	4.86611
A0A0B4J1Y8	IGLV9-49	Immunoglobulin lambda variable 9-49	-5.31928	7.61774e-09	3.1201e-07	-6.68922	3.69924e-10	1.91387e-08	-1.36994	0.0462249	0.149471	-0.865384	-0.865384	-0.865384	-0.865384	-0.865384	-0.865384	-0.865384	5.74723	4.32107	3.49216	5.22677	2.84641	5.08974	7.81	5.52084	5.19966	5.8358	5.02696	4.01881	7.35481
A0A0B4J1Y9	IGHV3-72	Immunoglobulin heavy variable 3-72	5.67236	5.3047e-09	2.37024e-07	-0.916251	0.0920873	0.278324	-6.58861	1.0169e-10	2.38004e-09	4.76242	5.04241	5.23639	5.96427	2.57276	5.06473	5.00587	-0.865384	-0.865384	-0.865384	-0.865384	-0.865384	-0.865384	7.18349	4.60215	6.07938	5.54565	5.13316	4.74415	6.77464
A0A0B4J2B5	IGHV3OR16-9	Immunoglobulin heavy variable 3/OR16-9 (non-functional)	0.65691	0.131715	0.645552	2.76916	0.0119593	0.0754026	2.11225	0.0705096	0.195242	11.2162	10.3491	11.0317	10.6978	9.70361	10.365	9.96757	11.468	9.37835	9.22507	9.32829	9.02779	10.4862	10.3184	5.04533	10.2846	9.42298	4.98604	4.21093	9.6786
A0A0C4DH31	IGHV1-18	Immunoglobulin heavy variable 1-18	6.05031	2.32423e-07	7.87835e-06	-0.760934	0.304156	0.558796	-6.81124	2.52665e-09	4.59943e-08	5.22696	6.24037	5.36387	7.22719	2.0677	5.14077	5.02762	-0.865384	-0.865384	-0.865384	-0.865384	-0.865384	-0.865384	7.23027	5.10095	6.91015	3.47058	5.8839	5.8455	7.17967
A0A0C4DH34	IGHV4-28	Immunoglobulin heavy variable 4-28	5.91381	1.85964e-11	1.66184e-09	-0.857714	0.1374	0.358261	-6.77152	5.06002e-09	8.88214e-08	4.74549	4.92643	5.65304	5.33505	3.83601	5.04011	5.80282	-0.865384	-0.865384	-0.865384	-0.865384	-0.865384	-0.865384	8.18794	4.98234	5.63861	5.33357	4.89132	4.65078	7.6584
A0A0C4DH38	IGHV5-51	Immunoglobulin heavy variable 5-51	0.961925	0.173376	0.689995	-1.92363	0.00347893	0.0303177	-2.88555	0.000300556	0.00271052	3.66567	6.4211	6.82634	6.83184	4.72802	6.09537	4.99616	4.63864	4.38637	3.47949	4.28437	4.02037	7.33163	8.6689	6.85232	9.08077	6.95986	6.91693	6.40023	8.15089
A0A0C4DH67	IGKV1-8	Immunoglobulin kappa variable 1-8	-0.0223295	0.936236	0.991724	0.17513	0.508106	0.730217	0.19746	0.504913	0.702022	5.49378	6.08078	6.7208	5.56974	5.83632	6.0573	5.81483	5.68566	5.79901	5.61956	5.42813	6.30689	6.9292	6.66899	5.72116	5.41045	5.63939	5.22868	5.57397	6.10501
A0A0J9YY99		Ig-like domain-containing protein	-0.0925614	0.809514	0.961773	0.528207	0.456683	0.697797	0.620768	0.388014	0.584825	7.93488	10.3723	10.1587	9.91278	9.27508	9.21617	8.87958	10.2881	9.72948	9.28708	9.21441	8.9784	9.41467	12.0335	6.98473	9.75921	7.41504	8.57062	7.35553	9.93348
A1L4H1	SSC5D	Soluble scavenger receptor cysteine-rich domain-containing protein SSC5D (Soluble scavenger protein with 5 SRCR domains) (SSc5D)	0.356437	0.29015	0.770858	-0.838029	0.00420674	0.0350443	-1.19447	0.00176511	0.0115673	5.15631	5.92738	6.36806	6.51007	5.80309	6.19118	5.85237	6.52965	6.0088	4.96999	5.75527	5.86456	4.56894	7.04013	6.44432	7.25019	7.20387	6.76727	6.16621	6.80268
A6NEC2	NPEPPSL1	Puromycin-sensitive aminopeptidase-like protein (EC 3.4.11.-)	6.24829	3.70112e-08	1.34748e-06	-3.33635	3.94682e-05	0.000692808	-9.58464	3.43906e-13	2.56639e-11	8.30828	5.43176	4.65308	5.16881	5.48589	4.02791	4.60461	-0.865384	-0.865384	-0.865384	-0.865384	-0.865384	-0.865384	6.96957	9.0466	9.58267	9.34327	9.24604	7.87001	8.97668
B9A064	IGLL5	Immunoglobulin lambda-like polypeptide 5 (G lambda-1) (Germline immunoglobulin lambda 1)	0.250964	0.5688	0.919223	-1.36452	0.00974521	0.0660658	-1.61549	0.00300828	0.018716	6.46663	8.80746	8.65388	8.43407	9.04536	8.54882	8.64042	9.29084	8.07617	7.42202	8.64821	7.49544	7.78723	11.0773	9.4043	10.3104	9.19037	8.73167	8.67534	10.7589
E9PAV3	NACA	Nascent polypeptide-associated complex subunit alpha, muscle-specific form (Alpha-NAC, muscle-specific form) (skNAC)	0.151671	0.859009	0.969387	0.17394	0.813498	0.905658	0.0222692	0.936507	0.967002	9.97013	5.89044	3.82799	4.81393	4.82378	4.02791	4.9539	5.31151	5.52701	4.71326	4.81099	5.03585	6.52685	5.78532	5.07513	5.28058	5.28857	5.08028	5.11123	5.46937
O00187	MASP2	Mannan-binding lectin serine protease 2 (EC 3.4.21.104) (MBL-associated serine protease 2) (Mannose-binding protein-associated serine protease 2) (MASP-2) [Cleaved into: Mannan-binding lectin serine protease 2 A chain	0.687186	0.0157027	0.245012	0.598235	0.0254663	0.122936	-0.088951	0.701169	0.819559	10.596	11.4989	11.1333	11.3354	10.5344	11.2283	11.748	10.47	11.2272	10.4446	10.1563	10.3319	10.1678	11.0983	10.4564	10.629	10.0511	10.4395	10.3159	10.8965
O00303	EIF3F	Eukaryotic translation initiation factor 3 subunit F (eIF3f) (Deubiquitinating enzyme eIF3f) (EC 3.4.19.12) (Eukaryotic translation initiation factor 3 subunit 5) (eIF-3-epsilon) (eIF3 p47)	0.0758545	0.919106	0.991724	0.368867	0.561524	0.773104	0.293013	0.61952	0.775781	9.23207	7.77428	6.29772	6.003	4.7501	5.71979	5.87517	8.91589	6.63659	6.25334	5.39708	5.69399	5.77839	8.22137	6.02993	5.4776	5.79091	5.44689	5.54361	6.55978
O00391	QSOX1	Sulfhydryl oxidase 1 (hQSOX) (EC 1.8.3.2) (Quiescin Q6)	0.00693235	0.97921	1	0.0424427	0.869166	0.927677	0.0355104	0.867756	0.923519	8.2385	9.7318	9.65275	9.20862	9.3345	9.43672	9.77686	9.85815	9.5794	9.00094	9.34583	9.26509	8.94878	9.97698	9.26126	9.16989	9.26986	9.02022	9.12803	9.25642
O00410	IPO5	Importin-5 (Imp5) (Importin subunit beta-3) (Karyopherin beta-3) (Ran-binding protein 5) (RanBP5)	0.731239	0.216683	0.739581	0.168057	0.753406	0.885218	-0.563183	0.0591803	0.176607	7.83109	3.91494	4.6767	4.56365	3.61173	4.69926	4.25873	4.82066	4.13179	3.88274	4.05202	3.61777	3.86998	4.82697	4.14624	3.97463	4.36922	5.60986	4.73526	4.71753
O00462	MANBA	Beta-mannosidase (EC 3.2.1.25) (Lysosomal beta A mannosidase) (Mannanase) (Mannase)	-0.661739	0.102259	0.612782	0.380994	0.310101	0.563546	1.04273	0.0392186	0.134327	4.70774	5.85944	5.94567	5.78729	5.83829	5.4575	5.17004	6.18514	6.64269	5.55553	5.42887	5.60191	7.78428	4.86765	5.17823	6.92837	4.25083	4.88497	4.53379	5.45517
O00533	CHL1	Neural cell adhesion molecule L1-like protein (Close homolog of L1) [Cleaved into: Processed neural cell adhesion molecule L1-like protein]	0.205408	0.475389	0.902163	-0.291614	0.303956	0.558796	-0.497022	0.0395093	0.134853	7.98915	9.48225	9.67658	8.65574	9.10731	9.46382	9.31361	8.9726	8.71691	8.7439	9.41994	9.09175	8.41257	9.6737	9.3383	9.72883	9.48709	9.64436	8.75055	9.10694
O00584	RNASET2	Ribonuclease T2 (EC 4.6.1.19) (Ribonuclease 6)	0.42245	0.160958	0.671385	0.831917	0.0255934	0.122936	0.409466	0.197845	0.382086	5.26858	7.04153	6.83363	6.972	6.45299	6.39388	6.43674	5.79676	6.46073	5.64229	6.03748	5.91543	6.52633	5.97752	6.2511	5.81742	4.32623	5.72038	6.20388	5.27941
O00592	PODXL	Podocalyxin (GCTM-2 antigen) (Gp200) (Podocalyxin-like protein 1) (PC) (PCLP-1)	1.05589	0.00320517	0.0656391	-0.0788987	0.882738	0.936286	-1.13479	0.0554639	0.170321	6.46078	6.65193	7.95687	7.22364	6.82396	7.86522	6.97625	6.81134	6.27678	5.83303	6.11373	5.93408	5.51739	8.65595	7.1822	7.65514	6.67069	6.83819	4.70728	8.80149
O00602	FCN1	Ficolin-1 (Collagen/fibrinogen domain-containing protein 1) (Ficolin-A) (Ficolin-alpha) (M-ficolin)	0.530542	0.263439	0.770858	-0.79398	0.0763912	0.246192	-1.32452	0.000246416	0.00228516	8.76794	6.00352	6.77216	5.62583	5.86136	6.29801	6.16291	6.4313	5.66807	5.50735	5.51032	6.65851	6.03412	7.2783	8.04992	7.75141	6.93893	6.70361	7.29116	7.03626
O14498	ISLR	Immunoglobulin superfamily containing leucine-rich repeat protein	-0.414371	0.0814504	0.563843	-0.333395	0.164666	0.401227	0.080976	0.727969	0.831119	5.7149	5.71055	6.6494	6.12041	6.48312	6.20702	6.27969	6.13981	6.79735	6.68715	6.92086	6.08565	6.85405	7.17602	6.29948	6.70332	6.51086	6.37997	6.49071	5.93849
O14745	NHERF1	Na(+)/H(+) exchange regulatory cofactor NHE-RF1 (NHERF-1) (Ezrin-radixin-moesin-binding phosphoprotein 50) (EBP50) (Regulatory cofactor of Na(+)/H(+) exchanger) (Sodium-hydrogen exchanger regulatory factor 1) (Solute carrier family 9 isoform A3 regulatory factor 1)	0.440584	0.215573	0.739581	-0.305282	0.26565	0.533107	-0.745866	0.0216158	0.0874418	4.96147	4.94143	4.26968	5.7081	4.44458	4.4446	4.02999	3.84575	4.59259	4.54966	4.16245	3.18435	5.13585	5.51149	4.5777	5.07822	5.2151	4.59867	5.03109	4.92453
O14786	NRP1	Neuropilin-1 (Vascular endothelial cell growth factor 165 receptor) (CD antigen CD304)	0.048235	0.84733	0.963084	-0.216721	0.373652	0.618351	-0.264956	0.214372	0.405246	5.96936	6.90614	7.47421	7.01563	7.10251	7.2416	6.89443	6.73441	6.97756	7.37257	7.13774	6.37519	6.77359	7.51981	6.7107	7.29569	6.95386	7.37908	7.26115	7.00065
O14791	APOL1	Apolipoprotein L1 (Apolipoprotein L) (Apo-L) (ApoL) (Apolipoprotein L-I) (ApoL-I)	-0.308498	0.441074	0.880461	-1.14154	0.000625663	0.00766303	-0.833037	0.0263107	0.0998586	9.15857	9.99062	10.0996	10.6702	9.21599	9.34266	10.2241	10.8131	10.9991	9.45586	10.3183	10.3999	8.75194	11.3711	10.7897	11.3555	10.8974	10.55	10.7122	11.0166
O14810	CPLX1	Complexin-1 (Complexin I) (CPX I) (Synaphin-2)	0.192115	0.824632	0.963084	-0.0897245	0.896635	0.943675	-0.28184	0.600247	0.76476	7.79259	4.58954	1.5691	4.96445	4.607	4.60343	5.8107	6.76396	3.54083	4.86853	2.99453	4.52152	5.24665	5.09344	3.51388	4.90351	4.93959	5.03884	5.59363	5.482
O14818	PSMA7	Proteasome subunit alpha type-7 (Proteasome subunit RC6-1) (Proteasome subunit XAPC7)	0.230088	0.606813	0.943053	-0.0851272	0.814927	0.906191	-0.315215	0.325995	0.530241	6.85554	8.16902	6.09835	6.25824	5.66008	5.79951	5.78311	7.3585	5.99767	5.67795	6.31628	6.29768	5.2204	6.44841	6.26692	6.24038	6.6637	6.12564	7.24535	6.22933
O15031	PLXNB2	Plexin-B2 (MM1)	-0.503325	0.088464	0.587568	-0.305879	0.210396	0.460622	0.197445	0.47329	0.671177	5.191	5.81049	5.50937	6.22162	5.91334	5.51893	5.12367	5.54084	6.9554	6.0655	6.23033	5.44734	6.45631	6.43728	6.35567	5.56043	6.08686	5.73857	5.69014	5.56061
O15078	CEP290	Centrosomal protein of 290 kDa (Cep290) (Bardet-Biedl syndrome 14 protein) (Cancer/testis antigen 87) (CT87) (Nephrocystin-6) (Tumor antigen se2-2)	0.0767555	0.780874	0.949999	0.547673	0.0274188	0.127738	0.470917	0.06291	0.18296	6.00195	6.86775	6.62528	6.01371	6.51319	6.45516	7.24308	6.19147	7.25654	6.75928	6.5498	6.14193	5.82914	5.98196	5.62665	5.91715	6.13296	6.27554	6.21523	5.73693
O15126	SCAMP1	Secretory carrier-associated membrane protein 1 (Secretory carrier membrane protein 1)	-0.112633	0.835206	0.963084	2.94283	5.85771e-05	0.000975953	3.05547	2.35689e-05	0.000269398	11.9861	11.9733	10.2766	9.11428	11.2859	11.519	9.85552	12.075	11.6886	10.8192	9.62541	10.8098	10.8097	9.76197	7.15231	7.80194	6.71458	7.42938	7.73685	8.81374
O15204	ADAMDEC1	ADAM DEC1 (EC 3.4.24.-) (A disintegrin and metalloproteinase domain-like protein decysin-1) (ADAM-like protein decysin-1)	-0.169894	0.743634	0.945596	-0.172225	0.663159	0.836254	-0.00233097	0.996084	0.998114	5.43569	6.22852	4.53996	4.87418	5.52802	5.17534	3.6588	4.11693	5.83543	4.84552	5.23467	4.26543	7.09897	5.65828	5.37972	6.12353	5.38298	5.34231	3.96403	4.79523
O15335	CHAD	Chondroadherin (Cartilage leucine-rich protein)	-0.371606	0.364861	0.832703	0.0332693	0.897863	0.943956	0.404875	0.28028	0.478324	4.1139	4.65964	5.57537	4.80716	5.57842	4.96999	4.8413	4.9312	5.88399	4.31625	4.9846	4.8193	6.90496	4.87348	4.53963	5.12908	5.34321	4.62194	5.25887	4.54668
O15394	NCAM2	Neural cell adhesion molecule 2 (N-CAM-2) (NCAM-2)	0.13114	0.619955	0.945596	0.284808	0.340592	0.589104	0.153668	0.522881	0.717866	5.02583	6.73341	6.19066	5.74508	6.41825	6.10039	6.46133	5.68227	6.02942	6.28819	5.83888	5.75887	6.19406	6.59642	5.39285	5.25578	5.40708	6.05347	5.94291	6.0328
O43157	PLXNB1	Plexin-B1 (Semaphorin receptor SEP)	0.233557	0.526653	0.919223	-0.831359	0.0101981	0.0677349	-1.06492	0.00225341	0.0144778	5.38523	6.78452	6.98028	7.28112	7.12511	6.59445	7.15116	6.83724	6.69538	6.32975	7.26113	6.73105	5.28856	7.66778	7.89654	7.41921	7.01135	7.47518	7.91248	7.73884
O43175	PHGDH	D-3-phosphoglycerate dehydrogenase (3-PGDH) (EC 1.1.1.95) (2-oxoglutarate reductase) (EC 1.1.1.399) (Malate dehydrogenase) (EC 1.1.1.37)	0.30703	0.515052	0.917203	-0.159377	0.711371	0.862241	-0.466407	0.027704	0.103155	8.0576	4.8352	6.22898	5.33163	4.9462	5.31144	5.06007	5.52828	5.22206	5.14868	5.81631	5.16164	5.37038	6.28548	5.57126	5.97731	5.8246	5.86447	5.96081	5.40283
O43493	TGOLN2	Trans-Golgi network integral membrane protein 2 (Trans-Golgi network glycoprotein 46) (TGN38 homolog) (hTGN46) (Trans-Golgi network glycoprotein 48) (hTGN48) (Trans-Golgi network glycoprotein 51) (hTGN51) (Trans-Golgi network protein 2)	0.45959	0.430126	0.877208	0.188638	0.645685	0.825179	-0.270952	0.549425	0.733811	7.28475	4.56123	4.37496	5.6222	5.6925	4.95292	6.11365	7.04543	3.7723	4.5351	5.13602	5.5074	4.33383	6.35283	5.10191	4.84244	5.17673	5.36536	5.24564	5.19684
O43505	B4GAT1	Beta-1,4-glucuronyltransferase 1 (EC 2.4.1.-) (I-beta-1,3-N-acetylglucosaminyltransferase) (iGnT) (N-acetyllactosaminide beta-1,3-N-acetylglucosaminyltransferase) (Poly-N-acetyllactosamine extension enzyme) (UDP-GlcNAc:betaGal beta-1,3-N-acetylglucosaminyltransferase 1)	0.0864705	0.829629	0.963084	-0.433275	0.0891605	0.273037	-0.519746	0.157544	0.331619	5.13202	5.20314	5.91501	4.9503	4.63251	5.37631	4.3481	5.20246	5.81373	5.76968	5.52119	3.90337	3.74851	5.65335	5.72401	5.54107	5.63393	5.65213	5.30248	5.08332
O43707	ACTN4	Alpha-actinin-4 (Non-muscle alpha-actinin 4)	0.931943	0.027686	0.331962	2.21453	3.64317e-05	0.000651134	1.28258	0.00603929	0.0326188	10.4337	9.38826	9.52529	8.96473	8.43191	9.94747	8.79395	7.5887	8.91046	8.19902	8.24284	8.04239	9.55522	8.69234	7.21066	6.25102	6.86393	6.4753	7.01238	7.478
O43852	CALU	Calumenin (Crocalbin) (IEF SSP 9302)	0.172396	0.617387	0.945596	0.165505	0.596153	0.79421	-0.00689058	0.983072	0.988242	5.77702	5.16751	6.91118	5.80262	6.0316	6.62114	5.68715	5.01077	5.90805	5.44308	5.66469	6.91391	6.0236	7.00049	5.62656	5.36443	5.70422	5.76756	5.54835	5.82806
O43866	CD5L	CD5 antigen-like (Apoptosis inhibitor expressed by macrophages) (hAIM) (CT-2) (IgM-associated peptide) (SP-alpha)	0.426125	0.230726	0.744779	-0.442513	0.360611	0.604916	-0.868638	0.0863895	0.223753	10.3719	11.0192	11.9955	11.7374	11.145	11.9664	10.4445	11.6138	10.8313	10.0957	10.3727	10.8889	11.0807	12.994	11.3095	12.2068	11.5819	11.0324	9.75417	12.8987
O43895	XPNPEP2	Xaa-Pro aminopeptidase 2 (EC 3.4.11.9) (Aminoacylproline aminopeptidase) (Membrane-bound aminopeptidase P) (Membrane-bound APP) (Membrane-bound AmP) (mAmP) (X-Pro aminopeptidase 2)	0.0840205	0.72172	0.945596	-0.242404	0.376908	0.622598	-0.326425	0.258039	0.453063	5.27046	6.26957	6.03167	6.1877	5.58761	5.95678	5.57293	6.12662	6.36896	5.3247	5.51564	5.74848	5.44866	5.23131	5.61329	6.13131	6.09738	6.18235	6.35129	6.96662
O60279	SUSD5	Sushi domain-containing protein 5	0.177483	0.664975	0.945596	-0.693422	0.105666	0.305159	-0.870905	0.00671995	0.0347669	3.08542	5.52515	6.1355	5.04976	4.86779	5.36004	5.37958	5.01749	4.74938	4.4166	5.03412	5.41243	4.65072	6.82412	5.18588	6.07387	5.79266	5.71601	5.49262	5.17203
O60306	AQR	RNA helicase aquarius (EC 3.6.4.13) (Intron-binding protein of 160 kDa) (IBP160)	1.69524	0.0504312	0.467799	-3.77963	1.0364e-06	2.75346e-05	-5.47487	1.64028e-06	2.04101e-05	8.05398	6.20417	6.38903	8.70908	6.37113	5.64306	7.66074	5.73258	4.98459	5.54073	6.36168	7.35197	1.88372	10.4869	10.9236	10.5024	12.0287	11.0923	9.50451	10.9502
O60462	NRP2	Neuropilin-2 (Vascular endothelial cell growth factor 165 receptor 2)	-0.085471	0.805817	0.961773	-0.270918	0.364242	0.606864	-0.185447	0.464349	0.66249	4.52044	6.66354	6.30885	6.09379	6.14972	5.86765	5.64573	5.58982	6.09367	6.28177	6.62712	6.1603	5.11706	6.51667	6.42486	6.0909	5.97842	5.802	6.42436	5.90894
O60667	FCMR	Fas apoptotic inhibitory molecule 3 (IgM Fc fragment receptor) (Regulator of Fas-induced apoptosis Toso)	1.29084	0.00134974	0.0294843	1.25286	0.00668252	0.0505302	-0.0379786	0.913073	0.950796	7.35435	6.09571	6.72979	7.00615	5.18077	6.1433	6.90865	4.88523	5.13861	5.60092	5.00174	5.47184	5.08697	6.10849	5.51018	3.94795	4.47928	5.66411	4.8701	6.0686
O60814	H2BC12	Histone H2B type 1-K (H2B K) (HIRA-interacting protein 1)	0.907084	0.169911	0.689995	1.00184	0.10041	0.295518	0.0947599	0.629722	0.783566	10.9565	6.51167	6.89885	6.95255	6.40626	6.69172	7.03148	6.67255	6.50267	6.3649	6.40076	6.22879	6.48699	6.93402	6.52336	6.49341	6.17196	6.33045	6.19619	5.78672
O60844	ZG16	Zymogen granule membrane protein 16 (Zymogen granule protein 16) (hZG16) (Secretory lectin ZG16)	-0.348777	0.453227	0.894623	-0.257367	0.516518	0.736045	0.0914107	0.769303	0.859346	2.24205	4.33734	3.73422	3.92515	4.85748	4.33049	5.26329	4.88376	4.65346	4.16112	5.44687	3.83857	3.70032	4.10232	4.90034	3.90166	4.72252	4.31781	3.79392	4.75301
O75015	FCGR3B	Low affinity immunoglobulin gamma Fc region receptor III-B (Fc-gamma RIII-beta) (CD16-I) (Fc-gamma RIII) (Fc-gamma RIIIb) (FcRIII) (FcRIIIb) (FcR-10) (IgG Fc receptor III-1) (CD antigen CD16b)	-0.82023	0.0919114	0.590516	0.391245	0.298441	0.55769	1.21148	0.0209798	0.0859296	5.7483	6.34554	6.12327	5.81778	7.49872	6.94719	6.21203	8.10651	7.11465	7.1812	8.08619	5.25249	7.48849	6.49987	6.53906	5.10417	7.14231	5.28912	5.42482	5.95478
O75023	LILRB5	Leukocyte immunoglobulin-like receptor subfamily B member 5 (CD85 antigen-like family member C) (Leukocyte immunoglobulin-like receptor 8) (LIR-8) (CD antigen CD85c)	0.358416	0.355527	0.822492	-0.0443936	0.893447	0.942337	-0.402809	0.237573	0.42538	5.71057	7.43718	7.80753	7.51796	7.02262	7.4908	7.00329	7.27456	7.38459	6.26577	6.88608	7.24126	5.64578	7.61118	7.73401	7.3762	6.67492	7.63765	6.758	6.50875
O75083	WDR1	WD repeat-containing protein 1 (Actin-interacting protein 1) (AIP1) (NORI-1)	-0.12273	0.703452	0.945596	-0.00456574	0.985205	0.990747	0.118164	0.690214	0.817446	6.24548	5.65183	5.80884	5.28481	5.18493	5.1522	4.91378	5.11251	6.82116	5.06741	5.14044	5.50036	5.87326	5.51482	5.0535	5.6925	5.18122	5.13942	5.82806	5.86431
O75144	ICOSLG	ICOS ligand (B7 homolog 2) (B7-H2) (B7-like protein Gl50) (B7-related protein 1) (B7RP-1) (CD antigen CD275)	0.386526	0.175674	0.691715	0.765652	0.0668034	0.231224	0.379126	0.335568	0.537498	6.99619	8.51245	8.32839	7.97402	7.36196	8.12668	8.18587	8.2548	7.36914	7.33894	7.50958	7.53524	7.23218	8.71735	7.32435	7.57941	7.25193	7.09524	5.90184	6.25587
O75319	DUSP11	RNA/RNP complex-1-interacting phosphatase (EC 3.1.3.-) (Dual specificity protein phosphatase 11) (Phosphatase that interacts with RNA/RNP complex 1)	2.22045e-16	1	1	-7.78408	5.66805e-11	3.48231e-09	-7.78408	4.8945e-10	9.43392e-09	-0.865384	-0.865384	-0.865384	-0.865384	-0.865384	-0.865384	-0.865384	-0.865384	-0.865384	-0.865384	-0.865384	-0.865384	-0.865384	5.18869	7.78857	7.19624	7.47408	8.06519	7.95163	4.76651
O75326	SEMA7A	Semaphorin-7A (CDw108) (JMH blood group antigen) (John-Milton-Hargen human blood group Ag) (Semaphorin-K1) (Sema K1) (Semaphorin-L) (Sema L) (CD antigen CD108)	6.94551	3.07506e-06	9.4462e-05	0.971933	0.242542	0.508209	-5.97358	7.39776e-15	2.64815e-12	5.43885	4.12884	5.80433	4.91734	11.1626	5.82041	5.28857	-0.865384	-0.865384	-0.865384	-0.865384	-0.865384	-0.865384	5.56842	5.34957	5.08427	5.29973	4.71416	4.82373	4.91749
O75356	ENTPD5	Nucleoside diphosphate phosphatase ENTPD5 (EC 3.6.1.6) (CD39 antigen-like 4) (ER-UDPase) (Ectonucleoside triphosphate diphosphohydrolase 5) (NTPDase 5) (Guanosine-diphosphatase ENTPD5) (GDPase ENTPD5) (Inosine diphosphate phosphatase ENTPD5) (Nucleoside diphosphatase) (Uridine-diphosphatase ENTPD5) (UDPase ENTPD5)	0.12159	0.824424	0.963084	-0.575056	0.135513	0.356174	-0.696646	0.277582	0.475371	3.69295	3.89199	4.11384	4.54629	4.36066	4.28613	4.27366	4.97076	5.20161	4.21413	4.33168	4.41669	1.13462	5.25042	5.09587	5.37018	2.95929	5.48682	5.14546	3.88289
O75367	MACROH2A1	Core histone macro-H2A.1 (Histone macroH2A1) (mH2A1) (Histone H2A.y) (H2A/y) (Medulloblastoma antigen MU-MB-50.205)	1.52073	0.0955273	0.59811	-0.0960646	0.852444	0.919816	-1.61679	0.0234163	0.0924425	6.90573	4.59896	3.33726	4.31782	3.26959	2.49093	4.53229	4.30195	2.27555	-0.315908	2.24493	2.69377	4.92042	3.99949	4.02838	4.53803	4.33176	4.20027	4.71793	4.30918
O75369	FLNB	Filamin-B (FLN-B) (ABP-278) (ABP-280 homolog) (Actin-binding-like protein) (Beta-filamin) (Filamin homolog 1) (Fh1) (Filamin-3) (Thyroid autoantigen) (Truncated actin-binding protein) (Truncated ABP)	0.530668	0.0219075	0.276091	0.694083	0.00498915	0.0398726	0.163416	0.369223	0.568612	6.3807	5.53551	6.66139	5.73248	6.09022	5.98933	5.8233	5.36153	5.56881	5.40828	5.87184	5.59499	5.19306	5.5239	5.50434	5.48759	5.48999	4.93515	5.08229	5.3311
O75390	CS	Citrate synthase, mitochondrial (EC 2.3.3.1) (Citrate (Si)-synthase)	1.47247	0.0111374	0.189948	0.79763	0.0391644	0.160411	-0.674837	0.103203	0.249874	8.13269	6.4485	5.98002	7.2572	5.60474	6.17059	6.04768	3.13295	4.82827	5.60092	5.27504	5.95029	5.49893	6.15467	5.60815	5.74143	5.9645	4.96991	5.92061	5.69873
O75531	BANF1	Barrier-to-autointegration factor (Breakpoint cluster region protein 1) [Cleaved into: Barrier-to-autointegration factor, N-terminally processed]	0.817967	0.12551	0.645552	0.696469	0.165915	0.402151	-0.121498	0.760957	0.854804	7.11785	4.6426	3.87603	4.42727	4.53187	5.98926	5.06884	5.33992	3.7968	4.36248	4.42641	3.26368	4.46325	3.07609	3.75459	4.81155	5.21838	5.08821	4.11226	4.71736
O75594	PGLYRP1	Peptidoglycan recognition protein 1 (Peptidoglycan recognition protein short) (PGRP-S)	0.447398	0.28972	0.770858	0.724376	0.110207	0.313104	0.276979	0.551709	0.735002	4.12944	4.20048	5.88645	4.77791	4.45578	5.4419	5.67624	3.60277	5.81936	4.61776	4.8354	4.10919	3.96103	4.26429	3.88418	4.86096	4.33987	5.02779	2.27208	4.8484
O75636	FCN3	Ficolin-3 (Collagen/fibrinogen domain-containing lectin 3 p35) (Collagen/fibrinogen domain-containing protein 3) (Hakata antigen)	0.274366	0.219989	0.743124	0.883918	0.0019048	0.0185388	0.609553	0.0256667	0.097792	13.0734	13.4875	13.2667	12.5503	12.7988	12.9022	12.7447	12.6426	13.2475	12.6921	12.1565	12.4999	12.9639	12.6515	12.0227	11.9065	11.3308	12.0308	12.1001	12.5935
O75694	NUP155	Nuclear pore complex protein Nup155 (155 kDa nucleoporin) (Nucleoporin Nup155)	-0.232156	0.63031	0.945596	0.0354241	0.904696	0.9487	0.26758	0.542847	0.728987	6.25857	4.65104	6.41503	6.37484	6.16068	5.79584	5.82526	5.56589	5.9859	5.47019	5.60678	5.88774	8.4318	6.6192	5.22307	6.01456	5.84458	5.92816	5.59487	6.00886
O75874	IDH1	Isocitrate dehydrogenase [NADP] cytoplasmic (IDH) (IDH1) (EC 1.1.1.42) (Cytosolic NADP-isocitrate dehydrogenase) (IDPc) (NADP(+)-specific ICDH) (Oxalosuccinate decarboxylase)	1.34407	0.0282758	0.334881	0.398438	0.451221	0.69522	-0.945634	0.031549	0.113185	7.3983	5.41043	4.56448	4.29743	4.97585	4.30878	3.52761	4.40693	4.28074	3.43904	3.43091	3.49553	2.43918	4.0542	3.65225	4.9037	4.42776	3.6817	5.35006	5.62416
O75882	ATRN	Attractin (DPPT-L) (Mahogany homolog)	0.416183	0.0422052	0.418678	0.218055	0.321196	0.571985	-0.198128	0.326344	0.530241	11.8342	12.2166	12.2419	11.5389	11.5295	12.185	12.1374	11.6754	11.8129	11.1369	11.5638	11.5805	11.4621	12.2405	11.4737	11.6061	11.2985	11.6088	11.9161	12.0135
O75955	FLOT1	Flotillin-1	0.700825	0.0111164	0.189948	0.297706	0.30676	0.559453	-0.403119	0.122944	0.281056	6.41714	5.15657	6.09382	6.10472	5.26791	5.34329	5.56719	4.56425	4.9783	5.20189	4.94007	5.28054	5.07341	4.4481	5.61753	5.29261	5.87557	5.92191	5.62096	5.09004
O94919	ENDOD1	Endonuclease domain-containing 1 protein (EC 3.1.30.-)	0.572512	0.456054	0.895618	1.15194	0.071455	0.238912	0.579423	0.35448	0.55842	8.42961	6.12814	5.34853	4.52745	6.00388	4.57024	7.28793	6.16945	5.33073	4.42258	4.12431	4.77438	7.997	5.51931	4.53317	4.41966	3.32133	4.65549	5.6316	6.15167
O94985	CLSTN1	Calsyntenin-1 (Alcadein-alpha) (Alc-alpha) (Alzheimer-related cadherin-like protein) (Non-classical cadherin XB31alpha) [Cleaved into: Soluble Alc-alpha (SAlc-alpha)	-0.289517	0.421109	0.873818	-0.329007	0.219149	0.47146	-0.0394899	0.906075	0.950796	6.59993	5.34253	5.66353	5.75131	5.20394	5.30711	5.91938	5.69316	5.52258	5.40298	6.10623	5.61016	7.50578	6.33146	5.41437	5.94548	6.30266	6.26776	6.32587	5.50319
O95445	APOM	Apolipoprotein M (Apo-M) (ApoM) (Protein G3a)	0.0140356	0.949086	0.995326	-0.278518	0.2615	0.532205	-0.292554	0.225969	0.414417	11.4704	12.1412	11.009	11.4291	11.1154	11.2568	11.2483	11.5449	11.8501	11.2833	11.4984	11.1022	10.9254	12.1694	11.4989	11.1338	11.3988	11.5362	12.2986	11.584
O95479	H6PD	GDH/6PGL endoplasmic bifunctional protein [Includes: Hexose-6-phosphate dehydrogenase (Glucose 1-dehydrogenase) (GDH) (EC 1.1.1.47) (Glucose-6-phosphate dehydrogenase) (EC 1.1.1.363)	0.470469	0.125353	0.645552	-0.219831	0.420287	0.671434	-0.6903	0.00104963	0.0077578	5.32992	7.21786	6.68318	7.14902	6.3516	6.96748	6.64053	6.45418	6.31745	6.09787	6.32288	6.0017	5.70275	7.00789	6.99373	6.75685	6.74465	6.89672	6.66807	6.81049
O95497	VNN1	Pantetheinase (EC 3.5.1.92) (Pantetheine hydrolase) (Tiff66) (Vascular non-inflammatory molecule 1) (Vanin-1)	-0.854767	0.0405173	0.41488	-1.2942	0.00190406	0.0185388	-0.439431	0.132977	0.294398	6.17755	8.25077	6.53446	6.93208	8.14909	7.36865	6.60088	8.61141	8.46359	7.57941	8.18698	7.25075	7.90516	8.16828	8.02569	8.62207	8.55521	7.85408	8.6472	9.20034
O95967	EFEMP2	EGF-containing fibulin-like extracellular matrix protein 2 (Fibulin-4) (FIBL-4) (Protein UPH1)	-0.132329	0.787922	0.954254	-0.368295	0.325967	0.576305	-0.235965	0.500036	0.698944	6.60394	5.88054	5.78561	6.47166	4.16694	4.49784	5.21828	5.47953	5.41694	5.10075	5.22654	5.25959	7.4176	6.25774	5.79994	6.09592	6.16143	5.91605	5.40463	5.56716
O95980	RECK	Reversion-inducing cysteine-rich protein with Kazal motifs (hRECK) (Suppressor of tumorigenicity 15 protein)	0.372471	0.22144	0.7437	-0.701335	0.00984105	0.0662586	-1.07381	0.00101743	0.00763459	4.06657	4.27041	5.09635	5.22397	4.71821	5.19924	4.96629	4.55638	4.71995	4.63251	5.06397	4.12634	3.4155	5.66895	5.63684	5.13499	5.92148	5.38313	5.64267	5.06232
O95998	IL18BP	Interleukin-18-binding protein (IL-18BP) (Tadekinig-alfa)	0.458488	0.372925	0.836941	0.530573	0.255669	0.526168	0.0720858	0.784311	0.871161	7.84889	5.65044	5.31724	4.89979	4.40036	4.51105	4.73505	5.60486	5.23931	4.36654	4.99701	4.51936	4.54728	5.54609	4.50419	4.67918	4.91342	4.20908	4.94867	4.84819
P00338	LDHA	L-lactate dehydrogenase A chain (LDH-A) (EC 1.1.1.27) (Cell proliferation-inducing gene 19 protein) (LDH muscle subunit) (LDH-M) (Renal carcinoma antigen NY-REN-59)	0.566251	0.166518	0.68203	-0.000812941	0.998039	0.999056	-0.567064	0.0564421	0.171243	9.93915	10.4318	8.86042	8.77366	8.2727	8.8142	8.4854	9.45112	8.6467	8.33084	8.81188	8.20754	7.64929	8.88255	8.81161	8.8567	8.75943	9.34452	9.65125	9.27697
P00352	ALDH1A1	Aldehyde dehydrogenase 1A1 (EC 1.2.1.19) (EC 1.2.1.28) (EC 1.2.1.3) (EC 1.2.1.36) (3-deoxyglucosone dehydrogenase) (ALDH-E1) (ALHDII) (Aldehyde dehydrogenase family 1 member A1) (Aldehyde dehydrogenase, cytosolic) (Retinal dehydrogenase 1) (RALDH 1) (RalDH1)	-0.539853	0.368643	0.835936	-1.46439	0.00269058	0.0247181	-0.924535	0.0915804	0.230045	5.86685	6.6269	4.93862	5.7132	4.66563	4.43173	4.01185	4.90555	6.13524	4.73276	5.6457	4.80178	8.09362	6.26754	6.06622	7.05809	7.26693	6.09638	6.10128	7.64906
P00390	GSR	Glutathione reductase, mitochondrial (GR) (GRase) (EC 1.8.1.7)	-0.0936446	0.819976	0.963084	0.386302	0.310446	0.563546	0.479947	0.059468	0.176607	5.49788	7.33403	5.18199	4.68242	5.54954	5.01857	4.50017	5.91807	5.87848	5.43479	5.62849	5.30351	4.76817	5.31641	5.13471	4.28211	4.87512	5.21201	4.97588	5.26424
P00441	SOD1	Superoxide dismutase [Cu-Zn] (EC 1.15.1.1) (Superoxide dismutase 1) (hSod1)	0.0864111	0.812447	0.961773	0.224205	0.475409	0.705988	0.137794	0.694766	0.819559	7.66196	7.92821	7.75187	7.05824	6.43964	7.59164	6.66094	7.65559	8.03015	7.32874	7.59592	6.06522	6.59949	7.80071	6.38496	7.13238	7.08269	6.83041	6.53554	7.7564
P00450	CP	Ceruloplasmin (EC 1.16.3.1) (Ferroxidase)	0.129224	0.443171	0.880461	0.33459	0.107546	0.308005	0.205367	0.263974	0.4609	14.9321	15.1729	15.1295	15.6422	15.4461	15.6249	15.3487	15.1032	15.1138	15.2904	15.3302	14.9554	15.3999	15.3091	15.1042	14.4385	14.8413	15.1056	15.1165	15.0391
P00451	F8	Coagulation factor VIII (Antihemophilic factor) (AHF) (Procoagulant component) [Cleaved into: Factor VIIIa heavy chain, 200 kDa isoform	-0.34461	0.589208	0.931177	0.164248	0.641676	0.824836	0.508858	0.350627	0.553984	7.02832	5.30893	5.22836	6.05332	4.73964	5.21469	4.4338	5.51825	4.87369	4.09307	6.26518	5.47842	8.41653	5.22528	4.98737	5.30027	5.51515	5.24662	5.81777	4.76487
P00488	F13A1	Coagulation factor XIII A chain (Coagulation factor XIIIa) (EC 2.3.2.13) (Protein-glutamine gamma-glutamyltransferase A chain) (Transglutaminase A chain)	-0.131904	0.80853	0.961773	1.12519	0.0359846	0.152469	1.2571	9.27103e-05	0.000911342	9.03955	10.5837	10.9791	10.4791	9.94577	10.9069	7.2806	10.0528	10.3775	10.2834	10.263	9.48985	9.65184	8.63445	8.32605	8.3863	9.04051	9.49385	8.7681	8.68914
P00491	PNP	Purine nucleoside phosphorylase (PNP) (EC 2.4.2.1) (Inosine phosphorylase) (Inosine-guanosine phosphorylase)	-0.269942	0.502963	0.912055	-0.488152	0.1686	0.407208	-0.21821	0.566968	0.74609	6.92999	7.11423	6.81323	6.09861	5.14073	6.46988	6.34126	7.40612	7.23962	6.40107	7.09679	5.23626	6.7323	7.16763	6.07226	7.20308	6.18872	6.75238	7.12373	7.8172
P00492	HPRT1	Hypoxanthine-guanine phosphoribosyltransferase (HGPRT) (HGPRTase) (EC 2.4.2.8)	0.421904	0.151971	0.660366	0.10351	0.677521	0.843042	-0.318394	0.248427	0.441598	4.68749	5.52971	4.98904	5.88904	4.72034	5.03242	5.31655	4.76621	4.21716	5.51981	4.2533	5.26818	4.44215	4.31822	5.54659	5.19507	5.08028	4.90606	5.14691	5.2469
P00505	GOT2	Aspartate aminotransferase, mitochondrial (mAspAT) (EC 2.6.1.1) (EC 2.6.1.7) (Fatty acid-binding protein) (FABP-1) (Glutamate oxaloacetate transaminase 2) (Kynurenine aminotransferase 4) (Kynurenine aminotransferase IV) (Kynurenine--oxoglutarate transaminase 4) (Kynurenine--oxoglutarate transaminase IV) (Plasma membrane-associated fatty acid-binding protein) (FABPpm) (Transaminase A)	0.990321	0.155183	0.660366	0.58557	0.335223	0.589003	-0.404751	0.0654948	0.186667	9.20563	6.83297	4.75598	5.05085	4.31625	5.34187	5.58976	5.00199	5.19354	4.34585	5.06264	5.09499	4.58191	5.73536	4.89854	5.41481	5.11383	5.12149	5.18662	5.52367
P00558	PGK1	Phosphoglycerate kinase 1 (EC 2.7.2.3) (Cell migration-inducing gene 10 protein) (Primer recognition protein 2) (PRP 2)	0.153591	0.666256	0.945596	0.165797	0.614059	0.806739	0.0122055	0.969818	0.986023	7.84853	7.39087	6.93452	6.2265	5.93574	6.95446	6.69171	7.60454	7.19283	6.14109	6.57601	5.96856	6.72314	7.15096	5.80533	6.69538	6.54976	6.20612	7.31773	7.09648
P00568	AK1	Adenylate kinase isoenzyme 1 (AK 1) (EC 2.7.4.10) (EC 2.7.4.3) (EC 2.7.4.6) (ATP-AMP transphosphorylase 1) (ATP:AMP phosphotransferase) (Adenylate monophosphate kinase) (Myokinase)	0.573835	0.25391	0.760321	6.66907	9.56589e-14	1.88065e-11	6.09524	4.36726e-10	8.58604e-09	5.55882	6.25426	6.68693	5.58671	5.64597	6.24061	4.65253	3.83925	6.66347	4.77713	5.43053	4.29763	6.37113	-0.865384	-0.865384	-0.865384	-0.865384	-0.865384	-0.865384	-0.865384
P00734	F2	Prothrombin (EC 3.4.21.5) (Coagulation factor II) [Cleaved into: Activation peptide fragment 1	0.10041	0.539693	0.919223	0.00671606	0.971601	0.982597	-0.0936942	0.605382	0.76476	14.6853	14.8153	14.7493	14.9896	14.7075	14.8523	14.2889	14.6479	14.7397	14.4706	14.9769	14.5273	14.3964	15.1559	14.5023	14.5	14.4751	14.7704	14.9536	14.6839
P00736	C1R	Complement C1r subcomponent (EC 3.4.21.41) (Complement component 1 subcomponent r) [Cleaved into: Complement C1r subcomponent heavy chain	0.491577	0.0949771	0.59811	-0.0375259	0.837836	0.916184	-0.529103	0.0627996	0.18296	13.014	13.4517	13.7234	13.7027	13.3032	13.326	13.6794	13.5997	13.5338	13.0304	13.0013	12.8371	11.7914	13.659	13.4284	13.6035	13.2282	13.6649	13.3382	13.5408
P00738	HP	Haptoglobin (Zonulin) [Cleaved into: Haptoglobin alpha chain	1.2097	0.000529126	0.0126861	-3.01238	1.80088e-05	0.000354054	-4.22208	1.48615e-06	1.92222e-05	12.0173	12.8489	13.235	12.341	12.1502	12.3918	12.5521	11.5196	10.6946	11.6565	11.967	11.1725	10.7629	15.4039	16.5836	12.7017	16.5836	16.0931	15.6181	15.6389
P00739	HPR	Haptoglobin-related protein	0.299342	0.417334	0.873818	-3.926	1.56895e-07	5.31821e-06	-4.22534	5.87025e-08	8.87762e-07	5.51724	7.38387	6.48156	6.51597	6.74934	7.55785	7.63762	6.77282	5.62736	6.86484	6.51561	7.07547	6.35651	10.8009	8.82535	10.7992	10.6154	11.0657	11.5723	11.6466
P00740	F9	Coagulation factor IX (EC 3.4.21.22) (Christmas factor) (Plasma thromboplastin component) (PTC) [Cleaved into: Coagulation factor IXa light chain	0.232219	0.274876	0.770858	0.414116	0.0696931	0.236236	0.181897	0.312217	0.516683	12.4117	12.4097	12.5118	12.8787	11.6061	12.1067	12.4301	12.2637	12.325	11.7365	12.2013	12.1519	11.9468	12.3074	12.0591	12.087	11.7564	11.7077	11.8299	11.7086
P00742	F10	Coagulation factor X (EC 3.4.21.6) (Stuart factor) (Stuart-Prower factor) [Cleaved into: Factor X light chain	0.285326	0.134902	0.645552	0.346441	0.083728	0.260458	0.0611151	0.728922	0.831242	11.1295	11.2286	10.9178	10.5587	10.4745	10.841	10.6962	10.9309	10.7224	10.5071	10.5519	10.2705	10.3163	10.9143	10.4844	10.3615	10.3513	10.3487	10.4016	10.5594
P00746	CFD	Complement factor D (EC 3.4.21.46) (Adipsin) (C3 convertase activator) (Properdin factor D)	0.149091	0.562274	0.919223	0.362057	0.104908	0.304202	0.212965	0.365018	0.563285	11.7552	11.4771	12.2065	11.3064	11.5662	12.3027	11.5393	12.0044	12.1612	11.1771	11.8337	10.9221	11.4241	11.8373	11.1134	11.3275	11.1682	11.4814	11.3509	11.3403
P00747	PLG	Plasminogen (EC 3.4.21.7) [Cleaved into: Plasmin heavy chain A	0.105298	0.471289	0.902163	0.302353	0.104642	0.304202	0.197055	0.280074	0.478324	14.5348	14.7715	14.784	14.8284	14.5811	14.7959	14.8499	14.8404	14.6233	14.7248	14.7987	14.4536	14.3378	14.5178	14.1024	14.2494	14.5384	14.4417	14.8967	14.2826
P00748	F12	Coagulation factor XII (EC 3.4.21.38) (Hageman factor) (HAF) [Cleaved into: Coagulation factor XIIa heavy chain	0.232206	0.543158	0.919223	2.08708	4.57923e-06	0.000102304	1.85487	2.40947e-05	0.000272242	12.8407	12.1056	11.7079	11.014	11.3275	12.6921	11.5768	11.9765	12.7406	11.4048	11.7033	11.5035	10.6478	9.17899	9.55098	10.1238	9.90135	9.6162	10.2898	9.994
P00751	CFB	Complement factor B (EC 3.4.21.47) (C3/C5 convertase) (Glycine-rich beta glycoprotein) (GBG) (PBF2) (Properdin factor B) [Cleaved into: Complement factor B Ba fragment	0.0862365	0.581878	0.928868	0.059512	0.721708	0.870477	-0.0267245	0.859753	0.923519	14.881	15.2831	15.2467	15.361	15.0598	15.5166	15.1823	15.0544	15.2912	15.1505	15.1443	14.8212	15.3328	15.11	15.159	15.188	15.1178	15.1608	15.0666	15.3116
P00915	CA1	Carbonic anhydrase 1 (EC 4.2.1.1) (Carbonate dehydratase I) (Carbonic anhydrase B) (CAB) (Carbonic anhydrase I) (CA-I) (Cyanamide hydratase CA1) (EC 4.2.1.69)	-0.602465	0.270967	0.770858	-0.242492	0.539976	0.757291	0.359973	0.409907	0.608669	12.1675	11.9436	11.5028	10.1094	10.0794	10.4528	10.1151	12.3855	12.2443	11.1069	11.6022	9.57055	12.166	11.0027	10.5714	11.6359	10.9233	10.9054	10.9416	12.0878
P00918	CA2	Carbonic anhydrase 2 (EC 4.2.1.1) (Carbonate dehydratase II) (Carbonic anhydrase C) (CAC) (Carbonic anhydrase II) (CA-II) (Cyanamide hydratase CA2) (EC 4.2.1.69)	-0.311042	0.486691	0.909538	0.250323	0.499742	0.72136	0.561365	0.154721	0.327076	8.94187	9.78675	9.55818	8.04528	7.73885	9.0256	8.07686	9.80972	9.62866	8.90649	9.27069	7.47919	9.20584	8.74553	8.14951	8.8336	8.16236	7.73039	8.31411	9.48562
P00966	ASS1	Argininosuccinate synthase (EC 6.3.4.5) (Citrulline--aspartate ligase)	0.297554	0.323366	0.804949	-0.00328242	0.991013	0.995062	-0.300836	0.0957165	0.238201	6.22668	6.07064	5.21234	4.63872	4.60674	5.32184	4.60461	4.95481	5.03585	4.74941	5.15688	4.91822	4.84086	5.64802	4.92084	5.3312	5.23316	5.3529	4.93245	5.28597
P00995	SPINK1	Serine protease inhibitor Kazal-type 1 (Pancreatic secretory trypsin inhibitor) (Tumor-associated trypsin inhibitor) (TATI)	0.122482	0.780625	0.949999	1.48558	0.00165841	0.0168064	1.3631	0.00461428	0.0262187	5.68817	7.50613	7.42707	6.85801	6.98186	8.07144	7.81907	7.33894	7.52601	6.67152	7.58767	5.56447	7.73513	6.25374	4.48968	6.48037	5.07297	5.73246	6.31931	5.60417
P01008	SERPINC1	Antithrombin-III (ATIII) (Serpin C1)	0.0575941	0.740466	0.945596	-0.0789747	0.67184	0.838446	-0.136569	0.4342	0.630456	14.7358	14.9178	15.1858	14.4826	14.9933	15.1839	14.7532	14.5544	14.8928	14.8318	15.0924	14.5809	15.0612	14.8225	14.8788	14.8015	14.8986	15.2303	15.2934	14.88
P01009	SERPINA1	Alpha-1-antitrypsin (Alpha-1 protease inhibitor) (Alpha-1-antiproteinase) (Serpin A1) [Cleaved into: Short peptide from AAT (SPAAT)]	1.09794	0.00163457	0.0341868	-2.76107	3.67259e-07	1.12817e-05	-3.85901	7.11666e-09	1.20615e-07	11.588	12.0655	12.6053	12.9613	13.0706	12.8026	12.2552	10.9657	11.6575	11.5371	11.9961	11.2337	10.8924	13.7568	15.2286	15.6279	15.51	15.3947	15.7363	15.4217
P01011	SERPINA3	Alpha-1-antichymotrypsin (ACT) (Cell growth-inhibiting gene 24/25 protein) (Serpin A3) [Cleaved into: Alpha-1-antichymotrypsin His-Pro-less]	0.790104	0.0355461	0.379802	0.683888	0.0642622	0.22564	-0.106216	0.649801	0.794471	9.55759	11.6488	11.4539	11.5121	11.0188	12.0634	11.1999	10.337	10.5801	10.3136	10.732	10.5275	10.0158	11.0505	10.5399	9.70361	10.86	10.7616	10.1611	10.5906
P01019	AGT	Angiotensinogen (Serpin A8) [Cleaved into: Angiotensin-1 (Angiotensin 1-10) (Angiotensin I) (Ang I)	0.154325	0.297503	0.778967	0.514129	0.0135056	0.0829748	0.359804	0.0539833	0.166873	15.4222	15.1194	15.2909	15.0449	14.8734	14.9653	15.0734	14.7507	15.0011	15.0255	15.0335	15.0848	14.8552	15.067	14.6041	14.2971	14.746	14.6702	14.2731	14.5331
P01023	A2M	Alpha-2-macroglobulin (Alpha-2-M) (C3 and PZP-like alpha-2-macroglobulin domain-containing protein 5)	1.03251	0.017721	0.25246	-3.09918	4.45998e-07	1.28946e-05	-4.1317	2.1562e-10	4.50968e-09	9.70361	11.6183	12.4755	12.1889	11.4688	11.5458	11.6416	10.9072	10.2462	10.3438	10.9836	10.4637	9.9825	15.013	14.2924	15.0787	14.5814	14.506	13.7731	15.0923
P01024	C3	Complement C3 (C3 and PZP-like alpha-2-macroglobulin domain-containing protein 1) [Cleaved into: Complement C3 beta chain	0.0462076	0.745779	0.945596	0.00839374	0.957848	0.980953	-0.0378139	0.811783	0.890762	15.5336	15.5581	15.4645	15.5367	15.3086	15.3495	15.4085	15.3194	15.4014	15.3495	15.2154	15.3457	15.7993	15.3519	15.6076	15.5202	15.2945	15.285	15.5085	15.5329
P01031	C5	Complement C5 (C3 and PZP-like alpha-2-macroglobulin domain-containing protein 4) [Cleaved into: Complement C5 beta chain	0.125156	0.388741	0.856799	0.412791	0.029261	0.131943	0.287634	0.0783523	0.208421	13.5718	14.0933	13.7592	14.053	13.7913	14.0446	13.9723	13.7541	13.7247	13.8805	13.6674	13.7067	13.9031	13.6963	13.3985	13.2983	13.4052	13.2945	13.7328	13.5703
P01033	TIMP1	Metalloproteinase inhibitor 1 (Erythroid-potentiating activity) (EPA) (Fibroblast collagenase inhibitor) (Collagenase inhibitor) (Tissue inhibitor of metalloproteinases 1) (TIMP-1)	0.595918	0.194979	0.717801	0.172682	0.645045	0.825179	-0.423235	0.103193	0.249874	5.53984	7.85476	7.93413	8.32545	7.14752	7.33022	8.3717	7.49915	6.85632	7.03933	7.34956	6.77971	5.90352	7.35491	7.10475	7.35936	7.21461	7.20025	7.76762	7.29335
P01034	CST3	Cystatin-C (Cystatin-3) (Gamma-trace) (Neuroendocrine basic polypeptide) (Post-gamma-globulin)	-0.197528	0.749736	0.945596	-0.404014	0.461768	0.69872	-0.206486	0.479102	0.675692	6.65905	10.4789	10.8596	10.3684	9.24981	10.4284	10.498	10.0203	9.65645	10.0662	11.0783	9.37138	9.74309	10.5108	10.3657	10.5881	10.4651	10.039	10.0376	9.36396
P01040	CSTA	Cystatin-A (Cystatin-AS) (Stefin-A) [Cleaved into: Cystatin-A, N-terminally processed]	0.743977	0.159169	0.668645	1.43941	0.0160389	0.0900926	0.695438	0.0635257	0.183134	7.17508	7.12523	8.63046	9.39497	6.1283	9.48489	7.89527	7.23826	7.34913	6.91204	7.33894	7.50664	7.04901	7.57846	6.57886	6.54582	4.92193	6.16191	7.20549	6.76582
P01042	KNG1	Kininogen-1 (Alpha-2-thiol proteinase inhibitor) (Fitzgerald factor) (High molecular weight kininogen) (HMWK) (Williams-Fitzgerald-Flaujeac factor) [Cleaved into: Kininogen-1 heavy chain	0.0811737	0.611753	0.945596	-0.0340177	0.844025	0.916184	-0.115191	0.500566	0.698944	14.0757	14.1645	14.3155	14.1983	13.9882	14.4296	14.4875	14.2599	14.2659	13.768	14.4076	14.0026	14.2313	14.4104	14.0025	14.1532	14.2272	14.3817	14.5349	14.1874
P01130	LDLR	Low-density lipoprotein receptor (LDL receptor)	-0.116312	0.780376	0.949999	0.611609	0.0112907	0.0730182	0.727921	0.0907156	0.22865	5.88281	5.75208	5.42532	6.07238	5.1168	5.73795	5.53149	5.24543	5.16529	5.04233	5.66577	5.5487	7.90363	5.52093	5.30722	4.91413	4.56877	5.19266	4.74559	4.98826
P01137	TGFB1	Transforming growth factor beta-1 proprotein [Cleaved into: Latency-associated peptide (LAP)	-0.00619269	0.995107	1	0.706829	0.44649	0.690094	0.713022	0.188233	0.369327	10.007	5.50543	4.55359	2.45927	4.18438	4.26676	3.41955	6.23555	4.957	5.49346	5.01138	3.4428	4.37928	5.71566	4.23827	4.50662	2.27036	3.75207	4.75498	4.21027
P01236	PRL	Prolactin (PRL)	0.405051	0.420394	0.873818	6.77447	1.41146e-13	2.31244e-11	6.36942	2.26227e-10	4.63293e-09	6.83023	5.10132	5.54654	6.04764	6.61419	5.04828	6.1754	5.81687	4.92855	4.49308	7.21401	4.32311	6.24859	-0.865384	-0.865384	-0.865384	-0.865384	-0.865384	-0.865384	-0.865384
P01344	IGF2	Insulin-like growth factor II (IGF-II) (Somatomedin-A) (T3M-11-derived growth factor) [Cleaved into: Insulin-like growth factor II	0.295913	0.32014	0.8028	-0.132283	0.679669	0.843978	-0.428196	0.229156	0.416378	10.5644	10.3013	10.451	9.58652	9.35192	9.81427	10.1842	10.1348	10.0472	10.1323	10.0271	9.32737	8.77317	11.6703	10.2588	9.97829	9.7085	9.97811	9.86238	9.72322
P01591	JCHAIN	Immunoglobulin J chain (Joining chain of multimeric IgA and IgM)	0.804091	0.0318709	0.3536	-3.17274	7.74327e-06	0.00016195	-3.97683	2.24502e-07	3.19835e-06	6.61994	8.53144	8.90512	8.40273	7.84065	8.96179	8.02216	7.51622	7.69797	7.17166	7.18701	7.31635	7.38667	12.589	10.9564	11.785	11.4279	10.7257	9.47868	12.5302
P01602	IGKV1-5	Immunoglobulin kappa variable 1-5 (Ig kappa chain V-I region CAR) (Ig kappa chain V-I region EU) (Ig kappa chain V-I region HK102) (Ig kappa chain V-I region Kue)	7.60847	3.20495e-10	2.25033e-08	-0.726294	0.352738	0.603356	-8.33476	1.21148e-08	2.01844e-07	5.07662	5.65287	7.91106	7.54514	7.87613	6.1535	6.98626	-0.865384	-0.865384	-0.865384	-0.865384	-0.865384	-0.865384	10.001	5.0262	9.41126	5.69549	6.47842	7.09484	8.57848
P01619	IGKV3-20	Immunoglobulin kappa variable 3-20 (Ig kappa chain V-III region B6) (Ig kappa chain V-III region GOL) (Ig kappa chain V-III region HAH) (Ig kappa chain V-III region HIC) (Ig kappa chain V-III region IARC/BL41) (Ig kappa chain V-III region NG9) (Ig kappa chain V-III region SIE) (Ig kappa chain V-III region Ti) (Ig kappa chain V-III region WOL)	0.407452	0.391359	0.856805	-1.38696	0.034328	0.146715	-1.79441	0.00399396	0.0233694	4.27833	6.70606	6.92777	7.85451	6.05599	6.48256	6.78487	5.97722	5.49754	6.01558	6.05126	5.83371	6.82862	9.31832	5.92467	8.90732	6.72641	7.62498	7.14384	9.15323
P01624	IGKV3-15	Immunoglobulin kappa variable 3-15 (Ig kappa chain V-III region CLL) (Ig kappa chain V-III region POM)	-0.154754	0.735063	0.945596	0.0453849	0.895505	0.943496	0.200138	0.576799	0.753275	7.38449	5.62544	5.28911	6.15022	5.30805	5.10289	5.16286	6.09059	5.73768	5.08289	5.44902	5.37612	7.49769	6.24067	5.61351	6.00782	5.82232	5.69223	5.18926	5.13955
P01700	IGLV1-47	Immunoglobulin lambda variable 1-47 (Ig lambda chain V-I region HA) (Ig lambda chain V-I region WAH)	-0.561322	0.339899	0.814928	-1.20052	0.0608306	0.220142	-0.639198	0.338264	0.539794	3.90678	5.85153	6.75763	6.36909	5.31177	5.8416	4.48585	6.24938	5.985	6.03124	4.80575	5.19982	8.11754	8.26594	6.82309	7.15909	6.30925	5.70584	4.42986	8.23483
P01701	IGLV1-51	Immunoglobulin lambda variable 1-51 (Ig lambda chain V-I region BL2) (Ig lambda chain V-I region EPS) (Ig lambda chain V-I region NEW) (Ig lambda chain V-I region NIG-64)	0.744983	0.424666	0.873818	-0.117484	0.88994	0.940657	-0.862467	0.0682861	0.191787	10.5723	5.61397	4.54854	4.70326	3.57276	5.3707	5.69832	6.26068	5.26238	4.4052	4.7677	4.94786	4.24046	6.83731	4.63785	6.4169	5.90952	4.45973	6.2947	6.34625
P01714	IGLV3-19	Immunoglobulin lambda variable 3-19 (Ig lambda chain V-III region SH)	0.265531	0.748468	0.945596	0.0907969	0.882947	0.936286	-0.174734	0.814651	0.890762	7.98944	5.5352	5.50029	7.08817	5.36944	4.22064	4.52485	5.41031	6.28804	2.57691	5.49965	5.07042	8.04265	5.23764	3.62599	6.71723	5.8143	5.37055	5.78198	7.04476
P01715	IGLV3-1	Immunoglobulin lambda variable 3-1 (Ig lambda chain V-IV region Bau) (Ig lambda chain V-IV region MOL) (Ig lambda chain V-IV region X)	0.721888	0.270907	0.770858	0.991378	0.217421	0.470908	0.269491	0.68582	0.814204	9.557	5.60459	5.25907	6.48407	5.3177	5.58109	5.82274	6.53167	5.58771	4.8614	5.27019	5.83106	4.98056	6.89389	2.01738	6.61743	5.3368	4.99417	4.60321	6.22371
P01717	IGLV3-25	Immunoglobulin lambda variable 3-25 (Ig lambda chain V-IV region Hil)	1.16273	0.0761165	0.562439	-1.9613	0.0053267	0.0413209	-3.12403	7.69361e-05	0.000763921	4.31258	6.4445	7.86139	8.13781	6.21996	6.72958	7.06631	6.71272	5.21062	5.52597	5.40815	3.8724	6.38419	10.0266	8.27703	9.24981	8.38702	7.14546	7.30881	10.1065
P01721	IGLV6-57	Immunoglobulin lambda variable 6-57 (Ig lambda chain V-VI region AR) (Ig lambda chain V-VI region EB4) (Ig lambda chain V-VI region NIG-48) (Ig lambda chain V-VI region SUT) (Ig lambda chain V-VI region WLT)	0.0232452	0.97256	1	-0.635081	0.368367	0.610632	-0.658326	0.310349	0.514457	8.204	4.72815	4.41424	5.90884	3.83601	4.79594	5.36744	5.5738	5.57741	5.07712	4.75589	3.84641	6.96243	7.81909	5.69137	6.14366	6.03664	5.50194	3.42797	7.0795
P01742	IGHV1-69	Immunoglobulin heavy variable 1-69 (Ig heavy chain V-I region EU) (Ig heavy chain V-I region SIE) (Ig heavy chain V-I region WOL)	1.27099	0.0208987	0.274613	-1.98602	0.000714171	0.00806931	-3.25701	2.51696e-06	3.01729e-05	7.22933	9.18732	9.47455	9.81081	7.53638	9.26966	8.23886	8.05519	7.32638	6.83398	6.5842	7.03361	8.6095	11.7685	10.3392	11.2216	10.3247	10.1657	9.33718	11.4922
P01766	IGHV3-13	Immunoglobulin heavy variable 3-13 (Ig heavy chain V-III region BRO)	2.22045e-16	1	1	-6.91463	1.11496e-11	9.96368e-10	-6.91463	9.81449e-11	2.35308e-09	-0.865384	-0.865384	-0.865384	-0.865384	-0.865384	-0.865384	-0.865384	-0.865384	-0.865384	-0.865384	-0.865384	-0.865384	-0.865384	6.71133	5.55969	6.177	5.19752	6.19551	4.65791	7.84578
P01780	IGHV3-7	Immunoglobulin heavy variable 3-7 (Ig heavy chain V-III region GAL) (Ig heavy chain V-III region GAR) (Ig heavy chain V-III region JON)	0.406621	0.400025	0.862509	-0.593183	0.240143	0.506568	-0.999803	0.0209751	0.0859296	5.79496	8.43499	8.99653	8.49784	7.23901	8.37962	8.15205	7.5547	7.99152	7.69312	7.00097	6.74467	8.14245	10.2962	7.6708	8.45563	8.1044	8.37027	8.03351	8.71647
P01782	IGHV3-9	Immunoglobulin heavy variable 3-9 (Ig heavy chain V-III region DOB)	-0.186789	0.768757	0.948882	-0.429707	0.459229	0.697797	-0.242918	0.345268	0.548638	7.80054	5.74874	5.78959	3.08173	4.61834	5.32145	3.63285	6.03188	5.51593	5.35533	5.09047	5.07356	4.90491	5.60737	5.28756	6.04116	4.8591	5.35281	6.09242	5.76078
P01833	PIGR	Polymeric immunoglobulin receptor (PIgR) (Poly-Ig receptor) (Hepatocellular carcinoma-associated protein TB6) [Cleaved into: Secretory component]	-0.466842	0.245736	0.752519	-1.67975	0.0153765	0.0876956	-1.21291	0.0682309	0.191787	4.63251	5.66244	3.59934	4.47575	3.74652	3.1041	4.12	4.4635	5.37228	5.11869	4.75432	3.9649	4.2765	4.73459	5.73608	7.69874	5.76679	4.01398	4.89038	8.25833
P01834	IGKC	Immunoglobulin kappa constant (Ig kappa chain C region) (Ig kappa chain C region AG) (Ig kappa chain C region CUM) (Ig kappa chain C region EU) (Ig kappa chain C region OU) (Ig kappa chain C region ROY) (Ig kappa chain C region TI)	0.515424	0.0797945	0.562439	-0.922301	0.0202711	0.107132	-1.43772	0.00107636	0.00789601	9.60709	10.0154	10.1929	10.0815	9.02634	8.87182	9.35158	9.70361	9.33899	8.6271	9.07083	8.6744	9.04682	11.4541	9.84985	11.5078	10.2479	10.0977	9.456	10.9895
P01857	IGHG1	Immunoglobulin heavy constant gamma 1 (Ig gamma-1 chain C region) (Ig gamma-1 chain C region EU) (Ig gamma-1 chain C region KOL) (Ig gamma-1 chain C region NIE)	0.581626	0.161187	0.671385	-1.12081	0.00846169	0.0607142	-1.70243	0.00104403	0.0077578	11.7128	12.9132	13.4873	13.5515	12.3287	12.5213	12.8959	12.7709	12.5054	12.0511	13.1344	10.8484	11.8378	14.2942	13.7779	15.3515	13.1889	13.1113	14.0629	13.4697
P01859	IGHG2	Immunoglobulin heavy constant gamma 2 (Ig gamma-2 chain C region) (Ig gamma-2 chain C region DOT) (Ig gamma-2 chain C region TIL) (Ig gamma-2 chain C region ZIE)	0.716345	0.154514	0.660366	0.927846	0.0619614	0.221431	0.2115	0.577586	0.753275	7.95874	10.5549	10.5488	10.7241	8.77563	9.63019	10.3301	10.2047	8.76797	8.86891	8.57263	9.43209	8.58916	10.273	8.51326	8.80509	8.35607	8.03276	8.65953	9.38783
P01860	IGHG3	Immunoglobulin heavy constant gamma 3 (HDC) (Heavy chain disease protein) (Ig gamma-3 chain C region)	0.679502	0.249971	0.755261	-1.59311	0.0225938	0.116101	-2.27261	0.00148451	0.0101082	9.49079	12.1774	13.0277	12.3019	10.6053	11.0621	12.3357	11.3789	11.3052	10.8983	11.9255	9.62834	10.2161	14.4636	11.6007	15.4121	12.3074	12.5752	12.5584	13.2354
P01861	IGHG4	Immunoglobulin heavy constant gamma 4 (Ig gamma-4 chain C region)	0.75542	0.275407	0.770858	-1.75072	0.0224939	0.116101	-2.50614	0.000711641	0.00559635	4.69799	8.68733	9.2299	8.6165	7.92362	7.67471	8.60936	6.36689	8.13029	7.46285	7.92481	5.83972	7.26243	10.7676	8.10149	11.824	9.16589	8.43622	10.0695	9.32975
P01871	IGHM	Immunoglobulin heavy constant mu (Ig mu chain C region) (Ig mu chain C region BOT) (Ig mu chain C region GAL) (Ig mu chain C region OU)	0.971593	0.0340965	0.37241	-3.03434	2.07991e-05	0.000393182	-4.00594	1.61196e-06	2.03148e-05	8.47703	10.5284	11.1101	10.0245	10.3198	10.07	9.93584	10.1039	9.1305	8.78764	9.39286	9.20086	7.95383	14.2118	12.4018	13.8094	13.1203	12.8606	10.984	14.3181
P01876	IGHA1	Immunoglobulin heavy constant alpha 1 (Ig alpha-1 chain C region) (Ig alpha-1 chain C region BUR) (Ig alpha-1 chain C region TRO)	0.56961	0.136921	0.646656	-0.234728	0.571454	0.779112	-0.804337	0.0714463	0.196727	10.5352	10.4043	11.8565	11.6077	10.349	10.5324	11.6748	11.4381	10.4937	9.7691	10.1213	9.87606	10.8497	11.5514	11.1397	11.9805	11.6797	10.4108	9.67761	12.1632
P01877	IGHA2	Immunoglobulin heavy constant alpha 2 (Ig alpha-2 chain C region) (Ig alpha-2 chain C region BUT) (Ig alpha-2 chain C region LAN)	0.796865	0.0162633	0.248698	0.139881	0.788393	0.9022	-0.656984	0.255623	0.451938	12.9806	13.3953	13.996	13.6182	12.6391	13.5924	12.978	12.7279	11.9426	12.1449	12.8477	12.0569	13.3842	13.4971	12.4491	14.6563	14.0653	11.1859	11.7909	14.5759
P01880	IGHD	Immunoglobulin heavy constant delta (Ig delta chain C region) (Ig delta chain C region NIG-65) (Ig delta chain C region WAH)	0.271618	0.736881	0.945596	-0.511152	0.558613	0.771231	-0.782769	0.385014	0.584825	9.29113	6.28613	6.6836	6.10564	5.34499	4.55339	7.79065	5.23771	6.7395	5.56823	5.56105	5.64264	9.09734	7.88414	5.31254	3.73859	9.51871	7.31369	8.40917	7.45676
P01889	HLA-B	HLA class I histocompatibility antigen, B alpha chain (Human leukocyte antigen B) (HLA-B)	0.213277	0.64046	0.945596	0.0715639	0.866612	0.926964	-0.141713	0.781442	0.868957	5.50208	6.65162	6.44056	5.44864	5.72754	4.63895	5.63139	5.63624	5.45212	5.49062	7.06732	5.49044	3.90428	7.3777	5.68097	6.15372	5.7186	5.11691	4.342	5.14993
P02042	HBD	Hemoglobin subunit delta (Delta-globin) (Hemoglobin delta chain)	0.138299	0.70977	0.945596	-3.37335	1.31717e-06	3.31995e-05	-3.51165	5.54223e-08	8.51252e-07	4.36318	6.57589	6.66607	5.00675	6.6233	5.60761	5.44544	5.65335	5.69111	5.59164	5.77972	5.46332	5.52385	9.69107	9.60581	7.78569	9.95674	8.54389	8.51168	9.80681
P02144	MB	Myoglobin	0.653914	0.240713	0.744779	1.12579	0.0195679	0.104539	0.471871	0.380669	0.579253	6.59434	5.77409	6.23481	7.473	4.80446	6.16418	6.79915	6.85032	6.96161	5.76229	5.37044	4.77933	3.93313	5.18106	5.10232	5.02682	3.89012	5.23077	6.79687	4.73558
P02452	COL1A1	Collagen alpha-1(I) chain (Alpha-1 type I collagen)	-0.413109	0.302416	0.782318	1.47192	0.00101517	0.0109661	1.88503	0.000465676	0.00381466	7.34861	8.13775	8.78039	7.15607	7.65933	7.26469	7.15926	8.17034	9.35535	7.61271	7.28391	8.60762	7.31109	6.74632	5.44856	4.83259	6.64315	6.85877	6.00653	6.66672
P02461	COL3A1	Collagen alpha-1(III) chain	6.85853	1.0483e-12	2.26608e-10	0.302232	0.398924	0.644971	-6.5563	2.98404e-12	1.35117e-10	6.3757	6.94123	5.92815	5.53759	5.288	6.36986	5.51149	-0.865384	-0.865384	-0.865384	-0.865384	-0.865384	-0.865384	4.85952	4.60046	6.11865	6.17393	5.43729	6.38533	6.26122
P02533	KRT14	Keratin, type I cytoskeletal 14 (Cytokeratin-14) (CK-14) (Keratin-14) (K14)	1.41672	0.0806754	0.562439	3.22909	0.000291689	0.00398236	1.81237	0.000410086	0.00344542	5.77104	7.45756	9.84158	10.4007	5.53396	7.93272	7.91183	6.09487	6.78283	6.76874	6.95073	5.17004	6.74622	5.36989	4.46702	5.50203	4.77457	4.75343	4.29267	3.08616
P02538	KRT6A	Keratin, type II cytoskeletal 6A (Cytokeratin-6A) (CK-6A) (Cytokeratin-6D) (CK-6D) (Keratin-6A) (K6A) (Type-II keratin Kb6) (allergen Hom s 5)	1.74314	0.0593171	0.501447	3.21516	0.000290752	0.00398236	1.47203	0.0292896	0.107834	6.44807	8.28736	10.4745	11.072	6.79106	9.60462	8.40264	7.38912	7.93407	7.87676	8.17409	4.50411	6.01754	4.54402	5.57317	6.56413	6.84908	5.00423	4.38348	5.65601
P02549	SPTA1	Spectrin alpha chain, erythrocytic 1 (Erythroid alpha-spectrin)	2.22045e-16	1	1	-6.16372	1.87267e-14	9.20418e-12	-6.16372	1.40967e-13	1.53967e-11	-0.865384	-0.865384	-0.865384	-0.865384	-0.865384	-0.865384	-0.865384	-0.865384	-0.865384	-0.865384	-0.865384	-0.865384	-0.865384	5.77793	4.78093	4.65303	5.61069	5.01315	5.36228	5.89033
P02647	APOA1	Apolipoprotein A-I (Apo-AI) (ApoA-I) (Apolipoprotein A1) [Cleaved into: Proapolipoprotein A-I (ProapoA-I)	0.191195	0.438372	0.880461	-0.310049	0.242989	0.508209	-0.501244	0.026819	0.101008	15.8687	16.5836	15.8853	15.3146	16.5836	15.4095	15.74	15.7562	15.8557	15.6845	16.086	15.4164	15.5271	16.5836	16.0923	15.8624	16.0998	16.5836	16.5836	15.7502
P02649	APOE	Apolipoprotein E (Apo-E)	0.689738	0.0119325	0.198808	0.884137	0.000632444	0.00766303	0.1944	0.41194	0.609845	13.607	12.8232	12.965	12.7789	12.8404	12.5588	13.0121	12.5781	12.4185	12.2818	12.4708	12.4509	11.3061	11.977	11.961	11.67	12.5277	12.1129	11.8697	12.2781
P02652	APOA2	Apolipoprotein A-II (Apo-AII) (ApoA-II) (Apolipoprotein A2) [Cleaved into: Proapolipoprotein A-II (ProapoA-II)	-0.0159702	0.958775	0.996545	0.708191	0.0387086	0.159876	0.724161	0.0510909	0.158931	12.6959	13.7284	13.8878	12.5803	13.4151	13.3639	13.4882	13.7949	13.7651	12.9883	14.0125	12.7332	12.653	13.0259	12.1855	12.3643	11.8381	12.2739	13.8206	12.694
P02654	APOC1	Apolipoprotein C-I (Apo-CI) (ApoC-I) (Apolipoprotein C1) [Cleaved into: Truncated apolipoprotein C-I]	0.174812	0.493766	0.912055	0.458268	0.0645315	0.225745	0.283456	0.204706	0.391482	13.0453	13.1027	13.1091	11.974	12.5663	12.2273	12.6883	12.681	12.8337	12.0097	12.9243	12.0152	12.5269	12.622	12.266	12.4151	12.0651	11.9667	12.34	11.8303
P02655	APOC2	Apolipoprotein C-II (Apo-CII) (ApoC-II) (Apolipoprotein C2) [Cleaved into: Proapolipoprotein C-II (ProapoC-II)]	0.12868	0.751204	0.945596	0.318263	0.256393	0.526168	0.189583	0.608303	0.764978	13.6532	13.8965	13.3967	12.9926	12.4804	12.8396	13.8911	14.7879	13.4979	12.2391	12.6942	13.2808	12.5708	12.3835	12.8298	12.7286	13.4716	12.9462	13.4312	13.1312
P02656	APOC3	Apolipoprotein C-III (Apo-CIII) (ApoC-III) (Apolipoprotein C3)	0.498942	0.183494	0.704589	0.337778	0.147621	0.378882	-0.161164	0.62786	0.783566	14.363	14.5804	14.4005	13.9864	13.7051	13.9755	14.9632	14.4996	13.9086	13.5453	13.616	14.7661	12.363	13.9174	13.7366	14.3348	13.5451	14.0051	14.0269	14.044
P02671	FGA	Fibrinogen alpha chain [Cleaved into: Fibrinopeptide A	0.978295	0.0491401	0.46691	-3.28786	5.86609e-07	1.64753e-05	-4.26615	8.4879e-11	2.24242e-09	8.02661	9.90925	10.5237	11.4598	9.40489	9.68181	9.59615	9.31952	8.80524	8.2956	9.5011	8.36534	8.6453	12.9659	12.5701	13.1875	13.6134	13.2549	12.7557	13.2695
P02675	FGB	Fibrinogen beta chain [Cleaved into: Fibrinopeptide B	1.22583	0.0525413	0.473836	-3.42396	6.57687e-06	0.000143668	-4.6498	3.40473e-11	9.84368e-10	7.81041	10.1912	11.2155	11.9432	9.91561	10.3136	8.70575	9.4735	8.58574	8.26193	9.36648	8.52073	8.51836	13.1041	13.2498	13.374	14.1771	13.5751	13.1485	13.4346
P02679	FGG	Fibrinogen gamma chain	1.0215	0.145585	0.660366	-4.03753	3.4834e-06	8.15281e-05	-5.05903	2.63864e-11	8.10557e-10	8.80494	11.2544	11.7459	12.8506	10.6922	10.5623	8.25093	10.3616	9.60306	8.95194	10.2911	9.11434	9.11567	14.5998	14.1919	14.8584	15.0681	14.7267	14.3567	14.6225
P02689	PMP2	Myelin P2 protein (Peripheral myelin protein 2)	2.3472	0.0257388	0.316265	1.74841	0.0489277	0.187144	-0.59879	0.0859017	0.22339	4.34994	5.15718	5.0057	6.23307	11.1626	6.40107	4.68645	3.42675	4.78484	3.66743	3.901	4.28316	2.70733	4.40504	4.27549	4.21316	4.53274	4.48927	5.22621	3.61521
P02730	SLC4A1	Band 3 anion transport protein (Anion exchange protein 1) (AE 1) (Anion exchanger 1) (Solute carrier family 4 member 1) (CD antigen CD233)	0.210039	0.598611	0.938768	-0.179812	0.672038	0.838446	-0.389851	0.247884	0.441431	7.61131	6.91712	5.81868	5.55841	4.9521	5.90936	5.56333	6.00212	5.96566	5.53395	5.28679	5.80107	6.43329	6.4712	4.97275	6.63815	6.71035	5.41735	6.65047	6.72871
P02741	CRP	C-reactive protein [Cleaved into: C-reactive protein(1-205)]	0.882096	0.286405	0.770858	0.79416	0.33888	0.589003	-0.0879351	0.868089	0.923519	6.23896	6.07511	7.68085	10.8279	5.84514	9.89384	6.74156	6.61759	5.82977	6.3516	6.79384	7.47077	7.33248	7.23873	9.35471	6.20694	6.65742	5.58914	6.86466	5.83267
P02743	APCS	Serum amyloid P-component (SAP) (9.5S alpha-1-glycoprotein) [Cleaved into: Serum amyloid P-component(1-203)]	0.229139	0.407727	0.869329	0.434019	0.0709177	0.237925	0.204879	0.386411	0.584825	12.5969	13.6154	13.3396	13.665	12.963	13.8951	13.3593	13.4336	13.1071	12.6533	12.4241	13.7493	13.3445	12.8919	13.0743	12.963	12.4449	12.8341	13.0242	13.1639
P02745	C1QA	Complement C1q subcomponent subunit A	-0.0156248	0.939526	0.992492	1.13082	8.70399e-05	0.00138	1.14644	0.000125523	0.00120969	12.8062	12.7798	12.7164	12.475	11.9532	12.4388	12.3815	12.9102	12.8598	12.4883	12.5133	11.9409	12.4247	12.1365	11.3394	11.2924	11.1345	11.4188	11.1001	11.2133
P02746	C1QB	Complement C1q subcomponent subunit B	-0.00854843	0.955892	0.996439	0.797864	0.000312187	0.00414824	0.806413	0.000396086	0.00338568	14.2357	14.4846	14.3549	14.1499	14.1907	14.1445	14.0414	14.4406	14.3086	14.3991	14.2645	14.2266	13.7847	13.7226	13.572	13.4014	13.3773	13.6146	13.2575	13.0713
P02747	C1QC	Complement C1q subcomponent subunit C	0.0516744	0.761111	0.948254	0.695133	0.00176708	0.0177249	0.643459	0.0033708	0.0205807	14.1893	14.7332	14.8864	14.6322	14.6401	14.5924	14.5487	14.7049	14.5745	14.7737	14.7548	14.3839	14.1173	13.9854	13.8799	14.0156	14.1285	14.0737	13.3738	13.8995
P02748	C9	Complement component C9 [Cleaved into: Complement component C9a	0.276779	0.123585	0.645552	0.95784	0.000394666	0.00510469	0.681062	0.00388917	0.0229446	13.2374	13.5216	13.302	14.017	13.4511	13.7978	13.6319	13.4677	13.3947	13.4603	13.247	13.0035	13.1595	12.8396	12.9752	12.2451	12.8735	12.6444	12.6931	11.983
P02749	APOH	Beta-2-glycoprotein 1 (APC inhibitor) (Activated protein C-binding protein) (Anticardiolipin cofactor) (Apolipoprotein H) (Apo-H) (Beta-2-glycoprotein I) (B2GPI) (Beta(2)GPI)	0.166853	0.371537	0.836941	0.224086	0.278188	0.544739	0.0572328	0.734026	0.834159	14.4146	14.4278	14.5994	13.5791	14.3931	14.3736	14.426	14.1665	14.4018	14.1856	13.892	14.0798	14.1706	14.3647	13.9243	13.8608	13.8767	14.1051	14.4094	14.104
P02750	LRG1	Leucine-rich alpha-2-glycoprotein (LRG)	0.752927	0.00531093	0.104139	1.23833	0.000267225	0.00380699	0.485408	0.0472375	0.150761	11.9606	12.6533	12.6372	13.1143	12.0202	13.141	12.514	12.0386	11.9751	11.935	11.634	11.474	11.8892	12.0647	11.6678	10.8638	11.4599	11.3462	10.7814	11.1886
P02751	FN1	Fibronectin (FN) (Cold-insoluble globulin) (CIG) [Cleaved into: Anastellin	-0.628245	0.0194773	0.273517	4.42319	9.51549e-12	9.35372e-10	5.05143	3.69354e-13	2.56639e-11	14.9858	14.9725	13.9262	14.7408	14.9329	14.0759	14.0736	15.2158	15.2397	15.0916	15.5985	15.0157	14.7862	10.4413	10.0621	10.005	10.1391	9.74885	10.569	9.78005
P02753	RBP4	Retinol-binding protein 4 (Plasma retinol-binding protein) (PRBP) (RBP) [Cleaved into: Plasma retinol-binding protein(1-182)	-0.150172	0.607277	0.943053	-0.157911	0.604823	0.801268	-0.00773907	0.972438	0.986023	11.6508	13.047	12.9291	11.6698	12.2818	12.6602	13.2429	12.3404	12.5777	12.5742	13.0689	12.5456	12.7785	13.0513	11.9885	12.6043	12.697	12.4576	13.2964	12.4919
P02760	AMBP	Protein AMBP (Protein HC) [Cleaved into: Alpha-1-microglobulin (EC 1.6.2.-) (Alpha-1 microglycoprotein) (Complex-forming glycoprotein heterogeneous in charge)	0.272173	0.0694665	0.537682	0.0640455	0.702636	0.860139	-0.208128	0.21498	0.405615	15.2041	15.0186	14.9348	14.9374	14.8081	15.0147	15.0125	14.895	14.9493	14.5435	14.5388	14.644	14.7367	15.2658	14.9901	14.9702	14.7855	14.9917	14.7439	14.7348
P02763	ORM1	Alpha-1-acid glycoprotein 1 (AGP 1) (Orosomucoid-1) (OMD 1)	0.772873	0.133101	0.645552	-2.58815	1.49716e-05	0.00030035	-3.36102	1.08538e-07	1.61655e-06	9.31118	11.5892	12.3479	11.5747	10.8414	12.1449	11.7926	10.8443	10.1717	9.80184	11.372	9.9086	11.4947	13.9524	14.9336	13.4302	14.0955	14.1958	13.5068	13.6048
P02765	AHSG	Alpha-2-HS-glycoprotein (Alpha-2-Z-globulin) (Ba-alpha-2-glycoprotein) (Fetuin-A) [Cleaved into: Alpha-2-HS-glycoprotein chain A	0.286436	0.178068	0.693418	0.0777398	0.704138	0.860905	-0.208696	0.347792	0.551419	13.9414	14.0341	14.7058	14.2432	14.5314	14.3277	14.2382	14.3399	14.5279	13.6841	14.0509	13.5652	13.8464	14.702	14.1405	14.2036	13.7368	13.9688	14.3131	14.4128
P02766	TTR	Transthyretin (ATTR) (Prealbumin) (TBPA)	-0.388456	0.147871	0.660366	-0.596131	0.0327115	0.141451	-0.207674	0.461183	0.659887	12.4554	13.1619	12.8352	12.1132	13.1783	12.9501	12.7104	13.0762	13.0126	12.4388	13.3301	13.1524	13.9531	13.4067	12.7329	13.6503	13.0586	13.5445	14.1732	13.0112
P02768	ALB	Albumin	-0.200391	0.417252	0.873818	0.868503	0.011238	0.0730182	1.06889	0.00543519	0.029848	15.7506	15.8807	16.5836	15.8702	15.8291	16.5836	16.1023	15.6477	15.7346	16.5836	16.5836	16.5836	16.5836	15.5876	14.6671	16.5836	14.6957	14.8196	15.3451	14.8221
P02774	GC	Vitamin D-binding protein (DBP) (VDB) (Gc protein-derived macrophage activating factor) (Gc-MAF) (GcMAF) (Gc-globulin) (Group-specific component) (Gc) (Vitamin D-binding protein-macrophage activating factor) (DBP-maf)	0.133538	0.484523	0.909538	0.296073	0.0987159	0.291405	0.162535	0.364155	0.563285	16.1116	15.7654	16.1295	16.1133	16.0689	16.103	16.5836	15.8732	16.5836	16.0546	15.7213	15.6797	16.0366	15.8952	15.8508	15.7428	15.7371	15.8515	15.8571	15.8684
P02775	PPBP	Platelet basic protein (PBP) (C-X-C motif chemokine 7) (Leukocyte-derived growth factor) (LDGF) (Macrophage-derived growth factor) (MDGF) (Small-inducible cytokine B7) [Cleaved into: Connective tissue-activating peptide III (CTAP-III) (LA-PF4) (Low-affinity platelet factor IV)	0.678102	0.471249	0.902163	-0.524276	0.564688	0.773104	-1.20238	0.0427388	0.141455	5.82533	7.48387	8.44979	10.3189	9.52529	8.44789	13.0449	7.77482	7.64932	8.64428	8.03682	9.66044	8.24798	8.79446	8.26415	9.4386	8.95888	8.76756	11.7455	10.7967
P02776	PF4	Platelet factor 4 (PF-4) (C-X-C motif chemokine 4) (Iroplact) (Oncostatin-A) [Cleaved into: Platelet factor 4, short form (Endothelial cell growth inhibitor)]	1.28498	0.269575	0.770858	-0.613739	0.544124	0.759765	-1.89872	0.0153354	0.0672977	3.88187	4.80177	7.71352	9.44766	7.3194	6.86691	11.5114	4.85697	4.64436	6.7124	5.53518	8.54321	6.17728	7.41519	6.66291	8.16508	6.97476	7.12483	9.94508	9.55085
P02786	TFRC	Transferrin receptor protein 1 (TR) (TfR) (TfR1) (Trfr) (T9) (p90) (CD antigen CD71) [Cleaved into: Transferrin receptor protein 1, serum form (sTfR)]	0.177152	0.584298	0.929523	1.8257	9.66203e-06	0.00019787	1.64855	3.99706e-05	0.000431771	7.33048	9.14199	8.81004	8.33948	8.70132	8.56066	8.35599	8.4674	7.95912	9.16674	8.54591	8.06545	7.50958	6.51146	7.04061	7.0887	7.07527	6.33941	6.02681	6.37778
P02787	TF	Serotransferrin (Transferrin) (Beta-1 metal-binding globulin) (Siderophilin)	0.307996	0.402048	0.862509	-1.16063	0.00160998	0.016659	-1.46863	0.00126493	0.00901031	11.6186	11.6784	12.5466	11.0412	11.0852	11.5856	11.9872	11.8246	11.1129	10.9693	12.3714	10.1151	11.6525	12.7659	13.0101	13.7252	12.8141	11.9262	13.1831	12.2426
P02788	LTF	Lactotransferrin (Lactoferrin) (EC 3.4.21.-) (Growth-inhibiting protein 12) (Talalactoferrin) [Cleaved into: Lactoferricin-H (Lfcin-H)	6.28738	2.95625e-12	4.66931e-10	0.00634356	0.982084	0.990143	-6.28104	1.32872e-14	2.64815e-12	5.79365	4.84456	6.01312	5.27041	4.56004	5.33723	6.13499	-0.865384	-0.865384	-0.865384	-0.865384	-0.865384	-0.865384	4.89077	5.33263	5.4265	5.66688	5.10615	5.42543	6.06124
P02790	HPX	Hemopexin (Beta-1B-glycoprotein)	0.114109	0.563872	0.919223	0.369847	0.0724764	0.23988	0.255738	0.124595	0.283512	15.04	16.1245	15.7711	15.4246	15.7014	15.8607	15.8601	15.4306	15.5055	15.8159	15.845	15.5474	15.2703	15.4918	15.3375	15.302	15.3459	15.3383	15.1747	15.2033
P02792	FTL	Ferritin light chain (Ferritin L subunit)	-0.188256	0.673616	0.945596	-0.541207	0.209404	0.459474	-0.35295	0.275587	0.474434	5.41718	7.52032	4.97613	6.46449	5.14621	6.51583	4.95535	6.10946	5.54236	5.81032	6.03389	7.08377	5.68874	5.69357	5.98475	6.18452	6.55593	6.11593	6.82732	7.42194
P03950	ANG	Angiogenin (EC 3.1.27.-) (Ribonuclease 5) (RNase 5)	-0.179101	0.564605	0.919223	1.13295	0.000328368	0.00430381	1.31205	7.07596e-05	0.000724549	7.41733	9.04945	8.46624	8.20209	8.12592	8.8016	8.77271	9.04831	9.23492	8.3142	8.77696	7.77283	8.35767	7.28463	7.26527	7.11103	7.32472	7.40429	7.58096	6.93377
P03951	F11	Coagulation factor XI (FXI) (EC 3.4.21.27) (Plasma thromboplastin antecedent) (PTA) [Cleaved into: Coagulation factor XIa heavy chain	0.116439	0.672189	0.945596	0.590575	0.0227252	0.116101	0.474136	0.0510413	0.158931	10.7034	12.0321	11.5575	11.6996	11.4336	11.7149	10.8619	11.583	11.5516	11.7885	11.4393	10.96	10.553	11.2027	10.7169	10.4488	11.0526	10.8368	10.8855	10.7257
P03952	KLKB1	Plasma kallikrein (EC 3.4.21.34) (Fletcher factor) (Kininogenin) (Plasma prekallikrein) (PKK) [Cleaved into: Plasma kallikrein heavy chain	0.13763	0.424106	0.873818	0.227103	0.241258	0.506745	0.0894731	0.645562	0.793235	13.4363	13.3698	13.6958	13.1778	13.1403	13.5611	13.4495	13.6436	13.5657	13.1749	13.1702	12.9648	13.0813	13.4322	13.2891	12.774	12.9929	12.9803	13.5719	13.2005
P04003	C4BPA	C4b-binding protein alpha chain (C4bp) (Proline-rich protein) (PRP)	0.344194	0.0917622	0.590516	0.291466	0.136371	0.356524	-0.0527278	0.778282	0.866423	14.2843	14.2547	14.1125	14.5827	13.7446	13.9369	14.0069	13.8884	13.864	13.629	13.508	14.3291	13.5071	14.1668	13.7016	13.7646	13.7024	13.9281	13.6089	14.0098
P04004	VTN	Vitronectin (VN) (S-protein) (Serum-spreading factor) (V75) [Cleaved into: Vitronectin V65 subunit	0.262394	0.269189	0.770858	-0.515697	0.0258664	0.122944	-0.778091	0.00683219	0.0350977	15.2637	15.6613	15.6697	15.7525	15.1798	15.1237	15.6236	15.5429	15.3434	14.6591	15.2758	15.8122	14.5989	16.1402	15.7285	16.1048	15.6193	15.6087	16.0991	16.5836
P04040	CAT	Catalase (EC 1.11.1.6)	-0.321307	0.352353	0.822492	-0.675379	0.0227025	0.116101	-0.354072	0.249801	0.443238	7.96866	8.75844	8.74733	7.94297	7.18802	8.18117	7.88329	9.1443	9.07003	7.97712	8.70521	7.4211	8.18426	9.02085	8.29436	9.10044	8.50299	8.47272	8.7015	9.30467
P04066	FUCA1	Tissue alpha-L-fucosidase (EC 3.2.1.51) (Alpha-L-fucosidase I) (Alpha-L-fucoside fucohydrolase 1) (Alpha-L-fucosidase 1)	0.0275352	0.931524	0.991724	-0.370474	0.230705	0.491937	-0.39801	0.137979	0.30343	5.74163	7.65837	7.51676	6.69185	7.29926	7.16953	7.05735	7.12339	7.61592	6.47399	7.26859	6.44074	7.02765	7.75576	7.48392	6.94167	6.89969	7.3515	8.04641	7.24913
P04070	PROC	Vitamin K-dependent protein C (EC 3.4.21.69) (Anticoagulant protein C) (Autoprothrombin IIA) (Blood coagulation factor XIV) [Cleaved into: Vitamin K-dependent protein C light chain	0.440113	0.314941	0.797906	-1.23088	0.000951203	0.0103893	-1.671	0.000146919	0.00140215	7.39003	8.9208	8.94017	9.49218	8.47236	7.97712	9.23147	8.5706	8.44401	7.80333	8.92561	8.7433	6.66457	10.1596	9.96482	9.83876	10.017	10.0059	9.40044	9.65381
P04075	ALDOA	Fructose-bisphosphate aldolase A (EC 4.1.2.13) (Lung cancer antigen NY-LU-1) (Muscle-type aldolase)	0.299037	0.303111	0.782318	-0.450158	0.336699	0.589003	-0.749195	0.120604	0.277643	7.68655	8.10695	7.35943	6.64236	6.63027	6.79891	7.58448	7.46494	7.35989	6.54266	6.74074	6.85639	6.7917	7.74023	7.07751	7.18802	7.06555	7.24832	10.2369	7.40354
P04083	ANXA1	Annexin A1 (Annexin I) (Annexin-1) (Calpactin II) (Calpactin-2) (Chromobindin-9) (Lipocortin I) (Phospholipase A2 inhibitory protein) (p35) [Cleaved into: Annexin Ac2-26]	0.251636	0.637	0.945596	-0.4926	0.3515	0.603009	-0.744236	0.0774827	0.207535	6.91166	4.37802	3.56522	4.04134	4.55293	6.06895	4.24456	4.91582	5.51788	4.49307	4.43886	4.46431	3.59969	4.83462	5.26147	6.42316	5.06486	4.1252	6.36856	5.13299
P04114	APOB	Apolipoprotein B-100 (Apo B-100) [Cleaved into: Apolipoprotein B-48 (Apo B-48)]	0.111124	0.693362	0.945596	0.036855	0.877255	0.93327	-0.0742692	0.766184	0.856836	15.6394	15.0742	15.5675	16.5836	15.5739	15.7408	15.5151	16.1165	15.6156	15.4212	15.4816	16.0506	14.6717	15.6876	15.3936	15.2534	15.8577	15.7294	15.4036	16.1113
P04156	PRNP	Major prion protein (PrP) (ASCR) (PrP27-30) (PrP33-35C) (CD antigen CD230)	0.167104	0.755721	0.947911	0.118385	0.732632	0.872258	-0.0487188	0.911402	0.950796	7.17983	5.0266	5.78229	4.98902	4.64688	5.80472	5.40882	4.75586	5.08638	4.34585	5.96629	4.67011	7.46273	4.99754	5.42012	5.88097	5.42219	5.52885	4.93282	5.82697
P04180	LCAT	Phosphatidylcholine-sterol acyltransferase (EC 2.3.1.43) (1-alkyl-2-acetylglycerophosphocholine esterase) (EC 3.1.1.47) (Lecithin-cholesterol acyltransferase) (Phospholipid-cholesterol acyltransferase) (Platelet-activating factor acetylhydrolase) (PAF acetylhydrolase)	0.56518	0.0674358	0.532928	-0.687442	0.00468566	0.0380662	-1.25262	0.000409845	0.00344542	10.64	11.4486	11.3994	11.2094	10.7228	10.7049	11.0529	11.1321	10.9597	9.83082	10.6719	10.657	9.50993	12.1026	11.3763	11.7402	11.6473	11.3861	11.9876	11.7499
P04196	HRG	Histidine-rich glycoprotein (Histidine-proline-rich glycoprotein) (HPRG)	0.199155	0.459051	0.897112	0.287556	0.252745	0.523049	0.0884017	0.720949	0.829869	13.3494	13.0737	14.2368	13.9498	13.8997	14.1065	14.1905	13.8429	13.5999	12.8956	14.3091	13.4393	13.6951	14.0721	13.3699	13.2267	13.5109	13.7046	13.0541	13.8553
P04217	A1BG	Alpha-1B-glycoprotein (Alpha-1-B glycoprotein)	0.268492	0.0802647	0.562439	-0.147041	0.442393	0.687002	-0.415533	0.0295068	0.108228	14.1414	13.971	14.456	14.3264	14.2435	14.5509	14.3706	14.0645	13.95	14.0144	14.2145	13.9125	13.9987	14.7786	14.3306	14.0819	14.4131	14.5616	14.7835	14.1397
P04264	KRT1	Keratin, type II cytoskeletal 1 (67 kDa cytokeratin) (Cytokeratin-1) (CK-1) (Hair alpha protein) (Keratin-1) (K1) (Type-II keratin Kb1)	1.51936	0.079255	0.562439	3.46155	0.000312278	0.00414824	1.94219	0.0013672	0.00946447	8.59616	10.9595	13.2027	13.7353	9.16086	11.802	10.5835	9.78396	10.3505	9.99431	10.2356	8.02759	9.38329	6.63072	7.17589	9.14558	9.09642	7.60126	7.08884	7.07039
P04275	VWF	von Willebrand factor (vWF) [Cleaved into: von Willebrand antigen 2 (von Willebrand antigen II)]	-0.534553	0.127656	0.645552	1.84301	7.72565e-06	0.00016195	2.37756	1.09864e-06	1.45941e-05	10.765	11.8591	10.8316	12.0722	10.9132	10.6397	11.3585	11.3431	10.7959	11.8801	12.6236	12.1073	11.6908	9.24981	8.88503	8.98705	9.46621	9.27027	9.54165	10.1382
P04278	SHBG	Sex hormone-binding globulin (SHBG) (Sex steroid-binding protein) (SBP) (Testis-specific androgen-binding protein) (ABP) (Testosterone-estradiol-binding globulin) (TeBG) (Testosterone-estrogen-binding globulin)	-0.17651	0.676408	0.945596	-0.63304	0.162775	0.401022	-0.456529	0.319861	0.524913	8.04976	8.59484	8.42996	8.64464	10.2617	9.58187	9.42417	9.39847	8.89173	9.0256	10.4945	8.16826	9.0693	10.7107	8.60678	9.32663	10.5205	10.2674	9.62361	8.36251
P04350	TUBB4A	Tubulin beta-4A chain (Tubulin 5 beta) (Tubulin beta-4 chain)	0.323415	0.558164	0.919223	0.808307	0.0766375	0.246192	0.484892	0.272604	0.47261	8.78983	7.28571	7.08866	6.36357	6.02573	6.12957	5.91326	8.47904	6.42971	6.3581	5.84555	5.80858	5.93539	7.04757	6.33041	6.06153	6.04226	5.78589	5.439	5.23152
P04406	GAPDH	Glyceraldehyde-3-phosphate dehydrogenase (GAPDH) (EC 1.2.1.12) (Peptidyl-cysteine S-nitrosylase GAPDH) (EC 2.6.99.-)	-0.313439	0.675448	0.945596	-0.472213	0.456842	0.697797	-0.158774	0.672083	0.806651	11.1595	9.11874	8.20002	7.72956	6.33062	7.03933	6.35176	9.58799	9.05193	7.89132	8.1179	7.10777	8.06332	8.64579	7.99911	8.20875	8.23805	7.9936	9.23126	8.91845
P04424	ASL	Argininosuccinate lyase (ASAL) (EC 4.3.2.1) (Arginosuccinase)	0.112001	0.800633	0.961232	-0.11007	0.771636	0.895535	-0.222071	0.528222	0.718907	3.54237	6.32603	4.68551	5.44312	5.08809	5.23084	5.61999	4.72989	4.87146	4.78235	4.96265	4.30836	6.47552	5.06251	5.06023	5.21688	5.7837	4.89358	4.56183	6.12771
P04439	HLA-A	HLA class I histocompatibility antigen, A alpha chain (Human leukocyte antigen A) (HLA-A)	-0.0761913	0.843476	0.963084	0.106958	0.776861	0.896874	0.18315	0.635642	0.785957	7.43026	6.46864	6.22378	6.35785	5.57182	6.68501	5.32247	6.80068	6.03358	5.96251	6.08396	5.74501	7.59699	5.63299	7.31547	5.87485	5.05886	6.4959	6.41822	6.51483
P04746	AMY2A	Pancreatic alpha-amylase (PA) (EC 3.2.1.1) (1,4-alpha-D-glucan glucanohydrolase)	0.557003	0.282841	0.770858	0.0839924	0.804035	0.904783	-0.473011	0.258103	0.453063	7.10769	5.03015	7.02182	6.48242	5.71181	5.38291	6.57192	5.1405	5.1578	4.70116	5.78847	5.29908	7.69273	5.91225	5.87041	6.08538	6.50417	6.56534	6.19869	5.58453
P04792	HSPB1	Heat shock protein beta-1 (HspB1) (28 kDa heat shock protein) (Estrogen-regulated 24 kDa protein) (Heat shock 27 kDa protein) (HSP 27) (Stress-responsive protein 27) (SRP27)	0.33728	0.493796	0.912055	0.744862	0.114796	0.319966	0.407582	0.118671	0.275777	8.27371	5.73396	4.79429	5.88433	4.88762	5.77533	5.30741	5.93067	5.89775	5.03478	5.24456	5.13885	5.57826	4.9837	4.94979	4.2923	5.71488	5.11838	4.98332	5.40023
P04908	H2AC4	Histone H2A type 1-B/E (Histone H2A.2) (Histone H2A/a) (Histone H2A/m)	0.817076	0.427486	0.875456	0.683775	0.445568	0.689753	-0.133301	0.814427	0.890762	11.7976	5.99231	5.22283	5.36234	5.49611	5.70851	5.76595	4.67264	7.12649	6.44353	3.81931	5.87609	6.0272	7.20369	5.48957	5.55602	5.50078	4.16255	6.7923	5.85434
P05019	IGF1	Insulin-like growth factor I (IGF-I) (Mechano growth factor) (MGF) (Somatomedin-C)	-0.276071	0.542637	0.919223	-0.49848	0.174281	0.415821	-0.222409	0.51166	0.709396	6.81469	9.10057	8.15018	6.62991	7.51815	7.89132	8.19643	8.01523	9.28788	8.07384	8.40101	7.42833	6.99407	9.08097	7.88404	8.2758	8.2748	7.89226	8.2431	8.13965
P05062	ALDOB	Fructose-bisphosphate aldolase B (EC 4.1.2.13) (Liver-type aldolase)	-0.236458	0.544956	0.919223	-1.36118	0.00503097	0.0398826	-1.12472	0.0349272	0.122619	7.16476	7.87762	8.76305	7.10933	7.81779	7.53134	7.41234	8.81346	8.06163	7.22189	8.6916	7.99822	6.64014	8.02478	8.77745	8.81741	10.2721	7.8141	9.06893	10.4297
P05067	APP	Amyloid-beta precursor protein (APP) (ABPP) (APPI) (Alzheimer disease amyloid A4 protein homolog) (Alzheimer disease amyloid protein) (Amyloid precursor protein) (Amyloid-beta (A4) precursor protein) (Amyloid-beta A4 protein) (Cerebral vascular amyloid peptide) (CVAP) (PreA4) (Protease nexin-II) (PN-II) [Cleaved into: N-APP	0.781734	0.276007	0.770858	0.0121438	0.985639	0.990747	-0.76959	0.160975	0.334618	7.42771	3.95729	3.69867	5.49201	4.77425	4.64002	7.61193	5.61478	4.31024	3.4909	3.63737	5.20751	5.279	5.3925	4.65767	4.06579	4.9968	4.70512	7.08341	6.61558
P05090	APOD	Apolipoprotein D (Apo-D) (ApoD)	0.838656	0.0943155	0.59811	0.418514	0.246597	0.512484	-0.420141	0.309792	0.514457	9.81137	11.9993	12.1339	10.8929	11.1839	11.4913	11.4856	10.8746	10.6651	10.9277	10.702	11.0346	8.4769	11.6971	10.1181	10.8334	10.4402	10.6975	11.1277	11.1548
P05107	ITGB2	Integrin beta-2 (Cell surface adhesion glycoproteins LFA-1/CR3/p150,95 subunit beta) (Complement receptor C3 subunit beta) (CD antigen CD18)	-0.0203845	0.964498	0.998002	-0.270053	0.470308	0.702888	-0.249668	0.52917	0.718907	7.5519	5.62432	5.61738	6.80942	5.73444	5.35208	5.71466	6.42524	5.16799	5.32743	5.46462	6.73841	7.34508	5.82546	6.70363	6.75018	5.41639	6.94443	5.98234	6.67215
P05109	S100A8	Protein S100-A8 (Calgranulin-A) (Calprotectin L1L subunit) (Cystic fibrosis antigen) (CFAG) (Leukocyte L1 complex light chain) (Migration inhibitory factor-related protein 8) (MRP-8) (p8) (S100 calcium-binding protein A8) (Urinary stone protein band A)	-0.0300583	0.962077	0.996545	-1.63585	0.0161708	0.0903177	-1.6058	0.0170189	0.0736984	6.73191	9.6415	6.64263	8.12834	5.82056	6.89398	7.53405	7.85791	9.01605	5.69696	6.84869	7.59228	7.21958	7.37105	8.49478	9.86449	8.52269	8.11131	11.0142	9.4654
P05121	SERPINE1	Plasminogen activator inhibitor 1 (PAI) (PAI-1) (Endothelial plasminogen activator inhibitor) (Serpin E1)	1.75924	0.134225	0.645552	1.11827	0.180924	0.423448	-0.640975	0.358367	0.559166	7.2469	4.72185	4.95615	7.06695	11.1626	4.70554	6.41314	3.00331	3.3806	4.63414	8.41263	5.07954	4.597	4.92012	5.82126	5.35313	4.89301	5.63938	6.13842	5.67994
P05141	SLC25A5	ADP/ATP translocase 2 (ADP,ATP carrier protein 2) (ADP,ATP carrier protein, fibroblast isoform) (Adenine nucleotide translocator 2) (ANT 2) (Solute carrier family 25 member 5) [Cleaved into: ADP/ATP translocase 2, N-terminally processed]	0.757716	0.190178	0.715176	-0.0232333	0.965224	0.98221	-0.780949	0.0226323	0.0902014	9.18204	5.90295	4.8432	7.05008	6.00994	6.36399	6.96818	6.53583	5.52324	6.22089	5.82188	5.45573	5.59933	6.40626	6.96584	7.95386	6.38288	6.16534	6.47455	6.1343
P05154	SERPINA5	Plasma serine protease inhibitor (Acrosomal serine protease inhibitor) (Plasminogen activator inhibitor 3) (PAI-3) (PAI3) (Protein C inhibitor) (PCI) (Serpin A5)	-0.591425	0.120339	0.645552	-1.08597	0.0110672	0.0725273	-0.494545	0.0834164	0.218081	7.25238	8.23965	8.05889	6.45707	8.36198	7.76506	9.1077	8.69068	8.54807	8.16112	8.15121	8.80622	8.54216	9.78661	8.87006	8.57745	9.29706	9.36371	8.01242	8.93721
P05155	SERPING1	Plasma protease C1 inhibitor (C1 Inh) (C1Inh) (C1 esterase inhibitor) (C1-inhibiting factor) (Serpin G1)	0.0806452	0.534892	0.919223	-0.116099	0.51567	0.736045	-0.196744	0.268196	0.466613	15.3121	15.2349	15.3379	15.0964	15.2534	15.2507	15.2983	14.9969	15.1713	15.2288	15.3842	15.1422	15.1216	15.7832	15.4946	14.9118	15.4047	15.4962	15.2428	15.2632
P05156	CFI	Complement factor I (EC 3.4.21.45) (C3B/C4B inactivator) [Cleaved into: Complement factor I heavy chain	0.375295	0.042034	0.418678	0.527313	0.011663	0.0744461	0.152018	0.348401	0.551494	13.4719	13.2623	13.4523	13.9107	13.0386	13.6841	13.5249	13.4056	13.1389	12.9501	13.0386	13.0776	13.0043	13.1305	13.1391	12.8213	12.6689	13.0789	12.8687	12.9461
P05160	F13B	Coagulation factor XIII B chain (Fibrin-stabilizing factor B subunit) (Protein-glutamine gamma-glutamyltransferase B chain) (Transglutaminase B chain)	0.286912	0.457126	0.895618	2.06991	3.25175e-05	0.00059194	1.783	1.50498e-07	2.20805e-06	8.69223	11.1246	11.4256	10.9854	10.1485	10.9318	10.4698	10.3126	10.3237	10.4745	10.409	9.93932	10.0576	8.27676	8.07081	8.43459	8.77803	8.8603	8.23024	8.63773
P05164	MPO	Myeloperoxidase (MPO) (EC 1.11.2.2) [Cleaved into: Myeloperoxidase	0.245721	0.477484	0.904367	0.938906	0.00125	0.013356	0.693184	0.040752	0.136534	5.63193	6.05183	5.71473	5.99128	5.51625	5.78042	6.88715	4.59473	6.52177	5.25457	5.98925	6.45466	5.3452	5.43081	5.21407	4.96617	4.71426	5.15912	4.49682	5.02
P05186	ALPL	Alkaline phosphatase, tissue-nonspecific isozyme (AP-TNAP) (TNS-ALP) (TNSALP) (EC 3.1.3.1) (Alkaline phosphatase liver/bone/kidney isozyme) (Phosphoamidase) (Phosphocreatine phosphatase) (EC 3.9.1.1)	5.0834	6.50263e-09	2.77917e-07	-0.255781	0.495666	0.718643	-5.33919	2.68501e-14	4.39894e-12	4.18089	4.1038	5.14679	4.12514	2.34287	5.22894	4.3977	-0.865384	-0.865384	-0.865384	-0.865384	-0.865384	-0.865384	4.70125	4.59379	4.22004	4.03731	4.5878	4.29696	4.87947
P05362	ICAM1	Intercellular adhesion molecule 1 (ICAM-1) (Major group rhinovirus receptor) (CD antigen CD54)	0.395025	0.169318	0.689995	1.08625	0.0053385	0.0413209	0.691224	0.0498218	0.156469	6.60761	8.02655	7.98452	8.10519	7.86139	8.05902	8.01051	7.7238	7.65918	7.26239	6.98247	6.96102	7.88796	7.38419	6.96632	6.34115	5.81979	7.07632	5.86605	7.59725
P05386	RPLP1	Large ribosomal subunit protein P1 (60S acidic ribosomal protein P1)	1.95347	0.0677681	0.532928	6.30174	1.68672e-07	5.52681e-06	4.34827	3.33786e-06	3.95316e-05	8.96108	4.74331	6.88606	5.08618	3.09676	5.81075	3.47035	5.0795	4.94609	3.85862	3.73574	2.85759	0.419787	-0.865384	-0.865384	-0.865384	-0.865384	-0.865384	-0.865384	-0.865384
P05451	REG1A	Lithostathine-1-alpha (Islet cells regeneration factor) (ICRF) (Islet of Langerhans regenerating protein) (REG) (Pancreatic stone protein) (PSP) (Pancreatic thread protein) (PTP) (Regenerating islet-derived protein 1-alpha) (REG-1-alpha) (Regenerating protein I alpha)	0.760545	0.0571516	0.495495	1.74897	0.00147946	0.0154714	0.98843	0.0209096	0.0859296	8.58244	6.35425	6.46318	5.98433	6.94844	7.35949	7.31449	6.06953	6.02543	6.04324	6.02102	6.63456	6.64863	6.86085	4.88673	4.78789	5.14906	5.23832	5.93324	3.9077
P05452	CLEC3B	Tetranectin (TN) (C-type lectin domain family 3 member B) (Plasminogen kringle 4-binding protein)	-0.087622	0.780219	0.949999	0.389955	0.107786	0.308005	0.477577	0.14312	0.309202	11.1036	11.3011	11.6201	10.506	11.0533	11.3689	10.9245	12.4729	11.6224	10.7335	11.1329	10.724	10.5921	11.244	10.6061	10.0362	10.8286	10.9697	10.6026	10.8605
P05543	SERPINA7	Thyroxine-binding globulin (Serpin A7) (T4-binding globulin)	-0.0280306	0.885099	0.97855	-0.00812753	0.96922	0.98221	0.0199031	0.912304	0.950796	10.901	11.7076	11.939	11.0955	11.4971	11.4048	11.4567	11.6441	11.3699	11.2368	11.6704	11.2074	11.6125	11.9124	11.0854	11.2468	11.5426	11.5068	11.3896	11.375
P05546	SERPIND1	Heparin cofactor 2 (Heparin cofactor II) (HC-II) (Protease inhibitor leuserpin-2) (HLS2) (Serpin D1)	0.136715	0.365102	0.832703	-0.253525	0.189091	0.434383	-0.39024	0.0470568	0.150674	13.3809	13.2307	13.4225	13.145	13.1054	13.454	13.5579	13.2046	12.8944	13.3051	13.4294	13.1951	13.1194	13.3555	13.6599	13.26	13.998	13.3735	13.9163	13.5078
P05556	ITGB1	Integrin beta-1 (Fibronectin receptor subunit beta) (Glycoprotein IIa) (GPIIA) (VLA-4 subunit beta) (CD antigen CD29)	0.161113	0.537948	0.919223	-0.571791	0.0208705	0.10971	-0.732904	0.0048535	0.0273477	6.04644	7.0915	7.4439	6.92455	7.04234	7.13093	6.95497	7.0616	6.96899	6.7787	7.16791	6.83252	5.91042	7.95377	7.36425	7.52984	7.49514	7.70729	7.26827	7.3186
P05783	KRT18	Keratin, type I cytoskeletal 18 (Cell proliferation-inducing gene 46 protein) (Cytokeratin-18) (CK-18) (Keratin-18) (K18)	0.325898	0.735594	0.945596	1.147	0.122341	0.334058	0.821104	0.228093	0.415214	9.4459	4.4297	5.86682	5.25216	4.83811	7.29546	4.07903	6.17794	3.28627	5.1727	5.43905	4.79307	8.49602	5.19101	3.2949	4.30517	5.09619	4.93679	4.75565	5.59847
P05787	KRT8	Keratin, type II cytoskeletal 8 (Cytokeratin-8) (CK-8) (Keratin-8) (K8) (Type-II keratin Kb8)	0.210222	0.738199	0.945596	0.417264	0.526283	0.747565	0.207042	0.641458	0.789178	7.20655	6.13283	5.58611	2.23803	4.76187	5.56254	5.16604	5.10447	4.36119	4.56926	5.35861	5.26979	5.49304	2.54032	5.06706	5.89966	5.06924	5.17343	4.90161	5.0818
P06276	BCHE	Cholinesterase (EC 3.1.1.8) (Acylcholine acylhydrolase) (Butyrylcholine esterase) (Choline esterase II) (Pseudocholinesterase)	0.0560074	0.846515	0.963084	-0.118915	0.692564	0.853121	-0.174923	0.389422	0.584825	8.36686	9.81143	10.4289	9.85991	9.6511	10.2615	9.74723	9.96423	9.48188	9.70361	9.59975	9.59949	9.70955	10.3632	9.70863	9.63069	9.24613	9.83326	10.0054	10.1721
P06312	IGKV4-1	Immunoglobulin kappa variable 4-1 (Ig kappa chain V-IV region B17) (Ig kappa chain V-IV region JI) (Ig kappa chain V-IV region Len) (Ig kappa chain V-IV region STH)	0.808671	0.142272	0.65352	-1.28844	0.0410559	0.166082	-2.09711	0.00375334	0.0224972	5.78545	8.30268	8.49096	8.11913	7.28142	6.76874	6.96102	6.98572	7.00467	6.80348	7.53452	6.43339	4.70854	10.4627	7.81756	10.4745	7.3871	8.19155	7.39751	8.99751
P06331	IGHV4-34	Immunoglobulin heavy variable 4-34 (Ig heavy chain V-II region ARH-77)	0.0782303	0.865405	0.973333	-0.256569	0.564598	0.773104	-0.334799	0.521508	0.71726	6.52523	5.43152	5.72299	6.87917	5.32247	5.7123	4.83154	5.64747	5.57644	4.70626	5.59614	5.07301	7.5815	6.81825	5.13899	6.88135	5.22736	5.62394	5.06718	7.46413
P06396	GSN	Gelsolin (AGEL) (Actin-depolymerizing factor) (ADF) (Brevin)	-0.240516	0.234994	0.744779	-0.312643	0.134069	0.353324	-0.0721278	0.674699	0.806651	13.7257	13.1961	13.8446	12.9204	13.6086	13.7546	13.7506	13.9287	13.9887	13.9301	13.8416	13.372	13.6397	14.1267	13.61	13.9836	13.777	13.8842	13.9571	13.6507
P06454	PTMA	Prothymosin alpha [Cleaved into: Prothymosin alpha, N-terminally processed	-0.108332	0.935918	0.991724	1.33927	0.173499	0.414961	1.4476	0.088815	0.226767	12.0923	7.23652	6.73568	6.04019	5.71434	4.56174	3.56964	6.47407	11.1	4.73695	5.17276	5.58598	6.9663	5.17305	4.67528	5.2061	5.5877	5.38518	5.15075	5.39747
P06576	ATP5F1B	ATP synthase subunit beta, mitochondrial (EC 7.1.2.2) (ATP synthase F1 subunit beta)	0.936768	0.314939	0.797906	1.27202	0.0719713	0.239464	0.335248	0.637644	0.787442	10.2484	7.15894	7.0533	5.83305	5.62849	5.81513	5.6114	8.59606	6.73349	5.98827	5.22056	5.18776	3.23783	7.42235	5.68607	4.92229	5.13167	5.57604	4.87693	4.82924
P06681	C2	Complement C2 (EC 3.4.21.43) (C3/C5 convertase) [Cleaved into: Complement C2b fragment	0.243521	0.208184	0.733764	0.273506	0.211515	0.462044	0.0299847	0.85951	0.923519	13.5426	13.5523	13.9621	14.1115	12.9992	13.8485	13.5878	13.5673	13.3273	13.26	13.4666	13.4046	13.4593	13.5807	13.5406	12.9952	13.4349	13.337	13.6995	13.1016
P06702	S100A9	Protein S100-A9 (Calgranulin-B) (Calprotectin L1H subunit) (Leukocyte L1 complex heavy chain) (Migration inhibitory factor-related protein 14) (MRP-14) (p14) (S100 calcium-binding protein A9)	0.0378376	0.945486	0.995326	-1.56227	0.0201048	0.106827	-1.60011	0.00887989	0.0432125	6.65261	10.0462	7.82653	8.23195	6.70419	7.40002	8.95238	8.45061	8.87732	6.82225	7.43972	7.97098	8.05253	7.69084	8.98573	10.1567	9.14063	8.99624	11.5361	10.2435
P06703	S100A6	Protein S100-A6 (Calcyclin) (Growth factor-inducible protein 2A9) (MLN 4) (Prolactin receptor-associated protein) (PRA) (S100 calcium-binding protein A6)	0.499324	0.507715	0.912403	0.279576	0.57501	0.780711	-0.219748	0.716109	0.829869	4.98061	5.68477	8.03029	6.63668	6.66144	8.49413	7.17148	4.89723	5.58668	5.45946	5.56813	7.19731	9.14615	6.15909	5.61378	6.71012	6.16755	6.5873	6.88547	7.57906
P06727	APOA4	Apolipoprotein A-IV (Apo-AIV) (ApoA-IV) (Apolipoprotein A4)	-0.0762149	0.77781	0.949999	-0.273424	0.292878	0.55515	-0.197209	0.321633	0.525191	13.1335	13.9351	14.0572	12.6136	14.0968	13.2477	13.4173	13.7167	13.8112	13.421	13.9363	13.5277	13.0454	13.794	14.037	13.9049	13.2625	13.7822	13.8725	13.7622
P06732	CKM	Creatine kinase M-type (EC 2.7.3.2) (Creatine kinase M chain) (Creatine phosphokinase M-type) (CPK-M) (M-CK)	0.0480166	0.887991	0.97855	-0.791348	0.271525	0.536777	-0.839365	0.266636	0.464722	6.19136	6.1172	6.71523	6.61634	5.85215	7.54362	7.57316	6.94931	7.37698	6.78684	6.29805	6.17478	6.07655	6.73698	6.94512	7.27955	5.90381	7.02133	11.6383	6.62338
P06733	ENO1	Alpha-enolase (EC 4.2.1.11) (2-phospho-D-glycerate hydro-lyase) (C-myc promoter-binding protein) (Enolase 1) (MBP-1) (MPB-1) (Non-neural enolase) (NNE) (Phosphopyruvate hydratase) (Plasminogen-binding protein)	0.309522	0.58686	0.929523	0.775864	0.11763	0.32664	0.466342	0.275281	0.474434	8.64154	6.81956	6.01852	5.53061	5.21219	5.7162	6.19554	7.52192	6.6148	5.90756	5.39743	5.54133	4.98913	6.57097	5.66138	5.62967	4.46612	5.05098	5.6736	5.65042
P06744	GPI	Glucose-6-phosphate isomerase (GPI) (EC 5.3.1.9) (Autocrine motility factor) (AMF) (Neuroleukin) (NLK) (Phosphoglucose isomerase) (PGI) (Phosphohexose isomerase) (PHI) (Sperm antigen 36) (SA-36)	0.159455	0.691105	0.945596	-0.62742	0.164789	0.401227	-0.786874	0.0411998	0.137286	6.18488	6.97417	5.48182	5.89753	5.48826	4.04986	6.14182	6.39608	5.68596	5.50166	5.46539	5.31823	5.14881	5.77307	5.84426	6.27279	6.26533	5.86701	8.05524	6.53258
P06748	NPM1	Nucleophosmin (NPM) (Nucleolar phosphoprotein B23) (Nucleolar protein NO38) (Numatrin)	0.517351	0.684081	0.945596	0.438536	0.694767	0.854764	-0.0788148	0.843508	0.914237	12.7171	5.60195	5.0647	3.63587	3.85839	5.29285	4.09013	6.78048	5.56206	4.64575	5.0434	4.83502	4.53864	6.36306	4.21202	5.71699	5.38178	5.11762	5.03309	5.36673
P07148	FABP1	Fatty acid-binding protein, liver (Fatty acid-binding protein 1) (Liver-type fatty acid-binding protein) (L-FABP)	0.118638	0.809621	0.961773	1.17488	0.0288907	0.131022	1.05624	0.0249631	0.0962303	5.93705	4.29335	7.66903	6.05954	6.4983	7.05634	6.25056	5.39601	6.76576	6.30933	6.90884	5.21361	6.20678	4.08776	5.59435	5.42331	3.61155	5.40021	5.30894	6.11389
P07195	LDHB	L-lactate dehydrogenase B chain (LDH-B) (EC 1.1.1.27) (LDH heart subunit) (LDH-H) (Renal carcinoma antigen NY-REN-46)	0.451605	0.237364	0.744779	0.33832	0.304584	0.558796	-0.113286	0.631437	0.78439	9.78541	10.7787	9.62798	8.631	8.64279	9.2964	8.66508	9.75669	9.10811	8.72458	8.79779	8.58807	8.39576	9.33693	8.74052	8.63779	8.9192	9.03667	9.3526	9.03545
P07197	NEFM	Neurofilament medium polypeptide (NF-M) (160 kDa neurofilament protein) (Neurofilament 3) (Neurofilament triplet M protein)	-0.103849	0.847699	0.963084	0.222016	0.672121	0.838446	0.325865	0.556105	0.736399	7.0133	5.18812	4.59373	4.62635	3.88896	4.80197	5.45872	6.37313	5.30132	4.21165	3.79735	5.25524	6.17397	5.9483	2.872	4.04497	5.61912	4.8966	4.94703	5.68902
P07225	PROS1	Vitamin K-dependent protein S	0.593003	0.0365604	0.385194	0.69705	0.00307577	0.0274862	0.104047	0.676676	0.807248	12.6321	12.9854	12.5761	13.2173	12.2408	12.7141	12.5826	12.7022	12.5447	11.9747	11.8762	12.397	11.1887	12.4257	11.9152	11.8619	11.9941	11.9951	11.6725	12.2046
P07237	P4HB	Protein disulfide-isomerase (PDI) (EC 5.3.4.1) (Cellular thyroid hormone-binding protein) (Prolyl 4-hydroxylase subunit beta) (p55)	0.152651	0.514914	0.917203	-0.388901	0.0520424	0.195258	-0.541552	0.033988	0.11975	5.52233	5.86528	5.93208	6.02751	5.35717	5.6845	5.82879	5.91223	6.10404	5.46403	5.68405	5.72965	4.66238	5.90903	6.13829	6.45367	6.37529	5.94085	6.2494	5.87345
P07307	ASGR2	Asialoglycoprotein receptor 2 (ASGP-R 2) (ASGPR 2) (C-type lectin domain family 4 member H2) (Hepatic lectin H2) (HL-2)	0.250059	0.530155	0.919223	-1.09238	0.00760448	0.0553719	-1.34244	0.000433622	0.00358193	4.25016	6.25861	5.64175	6.60497	5.0364	4.78301	5.35656	4.51701	5.33845	4.67625	5.74163	4.86748	5.87149	6.88056	6.92292	6.50086	7.03941	6.47213	5.66716	6.09506
P07327	ADH1A	Alcohol dehydrogenase 1A (EC 1.1.1.1) (Alcohol dehydrogenase subunit alpha)	0.118944	0.694261	0.945596	0.455568	0.282676	0.550665	0.336625	0.40665	0.605662	6.34361	6.75575	5.89276	5.60047	6.2489	5.74519	4.82263	5.32352	5.47105	6.07241	6.39309	5.73677	5.78321	4.36432	5.7886	6.02792	6.75112	4.77576	4.37145	6.14116
P07333	CSF1R	Macrophage colony-stimulating factor 1 receptor (CSF-1 receptor) (CSF-1-R) (CSF-1R) (M-CSF-R) (EC 2.7.10.1) (Proto-oncogene c-Fms) (CD antigen CD115)	0.266338	0.390971	0.856805	0.561192	0.144795	0.373578	0.294854	0.377447	0.577929	8.097	8.74239	9.74239	9.33605	8.59058	9.70361	9.71867	9.37451	8.97077	8.54641	8.99042	8.41652	8.90109	9.73496	8.47863	8.40219	8.47242	8.89326	7.2365	8.78439
P07339	CTSD	Cathepsin D (EC 3.4.23.5) [Cleaved into: Cathepsin D light chain	0.590493	0.135168	0.645552	-0.205427	0.603675	0.800826	-0.795919	0.00626042	0.0332648	5.78181	6.82548	7.60137	8.68373	6.81695	6.54154	6.77769	6.40277	6.18414	6.49016	6.45797	6.67126	6.27522	7.02482	7.84772	7.87443	7.53858	6.97361	6.45517	6.75222
P07355	ANXA2	Annexin A2 (Annexin II) (Annexin-2) (Calpactin I heavy chain) (Calpactin-1 heavy chain) (Chromobindin-8) (Lipocortin II) (Placental anticoagulant protein IV) (PAP-IV) (Protein I) (p36)	0.907581	0.212964	0.73805	0.621737	0.233277	0.495273	-0.285844	0.603922	0.76476	8.67985	5.40649	5.30586	6.29982	5.00809	5.59496	5.37238	6.62477	4.80088	3.37354	3.49349	5.67585	6.30093	5.10466	4.05778	6.11088	5.74313	5.61302	5.28176	5.40404
P07357	C8A	Complement component C8 alpha chain (Complement component 8 subunit alpha)	0.322025	0.151654	0.660366	0.24796	0.18013	0.422595	-0.0740654	0.712976	0.828434	12.5337	12.9552	13.1373	13.2481	12.5995	13.0179	12.795	13.0485	13.0457	12.5343	12.5535	12.2911	11.9833	12.8087	12.6792	12.6391	12.5651	12.707	12.4364	12.7153
P07358	C8B	Complement component C8 beta chain (Complement component 8 subunit beta)	0.159363	0.57092	0.920024	-0.0601099	0.824369	0.912468	-0.219473	0.243092	0.433683	11.523	12.7072	12.6965	13.3235	12.4322	12.983	13.2801	12.8715	12.7078	12.3829	12.7176	12.3399	12.2631	13.2865	12.7818	12.5392	12.7647	12.7399	12.6251	12.6292
P07359	GP1BA	Platelet glycoprotein Ib alpha chain (GP-Ib alpha) (GPIb-alpha) (GPIbA) (Glycoprotein Ibalpha) (Antigen CD42b-alpha) (CD antigen CD42b) [Cleaved into: Glycocalicin]	-0.0111199	0.969808	1	-0.0509188	0.84535	0.916184	-0.0397989	0.883678	0.933035	9.91394	10.6899	11.3664	10.4536	10.4164	10.3972	11.1083	10.5775	11.435	10.5373	10.9393	9.78326	10.5193	11.2807	10.6577	10.4242	10.1746	10.5819	10.4568	11.1262
P07360	C8G	Complement component C8 gamma chain	0.298532	0.217648	0.740305	-0.0473857	0.798261	0.904783	-0.345917	0.141287	0.30795	12.6685	13.1309	13.0806	13.3892	12.7434	13.2854	12.9443	13.2378	13.1734	12.7694	12.9669	12.201	12.0679	13.2252	12.9381	13.3393	13.03	13.2211	12.842	12.9782
P07384	CAPN1	Calpain-1 catalytic subunit (EC 3.4.22.52) (Calcium-activated neutral proteinase 1) (CANP 1) (Calpain mu-type) (Calpain-1 large subunit) (Cell proliferation-inducing gene 30 protein) (Micromolar-calpain) (muCANP)	-0.0718659	0.892853	0.97855	-0.151875	0.626496	0.816789	-0.0800091	0.882772	0.933035	4.85582	5.2372	5.45482	6.40556	5.36594	5.48676	5.54662	4.77639	5.64683	5.27053	5.86166	3.81372	7.93582	6.2462	4.54951	5.82223	5.15716	5.32432	6.30177	6.01465
P07437	TUBB	Tubulin beta chain (Tubulin beta-5 chain)	0.978193	0.295454	0.778967	0.888739	0.283849	0.550665	-0.0894544	0.814629	0.890762	11.0196	4.61955	5.38088	4.83133	5.09803	6.22248	5.37286	5.9734	5.14963	3.94895	5.09757	5.78975	4.6385	6.3488	4.73568	4.55796	5.19778	5.27254	5.72757	4.48328
P07477	PRSS1	Serine protease 1 (EC 3.4.21.4) (Anionic trypsin I) (Anionic trypsin-I) (Beta-trypsin) (Cationic trypsinogen) (Pretrypsinogen I) (Trypsin I) (Trypsin-1) [Cleaved into: Alpha-trypsin chain 1	-0.743238	0.278588	0.770858	-0.610023	0.0429173	0.170305	0.133215	0.841485	0.914011	5.65448	5.19737	5.42022	5.94247	5.03176	5.32767	6.09035	5.15868	6.02749	5.4793	5.77914	5.24564	9.91003	6.13443	5.2849	5.72195	7.04756	5.94746	6.6181	6.18008
P07478	PRSS2	Trypsin-2 (EC 3.4.21.4) (Anionic trypsinogen) (Serine protease 2) (Trypsin II)	0.635535	0.174821	0.691715	1.35866	0.00179417	0.0178148	0.72313	0.147688	0.31629	11.3799	11.183	11.3098	9.96814	10.0497	11.0057	10.7962	11.055	11.174	8.38776	9.90489	10.7649	9.7795	10.7363	9.99633	8.73416	9.41151	9.77924	9.05054	8.47377
P07686	HEXB	Beta-hexosaminidase subunit beta (EC 3.2.1.52) (Beta-N-acetylhexosaminidase subunit beta) (Hexosaminidase subunit B) (Cervical cancer proto-oncogene 7 protein) (HCC-7) (N-acetyl-beta-glucosaminidase subunit beta) [Cleaved into: Beta-hexosaminidase subunit beta chain B	0.419625	0.0835397	0.574263	0.713854	0.0376171	0.156024	0.294229	0.351101	0.553984	6.08972	5.80118	6.965	6.43416	6.63815	5.82523	6.18288	5.70983	5.93565	5.80557	6.25865	6.03085	5.4014	5.47041	6.03656	5.52802	5.66356	6.59432	5.3563	4.29018
P07737	PFN1	Profilin-1 (Epididymis tissue protein Li 184a) (Profilin I)	-0.264111	0.555104	0.919223	-0.422876	0.393399	0.639192	-0.158765	0.772596	0.862045	6.77035	7.00727	7.10104	6.65612	5.48213	6.38067	7.82984	7.24633	8.61784	6.51972	6.48012	5.99412	7.20717	7.0165	6.81557	7.6854	5.91552	5.9929	9.31446	7.44719
P07738	BPGM	Bisphosphoglycerate mutase (BPGM) (EC 5.4.2.4) (2,3-bisphosphoglycerate mutase, erythrocyte) (2,3-bisphosphoglycerate synthase) (EC 5.4.2.11) (2,3-diphosphoglycerate mutase) (DPGM) (BPG-dependent PGAM)	-0.773246	0.0790977	0.562439	0.206978	0.556506	0.770487	0.980224	0.02061	0.085846	7.62221	8.09275	7.38193	6.25378	6.59345	6.53429	6.48196	8.80142	8.1067	7.7934	7.96212	6.31791	7.62395	7.24609	6.1885	7.49001	6.38044	6.37477	6.28978	7.54193
P07814	EPRS1	Bifunctional glutamate/proline--tRNA ligase (Bifunctional aminoacyl-tRNA synthetase) (Cell proliferation-inducing gene 32 protein) (Glutamatyl-prolyl-tRNA synthetase) [Includes: Glutamate--tRNA ligase (EC 6.1.1.17) (Glutamyl-tRNA synthetase) (GluRS)	0.635497	0.0657074	0.528535	0.0601575	0.851256	0.919816	-0.57534	0.069044	0.192417	6.15952	4.97208	4.25643	5.34492	4.5006	4.94758	5.33464	4.68181	3.73771	3.89395	4.65522	4.66568	4.99473	4.94875	4.51219	5.72359	4.11101	5.17031	5.21898	5.40985
P07858	CTSB	Cathepsin B (EC 3.4.22.1) (APP secretase) (APPS) (Cathepsin B1) [Cleaved into: Cathepsin B light chain	0.132233	0.700609	0.945596	0.431958	0.0732581	0.241653	0.299725	0.371096	0.56998	6.49351	7.6321	7.245	7.37529	7.55235	7.39162	7.09412	7.49152	7.41167	7.71961	7.90954	6.11943	6.08396	6.94565	6.78433	6.44847	7.45041	6.92251	6.52904	6.67985
P07900	HSP90AA1	Heat shock protein HSP 90-alpha (EC 3.6.4.10) (Heat shock 86 kDa) (HSP 86) (HSP86) (Lipopolysaccharide-associated protein 2) (LAP-2) (LPS-associated protein 2) (Renal carcinoma antigen NY-REN-38)	0.17113	0.741344	0.945596	-0.182882	0.67999	0.843978	-0.354012	0.146824	0.315126	7.72081	5.89737	5.27969	5.24514	4.38799	3.98191	5.54032	6.15062	5.28596	4.91119	5.3395	5.34599	4.55702	5.83521	5.55255	5.57328	5.82455	5.5348	5.34532	5.66769
P07910	HNRNPC	Heterogeneous nuclear ribonucleoproteins C1/C2 (hnRNP C1/C2)	0.0871874	0.876947	0.975429	0.108019	0.836151	0.916184	0.0208315	0.950456	0.972068	8.85459	5.57265	5.59651	7.30478	5.46349	5.39036	5.71104	6.66705	5.70034	5.60425	7.05775	5.85647	6.21395	5.14705	6.65912	5.8132	6.063	6.62284	6.99459	5.8375
P07911	UMOD	Uromodulin (Tamm-Horsfall urinary glycoprotein) (THP) [Cleaved into: Uromodulin, secreted form]	-0.167339	0.664911	0.945596	-0.108052	0.778775	0.896874	0.0592867	0.848656	0.917743	4.30164	6.53435	6.30292	5.57552	6.86666	5.75164	6.05705	5.57751	5.60115	6.527	6.63389	6.36813	5.77329	6.34454	5.33841	5.68709	6.76502	6.61367	5.22996	6.16744
P07942	LAMB1	Laminin subunit beta-1 (Laminin B1 chain) (Laminin-1 subunit beta) (Laminin-10 subunit beta) (Laminin-12 subunit beta) (Laminin-2 subunit beta) (Laminin-6 subunit beta) (Laminin-8 subunit beta)	0.0942007	0.748494	0.945596	-0.278321	0.255981	0.526168	-0.372522	0.163284	0.335792	5.16369	6.43296	6.49466	6.42185	6.26291	6.01854	6.31448	5.7026	6.0883	6.09206	6.9015	6.35442	5.24656	6.6545	6.60821	6.3516	6.57452	6.73399	6.2199	5.91461
P07954	FH	Fumarate hydratase, mitochondrial (Fumarase) (HsFH) (EC 4.2.1.2)	0.703298	0.350995	0.822492	0.168001	0.80159	0.904783	-0.535297	0.0758343	0.204233	8.5455	2.88715	5.2019	3.50299	4.14421	4.38962	5.08378	4.838	4.10138	4.2407	4.26043	3.36318	3.90952	5.3708	4.77787	4.14899	4.73589	4.83863	4.87639	3.83059
P07988	SFTPB	Pulmonary surfactant-associated protein B (SP-B) (18 kDa pulmonary-surfactant protein) (6 kDa protein) (Pulmonary surfactant-associated proteolipid SPL(Phe))	0.809995	0.156892	0.661908	0.244242	0.641912	0.824836	-0.565752	0.0449543	0.1473	5.69383	6.91175	7.07812	9.52373	7.59131	7.33894	5.38555	6.00506	6.46874	5.82995	6.43269	6.38124	6.47085	6.57759	6.3503	6.73269	6.82031	7.48936	7.64469	6.1986
P07996	THBS1	Thrombospondin-1 (Glycoprotein G)	0.148357	0.846192	0.963084	-1.50504	0.0550652	0.204261	-1.65339	0.0198856	0.0842567	4.02484	5.72813	5.68952	7.82759	7.44786	5.3537	8.72191	4.71903	6.75828	7.05921	5.77424	7.78644	5.40714	7.54574	6.62178	7.73262	6.88495	7.15339	10.2629	9.12746
P07998	RNASE1	Ribonuclease pancreatic (EC 4.6.1.18) (HP-RNase) (RIB-1) (RNase UpI-1) (Ribonuclease 1) (RNase 1) (Ribonuclease A) (RNase A)	0.127378	0.656884	0.945596	1.18892	0.0141752	0.0847991	1.06154	0.0266427	0.10073	8.75246	10.1566	9.89088	8.9457	8.6554	9.40952	9.28414	9.66	9.20652	9.19503	9.16229	9.3469	8.46043	9.49949	6.93793	9.46515	7.67215	8.0459	6.94697	8.20461
P08123	COL1A2	Collagen alpha-2(I) chain (Alpha-2 type I collagen)	-5.90789	0.00540293	0.104139	4.32147	0.014416	0.0847991	10.2294	5.38886e-14	6.62156e-12	15.3591	15.3313	6.57507	6.34796	12.8697	5.41597	6.01083	16.5836	16.0976	15.5532	14.4725	15.2857	15.6631	5.96374	6.04512	5.59265	5.57149	4.97885	5.03825	4.46957
P08133	ANXA6	Annexin A6 (67 kDa calelectrin) (Annexin VI) (Annexin-6) (Calphobindin-II) (CPB-II) (Chromobindin-20) (Lipocortin VI) (Protein III) (p68) (p70)	2.00777	0.0300209	0.347183	0.469701	0.361849	0.605157	-1.53807	0.073902	0.200126	7.19936	4.71181	5.21725	4.27377	4.79367	6.02606	4.87564	4.41772	4.61953	-0.865384	3.54693	4.31593	3.71653	4.30847	4.08464	4.18854	3.96645	5.71183	6.66362	4.8861
P08185	SERPINA6	Corticosteroid-binding globulin (CBG) (Serpin A6) (Transcortin)	0.0425148	0.766098	0.948882	0.130207	0.524443	0.74606	0.0876922	0.657002	0.799298	13.8077	14.0036	14.1938	14.0815	14.2971	14.2914	14.1039	14.1237	14.1209	14.1287	14.1606	13.8001	14.0787	14.3254	13.3315	14.0524	13.6625	14.2948	14.224	13.9771
P08195	SLC3A2	Amino acid transporter heavy chain SLC3A2 (4F2 cell-surface antigen heavy chain) (4F2hc) (4F2 heavy chain antigen) (Lymphocyte activation antigen 4F2 large subunit) (Solute carrier family 3 member 2) (CD antigen CD98)	0.279686	0.434535	0.880461	0.190314	0.490225	0.713643	-0.0893722	0.763478	0.854804	8.42581	7.59981	6.9214	6.74028	7.06131	7.0305	6.92655	7.81139	7.40111	6.93475	7.24462	6.52505	5.86695	7.643	6.93109	6.62493	6.90698	7.10363	7.27541	6.88842
P08237	PFKM	ATP-dependent 6-phosphofructokinase, muscle type (ATP-PFK) (PFK-M) (EC 2.7.1.11) (6-phosphofructokinase type A) (Phosphofructo-1-kinase isozyme A) (PFK-A) (Phosphohexokinase)	-0.589332	0.625668	0.945596	0.755708	0.339709	0.589003	1.34504	0.175292	0.353099	10.2174	8.33001	4.834	7.11411	5.10119	6.38516	5.0581	9.88455	6.20005	11.0954	5.27634	6.60141	4.79821	5.70323	4.84493	8.03422	6.05105	5.34525	5.84679	5.92454
P08238	HSP90AB1	Heat shock protein HSP 90-beta (HSP 90) (Heat shock 84 kDa) (HSP 84) (HSP84)	0.266517	0.789318	0.954366	1.14772	0.150428	0.383084	0.881203	0.189038	0.370168	10.144	5.34713	6.39586	4.59437	4.52822	4.08859	5.94247	6.01015	8.67481	4.91875	4.69282	5.30906	3.97303	5.25436	2.9791	5.35947	4.96167	5.036	4.80638	4.60965
P08253	MMP2	72 kDa type IV collagenase (EC 3.4.24.24) (72 kDa gelatinase) (Gelatinase A) (Matrix metalloproteinase-2) (MMP-2) (TBE-1) [Cleaved into: PEX]	-0.325892	0.386338	0.855337	-0.178062	0.394462	0.639861	0.14783	0.692169	0.818069	5.20754	5.59016	4.93076	4.99748	5.29696	5.55553	5.30341	6.68547	5.42443	4.898	5.05781	4.62947	6.87318	5.79358	5.15375	5.73514	5.52577	5.74599	5.2118	4.96224
P08294	SOD3	Extracellular superoxide dismutase [Cu-Zn] (EC-SOD) (EC 1.15.1.1)	0.55475	0.285966	0.770858	-0.141098	0.752981	0.885218	-0.695849	0.0391808	0.134327	6.93669	8.36188	9.49511	8.25555	8.75573	8.69927	10.6223	8.33755	8.70114	8.21444	8.58557	8.28935	6.93757	8.96347	9.08401	8.48429	9.3856	9.41564	8.6887	8.09246
P08311	CTSG	Cathepsin G (CG) (EC 3.4.21.20) [Cleaved into: Cathepsin G, C-terminal truncated form]	0.181268	0.543966	0.919223	0.338669	0.301255	0.55769	0.157401	0.605785	0.76476	4.16488	5.36279	4.80099	4.8873	5.11302	4.89913	6.03455	5.37039	4.88753	5.076	4.32025	5.17419	4.30916	5.39285	5.01555	4.80446	4.95544	4.29306	3.53673	4.89389
P08319	ADH4	All-trans-retinol dehydrogenase [NAD(+)] ADH4 (EC 1.1.1.105) (Alcohol dehydrogenase 2) (Alcohol dehydrogenase 4) (Alcohol dehydrogenase class II pi chain)	5.45702	2.81859e-10	2.13129e-08	-1.12592	0.0177201	0.0957082	-6.58294	2.84249e-11	8.46717e-10	4.2896	4.68388	4.49769	4.95944	3.29241	5.87876	4.53966	-0.865384	-0.865384	-0.865384	-0.865384	-0.865384	-0.865384	5.22012	5.25423	6.68826	6.15122	4.65053	5.06619	6.99232
P08493	MGP	Matrix Gla protein (MGP) (Cell growth-inhibiting gene 36 protein)	6.88229	7.77926e-12	8.49668e-10	0.275347	0.448034	0.691393	-6.60694	5.43316e-13	3.338e-11	5.29601	5.35886	6.34351	6.08873	5.35993	6.43736	7.23392	-0.865384	-0.865384	-0.865384	-0.865384	-0.865384	-0.865384	6.63699	5.53834	5.4321	5.11879	6.41404	6.00907	5.04158
P08519	LPA	Apolipoprotein(a) (Apo(a)) (Lp(a)) (EC 3.4.21.-)	0.717218	0.294498	0.778967	0.544437	0.479551	0.707806	-0.172781	0.828096	0.902459	8.72035	12.5871	10.8004	11.8196	10.379	11.1166	11.9608	10.2386	9.92367	11.4383	11.0457	8.12932	11.2499	13.3217	10.0261	8.59058	11.3615	12.0687	8.85847	9.34557
P08571	CD14	Monocyte differentiation antigen CD14 (Myeloid cell-specific leucine-rich glycoprotein) (CD antigen CD14) [Cleaved into: Monocyte differentiation antigen CD14, urinary form	0.139072	0.510848	0.914687	0.0378565	0.849628	0.919806	-0.101216	0.606829	0.76476	10.8648	10.8724	11.3365	11.7809	10.9878	11.0889	11.1342	11.2779	11.4936	11.0093	11.015	10.5617	10.7213	11.1763	10.8264	11.4535	11.1085	11.1499	10.8508	11.235
P08575	PTPRC	Receptor-type tyrosine-protein phosphatase C (EC 3.1.3.48) (Leukocyte common antigen) (L-CA) (T200) (CD antigen CD45)	0.258436	0.462385	0.900048	0.419915	0.199321	0.447581	0.161479	0.545044	0.729943	5.06146	5.97656	6.79249	5.77428	5.88318	7.22189	5.85946	6.01595	5.34466	5.3828	5.72818	5.76316	6.70262	5.94328	5.16783	5.47999	5.83922	5.41737	5.40903	6.37317
P08581	MET	Hepatocyte growth factor receptor (HGF receptor) (EC 2.7.10.1) (HGF/SF receptor) (Proto-oncogene c-Met) (Scatter factor receptor) (SF receptor) (Tyrosine-protein kinase Met)	0.207892	0.663932	0.945596	-0.39701	0.295367	0.55515	-0.604901	0.131508	0.292106	7.15288	5.20892	5.47774	4.7387	5.28012	5.50316	4.47111	5.75761	5.6321	5.136	6.00221	3.48518	5.16752	6.03055	6.2336	5.67626	6.40101	5.99969	5.16011	5.11047
P08603	CFH	Complement factor H (H factor 1)	0.171722	0.245453	0.752519	0.956224	0.000134521	0.00203437	0.784502	0.00108464	0.00789782	15.1393	15.4516	15.3849	15.2662	15.1152	15.2993	15.2496	15.3646	15.0634	14.8988	14.8592	15.2215	15.196	13.6164	14.4381	14.5562	14.2766	14.3336	14.6301	14.3615
P08637	FCGR3A	Low affinity immunoglobulin gamma Fc region receptor III-A (IgG Fc receptor III-A) (CD16-II) (CD16a antigen) (Fc-gamma RIII-alpha) (Fc-gamma RIII) (Fc-gamma RIIIa) (FcRIII) (FcRIIIa) (FcgammaRIIIA) (FcR-10) (IgG Fc receptor III-2) (CD antigen CD16a)	0.575702	0.104116	0.612782	1.64001	0.000223415	0.00327787	1.06431	0.00486861	0.0273477	6.89854	6.89938	8.31566	7.5013	7.16791	8.39606	8.13012	6.92927	6.60977	7.53485	7.52455	6.28421	7.35654	6.66015	6.01537	5.25102	5.84094	6.25184	5.089	6.72058
P08648	ITGA5	Integrin alpha-5 (CD49 antigen-like family member E) (Fibronectin receptor subunit alpha) (Integrin alpha-F) (VLA-5) (CD antigen CD49e) [Cleaved into: Integrin alpha-5 heavy chain	1.2032	0.0601941	0.501447	0.395012	0.478269	0.706975	-0.808185	0.0633324	0.183134	7.97251	5.36431	4.08685	4.06162	5.60152	5.24424	4.51839	5.07212	4.60359	3.32474	3.13966	3.9587	4.26723	5.5566	5.00718	5.85034	3.66514	4.43328	4.2525	5.31931
P08670	VIM	Vimentin	0.645023	0.322525	0.804949	0.831104	0.0661535	0.229784	0.186082	0.707145	0.823606	8.52823	6.0393	5.16693	5.72663	5.74928	6.63413	6.47548	7.02873	6.50948	5.87876	4.826	6.40541	3.47005	5.89276	5.53921	4.73713	5.15151	5.98666	5.67586	5.51912
P08697	SERPINF2	Alpha-2-antiplasmin (Alpha-2-AP) (Alpha-2-plasmin inhibitor) (Alpha-2-PI) (Serpin F2)	0.255427	0.149203	0.660366	-0.241442	0.199431	0.447581	-0.496869	0.00833715	0.0416011	14.4741	14.6846	14.6519	14.6919	14.0635	14.1943	14.645	14.0929	14.0883	14.2971	14.5839	14.2847	14.0395	14.919	14.5594	14.5984	14.6335	14.6066	15.0041	14.7745
P08709	F7	Coagulation factor VII (EC 3.4.21.21) (Proconvertin) (Serum prothrombin conversion accelerator) (SPCA) (Eptacog alfa) [Cleaved into: Factor VII light chain	-0.0337523	0.920812	0.991724	-0.9548	0.00350149	0.0303177	-0.921048	0.00294664	0.0184494	5.80543	7.53634	7.65902	7.08296	6.99189	6.67152	7.37803	7.20959	7.47928	6.60481	7.60571	7.29577	6.11464	7.74831	8.4237	7.91648	8.19552	8.14472	7.78997	7.59008
P08779	KRT16	Keratin, type I cytoskeletal 16 (Cytokeratin-16) (CK-16) (Keratin-16) (K16)	0.220126	0.695005	0.945596	0.620387	0.192097	0.439143	0.400262	0.231203	0.418838	8.31956	5.50623	6.97194	6.66684	4.78487	5.12031	6.42411	6.37078	5.51214	5.96829	5.68891	5.2695	7.40723	6.39971	5.20991	5.51755	5.41136	5.63211	5.69597	5.58455
P08833	IGFBP1	Insulin-like growth factor-binding protein 1 (IBP-1) (IGF-binding protein 1) (IGFBP-1) (Placental protein 12) (PP12)	0.724661	0.343226	0.818351	1.50776	0.0311994	0.138149	0.783097	0.183849	0.364363	6.66916	9.08236	9.99471	9.99691	7.00143	6.34783	8.2753	8.54652	7.51903	6.84735	9.03263	7.27681	5.602	7.53421	6.64933	5.51262	7.77641	7.64668	6.16024	5.5339
P08887	IL6R	Interleukin-6 receptor subunit alpha (IL-6 receptor subunit alpha) (IL-6R subunit alpha) (IL-6R-alpha) (IL-6RA) (IL-6R 1) (Membrane glycoprotein 80) (gp80) (CD antigen CD126) [Cleaved into: Soluble interleukin-6 receptor subunit alpha (sIL6R)]	-0.075292	0.807755	0.961773	0.162436	0.553387	0.768333	0.237728	0.356519	0.559166	4.98719	6.49933	6.21522	6.39195	6.155	6.75387	5.88804	6.41886	6.37355	6.65896	6.52859	5.95526	5.27993	5.52843	6.407	6.0362	6.32027	5.79635	5.58065	6.08465
P09104	ENO2	Gamma-enolase (EC 4.2.1.11) (2-phospho-D-glycerate hydro-lyase) (Enolase 2) (Neural enolase) (Neuron-specific enolase) (NSE)	-0.39425	0.565113	0.919223	0.197768	0.810725	0.905617	0.592018	0.395087	0.591128	7.0923	5.28264	1.93184	4.25935	5.13341	3.2239	4.61612	5.53302	4.59203	4.02962	4.97143	4.60703	5.66629	4.70304	1.13462	5.67023	6.18121	3.1906	4.03942	5.23608
P09172	DBH	Dopamine beta-hydroxylase (EC 1.14.17.1) (Dopamine beta-monooxygenase) [Cleaved into: Soluble dopamine beta-hydroxylase]	-0.00559966	0.991959	1	-0.26144	0.530332	0.750096	-0.255841	0.602981	0.76476	7.76061	10.6628	9.08091	9.28555	9.59489	8.65786	9.69385	9.56104	9.98659	9.34266	10.5849	8.86975	7.17708	9.71204	9.28551	9.78742	9.84634	10.4649	9.15477	8.31553
P09211	GSTP1	Glutathione S-transferase P (EC 2.5.1.18) (GST class-pi) (GSTP1-1)	-0.431948	0.237788	0.744779	-1.01523	0.00351599	0.0303177	-0.583278	0.0735494	0.199721	4.92397	6.58301	6.29239	6.32242	5.67402	5.36487	6.4003	6.49357	7.05106	5.47229	5.85215	6.20369	7.14264	7.06234	6.72723	7.31295	6.98491	6.41867	7.63489	6.52657
P09326	CD48	CD48 antigen (B-lymphocyte activation marker BLAST-1) (BCM1 surface antigen) (Leukocyte antigen MEM-102) (SLAM family member 2) (SLAMF2) (Signaling lymphocytic activation molecule 2) (TCT.1) (CD antigen CD48)	2.22045e-16	1	1	-4.26681	4.07485e-09	1.82072e-07	-4.26681	2.11261e-08	3.40441e-07	-0.865384	-0.865384	-0.865384	-0.865384	-0.865384	-0.865384	-0.865384	-0.865384	-0.865384	-0.865384	-0.865384	-0.865384	-0.865384	4.08245	3.85367	1.60872	3.04702	4.40773	2.85274	3.95763
P09382	LGALS1	Galectin-1 (Gal-1) (14 kDa laminin-binding protein) (HLBP14) (14 kDa lectin) (Beta-galactoside-binding lectin L-14-I) (Galaptin) (HBL) (HPL) (Lactose-binding lectin 1) (Lectin galactoside-binding soluble 1) (Putative MAPK-activating protein PM12) (S-Lac lectin 1)	0.211192	0.678413	0.945596	-0.498701	0.268774	0.534828	-0.709893	0.014112	0.0630551	7.92416	4.69303	5.5991	5.34082	5.15403	4.39594	4.86889	5.41478	4.19175	5.23711	5.27095	5.34126	5.82783	6.12876	5.78438	6.363	5.68722	6.20095	5.8517	5.45087
P09417	QDPR	Dihydropteridine reductase (EC 1.5.1.34) (HDHPR) (Quinoid dihydropteridine reductase) (Short chain dehydrogenase/reductase family 33C member 1)	-0.676837	0.0725633	0.556299	0.110599	0.714849	0.865052	0.787436	0.0374558	0.130103	4.6439	4.78446	4.48455	3.20149	4.2765	4.41868	3.90854	6.02952	4.86684	4.63508	5.52678	4.04927	4.4262	4.76045	4.30774	3.45777	3.49948	3.78323	4.45624	4.67902
P09429	HMGB1	High mobility group protein B1 (High mobility group protein 1) (HMG-1)	-0.389805	0.738274	0.945596	0.850421	0.275191	0.539946	1.24023	0.161069	0.334618	11.1933	7.95187	6.69538	5.95948	5.33877	5.8295	5.58583	9.10109	7.0902	11.0954	5.0347	5.28558	6.34965	7.40634	6.22139	6.34338	5.51002	5.28317	5.62158	6.21528
P09467	FBP1	Fructose-1,6-bisphosphatase 1 (FBPase 1) (EC 3.1.3.11) (D-fructose-1,6-bisphosphate 1-phosphohydrolase 1) (Liver FBPase)	0.629229	0.110653	0.61453	-1.17663	0.0083455	0.0603208	-1.80586	0.00125094	0.00897576	5.01919	6.15433	6.24058	5.45338	5.30453	5.67043	4.75454	5.81159	4.28537	3.63569	4.8877	5.45051	5.23688	5.44973	6.79161	6.37465	7.93352	5.87229	6.643	7.76858
P09486	SPARC	SPARC (Basement-membrane protein 40) (BM-40) (Osteonectin) (ON) (Secreted protein acidic and rich in cysteine)	0.576609	0.401888	0.862509	-0.408765	0.532821	0.752533	-0.985374	0.0322641	0.114912	5.013	5.88457	6.2049	7.53279	6.91803	6.03186	9.99745	5.86276	6.52824	6.55745	5.67805	7.18757	5.51136	6.85438	6.46384	7.02372	6.6156	6.68799	8.99156	7.80685
P09619	PDGFRB	Platelet-derived growth factor receptor beta (PDGF-R-beta) (PDGFR-beta) (EC 2.7.10.1) (Beta platelet-derived growth factor receptor) (Beta-type platelet-derived growth factor receptor) (CD140 antigen-like family member B) (Platelet-derived growth factor receptor 1) (PDGFR-1) (CD antigen CD140b)	-0.128433	0.632159	0.945596	-0.970109	0.000151999	0.00226387	-0.841676	0.00520043	0.0290456	6.39871	6.31467	6.25416	6.52777	5.7758	6.20187	5.77856	7.08493	6.26777	6.22676	6.91481	5.71712	5.63197	7.12617	6.66759	7.40962	7.34284	7.13492	7.17295	7.18821
P09651	HNRNPA1	Heterogeneous nuclear ribonucleoprotein A1 (hnRNP A1) (Helix-destabilizing protein) (Single-strand RNA-binding protein) (hnRNP core protein A1) [Cleaved into: Heterogeneous nuclear ribonucleoprotein A1, N-terminally processed]	0.708511	0.400681	0.862509	0.397319	0.664409	0.836254	-0.311192	0.639768	0.789074	10.6761	5.9867	5.79443	5.31204	5.25487	5.46994	4.53589	6.49391	5.735	5.09954	5.41267	4.84362	5.04707	5.80758	6.62842	5.168	8.69519	5.40123	3.23245	5.31592
P09769	FGR	Tyrosine-protein kinase Fgr (EC 2.7.10.2) (Gardner-Rasheed feline sarcoma viral (v-fgr) oncogene homolog) (Proto-oncogene c-Fgr) (p55-Fgr) (p58-Fgr) (p58c-Fgr)	0.744827	0.505951	0.912055	-3.04956	0.00137958	0.014582	-3.79439	7.5918e-05	0.000761504	9.38026	2.21019	4.01477	6.71291	5.5849	5.25095	5.21894	1.59017	3.94417	4.88317	6.74655	4.45662	6.80142	8.47448	8.92269	7.94108	8.68251	9.11347	8.80521	7.78041
P09871	C1S	Complement C1s subcomponent (EC 3.4.21.42) (C1 esterase) (Complement component 1 subcomponent s) [Cleaved into: Complement C1s subcomponent heavy chain	0.350371	0.133579	0.645552	0.480446	0.0146577	0.0847991	0.130074	0.582287	0.755129	12.9487	13.0179	13.1679	13.0843	12.7072	13.0782	12.8355	13.1678	13.0751	12.6125	12.5852	12.5826	11.7369	12.8621	12.4925	12.4595	12.1088	12.5003	12.3883	12.665
P09960	LTA4H	Leukotriene A-4 hydrolase (LTA-4 hydrolase) (EC 3.3.2.6) (Leukotriene A(4) hydrolase) (Tripeptide aminopeptidase LTA4H) (EC 3.4.11.4)	0.0921782	0.73236	0.945596	-0.163453	0.536359	0.75536	-0.255632	0.274061	0.4743	6.7785	8.49593	7.37491	7.31374	7.20506	7.50833	7.42122	7.94623	7.67055	7.08041	7.20316	7.23007	6.97168	7.72089	7.40671	7.34886	7.28165	7.57106	8.34453	7.56816
P09972	ALDOC	Fructose-bisphosphate aldolase C (EC 4.1.2.13) (Brain-type aldolase)	0.646208	0.0574633	0.495495	0.125942	0.722823	0.870754	-0.520266	0.215912	0.406593	6.72492	7.56214	7.20974	6.34261	6.64514	6.476	7.07592	7.21906	6.65712	5.66329	5.98256	6.39735	5.37749	7.44413	5.92904	6.51396	6.40771	5.75259	8.07974	7.02771
P0C0L4	C4A	Complement C4-A (Acidic complement C4) (C3 and PZP-like alpha-2-macroglobulin domain-containing protein 2) [Cleaved into: Complement C4 beta chain	0.242723	0.0859485	0.582671	0.157703	0.33974	0.589003	-0.0850209	0.570991	0.749378	15.093	15.376	15.0857	15.2081	15.3628	15.0749	15.1224	15.1519	14.8337	14.9653	14.9157	14.8898	14.9212	14.8747	15.0503	15.0199	15.2443	15.0523	14.8387	15.1387
P0C0L5	C4B	Complement C4-B (Basic complement C4) (C3 and PZP-like alpha-2-macroglobulin domain-containing protein 3) [Cleaved into: Complement C4 beta chain	0.341223	0.105888	0.612782	0.739875	0.00302007	0.027236	0.398652	0.045509	0.147974	13.7641	13.6989	13.5771	13.4833	12.6824	13.3928	13.3206	13.3793	12.9779	13.1354	12.878	12.7895	13.2946	12.4641	12.7031	13.0898	12.631	12.7908	12.2586	12.8025
P0DJI8	SAA1	Serum amyloid A-1 protein (SAA) [Cleaved into: Amyloid protein A (Amyloid fibril protein AA)	0.988297	0.330555	0.810314	0.533304	0.583812	0.786147	-0.454993	0.543846	0.729333	7.36787	12.5267	10.02	12.6837	7.60026	12.343	9.50098	8.14933	9.76065	9.39246	10.8798	10.0804	7.55831	9.15796	13.1068	8.92636	9.79452	9.16413	10.0954	8.0642
P0DJI9	SAA2	Serum amyloid A-2 protein (SAA2) [Cleaved into: Amyloid A2 protein (AA2)]	1.29402	0.122776	0.645552	1.05156	0.138761	0.360851	-0.242457	0.666467	0.803568	7.98811	7.25192	5.07878	9.68251	4.95685	7.81584	6.15752	5.76684	5.27417	4.25707	4.64474	6.95395	7.28044	5.97401	5.99765	4.54713	7.48112	5.56269	5.31764	6.69036
P0DMV8	HSPA1A	Heat shock 70 kDa protein 1A (Heat shock 70 kDa protein 1) (HSP70-1) (HSP70.1)	0.208857	0.686094	0.945596	0.247038	0.616119	0.807526	0.0381805	0.908483	0.950796	8.17522	5.78664	5.73895	5.0351	4.41235	5.13413	6.0169	5.78321	5.69704	5.24886	4.88065	5.27762	6.40173	6.11895	4.25375	5.14135	5.47086	6.15651	5.72202	5.70658
P0DOY2	IGLC2	Immunoglobulin lambda constant 2 (Ig lambda chain C region Kern) (Ig lambda chain C region NIG-64) (Ig lambda chain C region SH) (Ig lambda chain C region X) (Ig lambda-2 chain C region)	0.704447	0.0730037	0.556299	-1.5645	0.00618721	0.0475159	-2.26895	0.000988562	0.00747505	11.2766	11.8241	12.7524	12.6461	11.4015	12.0277	11.7063	11.9482	11.2047	10.4133	11.4724	10.3018	12.1199	14.2514	12.8561	15.127	13.0891	12.317	11.9608	14.985
P0DP23	CALM1	Calmodulin-1	1.40668	0.102908	0.612782	0.682877	0.355891	0.603356	-0.723808	0.0901435	0.228342	11.2388	5.75717	8.22809	6.06696	5.76824	6.7215	7.33192	5.13409	5.00579	6.37211	5.59549	6.20387	7.05943	7.89448	6.43344	6.09661	7.17463	6.22312	6.76651	5.74378
P0DTE7	AMY1B	Alpha-amylase 1B (EC 3.2.1.1)	-0.00813445	0.984589	1	-0.276131	0.480856	0.708668	-0.267996	0.357915	0.559166	5.45927	6.71916	7.87322	5.42764	6.53357	6.74148	7.51821	6.15521	6.37846	6.63538	6.96428	6.11489	7.46277	7.62289	6.49305	7.15109	6.27916	7.32257	6.73934	6.59736
P10124	SRGN	Serglycin (Hematopoietic proteoglycan core protein) (Platelet proteoglycan core protein) (P.PG) (Secretory granule proteoglycan core protein)	0.276101	0.697228	0.945596	-0.727015	0.338505	0.589003	-1.00312	0.103144	0.249874	6.17111	7.04937	8.50636	9.3503	8.97904	8.10101	11.2954	6.994	8.09107	8.04954	8.04966	9.04828	9.07021	9.41101	7.64092	8.94594	7.94694	8.64517	11.4209	10.5309
P10451	SPP1	Osteopontin (Bone sialoprotein 1) (Nephropontin) (Secreted phosphoprotein 1) (SPP-1) (Urinary stone protein) (Uropontin)	0.500276	0.104859	0.612782	1.09072	0.00711796	0.0526087	0.590441	0.0664081	0.188124	5.6023	7.49727	7.48056	6.93829	6.57692	7.1096	7.04033	5.95726	6.40552	6.58897	6.56274	6.59546	6.24148	5.8989	6.52527	4.66966	6.23842	6.25636	5.99467	5.02698
P10515	DLAT	Dihydrolipoyllysine-residue acetyltransferase component of pyruvate dehydrogenase complex, mitochondrial (EC 2.3.1.12) (70 kDa mitochondrial autoantigen of primary biliary cirrhosis) (PBC) (Dihydrolipoamide acetyltransferase component of pyruvate dehydrogenase complex) (M2 antigen complex 70 kDa subunit) (Pyruvate dehydrogenase complex component E2) (PDC-E2) (PDCE2)	2.41819	0.0156224	0.245012	0.559351	0.490766	0.713643	-1.85884	0.00147638	0.0101082	5.75434	5.32634	5.97659	5.87195	11.1626	5.18908	5.57908	2.91111	4.59723	4.51981	4.85603	2.85098	4.20707	4.52697	5.88789	4.86668	7.26003	6.35649	6.39285	5.65358
P10586	PTPRF	Receptor-type tyrosine-protein phosphatase F (EC 3.1.3.48) (Leukocyte common antigen related) (LAR)	0.0481793	0.842172	0.963084	0.409046	0.101759	0.298267	0.360866	0.0831757	0.218031	5.58305	6.83959	6.91638	6.52165	6.36437	6.93964	6.45466	6.75117	6.90129	6.37799	6.21388	6.42613	6.14276	6.30035	6.27427	6.05457	5.98419	6.3004	5.56173	6.28051
P10599	TXN	Thioredoxin (Trx) (ATL-derived factor) (ADF) (Surface-associated sulphydryl protein) (SASP) (allergen Hom s Trx)	-0.366089	0.346966	0.822492	0.240854	0.504846	0.726593	0.606943	0.0690979	0.192417	7.51189	8.6606	7.11804	7.42977	6.28463	6.93355	6.54114	8.13839	8.2531	7.38157	7.80152	6.96954	6.92067	7.32985	6.89719	7.964	6.25426	6.95248	6.5494	6.84647
P10619	CTSA	Lysosomal protective protein (EC 3.4.16.5) (Carboxypeptidase C) (Carboxypeptidase L) (Cathepsin A) (Protective protein cathepsin A) (PPCA) (Protective protein for beta-galactosidase) [Cleaved into: Lysosomal protective protein 32 kDa chain	6.37661	4.58914e-09	2.14816e-07	-0.00883135	0.985707	0.990747	-6.38544	3.02398e-12	1.35117e-10	4.08495	4.569	5.48679	6.78153	5.41389	4.88079	7.36164	-0.865384	-0.865384	-0.865384	-0.865384	-0.865384	-0.865384	5.19619	4.56746	5.60789	5.37632	5.79059	6.85552	5.24644
P10643	C7	Complement component C7	0.176874	0.465448	0.900815	0.471002	0.0766296	0.246192	0.294128	0.202572	0.389683	13.2033	13.4215	13.6123	13.4463	13.3842	12.8656	12.294	13.2717	12.9432	13.0993	13.3988	12.6677	12.61	13.1908	12.2292	12.8496	12.8461	12.4112	13.0844	12.3189
P10645	CHGA	Chromogranin-A (CgA) (Pituitary secretory protein I) (SP-I) [Cleaved into: Vasostatin-1 (Vasostatin I)	-0.687081	0.304014	0.782318	0.510493	0.19791	0.446401	1.19757	0.0825107	0.216866	5.00789	3.58137	5.33356	4.08126	4.19196	4.99339	5.2018	8.30983	3.1795	5.03703	5.42436	4.95876	4.97691	4.95598	4.27075	3.56241	2.85063	3.62457	4.93208	4.62135
P10646	TFPI	Tissue factor pathway inhibitor (TFPI) (Extrinsic pathway inhibitor) (EPI) (Lipoprotein-associated coagulation inhibitor) (LACI)	0.215664	0.587196	0.929523	-0.39673	0.268448	0.534828	-0.612394	0.0371768	0.129592	5.11732	6.92211	6.61866	7.90416	6.71176	6.61331	6.12178	6.8436	6.68196	5.99522	6.47362	6.70463	5.44337	6.54481	6.74566	6.96216	7.66066	7.18342	6.55559	7.13392
P10720	PF4V1	Platelet factor 4 variant (C-X-C motif chemokine 4 variant) (CXCL4L1) (PF4alt) (PF4var1) [Cleaved into: Platelet factor 4 variant(4-74)	1.43847	0.199726	0.720267	-0.647513	0.484106	0.7098	-2.08598	0.00926254	0.0448526	4.41958	5.3842	7.39616	9.65939	7.33894	7.21227	11.3958	3.99023	5.29351	6.69538	6.33709	8.70495	5.61061	7.76649	7.38077	7.36849	7.80442	7.27144	9.78343	9.96388
P10721	KIT	Mast/stem cell growth factor receptor Kit (SCFR) (EC 2.7.10.1) (Piebald trait protein) (PBT) (Proto-oncogene c-Kit) (Tyrosine-protein kinase Kit) (p145 c-kit) (v-kit Hardy-Zuckerman 4 feline sarcoma viral oncogene homolog) (CD antigen CD117)	-0.0641732	0.815852	0.961773	-0.135538	0.614697	0.806739	-0.071365	0.760525	0.854804	6.28899	6.74954	7.63344	6.03214	7.07191	7.12054	6.8573	6.72	7.55041	7.14907	6.68153	6.71258	6.50334	7.63397	6.39252	7.10251	6.89258	6.96561	6.91933	6.79611
P10768	ESD	S-formylglutathione hydrolase (FGH) (EC 3.1.2.12) (Esterase D) (Methylumbelliferyl-acetate deacetylase) (EC 3.1.1.56)	-0.103694	0.733578	0.945596	0.3056	0.31332	0.565125	0.409294	0.0694539	0.192862	6.92499	5.6997	5.63216	4.69194	5.44504	5.49558	5.32721	6.11344	5.96951	5.61013	5.71716	5.53032	5.29586	5.08173	4.83517	5.61208	5.67622	5.03517	5.17542	5.66163
P10809	HSPD1	60 kDa heat shock protein, mitochondrial (EC 5.6.1.7) (60 kDa chaperonin) (Chaperonin 60) (CPN60) (Heat shock protein 60) (HSP-60) (Hsp60) (HuCHA60) (Mitochondrial matrix protein P1) (P60 lymphocyte protein)	0.350218	0.721684	0.945596	1.32695	0.129044	0.346197	0.976733	0.18135	0.36081	10.5105	7.08666	5.84865	5.44135	4.07383	5.25573	5.45169	8.7179	6.1281	5.47868	4.68235	4.42586	5.89589	6.91163	5.08912	4.26717	4.83048	3.51241	6.04031	3.72867
P10909	CLU	Clusterin (Aging-associated gene 4 protein) (Apolipoprotein J) (Apo-J) (Complement cytolysis inhibitor) (CLI) (Complement-associated protein SP-40,40) (Ku70-binding protein 1) (NA1/NA2) (Sulfated glycoprotein 2) (SGP-2) (Testosterone-repressed prostate message 2) (TRPM-2) [Cleaved into: Clusterin beta chain (ApoJalpha) (Complement cytolysis inhibitor a chain) (SP-40,40 beta-chain)	0.431133	0.195698	0.717801	-0.472428	0.0623972	0.221431	-0.903561	0.0112927	0.0528607	12.9017	13.8066	13.7987	13.5194	13.4945	13.1749	12.8613	13.5053	13.458	12.8566	13.212	13.0435	11.5295	13.5565	14.0713	13.5688	14.3598	14.2441	13.6576	13.406
P10912	GHR	Growth hormone receptor (GH receptor) (Somatotropin receptor) [Cleaved into: Growth hormone-binding protein (GH-binding protein) (GHBP) (Serum-binding protein)]	-0.0629324	0.866612	0.973577	0.126726	0.699595	0.858554	0.189658	0.47881	0.675692	3.39444	5.3998	5.23514	4.81417	5.28707	5.76845	5.28837	4.89109	4.42065	5.69011	5.8	4.98157	4.75485	4.63587	5.62106	5.07023	4.70541	4.54758	4.78686	4.93336
P11021	HSPA5	Endoplasmic reticulum chaperone BiP (EC 3.6.4.10) (78 kDa glucose-regulated protein) (GRP-78) (Binding-immunoglobulin protein) (BiP) (Heat shock protein 70 family protein 5) (HSP70 family protein 5) (Heat shock protein family A member 5) (Immunoglobulin heavy chain-binding protein)	0.251074	0.257494	0.76702	0.540673	0.0190222	0.10218	0.289599	0.191023	0.373311	8.66551	8.77479	8.92251	8.1923	8.11299	8.20275	8.5015	8.82674	8.40772	7.86139	7.89293	8.38255	8.01282	8.41269	7.61496	8.05539	7.85423	7.80301	7.66363	8.18375
P11047	LAMC1	Laminin subunit gamma-1 (Laminin B2 chain) (Laminin-1 subunit gamma) (Laminin-10 subunit gamma) (Laminin-11 subunit gamma) (Laminin-2 subunit gamma) (Laminin-3 subunit gamma) (Laminin-4 subunit gamma) (Laminin-6 subunit gamma) (Laminin-7 subunit gamma) (Laminin-8 subunit gamma) (Laminin-9 subunit gamma) (S-laminin subunit gamma) (S-LAM gamma)	0.567917	0.192072	0.715176	0.795597	0.0474056	0.18492	0.22768	0.409587	0.608669	8.08765	5.79609	5.43164	6.18497	5.36483	5.96792	5.94789	5.99301	5.56699	5.78754	4.67216	6.0723	5.16992	5.93052	5.5999	4.70936	5.02073	5.28189	5.12759	5.54182
P11142	HSPA8	Heat shock cognate 71 kDa protein (EC 3.6.4.10) (Heat shock 70 kDa protein 8) (Lipopolysaccharide-associated protein 1) (LAP-1) (LPS-associated protein 1)	0.0799199	0.877191	0.975429	0.441241	0.274119	0.538918	0.361321	0.33152	0.536877	10.0267	8.62363	7.97462	7.35874	7.13602	7.52251	7.64642	9.6085	8.39224	7.70737	7.30102	7.21803	7.54071	8.15899	7.45382	7.52166	7.22449	7.2864	7.4248	8.12978
P11150	LIPC	Hepatic triacylglycerol lipase (HL) (Hepatic lipase) (EC 3.1.1.3) (Lipase member C) (Lysophospholipase) (EC 3.1.1.5) (Phospholipase A1) (EC 3.1.1.32)	0.285513	0.489599	0.911559	0.141288	0.717157	0.866051	-0.144225	0.685477	0.814204	4.49629	5.60843	5.94126	6.80192	4.92742	5.78858	6.54778	6.61173	5.66168	5.06175	4.76572	5.40194	5.16553	5.24464	6.55906	5.86513	5.16469	4.538	5.81785	5.93331
P11217	PYGM	Glycogen phosphorylase, muscle form (EC 2.4.1.1) (Myophosphorylase)	-0.0704831	0.935247	0.991724	0.142167	0.86082	0.923784	0.21265	0.806133	0.886386	5.2629	4.78009	5.36889	2.59391	4.586	4.37519	7.92569	4.44237	4.79167	4.44358	3.47017	4.8194	8.36372	4.90727	3.71422	3.52062	5.55802	4.80228	8.18922	3.20587
P11226	MBL2	Mannose-binding protein C (MBP-C) (Collectin-1) (MBP1) (Mannan-binding protein) (Mannose-binding lectin)	-0.0746987	0.910984	0.9895	1.72088	0.00893308	0.062723	1.79558	0.00945425	0.0455565	10.0838	10.0728	11.1628	12.0014	8.87569	11.9936	12.0199	11.9035	12.4639	10.8561	9.57417	11.6182	9.35522	10.8308	9.93241	8.29202	7.86528	9.38915	8.15528	9.69889
P11279	LAMP1	Lysosome-associated membrane glycoprotein 1 (LAMP-1) (Lysosome-associated membrane protein 1) (CD107 antigen-like family member A) (CD antigen CD107a)	-0.112523	0.693496	0.945596	0.54765	0.112023	0.3152	0.660173	0.0212869	0.0864669	5.8476	7.06534	6.95894	6.96461	5.78142	7.48383	6.93413	6.75754	6.59585	6.73806	6.81836	6.92891	7.15288	6.6024	6.16062	5.71445	5.13821	6.67434	6.27027	6.64203
P11362	FGFR1	Fibroblast growth factor receptor 1 (FGFR-1) (EC 2.7.10.1) (Basic fibroblast growth factor receptor 1) (BFGFR) (bFGF-R-1) (Fms-like tyrosine kinase 2) (FLT-2) (N-sam) (Proto-oncogene c-Fgr) (CD antigen CD331)	-0.00569135	0.984121	1	-0.112775	0.741637	0.875185	-0.107084	0.725186	0.829869	6.0315	7.40763	7.49303	6.42846	7.43419	7.02171	6.3633	7.39732	6.74495	6.73069	7.14855	6.47162	6.838	8.23441	6.6564	7.01392	6.56217	7.507	6.29598	6.69937
P11413	G6PD	Glucose-6-phosphate 1-dehydrogenase (G6PD) (EC 1.1.1.49)	0.826616	0.176936	0.692942	-0.278571	0.728073	0.872258	-1.10519	0.204428	0.391482	5.37293	4.78812	6.67074	6.12577	3.29241	5.5681	4.56355	4.26489	3.08622	5.38795	5.48921	3.06908	4.9272	3.62408	3.94352	8.53873	5.63844	5.0654	3.66697	7.85447
P11597	CETP	Cholesteryl ester transfer protein (Lipid transfer protein I)	-0.113638	0.741169	0.945596	-1.93961	2.03419e-05	0.00039208	-1.82597	1.56982e-05	0.000181545	4.48202	6.10036	6.4464	6.1597	5.21837	5.46671	6.02496	6.04947	5.84053	4.96407	6.11122	5.48401	6.43125	8.13001	7.82849	7.82273	8.04159	7.75052	6.81234	7.09011
P11717	IGF2R	Cation-independent mannose-6-phosphate receptor (CI Man-6-P receptor) (CI-MPR) (M6PR) (300 kDa mannose 6-phosphate receptor) (MPR 300) (Insulin-like growth factor 2 receptor) (Insulin-like growth factor II receptor) (IGF-II receptor) (M6P/IGF2 receptor) (M6P/IGF2R) (CD antigen CD222)	0.0808688	0.772216	0.948882	-0.247943	0.337617	0.589003	-0.328812	0.0790256	0.209386	4.83699	6.48028	6.07836	6.55317	6.07151	6.44353	6.26577	6.02309	6.14217	6.11904	6.30418	6.12577	5.42592	6.2804	6.23989	6.26046	6.59659	6.44498	6.35679	6.2861
P12107	COL11A1	Collagen alpha-1(XI) chain	0.142876	0.814555	0.961773	6.599	3.76011e-11	2.64014e-09	6.45613	3.55152e-10	7.12478e-09	6.57282	6.68574	6.81191	5.30583	4.14289	6.131	4.48514	6.29858	6.87777	6.0498	5.4577	3.44165	5.41895	-0.865384	-0.865384	-0.865384	-0.865384	-0.865384	-0.865384	-0.865384
P12109	COL6A1	Collagen alpha-1(VI) chain	-0.24396	0.313634	0.797906	-0.149462	0.471405	0.703174	0.094498	0.681336	0.81084	6.64565	7.17	7.12806	7.3827	7.37146	7.07477	6.57957	7.69066	7.80396	6.95109	7.5633	7.13246	6.62419	7.05488	7.41718	7.39967	7.50454	7.26391	6.93314	6.82512
P12111	COL6A3	Collagen alpha-3(VI) chain	-0.00653898	0.980267	1	-0.0936441	0.705408	0.861318	-0.0871052	0.674797	0.806651	5.62254	6.35978	6.99671	6.62391	6.72018	6.99411	7.10224	6.83001	7.13643	6.66554	6.66225	6.48727	6.04584	6.84311	7.03144	6.97796	6.38602	6.82281	6.6102	6.40343
P12259	F5	Coagulation factor V (Activated protein C cofactor) (Proaccelerin, labile factor) [Cleaved into: Coagulation factor V heavy chain	0.748198	0.0368344	0.385194	0.0410515	0.862316	0.92382	-0.707146	0.020205	0.0852425	9.9985	11.0766	11.061	11.26	10.4458	10.1986	11.021	10.6585	10.0133	9.42229	10.0634	10.6917	9.00006	10.9706	10.3125	10.7607	10.7932	10.6213	10.6842	10.6316
P12268	IMPDH2	Inosine-5'-monophosphate dehydrogenase 2 (IMP dehydrogenase 2) (IMPD 2) (IMPDH 2) (EC 1.1.1.205) (Inosine-5'-monophosphate dehydrogenase type II) (IMP dehydrogenase II) (IMPDH-II)	1.35386	0.126885	0.645552	-0.0301324	0.967765	0.98221	-1.384	0.000258068	0.00234889	7.33894	3.75246	4.38605	1.97008	1.13462	5.59077	4.28666	3.68216	2.90799	2.7276	2.64747	1.89678	2.40876	3.30952	4.02076	4.32121	3.78639	4.34983	4.60957	4.27323
P12273	PIP	Prolactin-inducible protein (Gross cystic disease fluid protein 15) (GCDFP-15) (Prolactin-induced protein) (Secretory actin-binding protein) (SABP) (gp17)	6.62875	5.30928e-10	3.47935e-08	0.299124	0.516654	0.736045	-6.32962	7.21545e-12	2.83711e-10	5.5522	5.73958	6.70897	7.46617	4.49005	5.42525	4.96129	-0.865384	-0.865384	-0.865384	-0.865384	-0.865384	-0.865384	6.07488	5.0214	6.15442	5.21354	5.37646	4.16479	6.24417
P12277	CKB	Creatine kinase B-type (EC 2.7.3.2) (Brain creatine kinase) (B-CK) (Creatine kinase B chain) (Creatine phosphokinase B-type) (CPK-B)	0.673938	0.271648	0.770858	1.61848	0.00912843	0.06364	0.944543	0.00331251	0.0203513	10.1785	7.78502	7.40411	6.41161	5.92015	6.56063	6.22158	6.96157	6.8131	6.20267	6.23666	6.05625	6.95607	6.26312	5.99119	5.77193	4.93908	4.92626	5.78132	5.47935
P12532	CKMT1A	Creatine kinase U-type, mitochondrial (EC 2.7.3.2) (Acidic-type mitochondrial creatine kinase) (Mia-CK) (Ubiquitous mitochondrial creatine kinase) (U-MtCK)	0.169075	0.65756	0.945596	5.96121	6.88164e-14	1.73241e-11	5.79214	2.63711e-11	8.10557e-10	5.92324	5.49713	5.08427	5.04453	5.24947	4.41851	4.45366	3.81893	5.1594	4.28895	5.2502	4.82336	6.2197	-0.865384	-0.865384	-0.865384	-0.865384	-0.865384	-0.865384	-0.865384
P12814	ACTN1	Alpha-actinin-1 (Alpha-actinin cytoskeletal isoform) (F-actin cross-linking protein) (Non-muscle alpha-actinin-1)	-0.382156	0.408576	0.869329	0.429052	0.284575	0.550665	0.811207	0.0207326	0.0859296	5.67217	6.37579	5.01338	4.51557	4.34067	3.49331	5.46254	5.55935	5.3666	4.73327	4.62937	5.39656	6.49929	3.80251	4.38367	4.73274	4.49377	4.74541	5.3336	4.37837
P12821	ACE	Angiotensin-converting enzyme (ACE) (EC 3.4.15.1) (Dipeptidyl carboxypeptidase I) (Kininase II) (CD antigen CD143) [Cleaved into: Angiotensin-converting enzyme, soluble form]	-0.0664755	0.805178	0.961773	-0.398456	0.111206	0.315031	-0.331981	0.110824	0.263778	5.41209	6.69918	6.5584	5.91445	6.68089	6.84372	6.53383	6.65014	6.53462	5.89276	6.27963	6.29062	7.01613	6.99304	6.51888	6.74398	6.71763	7.03043	6.68202	6.74577
P12830	CDH1	Cadherin-1 (CAM 120/80) (Epithelial cadherin) (E-cadherin) (Uvomorulin) (CD antigen CD324) [Cleaved into: E-Cad/CTF1	0.391407	0.396637	0.862509	-0.219118	0.598921	0.79667	-0.610525	0.115845	0.270488	5.83087	7.91694	8.34224	7.98441	7.77415	7.15794	8.59289	7.9759	7.97918	6.95834	7.1563	7.46233	6.06189	9.03441	8.0375	7.64278	7.74361	8.15702	6.87643	7.64152
P12883	MYH7	Myosin-7 (Myosin heavy chain 7) (Myosin heavy chain slow isoform) (MyHC-slow) (Myosin heavy chain, cardiac muscle beta isoform) (MyHC-beta)	-0.235407	0.758837	0.94819	0.696998	0.295653	0.55515	0.932405	0.291815	0.491189	5.8663	5.4448	4.50991	5.49859	4.85029	6.16788	3.22544	4.33916	6.72669	3.66743	4.01789	4.78155	8.36248	4.71044	4.73325	1.98947	2.61577	4.70512	6.56189	5.36829
P12955	PEPD	Xaa-Pro dipeptidase (X-Pro dipeptidase) (EC 3.4.13.9) (Imidodipeptidase) (Peptidase D) (Proline dipeptidase) (Prolidase)	0.338717	0.343824	0.818351	-0.0974571	0.783666	0.898896	-0.436174	0.0784495	0.208421	6.91729	9.06679	9.3432	8.58598	8.30819	9.16674	8.82092	8.35557	8.53057	8.0353	8.31725	8.46484	7.87199	9.45893	8.40851	8.04689	8.6265	8.48726	9.01465	8.84857
P12956	XRCC6	X-ray repair cross-complementing protein 6 (EC 3.6.4.-) (EC 4.2.99.-) (5'-deoxyribose-5-phosphate lyase Ku70) (5'-dRP lyase Ku70) (70 kDa subunit of Ku antigen) (ATP-dependent DNA helicase 2 subunit 1) (ATP-dependent DNA helicase II 70 kDa subunit) (CTC box-binding factor 75 kDa subunit) (CTC75) (CTCBF) (DNA repair protein XRCC6) (Lupus Ku autoantigen protein p70) (Ku70) (Thyroid-lupus autoantige…	0.375674	0.187173	0.710389	0.238732	0.540042	0.757291	-0.136942	0.692405	0.818069	6.82199	5.41882	5.5588	5.38463	4.8047	5.31383	5.78698	5.51825	5.04334	5.08679	5.26101	5.23538	5.10666	6.21189	5.36786	5.48326	3.57696	5.48936	5.90773	5.38155
P13473	LAMP2	Lysosome-associated membrane glycoprotein 2 (LAMP-2) (Lysosome-associated membrane protein 2) (CD107 antigen-like family member B) (LGP-96) (CD antigen CD107b)	0.161432	0.707338	0.945596	-0.964787	0.0173501	0.094751	-1.12622	0.0062384	0.0332648	6.15459	4.63131	6.67753	5.8793	4.44111	5.40217	5.20821	4.50589	4.60754	5.38098	6.27168	5.0192	6.15542	6.35788	6.77674	5.90559	6.69538	7.22983	6.60339	5.57891
P13489	RNH1	Ribonuclease inhibitor (Placental ribonuclease inhibitor) (Placental RNase inhibitor) (Ribonuclease/angiogenin inhibitor 1) (RAI)	-0.356776	0.463889	0.900815	-0.241577	0.579086	0.783	0.115199	0.593967	0.764227	6.89182	5.5012	4.98279	6.03572	3.5259	4.94499	3.98483	5.7512	5.79198	4.89831	5.53163	5.13104	5.77985	5.82119	4.96075	5.49288	5.27712	5.37634	5.53384	5.09616
P13591	NCAM1	Neural cell adhesion molecule 1 (N-CAM-1) (NCAM-1) (CD antigen CD56)	-0.411214	0.147119	0.660366	-0.403916	0.0911788	0.276713	0.00729764	0.97258	0.986023	7.50239	8.22767	9.01763	7.79749	8.41194	8.1361	8.05381	9.26676	8.65898	8.44789	8.66181	8.5581	7.85691	8.59358	8.39308	8.56545	8.70916	8.74964	8.63432	8.32922
P13598	ICAM2	Intercellular adhesion molecule 2 (ICAM-2) (CD antigen CD102)	-0.0415154	0.889723	0.97855	0.45315	0.148234	0.379462	0.494665	0.125719	0.285021	7.2667	8.48141	8.04171	7.33053	7.85015	8.60207	7.71511	8.76558	8.19757	7.81584	7.42346	7.33675	8.09932	7.96262	7.744	7.72066	7.4291	7.94891	6.7265	6.58384
P13611	VCAN	Versican core protein (Chondroitin sulfate proteoglycan core protein 2) (Chondroitin sulfate proteoglycan 2) (Glial hyaluronate-binding protein) (GHAP) (Large fibroblast proteoglycan) (PG-M)	0.319782	0.641227	0.945596	0.763801	0.159957	0.399858	0.444019	0.261025	0.456561	8.42632	6.04594	5.15331	5.59463	4.76276	3.71849	5.27411	5.52294	4.99699	4.64923	4.94843	4.20273	7.1686	4.8192	5.23436	4.88317	4.85043	4.69346	4.57047	4.57786
P13637	ATP1A3	Sodium/potassium-transporting ATPase subunit alpha-3 (Na(+)/K(+) ATPase alpha-3 subunit) (EC 7.2.2.13) (Na(+)/K(+) ATPase alpha(III) subunit) (Sodium pump subunit alpha-3)	1.06512	0.193904	0.71657	1.52691	0.0785006	0.250925	0.461787	0.526725	0.718907	11.5501	9.68686	8.79779	7.65981	7.19723	7.18707	6.70688	8.55779	8.56005	7.67703	6.86446	6.6112	5.72653	9.9017	7.51769	7.51558	5.65188	5.98015	5.1337	6.39667
P13639	EEF2	Elongation factor 2 (EF-2) (EC 3.6.5.-)	0.712562	0.26935	0.770858	0.132037	0.827226	0.913667	-0.580526	0.104022	0.251237	8.81694	4.90054	5.80649	4.24587	7.35019	6.90119	5.96524	6.06899	4.96054	5.30859	5.86866	5.89134	5.32919	5.32189	5.61216	7.28667	5.6705	5.76474	6.82992	6.57634
P13645	KRT10	Keratin, type I cytoskeletal 10 (Cytokeratin-10) (CK-10) (Keratin-10) (K10)	1.42797	0.0902857	0.590516	3.01969	0.000631764	0.00766303	1.59172	0.00021761	0.00203725	7.6005	9.36539	11.8965	12.7336	7.80592	10.5071	9.08875	8.66403	9.18175	8.67562	8.35045	7.4386	8.26262	6.52181	6.7593	6.76334	7.73386	7.08346	5.80191	7.19623
P13647	KRT5	Keratin, type II cytoskeletal 5 (58 kDa cytokeratin) (Cytokeratin-5) (CK-5) (Keratin-5) (K5) (Type-II keratin Kb5)	0.39417	0.672111	0.945596	2.2877	0.000657956	0.00766303	1.89353	0.0243746	0.094981	6.27022	6.73896	9.18351	9.41962	6.04116	7.80511	6.554	5.45173	6.36699	7.11258	6.77859	11.095	5.41234	5.63833	4.11138	5.80687	4.65702	4.81037	5.67948	5.29523
P13667	PDIA4	Protein disulfide-isomerase A4 (EC 5.3.4.1) (Endoplasmic reticulum resident protein 70) (ER protein 70) (ERp70) (Endoplasmic reticulum resident protein 72) (ER protein 72) (ERp-72) (ERp72)	1.38282	0.0144183	0.232347	0.582298	0.20197	0.451458	-0.800527	0.111225	0.264091	5.90148	3.93625	4.14527	4.20206	3.1916	3.8278	3.46414	3.70893	1.61994	3.51718	3.30508	1.44165	2.68336	1.90592	4.01495	2.83612	3.63777	4.04792	4.35975	3.79007
P13671	C6	Complement component C6	0.285496	0.118877	0.642064	0.486985	0.0143316	0.0847991	0.201489	0.271176	0.470965	14.5769	14.2121	14.1485	14.2916	13.8478	14.2413	14.3249	14.0313	14.2175	14.091	13.9772	13.9599	13.4184	13.8375	13.9654	13.4651	13.9605	13.7406	13.5413	13.7238
P13688	CEACAM1	Carcinoembryonic antigen-related cell adhesion molecule 1 (Biliary glycoprotein 1) (BGP-1) (CD antigen CD66a)	-0.103348	0.848455	0.963084	-0.147535	0.738269	0.872258	-0.0441868	0.934476	0.96592	6.95666	5.01077	4.72053	5.47718	4.84748	5.14568	4.45945	5.05273	5.02145	4.33841	4.91313	4.98987	7.69114	5.60144	5.60653	3.62801	6.01407	5.33008	5.06066	6.40971
P13716	ALAD	Delta-aminolevulinic acid dehydratase (ALADH) (EC 4.2.1.24) (Porphobilinogen synthase)	-0.667917	0.153928	0.660366	-0.853859	0.022795	0.116101	-0.185942	0.60962	0.765334	5.76452	6.32006	5.95166	5.35671	3.97043	6.18443	5.431	6.81616	6.94039	6.17354	6.41418	4.55492	6.51873	6.68124	5.90202	6.9876	6.07503	6.11179	6.27793	6.92021
P13727	PRG2	Bone marrow proteoglycan (BMPG) (Proteoglycan 2) [Cleaved into: Eosinophil granule major basic protein (EMBP) (MBP) (Pregnancy-associated major basic protein)]	0.399885	0.396423	0.862509	-0.652414	0.153317	0.388429	-1.0523	0.00228506	0.0145858	5.96313	7.41692	9.32749	7.51077	6.66048	8.05086	6.851	6.6801	7.84513	6.89625	6.89385	6.58754	7.08124	8.62094	8.69322	7.97355	8.06057	7.21916	8.28115	7.49896
P13796	LCP1	Plastin-2 (L-plastin) (LC64P) (Lymphocyte cytosolic protein 1) (LCP-1)	0.0627488	0.845591	0.963084	-0.578461	0.031781	0.139467	-0.641209	0.0254	0.0972886	8.20817	9.83448	9.06602	9.23572	8.54859	9.07756	9.39856	9.9938	9.15708	8.27634	8.72227	9.23254	8.55785	9.6268	9.46075	9.89268	9.8202	9.69354	9.69868	9.22567
P13804	ETFA	Electron transfer flavoprotein subunit alpha, mitochondrial (Alpha-ETF)	0.127294	0.807173	0.961773	0.102296	0.807886	0.904783	-0.0249982	0.934353	0.96592	8.26177	5.83987	5.40275	5.21812	5.12384	5.11018	5.68432	6.80768	4.81916	5.12026	5.65426	5.38185	6.28803	6.16397	5.32931	5.57219	5.81066	5.63545	5.85148	5.56171
P13929	ENO3	Beta-enolase (EC 4.2.1.11) (2-phospho-D-glycerate hydro-lyase) (Enolase 3) (Muscle-specific enolase) (MSE) (Skeletal muscle enolase)	0.665959	0.425315	0.873818	0.746689	0.353282	0.603356	0.0807298	0.915938	0.95277	10.8022	7.36985	6.84627	6.10866	6.38299	6.67935	6.05829	8.8979	7.49324	5.65647	5.9546	6.00774	5.06369	6.55044	6.59406	6.33284	5.07118	4.79756	9.5748	6.09993
P13942	COL11A2	Collagen alpha-2(XI) chain	-0.626047	0.262921	0.770858	0.387367	0.263721	0.533107	1.01341	0.0770869	0.207039	4.67244	5.04007	5.174	3.47541	4.14089	4.72247	4.88269	7.76284	4.71996	4.63508	5.02868	3.76726	5.36358	4.58152	4.2556	3.27148	5.06951	4.54068	3.32298	4.35462
P13987	CD59	CD59 glycoprotein (1F5 antigen) (20 kDa homologous restriction factor) (HRF-20) (HRF20) (MAC-inhibitory protein) (MAC-IP) (MEM43 antigen) (Membrane attack complex inhibition factor) (MACIF) (Membrane inhibitor of reactive lysis) (MIRL) (Protectin) (CD antigen CD59)	0.00659645	0.979573	1	0.0324594	0.90527	0.9487	0.0258629	0.904681	0.950796	4.87854	5.87431	6.59503	6.01984	5.69884	6.3339	5.97222	6.2064	6.08247	5.79281	6.0899	5.68013	5.571	6.39418	6.1189	5.79638	5.93527	6.03502	5.70797	5.15772
P14151	SELL	L-selectin (CD62 antigen-like family member L) (Leukocyte adhesion molecule 1) (LAM-1) (Leukocyte surface antigen Leu-8) (Leukocyte-endothelial cell adhesion molecule 1) (LECAM1) (Lymph node homing receptor) (TQ1) (gp90-MEL) (CD antigen CD62L)	0.0131822	0.966235	0.998747	0.207433	0.541042	0.757614	0.19425	0.51528	0.711405	7.03151	8.69894	8.57636	7.18431	7.72667	8.16968	8.10694	8.38461	7.79488	8.18698	7.57553	7.34833	8.19721	8.80695	7.98517	7.24224	7.61828	7.61109	6.90022	7.87842
P14174	MIF	Macrophage migration inhibitory factor (MIF) (EC 5.3.2.1) (Glycosylation-inhibiting factor) (GIF) (L-dopachrome isomerase) (L-dopachrome tautomerase) (EC 5.3.3.12) (Phenylpyruvate tautomerase)	0.0385608	0.93517	0.991724	0.067902	0.856572	0.921368	0.0293412	0.93362	0.96592	7.00409	5.16109	4.67724	4.97981	4.56062	4.3604	5.72129	5.96192	5.80835	5.07311	3.69582	4.89938	5.58536	5.39852	4.62519	5.07361	4.72687	4.89256	5.8339	5.43857
P14314	PRKCSH	Glucosidase 2 subunit beta (80K-H protein) (Glucosidase II subunit beta) (Protein kinase C substrate 60.1 kDa protein heavy chain) (PKCSH)	-0.0175877	0.958715	0.996545	-0.37762	0.20572	0.453868	-0.360033	0.194492	0.37868	5.83614	7.27229	7.1369	7.7811	6.89625	6.31016	6.94786	7.71256	6.45415	6.65115	7.12741	7.2684	6.1896	7.65833	7.12623	7.39129	7.0566	7.49706	6.62348	7.47105
P14543	NID1	Nidogen-1 (NID-1) (Entactin)	0.415514	0.339772	0.814928	-0.220248	0.57328	0.780519	-0.635762	0.0115875	0.0534766	3.95154	6.0352	5.99205	7.1012	5.0127	6.04016	6.16904	5.61543	5.05871	5.3963	5.29491	5.883	4.80303	5.78905	5.95731	5.69815	5.96887	6.01707	6.65732	5.75585
P14618	PKM	Pyruvate kinase PKM (EC 2.7.1.40) (Cytosolic thyroid hormone-binding protein) (CTHBP) (Opa-interacting protein 3) (OIP-3) (Pyruvate kinase 2/3) (Pyruvate kinase muscle isozyme) (Threonine-protein kinase PKM2) (EC 2.7.11.1) (Thyroid hormone-binding protein 1) (THBP1) (Tumor M2-PK) (Tyrosine-protein kinase PKM2) (EC 2.7.10.2) (p58)	0.368416	0.50885	0.912773	0.543863	0.271392	0.536777	0.175447	0.69886	0.819559	8.8324	7.08157	6.878	6.13234	5.31843	6.17035	6.81512	8.09189	6.82808	5.96996	5.90428	5.9295	5.54711	7.29202	5.96893	5.93056	5.38914	5.68322	7.3353	5.822
P14625	HSP90B1	Endoplasmin (94 kDa glucose-regulated protein) (GRP-94) (Heat shock protein 90 kDa beta member 1) (Tumor rejection antigen 1) (gp96 homolog)	0.0457589	0.84307	0.963084	-0.202223	0.288748	0.553293	-0.247982	0.322167	0.525191	6.47925	6.80406	6.61247	6.98095	6.51972	6.60812	6.50923	7.18621	7.05972	6.00848	6.7605	6.65058	5.92894	7.33728	6.47789	6.87116	6.58997	6.80596	6.90745	6.93965
P14780	MMP9	Matrix metalloproteinase-9 (MMP-9) (EC 3.4.24.35) (92 kDa gelatinase) (92 kDa type IV collagenase) (Gelatinase B) (GELB) [Cleaved into: 67 kDa matrix metalloproteinase-9	0.178468	0.706366	0.945596	0.793917	0.0642718	0.22564	0.615449	0.104479	0.251723	3.80953	4.96159	6.2004	5.2779	4.76567	5.67282	6.64746	4.4661	6.04394	5.0252	5.97711	4.14803	5.27056	4.38585	5.48391	4.10116	4.59135	4.09439	5.09565	4.02566
P14923	JUP	Junction plakoglobin (Catenin gamma) (Desmoplakin III) (Desmoplakin-3)	0.485445	0.482423	0.908471	-0.0378044	0.932672	0.967106	-0.52325	0.421021	0.620485	5.85428	3.66031	5.90964	6.24519	5.12653	6.247	5.09854	4.74637	4.72689	2.68361	4.6051	5.31116	7.70691	3.94973	4.84411	5.49311	5.99668	6.18378	5.7692	6.16951
P15085	CPA1	Carboxypeptidase A1 (EC 3.4.17.1)	-0.533905	0.475402	0.902163	-0.300602	0.475447	0.705988	0.233303	0.699703	0.819559	3.01677	5.32049	5.74548	6.21969	5.51526	4.92805	6.09916	5.42009	4.16909	5.05227	6.50193	4.7796	8.8618	5.57373	5.31053	5.63071	4.96123	5.86188	5.57463	6.03641
P15121	AKR1B1	Aldo-keto reductase family 1 member B1 (EC 1.1.1.300) (EC 1.1.1.372) (EC 1.1.1.54) (Aldehyde reductase) (Aldose reductase) (AR) (EC 1.1.1.21)	0.237433	0.740102	0.945596	0.16807	0.71053	0.862241	-0.0693635	0.897692	0.944787	7.8696	7.20849	5.43811	5.52604	4.37682	5.28024	5.78151	5.94053	4.53742	4.11829	5.57523	5.57197	8.38694	5.33691	5.49501	5.98759	6.36358	5.62547	5.75657	5.73918
P15144	ANPEP	Aminopeptidase N (AP-N) (hAPN) (EC 3.4.11.2) (Alanyl aminopeptidase) (Aminopeptidase M) (AP-M) (Microsomal aminopeptidase) (Myeloid plasma membrane glycoprotein CD13) (gp150) (CD antigen CD13)	-0.0178165	0.969964	1	-0.544102	0.186637	0.430667	-0.526285	0.116607	0.271623	7.04837	8.64882	8.30146	6.85179	7.89018	8.57354	6.0458	7.4368	8.47647	7.50667	8.50582	6.78782	7.13042	8.37422	8.01565	8.78957	8.54196	8.09542	7.46132	7.89053
P15151	PVR	Poliovirus receptor (Nectin-like protein 5) (NECL-5) (CD antigen CD155)	-0.133938	0.702162	0.945596	0.132856	0.62734	0.816789	0.266793	0.481173	0.677641	7.7509	8.90306	8.47707	8.24407	8.68724	8.31677	8.17353	8.8683	9.26333	8.60983	9.0522	8.24299	6.95496	8.13875	8.65044	7.43228	8.59524	8.45765	8.81781	7.53046
P15169	CPN1	Carboxypeptidase N catalytic chain (CPN) (EC 3.4.17.3) (Anaphylatoxin inactivator) (Arginine carboxypeptidase) (Carboxypeptidase N polypeptide 1) (Carboxypeptidase N small subunit) (Kininase-1) (Lysine carboxypeptidase) (Plasma carboxypeptidase B) (Serum carboxypeptidase N) (SCPN)	0.392248	0.0979517	0.602975	0.0574548	0.794057	0.904471	-0.334794	0.111613	0.264376	11.3172	12.3249	11.8226	12.5136	11.8513	11.7588	11.8706	11.7874	11.7703	11.5038	11.7935	11.3597	10.9679	11.8725	11.6998	11.536	12.3474	11.7515	12.0565	11.7931
P15291	B4GALT1	Beta-1,4-galactosyltransferase 1 (Beta-1,4-GalTase 1) (Beta4Gal-T1) (b4Gal-T1) (EC 2.4.1.-) (Beta-N-acetylglucosaminyl-glycolipid beta-1,4-galactosyltransferase) (Beta-N-acetylglucosaminylglycopeptide beta-1,4-galactosyltransferase) (EC 2.4.1.38) (Lactose synthase A protein) (EC 2.4.1.22) (N-acetyllactosamine synthase) (EC 2.4.1.90) (Nal synthase) (Neolactotriaosylceramide beta-1,4-galactosyltran…	0.223515	0.657229	0.945596	-1.26715	0.0148513	0.0853731	-1.49067	0.000413757	0.00344681	1.97389	4.67494	5.27307	5.36712	4.54104	4.7943	4.64138	4.10489	3.83978	3.60407	5.2553	4.41411	4.23997	5.71646	6.48509	6.57692	5.03618	5.19493	5.86023	5.26599
P15531	NME1	Nucleoside diphosphate kinase A (NDK A) (NDP kinase A) (EC 2.7.4.6) (Granzyme A-activated DNase) (GAAD) (Metastasis inhibition factor nm23) (NM23-H1) (Tumor metastatic process-associated protein)	0.408911	0.357548	0.823114	0.329158	0.360581	0.604916	-0.0797529	0.788989	0.874509	7.51868	5.40215	6.58202	5.25599	5.71542	5.12819	5.33871	4.25142	6.24188	5.92128	5.6584	5.37939	5.18661	6.05364	5.45354	5.84955	5.41042	5.44081	5.37963	5.04947
P15924	DSP	Desmoplakin (DP) (250/210 kDa paraneoplastic pemphigus antigen)	0.500072	0.123706	0.645552	6.22744	7.04949e-14	1.73241e-11	5.72737	2.14552e-13	2.10904e-11	4.90609	4.98493	5.04609	6.2769	5.5503	5.97364	4.79645	5.25608	4.39736	4.06644	5.1839	5.06809	5.20004	-0.865384	-0.865384	-0.865384	-0.865384	-0.865384	-0.865384	-0.865384
P16035	TIMP2	Metalloproteinase inhibitor 2 (CSC-21K) (Tissue inhibitor of metalloproteinases 2) (TIMP-2)	0.389902	0.300277	0.782318	-0.0789029	0.808528	0.904783	-0.468805	0.126898	0.286459	4.7744	6.64492	6.80519	6.75183	5.82604	6.24075	6.44292	5.4459	5.14404	6.46597	6.64079	5.57899	5.65866	6.90637	6.32393	5.47203	6.04968	6.54644	6.43711	6.30282
P16070	CD44	CD44 antigen (CDw44) (Epican) (Extracellular matrix receptor III) (ECMR-III) (GP90 lymphocyte homing/adhesion receptor) (HUTCH-I) (Heparan sulfate proteoglycan) (Hermes antigen) (Hyaluronate receptor) (Phagocytic glycoprotein 1) (PGP-1) (Phagocytic glycoprotein I) (PGP-I) (CD antigen CD44)	0.228783	0.503039	0.912055	0.305949	0.384786	0.630408	0.0771661	0.800468	0.884113	9.75776	10.2769	10.7655	8.56182	10.1891	10.2879	9.82936	10.0776	10.1362	9.61669	9.79289	8.84337	9.87627	10.5583	10.2857	9.04536	9.43944	9.13801	9.20397	9.85599
P16112	ACAN	Aggrecan core protein (Cartilage-specific proteoglycan core protein) (CSPCP) (Chondroitin sulfate proteoglycan core protein 1) (Chondroitin sulfate proteoglycan 1) [Cleaved into: Aggrecan core protein 2]	0.792145	0.0255266	0.316265	0.785482	0.00710696	0.0526087	-0.00666349	0.98047	0.988242	6.57339	5.80593	6.13517	6.39579	4.97585	5.79427	5.67367	4.93944	5.70267	4.65605	4.37539	5.05468	5.96524	5.42649	4.8009	5.47294	4.63151	5.18217	5.13299	5.20868
P16157	ANK1	Ankyrin-1 (ANK-1) (Ankyrin-R) (Erythrocyte ankyrin)	5.02684	0.00161789	0.0341868	-0.163373	0.888043	0.939662	-5.19021	9.16331e-12	3.33612e-10	10.458	3.86392	3.29893	4.26489	-0.865384	4.17696	3.93291	-0.865384	-0.865384	-0.865384	-0.865384	-0.865384	-0.865384	4.45907	3.44485	3.59997	4.86832	4.25204	4.72445	4.92509
P16233	PNLIP	Pancreatic triacylglycerol lipase (PL) (PTL) (Pancreatic lipase) (EC 3.1.1.3)	0.426217	0.34814	0.822492	0.162276	0.707104	0.861318	-0.26394	0.633972	0.785639	5.48804	4.25685	4.95923	3.92468	4.5006	4.98564	4.97274	4.22491	4.01786	3.49378	4.01006	3.641	6.41606	4.48676	4.80622	2.83612	5.12615	6.31258	4.28223	4.1018
P16284	PECAM1	Platelet endothelial cell adhesion molecule (PECAM-1) (EndoCAM) (GPIIA') (PECA1) (CD antigen CD31)	0.0670055	0.859924	0.969387	0.367844	0.312584	0.564835	0.300838	0.364791	0.563285	6.53193	6.60243	4.57242	5.80748	6.16741	6.04782	5.07923	6.21264	5.91354	5.17183	5.19642	5.42545	6.65698	6.09064	5.21505	5.55301	5.73914	6.01081	5.23741	4.38776
P16615	ATP2A2	Sarcoplasmic/endoplasmic reticulum calcium ATPase 2 (SERCA2) (SR Ca(2+)-ATPase 2) (EC 7.2.2.10) (Calcium pump 2) (Calcium-transporting ATPase sarcoplasmic reticulum type, slow twitch skeletal muscle isoform) (Endoplasmic reticulum class 1/2 Ca(2+) ATPase)	0.820458	0.034648	0.374275	0.343473	0.34125	0.589104	-0.476985	0.119911	0.277268	7.3829	6.4274	6.31852	5.70213	5.06809	5.45923	5.96041	5.51346	5.43131	4.90889	4.57208	5.82691	5.09775	4.59583	6.19445	5.65232	6.21611	6.0682	5.703	5.48445
P16930	FAH	Fumarylacetoacetase (FAA) (EC 3.7.1.2) (Beta-diketonase) (Fumarylacetoacetate hydrolase)	-0.182729	0.68716	0.945596	-0.626821	0.128445	0.346197	-0.444092	0.105767	0.254202	4.26377	2.98079	6.19564	4.99488	4.78798	4.8934	5.57003	4.08877	5.65579	5.22482	5.2027	4.71655	5.08188	5.75256	5.47625	5.21159	5.53059	4.83286	5.37284	5.89756
P17174	GOT1	Aspartate aminotransferase, cytoplasmic (cAspAT) (EC 2.6.1.1) (EC 2.6.1.3) (Cysteine aminotransferase, cytoplasmic) (Cysteine transaminase, cytoplasmic) (cCAT) (Glutamate oxaloacetate transaminase 1) (Transaminase A)	0.390799	0.224256	0.744779	-0.345601	0.272606	0.537018	-0.7364	0.0592373	0.176607	6.26469	6.46138	7.10863	6.11275	5.99066	6.82225	6.08891	6.54887	6.49603	5.91423	6.71099	5.22045	5.20688	6.55569	6.36763	6.28597	6.87576	6.24759	8.17723	6.75861
P17301	ITGA2	Integrin alpha-2 (CD49 antigen-like family member B) (Collagen receptor) (Platelet membrane glycoprotein Ia) (GPIa) (VLA-2 subunit alpha) (CD antigen CD49b)	-0.281111	0.502273	0.912055	-1.97891	1.28547e-06	3.31995e-05	-1.6978	0.000339027	0.00299011	3.76363	4.02721	4.99693	4.09676	5.19881	4.83867	4.71632	6.08464	5.385	4.59306	5.2629	3.64228	3.83735	6.84935	6.41795	6.46766	6.66813	6.78412	6.33208	5.97144
P17600	SYN1	Synapsin-1 (Brain protein 4.1) (Synapsin I)	-0.850012	0.435852	0.880461	-0.211034	0.587262	0.787311	0.638978	0.517287	0.713174	5.9958	4.75572	4.44947	2.6763	4.80772	4.733	4.62116	4.71064	4.9768	3.89395	4.43575	3.45144	11.0936	5.19992	4.29234	4.80659	4.44849	4.55855	5.16847	5.04203
P17813	ENG	Endoglin (CD antigen CD105)	0.175612	0.590992	0.932496	-0.41287	0.130351	0.346914	-0.588482	0.0602865	0.177935	6.23329	7.39871	7.70477	6.89407	7.38801	7.58133	7.46455	8.04711	7.68418	6.68036	6.7537	6.81499	6.3929	7.58855	7.29711	7.54139	7.37211	7.42336	8.29803	8.03428
P17931	LGALS3	Galectin-3 (Gal-3) (35 kDa lectin) (Carbohydrate-binding protein 35) (CBP 35) (Galactose-specific lectin 3) (Galactoside-binding protein) (GALBP) (IgE-binding protein) (L-31) (Laminin-binding protein) (Lectin L-29) (Mac-2 antigen)	1.06437	0.0216663	0.276091	1.89603	1.62483e-06	3.99301e-05	0.83166	0.0495563	0.156134	6.35886	6.61341	6.72264	7.70795	6.93988	7.34893	7.20347	5.71343	5.96297	5.27333	6.66725	7.37109	4.53586	5.274	4.6002	5.31923	5.59068	4.76527	5.36493	4.70864
P17936	IGFBP3	Insulin-like growth factor-binding protein 3 (IBP-3) (IGF-binding protein 3) (IGFBP-3)	-0.3425	0.339426	0.814928	-0.80009	0.0267782	0.125347	-0.45759	0.0655138	0.186667	8.58182	10.9955	10.2281	9.88685	9.76632	9.83957	10.7235	10.3908	10.6173	10.2191	10.9132	9.84463	10.0885	11.4022	10.431	10.6991	10.5481	10.494	11.2174	10.8305
P17987	TCP1	T-complex protein 1 subunit alpha (TCP-1-alpha) (CCT-alpha)	0.26206	0.675995	0.945596	0.195646	0.730045	0.872258	-0.0664147	0.866652	0.923519	8.39678	5.26845	5.14239	4.97292	4.84062	3.78583	5.48481	6.31019	4.06498	4.64575	5.17741	5.42748	5.28052	3.90976	5.02244	6.19656	4.98903	5.21914	5.80269	5.38266
P18065	IGFBP2	Insulin-like growth factor-binding protein 2 (IBP-2) (IGF-binding protein 2) (IGFBP-2)	0.877911	0.150645	0.660366	-0.100395	0.83093	0.9157	-0.978306	0.0558538	0.170321	6.03938	7.5496	7.59359	9.7574	7.79548	7.96792	8.03157	6.69929	6.0036	8.35076	8.28307	5.96142	6.35006	8.25548	7.38811	7.59046	8.8999	8.61519	7.8294	6.85917
P18206	VCL	Vinculin (Metavinculin) (MV)	0.131883	0.598787	0.938768	-0.0757009	0.731232	0.872258	-0.207584	0.392041	0.587464	6.14496	7.10575	6.56861	6.75821	6.03574	6.57227	6.40698	6.57168	6.91416	6.34638	6.46633	6.50295	5.48649	6.56598	6.61354	6.35707	6.49727	6.66299	7.19014	6.23543
P18428	LBP	Lipopolysaccharide-binding protein (LBP)	0.809166	0.132388	0.645552	-2.14174	0.000282336	0.0039648	-2.95091	2.52029e-07	3.53921e-06	6.0881	8.67505	8.64372	9.70361	7.41921	8.34743	8.73798	8.24344	7.45708	7.07002	7.45221	7.85319	6.45343	10.4184	11.1759	10.7263	10.6932	10.2421	9.72411	9.62731
P18621	RPL17	Large ribosomal subunit protein uL22 (60S ribosomal protein L17) (60S ribosomal protein L23) (PD-1)	0.170977	0.846827	0.963084	0.454614	0.614673	0.806739	0.283637	0.616549	0.773046	10.9253	4.7465	4.71285	5.24891	5.47385	5.80678	5.19046	6.58638	6.28246	5.17534	5.19624	5.7539	6.06951	7.48516	4.40935	3.4131	5.5749	5.34329	6.80728	5.88926
P18669	PGAM1	Phosphoglycerate mutase 1 (EC 5.4.2.11) (EC 5.4.2.4) (BPG-dependent PGAM 1) (Phosphoglycerate mutase isozyme B) (PGAM-B)	0.136864	0.595215	0.936154	-0.370686	0.156039	0.394309	-0.50755	0.0903613	0.228342	6.50573	6.67326	6.27587	5.84969	5.96629	5.92942	5.74918	6.69189	6.51576	5.57813	6.05748	5.43377	5.7156	6.17481	6.20504	6.60543	6.25918	6.30677	7.54252	6.4505
P18827	SDC1	Syndecan-1 (SYND1) (CD antigen CD138)	1.27076	0.0600662	0.501447	1.25908	0.0513021	0.193843	-0.0116768	0.977121	0.987382	4.97273	9.23631	7.46778	8.60166	6.23283	8.19249	6.65448	5.50817	6.21328	6.1902	6.02881	7.12025	5.33612	7.30684	4.99721	6.10616	4.97309	6.45119	6.0184	6.69182
P18850	ATF6	Cyclic AMP-dependent transcription factor ATF-6 alpha (cAMP-dependent transcription factor ATF-6 alpha) (Activating transcription factor 6 alpha) (ATF6-alpha) [Cleaved into: Processed cyclic AMP-dependent transcription factor ATF-6 alpha]	0.355443	0.408385	0.869329	0.60694	0.129417	0.346197	0.251496	0.332118	0.536961	7.23953	6.55875	5.5327	5.04194	4.62467	5.66639	4.78592	5.62614	5.22986	5.9477	5.27124	4.60381	5.00278	5.69842	4.87971	4.43952	4.79506	5.10818	5.02307	5.25736
P19021	PAM	Peptidyl-glycine alpha-amidating monooxygenase (PAM) [Includes: Peptidylglycine alpha-hydroxylating monooxygenase (PHM) (EC 1.14.17.3)	1.2898	0.245151	0.752519	1.32534	0.197254	0.446401	0.0355398	0.941002	0.968592	8.80507	5.40877	5.28989	4.37402	11.1626	3.91374	4.77613	5.96889	5.25797	4.56917	4.60666	3.95806	5.38346	5.55277	4.5902	3.48385	6.41387	5.90404	4.2372	4.27087
P19022	CDH2	Cadherin-2 (CDw325) (Neural cadherin) (N-cadherin) (CD antigen CD325)	0.467427	0.369921	0.835936	0.396181	0.356779	0.603356	-0.0712468	0.799296	0.88381	3.63926	5.45505	6.10302	6.9983	4.59456	4.75217	6.10437	5.74504	5.18191	3.86262	4.46537	4.87542	5.33369	4.92017	4.90029	5.2062	5.39652	4.79663	4.99059	4.66305
P19256	CD58	Lymphocyte function-associated antigen 3 (Ag3) (Surface glycoprotein LFA-3) (CD antigen CD58)	-0.583381	0.265907	0.770858	0.165498	0.654914	0.829614	0.748879	0.220791	0.409506	6.23678	5.46099	5.51415	5.74926	5.7163	6.00679	5.3624	5.52401	6.33036	5.71518	5.4903	5.7456	9.02057	6.60838	4.42169	5.25071	5.54281	5.20648	7.01986	4.83826
P19320	VCAM1	Vascular cell adhesion protein 1 (V-CAM 1) (VCAM-1) (INCAM-100) (CD antigen CD106) [Cleaved into: Soluble Vascular Cell Adhesion Molecule-1]	0.240586	0.442421	0.880461	0.234951	0.437999	0.683118	-0.00563501	0.979249	0.988242	7.42461	8.55798	9.58458	9.04247	8.23169	8.67334	8.30784	8.84705	8.15266	8.00999	8.52688	8.25705	8.03928	8.92912	8.58938	8.07942	8.08894	8.40208	8.12347	7.96545
P19652	ORM2	Alpha-1-acid glycoprotein 2 (AGP 2) (Orosomucoid-2) (OMD 2)	0.510997	0.155867	0.660418	-2.60288	2.04247e-07	6.4766e-06	-3.11388	3.18376e-08	4.96768e-07	10.0608	11.2085	11.7869	11.1494	10.2911	11.4646	10.6673	10.5482	9.84206	9.7334	11.1051	10.241	11.1459	13.0766	14.3786	13.6946	13.3432	13.5095	13.4671	13.3792
P19823	ITIH2	Inter-alpha-trypsin inhibitor heavy chain H2 (ITI heavy chain H2) (ITI-HC2) (Inter-alpha-inhibitor heavy chain 2) (Inter-alpha-trypsin inhibitor complex component II) (Serum-derived hyaluronan-associated protein) (SHAP)	0.10686	0.444261	0.880461	-0.0423581	0.809059	0.904783	-0.149218	0.376675	0.577646	14.8231	14.8698	14.9849	14.5431	14.7592	14.755	14.9053	14.9478	14.6874	14.5924	14.7042	14.7143	14.5474	15.2141	14.7245	14.7592	14.9558	14.8808	14.4715	14.931
P19827	ITIH1	Inter-alpha-trypsin inhibitor heavy chain H1 (ITI heavy chain H1) (ITI-HC1) (Inter-alpha-inhibitor heavy chain 1) (Inter-alpha-trypsin inhibitor complex component III) (Serum-derived hyaluronan-associated protein) (SHAP)	0.0462969	0.745141	0.945596	0.261287	0.129604	0.346197	0.21499	0.185163	0.364761	13.5097	13.6607	13.5208	13.2844	13.26	13.5289	13.3894	13.6878	13.2859	13.5058	13.3695	13.3287	13.2479	13.4629	13.1743	13.0597	13.1532	13.1793	12.9879	13.3077
P19957	PI3	Elafin (Elastase-specific inhibitor) (ESI) (Peptidase inhibitor 3) (PI-3) (Protease inhibitor WAP3) (Skin-derived antileukoproteinase) (SKALP) (WAP four-disulfide core domain protein 14)	0.321663	0.278284	0.770858	-0.126191	0.689806	0.851858	-0.447855	0.109025	0.260209	3.85487	4.94184	5.50434	4.80875	4.56004	5.49883	5.46096	3.95957	4.87688	4.76051	4.79827	4.62561	4.73171	4.87944	5.23677	5.33129	5.25234	3.95612	5.60746	5.24955
P20023	CR2	Complement receptor type 2 (Cr2) (Complement C3d receptor) (Epstein-Barr virus receptor) (EBV receptor) (CD antigen CD21)	-0.436525	0.248827	0.75493	0.102374	0.78198	0.898896	0.538899	0.231757	0.418838	6.15002	5.58349	6.6556	5.66342	5.09894	6.07317	6.25982	7.31404	6.836	6.942	6.09533	5.84737	5.1425	7.25303	6.09512	5.0052	4.75258	5.41195	6.11545	6.13452
P20061	TCN1	Transcobalamin-1 (TC-1) (Haptocorrin) (HC) (Protein R) (Transcobalamin I) (TC I) (TCI)	0.506695	0.201991	0.724663	0.333916	0.299932	0.55769	-0.172779	0.581955	0.755129	5.04823	5.84601	5.52356	4.30904	6.29738	5.40683	4.55492	3.65329	4.79255	5.08297	5.65239	4.37218	5.1087	5.09853	4.81673	5.33686	5.24227	4.57538	5.32783	4.25096
P20062	TCN2	Transcobalamin-2 (TC-2) (Transcobalamin II) (TC II) (TCII)	1.91763	0.016951	0.248698	-0.238862	0.574414	0.780711	-2.1565	0.00178498	0.0116201	2.5971	4.44165	4.9174	3.78567	2.34287	4.77102	4.92211	1.96258	2.94127	2.84531	3.63764	1.78233	-0.865384	3.72604	4.00438	4.25295	4.51978	3.80559	4.46892	4.67219
P20073	ANXA7	Annexin A7 (Annexin VII) (Annexin-7) (Synexin)	0.636692	0.262391	0.770858	0.42789	0.383699	0.629676	-0.208802	0.357785	0.559166	8.44697	5.21871	4.96378	4.72868	4.81368	4.81899	5.72866	5.1452	5.36492	4.01316	4.92719	5.00799	4.90952	5.36172	5.10002	5.09739	5.01355	4.74348	4.99984	5.40825
P20618	PSMB1	Proteasome subunit beta type-1 (Macropain subunit C5) (Multicatalytic endopeptidase complex subunit C5) (Proteasome component C5) (Proteasome gamma chain)	0.484359	0.135284	0.645552	-0.35195	0.422123	0.671434	-0.836309	0.0574058	0.17363	6.01833	6.96697	5.41079	5.6755	4.95525	5.20585	5.4965	5.90134	5.09376	5.24006	4.99181	4.95018	4.97029	5.81683	5.40962	6.93568	6.82694	6.23462	6.78238	4.18676
P20700	LMNB1	Lamin-B1	-0.0237096	0.976786	1	-0.0617419	0.904135	0.9487	-0.0380323	0.94853	0.971896	7.7728	5.41478	3.04464	5.68655	5.07568	4.5341	5.4186	6.72815	4.1505	3.26704	4.8427	5.03716	7.7857	5.68844	5.16198	5.42706	5.27042	5.60255	5.10522	5.12367
P20742	PZP	Pregnancy zone protein (C3 and PZP-like alpha-2-macroglobulin domain-containing protein 6)	0.686622	0.499063	0.912055	0.835968	0.268088	0.534828	0.149347	0.843554	0.914237	10.4575	7.25947	7.28525	11.8979	8.73632	6.87826	9.64647	6.87599	6.33792	9.92404	7.98353	11.1334	6.90638	8.50111	7.76487	6.53207	8.8113	8.65729	7.02255	9.02016
P20810	CAST	Calpastatin (Calpain inhibitor) (Sperm BS-17 component)	1.0484	0.061259	0.506031	0.453712	0.24563	0.511555	-0.594684	0.162384	0.335344	5.3354	3.17187	5.37993	3.8768	3.1916	3.75687	3.88625	3.89236	2.50738	3.94967	3.84293	1.44165	2.58883	4.17549	2.74074	3.57457	3.68728	4.04474	3.50089	3.69903
P20851	C4BPB	C4b-binding protein beta chain	0.524552	0.0843289	0.575662	0.321819	0.120367	0.331431	-0.202734	0.431255	0.628963	12.246	12.4902	12.0584	12.7051	11.6774	11.8801	11.9165	12.1153	12.367	11.3275	11.3043	11.8854	10.6877	11.9532	11.8276	11.7008	11.9665	11.797	11.6075	11.8684
P20908	COL5A1	Collagen alpha-1(V) chain	-2.46181	0.000575981	0.0134807	7.4371	3.28615e-11	2.48483e-09	9.89891	2.51491e-15	2.47215e-12	8.87382	5.9672	5.79783	5.96683	7.7601	5.61534	6.0209	8.73252	9.68144	9.55712	9.70361	8.22792	8.29854	-0.865384	-0.865384	-0.865384	-0.865384	-0.865384	-0.865384	-0.865384
P20930	FLG	Filaggrin	7.36279	4.48247e-06	0.000133523	1.7085	0.0721071	0.239464	-5.6543	3.91616e-13	2.56639e-11	7.53819	5.08337	9.27757	5.64031	1.8617	8.7839	7.29682	-0.865384	-0.865384	-0.865384	-0.865384	-0.865384	-0.865384	4.87167	4.64842	4.46446	5.83024	4.69428	4.58366	4.42964
P21281	ATP6V1B2	V-type proton ATPase subunit B, brain isoform (V-ATPase subunit B 2) (Endomembrane proton pump 58 kDa subunit) (HO57) (Vacuolar proton pump subunit B 2)	-0.158315	0.816969	0.961773	0.0843274	0.882292	0.936286	0.242643	0.452946	0.652853	7.14808	6.08595	5.13707	3.72121	4.52787	4.64885	2.26438	5.72148	5.87258	3.69926	4.97638	4.68596	4.73715	4.41438	4.26124	4.85731	4.82147	4.5738	4.9223	5.09261
P21283	ATP6V1C1	V-type proton ATPase subunit C 1 (V-ATPase subunit C 1) (Vacuolar proton pump subunit C 1)	-0.23992	0.717611	0.945596	-0.242436	0.631354	0.820782	-0.00251564	0.995787	0.998114	8.0825	6.01384	5.69259	5.9055	4.78649	3.90664	5.67428	8.29446	5.34943	5.5849	4.93093	5.77434	5.84418	6.92751	5.2973	5.92653	5.80336	5.6758	5.56443	6.56397
P21291	CSRP1	Cysteine and glycine-rich protein 1 (Cysteine-rich protein 1) (CRP) (CRP1) (Epididymis luminal protein 141) (HEL-141)	0.784305	0.282755	0.770858	0.17824	0.758517	0.887646	-0.606064	0.181296	0.36081	8.0178	3.27248	4.55207	5.04235	4.16468	4.38916	5.88618	5.19222	3.1156	2.84126	4.20618	5.12024	5.09699	4.39498	4.46144	4.46761	4.45125	5.10248	5.80087	5.3984
P21333	FLNA	Filamin-A (FLN-A) (Actin-binding protein 280) (ABP-280) (Alpha-filamin) (Endothelial actin-binding protein) (Filamin-1) (Non-muscle filamin)	0.295397	0.531483	0.919223	0.176572	0.71545	0.865052	-0.118826	0.698637	0.819559	7.37546	4.14396	4.0514	4.61441	4.57472	4.54334	5.31613	4.57258	4.69042	4.44288	5.08648	4.37836	4.73068	4.48116	4.38083	4.64239	5.44502	5.62874	3.61323	5.19206
P21709	EPHA1	Ephrin type-A receptor 1 (hEpha1) (EC 2.7.10.1) (EPH tyrosine kinase) (EPH tyrosine kinase 1) (Erythropoietin-producing hepatoma receptor) (Tyrosine-protein kinase receptor EPH)	-0.603108	0.21903	0.742436	-0.149111	0.735396	0.872258	0.453997	0.184938	0.364761	3.33926	6.2645	6.11886	4.93465	4.48455	5.54336	4.29837	5.78688	6.29414	5.74163	5.91659	4.54336	5.32194	5.61972	5.42601	5.95205	4.78391	5.1508	4.1278	4.96704
P21796	VDAC1	Voltage-dependent anion-selective channel protein 1 (VDAC-1) (hVDAC1) (Outer mitochondrial membrane protein porin 1) (Plasmalemmal porin) (Porin 31HL) (Porin 31HM)	0.202791	0.854784	0.968032	0.337903	0.724577	0.871798	0.135112	0.874935	0.925792	13.9014	10.3248	9.76977	8.21592	8.06332	7.37639	7.65548	12.3017	9.89739	8.92883	8.25547	8.48001	6.89736	11.2222	9.23083	8.13152	7.68595	6.75915	9.89101	10.0211
P21854	CD72	B-cell differentiation antigen CD72 (Lyb-2) (CD antigen CD72)	7.02237	3.97166e-09	1.96499e-07	-1.57282	0.0159239	0.0899608	-8.59519	5.67983e-12	2.32636e-10	7.88259	5.19819	7.3678	6.57075	4.17176	6.42851	5.47931	-0.865384	-0.865384	-0.865384	-0.865384	-0.865384	-0.865384	9.0983	8.25173	7.63064	7.92272	6.41684	6.26577	8.52261
P22105	TNXB	Tenascin-X (TN-X) (Hexabrachion-like protein)	0.106529	0.724963	0.945596	-0.278445	0.31867	0.57098	-0.384974	0.122809	0.281056	7.30455	8.93873	8.8217	8.37286	8.50693	8.72958	9.03392	8.7847	8.68829	8.46844	8.73938	8.27147	7.58706	9.34929	8.66463	8.50017	8.84548	8.81823	9.08721	8.39239
P22304	IDS	Iduronate 2-sulfatase (EC 3.1.6.13) (Alpha-L-iduronate sulfate sulfatase) (Idursulfase) [Cleaved into: Iduronate 2-sulfatase 42 kDa chain	0.792447	0.23158	0.744779	0.530162	0.358454	0.603356	-0.262285	0.362886	0.563285	6.58882	3.92761	4.43764	3.57776	3.82927	6.01459	1.99507	4.25832	3.18428	4.20719	2.86016	3.44165	3.32579	3.82052	3.75449	3.68305	3.23088	4.6732	3.73272	3.76476
P22314	UBA1	Ubiquitin-like modifier-activating enzyme 1 (EC 6.2.1.45) (Protein A1S9) (Ubiquitin-activating enzyme E1)	0.25926	0.410195	0.870276	-0.605734	0.0549358	0.204261	-0.864994	0.020543	0.085846	7.09988	6.76998	6.63738	8.03304	6.84912	7.14079	7.02266	6.26347	7.24805	6.35757	7.37823	7.55172	6.11926	6.75796	7.46956	7.2651	8.37187	8.33469	7.56964	8.02416
P22352	GPX3	Glutathione peroxidase 3 (GPx-3) (GSHPx-3) (EC 1.11.1.9) (Extracellular glutathione peroxidase) (Plasma glutathione peroxidase) (GPx-P) (GSHPx-P)	0.300357	0.153794	0.660366	0.777296	0.00228229	0.0215721	0.476939	0.0408353	0.136534	12.3617	12.8746	12.8583	13.0554	12.3777	13.1096	12.6184	12.5111	12.2818	12.8251	12.8148	12.2468	12.0232	12.2064	11.4115	11.9532	11.8004	11.836	12.48	12.1274
P22392	NME2	Nucleoside diphosphate kinase B (NDK B) (NDP kinase B) (EC 2.7.4.6) (C-myc purine-binding transcription factor PUF) (Histidine protein kinase NDKB) (EC 2.7.13.3) (nm23-H2)	-0.280871	0.391115	0.856805	-0.610279	0.0609143	0.220142	-0.329407	0.313783	0.518091	7.19171	5.55414	6.0345	5.97616	5.74356	5.75719	5.75303	6.07362	6.02234	6.13308	6.42615	5.64189	7.39698	6.04854	5.76747	6.99629	7.36371	6.64946	6.49686	6.95991
P22528	SPRR1B	Cornifin-B (14.9 kDa pancornulin) (Small proline-rich protein IB) (SPR-IB)	-0.189725	0.676643	0.945596	5.15806	5.4237e-11	3.48231e-09	5.34779	7.22318e-11	1.97233e-09	5.14855	4.61153	3.49723	5.47175	4.14222	4.00972	3.16776	4.0801	4.9543	3.97145	3.72264	4.21937	5.94658	-0.865384	-0.865384	-0.865384	-0.865384	-0.865384	-0.865384	-0.865384
P22626	HNRNPA2B1	Heterogeneous nuclear ribonucleoproteins A2/B1 (hnRNP A2/B1)	1.06953	0.154617	0.660366	0.0986456	0.833407	0.916184	-0.970888	0.152663	0.32412	8.06857	5.46741	5.61092	5.28513	5.13259	6.52173	6.25471	5.17265	4.52659	4.83373	6.52357	2.10539	6.7132	5.11975	6.31181	6.59829	5.42349	5.44379	7.29934	5.45407
P22692	IGFBP4	Insulin-like growth factor-binding protein 4 (IBP-4) (IGF-binding protein 4) (IGFBP-4)	0.385099	0.289511	0.770858	0.115478	0.728557	0.872258	-0.269621	0.165256	0.339138	6.19656	8.01824	8.05148	8.72437	7.39764	8.23361	8.3227	7.5299	7.56394	7.56622	7.82364	7.20586	7.09522	7.90857	8.08569	7.90021	7.64256	7.74106	7.37372	7.48444
P22792	CPN2	Carboxypeptidase N subunit 2 (Carboxypeptidase N 83 kDa chain) (Carboxypeptidase N large subunit) (Carboxypeptidase N polypeptide 2) (Carboxypeptidase N regulatory subunit)	0.0916973	0.543708	0.919223	0.497227	0.0119662	0.0754026	0.40553	0.0313404	0.113185	13.2719	13.5787	13.3717	13.4159	13.2228	13.2153	13.0738	13.348	13.3657	13.2213	13.2869	13.2379	12.833	13.1596	12.5333	12.9217	12.7208	12.5406	12.9548	12.8388
P22891	PROZ	Vitamin K-dependent protein Z	0.394145	0.326269	0.804949	-0.416287	0.262617	0.533107	-0.810432	0.0900989	0.228342	8.33333	8.83474	9.04876	8.7941	9.08592	9.14189	10.0264	7.70294	8.12125	9.36365	9.9316	8.90794	7.83501	9.36727	8.90278	8.35592	10.0779	10.2952	10.4319	8.74818
P22897	MRC1	Macrophage mannose receptor 1 (MMR) (C-type lectin domain family 13 member D) (C-type lectin domain family 13 member D-like) (Human mannose receptor) (hMR) (Macrophage mannose receptor 1-like protein 1) (CD antigen CD206)	0.0946874	0.720723	0.945596	0.200507	0.469453	0.702888	0.10582	0.597628	0.76476	5.44258	6.85792	6.98875	6.98979	6.13613	6.91386	6.44944	6.17155	6.65022	6.4973	6.50905	6.64198	6.20046	6.05923	6.68798	5.98444	6.68204	6.74555	6.06863	6.14705
P23083	IGHV1-2	Immunoglobulin heavy variable 1-2 (Ig heavy chain V-I region ND) (Ig heavy chain V-I region V35)	0.981411	0.0556841	0.49313	-1.62891	0.00404939	0.0340218	-2.61032	5.0635e-05	0.000535207	7.94939	9.76052	10.5767	9.16167	8.4525	8.94199	7.95063	8.47724	8.83488	7.66211	8.01676	6.66532	8.27809	11.3404	11.2291	11.1991	9.98972	9.86017	9.03205	11.5452
P23141	CES1	Liver carboxylesterase 1 (Acyl-coenzyme A:cholesterol acyltransferase) (ACAT) (Brain carboxylesterase hBr1) (Carboxylesterase 1) (CE-1) (hCE-1) (EC 3.1.1.1) (Cholesteryl ester hydrolase) (CEH) (EC 3.1.1.13) (Cocaine carboxylesterase) (Egasyn) (HMSE) (Methylumbelliferyl-acetate deacetylase 1) (EC 3.1.1.56) (Monocyte/macrophage serine esterase) (Retinyl ester hydrolase) (REH) (Serine esterase 1) (T…	-0.762735	0.209222	0.733764	-0.520422	0.21749	0.470908	0.242313	0.659901	0.799855	4.54132	6.60876	5.56406	6.00791	4.30454	5.06182	6.00536	5.80678	5.5549	4.79281	5.47266	7.16561	8.43546	6.1877	5.93949	6.28022	6.6506	4.47177	5.66088	6.54607
P23142	FBLN1	Fibulin-1 (FIBL-1)	0.571001	0.172831	0.689995	0.516101	0.0809295	0.25498	-0.0549003	0.874059	0.925792	11.0499	11.0477	12.0268	12.4331	11.2136	11.1423	10.7571	11.7053	11.1385	9.64845	10.7701	11.6581	9.94242	11.1226	10.3995	11.1665	10.9947	10.9312	11.0754	10.3678
P23284	PPIB	Peptidyl-prolyl cis-trans isomerase B (PPIase B) (EC 5.2.1.8) (CYP-S1) (Cyclophilin B) (Rotamase B) (S-cyclophilin) (SCYLP)	0.0515054	0.791003	0.955228	0.980016	0.000415111	0.0052994	0.928511	0.000617952	0.00489876	7.52508	7.35206	6.95363	6.82432	7.25765	7.25819	7.70526	7.57767	7.04247	7.35071	6.76963	7.36079	7.19788	6.87148	6.41337	6.17051	6.45567	5.9364	5.75363	6.41503
P23381	WARS1	Tryptophan--tRNA ligase, cytoplasmic (EC 6.1.1.2) (Interferon-induced protein 53) (IFP53) (Tryptophanyl-tRNA synthetase) (TrpRS) (hWRS) [Cleaved into: T1-TrpRS	0.927659	0.103376	0.612782	0.312052	0.429234	0.677712	-0.615607	0.151047	0.321384	6.97834	5.78311	3.92176	4.9629	4.90727	4.65777	5.08524	5.86716	4.33087	4.08343	4.18459	2.58299	4.49621	5.31104	5.64929	4.71821	4.68395	4.63517	4.5814	4.53295
P23396	RPS3	Small ribosomal subunit protein uS3 (40S ribosomal protein S3) (EC 4.2.99.18)	-0.079531	0.87282	0.975429	-0.590355	0.268189	0.534828	-0.510824	0.142626	0.309202	7.80002	5.10898	4.46071	3.94685	4.95412	5.21608	4.89196	5.40173	5.44274	5.37314	5.26694	5.34749	4.8269	6.53265	5.60736	5.82154	5.64915	5.69499	6.85449	4.35103
P23435	CBLN1	Cerebellin-1 (Precerebellin) [Cleaved into: Cerebellin (CER)	0.102577	0.71368	0.945596	-0.846277	0.0100361	0.0671122	-0.948855	0.00135048	0.00945135	4.58429	4.8883	4.62325	5.8274	4.0926	4.15366	4.90341	4.6912	4.92894	4.47542	4.90221	4.68428	4.05071	6.5389	5.36341	5.4192	5.62897	5.46261	5.45673	5.12703
P23467	PTPRB	Receptor-type tyrosine-protein phosphatase beta (Protein-tyrosine phosphatase beta) (R-PTP-beta) (EC 3.1.3.48) (Vascular endothelial protein tyrosine phosphatase) (VE-PTP)	5.4961	1.47397e-08	5.79567e-07	0.369754	0.403389	0.64869	-5.12635	7.43846e-13	4.30118e-11	5.11353	4.1038	5.65818	4.8677	2.34287	4.97866	5.3503	-0.865384	-0.865384	-0.865384	-0.865384	-0.865384	-0.865384	4.37748	4.66017	4.33843	4.26646	3.65077	3.70405	4.82939
P23470	PTPRG	Receptor-type tyrosine-protein phosphatase gamma (Protein-tyrosine phosphatase gamma) (R-PTP-gamma) (EC 3.1.3.48)	0.0177679	0.953427	0.995326	-0.0928843	0.738256	0.872258	-0.110652	0.598006	0.76476	6.52363	8.21045	8.2727	7.07617	7.63923	8.00397	7.72727	7.15831	8.20937	7.49556	7.78376	7.30556	7.75805	8.04503	7.46213	7.61915	8.11908	7.66727	7.52186	7.66908
P23471	PTPRZ1	Receptor-type tyrosine-protein phosphatase zeta (R-PTP-zeta) (EC 3.1.3.48) (Protein-tyrosine phosphatase receptor type Z polypeptide 1) (Protein-tyrosine phosphatase receptor type Z polypeptide 2) (R-PTP-zeta-2)	0.14284	0.468277	0.900815	0.341895	0.128191	0.346197	0.199055	0.423887	0.623773	5.97444	6.39937	6.28214	6.26959	6.10159	6.06798	5.90174	5.83698	5.92571	5.41977	6.34496	5.93601	6.53397	6.18117	6.05817	5.82736	6.11234	5.93033	5.49758	4.99664
P23528	CFL1	Cofilin-1 (18 kDa phosphoprotein) (p18) (Cofilin, non-muscle isoform)	0.412088	0.568908	0.919223	0.110505	0.875676	0.9326	-0.301582	0.525273	0.718835	8.57027	4.92603	4.16117	2.92061	4.84078	4.95954	4.8137	5.62194	4.6804	4.62471	3.52839	4.47334	4.76336	3.83904	5.11114	5.83829	4.56031	3.48199	6.44335	5.14446
P24043	LAMA2	Laminin subunit alpha-2 (Laminin M chain) (Laminin-12 subunit alpha) (Laminin-2 subunit alpha) (Laminin-4 subunit alpha) (Merosin heavy chain)	0.101542	0.613327	0.945596	-0.508083	0.0289235	0.131022	-0.609624	0.00406951	0.0236706	5.19004	4.47611	4.90638	5.09609	4.14684	4.60248	4.88913	4.37641	4.50485	4.54658	4.87332	4.92101	4.7175	5.48879	5.12038	4.99554	5.33113	5.54915	5.47125	4.90741
P24298	GPT	Alanine aminotransferase 1 (ALT1) (EC 2.6.1.2) (Glutamate pyruvate transaminase 1) (GPT 1) (Glutamic--alanine transaminase 1) (Glutamic--pyruvic transaminase 1)	-0.0216568	0.935846	0.991724	-0.443885	0.219162	0.47146	-0.422228	0.277137	0.475371	5.60917	6.02718	6.03829	5.11024	5.75586	6.213	5.2527	6.6431	5.77856	5.6845	5.18551	5.32586	5.80365	5.92339	6.115	5.76511	5.32547	5.45598	7.67601	6.85269
P24387	CRHBP	Corticotropin-releasing factor-binding protein (CRF-BP) (CRF-binding protein) (Corticotropin-releasing hormone-binding protein) (CRH-BP)	-0.215736	0.695783	0.945596	-0.373149	0.305821	0.559453	-0.157413	0.735732	0.835132	7.22941	6.03312	5.37356	5.92437	4.97723	5.73213	4.67668	5.66442	5.2946	5.01158	6.24941	5.09499	8.21928	5.87215	5.34472	6.38504	6.81197	6.22232	5.92416	5.9982
P24592	IGFBP6	Insulin-like growth factor-binding protein 6 (IBP-6) (IGF-binding protein 6) (IGFBP-6)	0.128168	0.638695	0.945596	-0.206799	0.402844	0.64869	-0.334967	0.158112	0.332104	7.90997	9.33307	9.25812	8.86014	8.6722	9.00492	9.15576	8.74906	8.81792	8.88584	9.4755	8.44204	8.16994	9.60473	9.00876	9.29944	9.02385	9.09377	8.90982	8.70141
P24593	IGFBP5	Insulin-like growth factor-binding protein 5 (IBP-5) (IGF-binding protein 5) (IGFBP-5)	0.0712021	0.823786	0.963084	0.316199	0.345357	0.593507	0.244997	0.434073	0.630456	5.95852	7.26563	7.5297	6.67995	6.41316	6.77747	7.66609	6.54261	7.01457	7.21043	7.46119	6.10411	6.63176	7.10039	5.83807	6.96949	5.64544	6.62858	7.07644	6.81873
P24821	TNC	Tenascin (TN) (Cytotactin) (GMEM) (GP 150-225) (Glioma-associated-extracellular matrix antigen) (Hexabrachion) (JI) (Myotendinous antigen) (Neuronectin) (Tenascin-C) (TN-C)	0.044038	0.849475	0.96313	-0.0691303	0.798181	0.904783	-0.113168	0.608559	0.764978	6.95667	8.19936	8.08287	8.46997	7.82969	7.68855	7.5935	7.54086	7.75195	7.90902	7.74823	8.05407	7.72073	8.77636	7.83899	7.74243	8.02887	7.83595	7.74646	7.33545
P25311	AZGP1	Zinc-alpha-2-glycoprotein (Zn-alpha-2-GP) (Zn-alpha-2-glycoprotein)	-0.073795	0.683713	0.945596	0.348972	0.151802	0.385584	0.422767	0.0520034	0.16126	13.1662	14.0657	13.6564	13.0278	13.5342	13.6372	13.7126	13.5379	13.6472	13.5795	13.7446	13.6058	13.585	13.8801	12.6384	13.0317	12.9601	13.4021	13.4017	13.0433
P25391	LAMA1	Laminin subunit alpha-1 (Laminin A chain) (Laminin-1 subunit alpha) (Laminin-3 subunit alpha) (S-laminin subunit alpha) (S-LAM alpha)	0.148419	0.670812	0.945596	0.541217	0.264988	0.533107	0.392799	0.460149	0.659887	8.00376	8.37567	8.91246	8.9267	7.48234	8.39792	8.86323	9.52684	8.40454	7.97101	8.30067	8.07717	7.36818	9.26926	9.15274	7.08337	8.15561	7.46031	5.83907	8.21318
P25398	RPS12	Small ribosomal subunit protein eS12 (40S ribosomal protein S12)	1.38899	0.163684	0.678285	2.09345	0.0255896	0.122936	0.704465	0.294492	0.494002	13.8577	10.8131	9.81835	8.82003	7.95096	8.1592	8.04426	6.9419	10.4119	8.8425	8.3322	8.10016	6.86335	7.59496	9.20308	8.66224	7.45947	7.36238	5.25647	7.27084
P25705	ATP5F1A	ATP synthase subunit alpha, mitochondrial (ATP synthase F1 subunit alpha)	0.463691	0.534987	0.919223	0.123573	0.841565	0.916184	-0.340118	0.283147	0.479059	9.07384	6.54108	5.29275	5.56344	3.49025	4.88745	5.05084	6.34662	5.84739	5.30606	4.34808	4.3561	5.21331	5.61342	5.36202	5.36881	5.74988	5.8288	5.68132	5.4304
P25774	CTSS	Cathepsin S (EC 3.4.22.27)	-0.284464	0.326729	0.804949	0.200246	0.381896	0.627766	0.484711	0.143889	0.310183	6.20662	6.47458	6.28718	6.31642	6.56274	6.83702	6.34724	7.80119	7.33894	6.18192	6.56846	6.31166	6.1033	5.86412	6.73407	5.45788	6.34735	6.22782	6.31356	6.68529
P25786	PSMA1	Proteasome subunit alpha type-1 (30 kDa prosomal protein) (PROS-30) (Macropain subunit C2) (Multicatalytic endopeptidase complex subunit C2) (Proteasome component C2) (Proteasome nu chain)	0.385652	0.436014	0.880461	-0.0189701	0.964246	0.98221	-0.404622	0.133273	0.294398	7.30954	4.55351	3.76681	5.42184	5.04107	4.5708	5.50095	5.11962	4.69583	3.99764	4.89462	4.39827	5.57826	4.77002	5.24918	5.48213	5.24954	5.4076	5.41357	4.72526
P25787	PSMA2	Proteasome subunit alpha type-2 (Macropain subunit C3) (Multicatalytic endopeptidase complex subunit C3) (Proteasome component C3)	0.448221	0.442442	0.880461	0.424352	0.287428	0.55292	-0.0238689	0.965349	0.983355	6.58783	6.05718	5.56995	5.39062	4.28985	4.73282	5.26566	6.63063	4.83762	4.77983	5.82729	5.11222	2.60358	5.01883	5.93434	4.86946	4.40391	4.80291	5.91349	3.98049
P25788	PSMA3	Proteasome subunit alpha type-3 (Macropain subunit C8) (Multicatalytic endopeptidase complex subunit C8) (Proteasome component C8)	0.585769	0.233003	0.744779	-0.0250758	0.945285	0.976067	-0.610845	0.098154	0.24365	6.79233	6.79094	4.47126	5.65775	5.05366	4.9461	5.50709	6.409	5.53408	3.92251	4.81654	4.53229	4.88737	5.83958	5.7031	5.24439	6.02839	4.96474	5.77116	5.84329
P25789	PSMA4	Proteasome subunit alpha type-4 (Macropain subunit C9) (Multicatalytic endopeptidase complex subunit C9) (Proteasome component C9) (Proteasome subunit L)	0.2306	0.421778	0.873818	-0.31354	0.295929	0.55515	-0.54414	0.0652775	0.186667	6.41292	6.87817	5.3	6.26432	6.06442	5.52421	6.21688	5.49909	5.59513	5.97719	6.67373	5.83809	5.59968	5.64257	6.3793	5.97866	7.03048	6.18975	6.98577	6.64918
P26022	PTX3	Pentraxin-related protein PTX3 (Pentaxin-related protein PTX3) (Tumor necrosis factor alpha-induced protein 5) (TNF alpha-induced protein 5) (Tumor necrosis factor-inducible gene 14 protein) (TSG-14)	-0.459858	0.556511	0.919223	-0.172661	0.748073	0.881722	0.287196	0.652099	0.79629	5.25127	6.18279	2.56192	6.31138	4.37766	4.69423	5.79749	3.79917	5.08023	4.80197	5.67156	8.57349	4.9842	3.75875	4.92572	4.95323	5.48927	5.95282	5.3924	5.91317
P26038	MSN	Moesin (Membrane-organizing extension spike protein)	0.0492117	0.858269	0.969387	-0.463174	0.0544949	0.203683	-0.512385	0.0897166	0.228342	6.53617	6.94843	7.06956	6.72036	6.20857	6.73606	6.30941	7.61478	6.92011	6.04116	6.60636	6.44844	5.95552	7.21297	6.74007	6.61148	7.04808	7.20881	7.79753	7.15185
P26368	U2AF2	Splicing factor U2AF 65 kDa subunit (U2 auxiliary factor 65 kDa subunit) (hU2AF(65)) (hU2AF65) (U2 snRNP auxiliary factor large subunit)	0.0957824	0.885219	0.97855	4.83686	5.28979e-08	1.85709e-06	4.74107	4.58309e-09	8.19122e-08	6.37031	3.11419	4.5929	4.61059	2.8062	2.26269	4.04344	4.52899	4.55947	2.96697	2.86888	3.03572	5.29412	-0.865384	-0.865384	-0.865384	-0.865384	-0.865384	-0.865384	-0.865384
P26447	S100A4	Protein S100-A4 (Calvasculin) (Metastasin) (Placental calcium-binding protein) (Protein Mts1) (S100 calcium-binding protein A4)	-0.125404	0.746786	0.945596	-0.576126	0.0317102	0.139467	-0.450722	0.231788	0.418838	6.61284	6.41595	6.35763	5.92847	5.43445	6.65459	5.89532	6.90558	7.30261	5.34146	7.08426	5.16163	6.07051	6.95241	6.55261	6.63101	6.22588	6.79133	6.76527	7.41363
P26927	MST1	Hepatocyte growth factor-like protein (Macrophage stimulatory protein) (Macrophage-stimulating protein) (MSP) [Cleaved into: Hepatocyte growth factor-like protein alpha chain	0.232358	0.277113	0.770858	0.255446	0.182756	0.424703	0.0230877	0.917225	0.953099	12.3231	12.561	12.2749	12.3871	11.9007	12.2628	12.2188	12.6099	12.0413	12.1921	12.2818	11.792	11.3416	12.5337	11.7407	12.0112	11.8794	11.8778	12.1396	11.9578
P27169	PON1	Serum paraoxonase/arylesterase 1 (PON 1) (EC 3.1.1.2) (EC 3.1.1.81) (EC 3.1.8.1) (Aromatic esterase 1) (A-esterase 1) (K-45) (Serum aryldialkylphosphatase 1)	0.578793	0.164972	0.678525	0.165995	0.462733	0.69872	-0.412798	0.274929	0.474434	11.873	12.6216	13.0537	12.8242	12.9153	12.5874	13.1363	13.019	12.6465	12.1	12.0725	12.7001	10.2846	12.5655	12.144	12.6784	12.3987	12.8962	12.7154	12.4513
P27348	YWHAQ	14-3-3 protein theta (14-3-3 protein T-cell) (14-3-3 protein tau) (Protein HS1)	-0.316801	0.644509	0.945596	0.245144	0.451989	0.695313	0.561945	0.426378	0.625354	5.19612	4.50319	4.6941	4.80404	4.68157	5.04558	3.95473	4.87214	5.18799	3.13419	4.25315	4.12884	8.5068	2.93125	4.80839	4.67411	4.64808	5.08144	4.90556	4.1145
P27487	DPP4	Dipeptidyl peptidase 4 (EC 3.4.14.5) (ADABP) (Adenosine deaminase complexing protein 2) (ADCP-2) (Dipeptidyl peptidase IV) (DPP IV) (T-cell activation antigen CD26) (TP103) (CD antigen CD26) [Cleaved into: Dipeptidyl peptidase 4 membrane form (Dipeptidyl peptidase IV membrane form)	0.585904	0.132404	0.645552	0.877691	0.0309102	0.137487	0.291787	0.234209	0.422435	7.99153	6.45817	7.01262	5.95972	5.17081	6.56618	6.12797	6.09682	6.0987	5.53187	6.08002	5.7364	5.7582	6.25017	5.67436	6.16437	5.44279	5.51808	5.11932	4.97406
P27797	CALR	Calreticulin (CRP55) (Calregulin) (Endoplasmic reticulum resident protein 60) (ERp60) (HACBP) (grp60)	0.110063	0.705237	0.945596	0.710217	0.00961558	0.0657519	0.600154	0.0152364	0.0672977	5.66587	7.37691	7.04567	6.74549	6.88829	6.60115	6.62751	6.63749	7.07878	6.83075	6.9574	6.23614	5.84266	6.31537	6.12415	5.97458	5.95755	6.04736	5.77734	5.78301
P27824	CANX	Calnexin (IP90) (Major histocompatibility complex class I antigen-binding protein p88) (p90)	0.511818	0.234514	0.744779	0.274849	0.488256	0.713158	-0.236968	0.235604	0.423399	8.18698	5.47337	6.01108	5.58559	5.15027	5.68358	5.60647	5.58309	5.35544	5.62974	5.27523	5.69234	5.13384	6.07559	5.23778	5.50282	5.45466	5.61721	5.81189	6.07344
P27918	CFP	Properdin (Complement factor P)	0.107585	0.682559	0.945596	0.265834	0.271611	0.536777	0.158249	0.51494	0.711405	11.9177	12.2853	12.3939	11.1226	11.6405	11.9271	12.0982	12.5476	12.2047	11.6924	11.4091	11.4031	11.5707	12.3422	11.6316	11.4831	11.4881	11.6408	11.3235	11.6152
P27930	IL1R2	Interleukin-1 receptor type 2 (IL-1R-2) (IL-1RT-2) (IL-1RT2) (CD121 antigen-like family member B) (CDw121b) (IL-1 type II receptor) (Interleukin-1 receptor beta) (IL-1R-beta) (Interleukin-1 receptor type II) (CD antigen CD121b) [Cleaved into: Interleukin-1 receptor type 2, membrane form (mIL-1R2) (mIL-1RII)	-0.452633	0.133395	0.645552	-0.155962	0.588681	0.787311	0.29667	0.203048	0.389837	4.18548	5.56065	6.08907	5.72178	5.76154	5.61461	5.41318	5.86222	6.25653	5.45104	6.07743	6.27645	5.6604	5.15342	5.71441	5.03479	5.7877	6.0255	5.89535	5.82686
P28062	PSMB8	Proteasome subunit beta type-8 (EC 3.4.25.1) (Low molecular mass protein 7) (Macropain subunit C13) (Multicatalytic endopeptidase complex subunit C13) (Proteasome component C13) (Proteasome subunit beta-5i) (Really interesting new gene 10 protein)	-0.00163469	0.996747	1	0.708452	0.0363133	0.153202	0.710087	0.0581724	0.174991	7.73606	7.13425	6.52572	6.11651	5.97033	6.04733	6.94011	7.42341	6.64401	6.30339	7.76722	5.92457	5.7789	5.74099	5.57931	5.95831	6.60365	6.10164	6.30822	5.21903
P28066	PSMA5	Proteasome subunit alpha type-5 (Macropain zeta chain) (Multicatalytic endopeptidase complex zeta chain) (Proteasome zeta chain)	0.452245	0.277267	0.770858	-0.286704	0.432513	0.678652	-0.738949	0.0399504	0.135631	5.53182	7.19389	5.3976	5.6302	4.89732	4.84888	5.14253	5.7566	5.97893	4.88616	4.866	4.71	4.21078	5.67434	5.53116	5.70978	6.52297	4.90756	6.37471	5.92866
P28070	PSMB4	Proteasome subunit beta type-4 (26 kDa prosomal protein) (HsBPROS26) (PROS-26) (Macropain beta chain) (Multicatalytic endopeptidase complex beta chain) (Proteasome beta chain) (Proteasome chain 3) (HsN3)	0.153031	0.676023	0.945596	0.00204436	0.996166	0.998197	-0.150987	0.72511	0.829869	6.67595	6.99954	5.10194	6.54713	5.60775	5.9037	5.58414	5.6313	6.10928	5.21055	6.9359	6.09802	5.4569	8.05322	5.29235	5.50188	5.50434	6.03152	6.23128	5.79126
P28799	GRN	Progranulin (PGRN) (Acrogranin) (Epithelin precursor) (Glycoprotein of 88 Kda) (GP88) (Glycoprotein 88) (Granulin precursor) (PC cell-derived growth factor) (PCDGF) (Proepithelin) (PEPI) [Cleaved into: Paragranulin	1.12285	0.00975162	0.177516	1.33712	0.00373118	0.0316185	0.21427	0.473852	0.671177	5.00464	5.74241	7.03779	7.45034	5.45474	6.43123	6.38002	5.0463	5.58648	5.16185	4.99406	5.23903	4.52192	5.87703	4.39792	5.14217	4.09609	5.26579	4.30569	5.05667
P28827	PTPRM	Receptor-type tyrosine-protein phosphatase mu (Protein-tyrosine phosphatase mu) (R-PTP-mu) (EC 3.1.3.48)	0.0712543	0.820652	0.963084	0.214235	0.459209	0.697797	0.142981	0.542124	0.728987	4.46864	6.30998	6.15144	5.97535	5.74163	6.31528	5.77299	6.29304	5.67444	5.01767	5.60899	5.90547	5.98884	5.8504	5.8162	5.44063	5.73619	5.89781	5.51276	4.98167
P28906	CD34	Hematopoietic progenitor cell antigen CD34 (CD antigen CD34)	-0.102252	0.750504	0.945596	-1.311	0.000685161	0.00783155	-1.20875	0.000340684	0.00299011	5.42272	7.32596	6.68881	6.44635	6.79914	7.44435	6.6995	6.97611	7.06915	6.571	6.31078	7.41043	6.41331	8.12253	7.95345	7.07656	7.87912	8.38548	8.46552	8.1212
P29401	TKT	Transketolase (TK) (EC 2.2.1.1)	0.242425	0.373771	0.836941	0.203067	0.430916	0.677745	-0.0393579	0.870494	0.925077	7.08724	7.64219	6.54708	6.56477	6.11681	6.64761	6.80608	7.15078	6.44215	6.15945	6.13977	6.97997	6.312	6.97675	6.15536	6.2342	6.42508	6.31816	6.95437	6.92639
P29622	SERPINA4	Kallistatin (Kallikrein inhibitor) (Peptidase inhibitor 4) (PI-4) (Serpin A4)	0.0284586	0.952085	0.995326	0.311086	0.457098	0.697797	0.282627	0.31938	0.524913	6.00692	8.72691	8.87664	8.02341	8.85357	8.58583	9.01749	8.58196	8.73263	8.50232	8.6352	7.91585	7.25338	8.11088	7.65921	7.63222	7.65073	8.16823	8.71729	7.9746
P30041	PRDX6	Peroxiredoxin-6 (EC 1.11.1.27) (1-Cys peroxiredoxin) (1-Cys PRX) (24 kDa protein) (Acidic calcium-independent phospholipase A2) (aiPLA2) (EC 3.1.1.4) (Antioxidant protein 2) (Glutathione-dependent peroxiredoxin) (Liver 2D page spot 40) (Lysophosphatidylcholine acyltransferase 5) (LPC acyltransferase 5) (LPCAT-5) (Lyso-PC acyltransferase 5) (EC 2.3.1.23) (Non-selenium glutathione peroxidase) (NSGP…	0.197761	0.522289	0.919223	-0.226316	0.514217	0.736045	-0.424076	0.195311	0.37868	6.45898	6.06445	6.14166	5.32422	5.97755	7.01159	5.23915	5.70853	5.52855	6.1146	6.55627	5.39602	5.69598	5.49338	5.89541	7.21327	6.29079	6.49954	5.50688	6.90254
P30043	BLVRB	Flavin reductase (NADPH) (FR) (EC 1.5.1.30) (Biliverdin reductase B) (BVR-B) (EC 1.3.1.24) (Biliverdin-IX beta-reductase) (Green heme-binding protein) (GHBP) (NADPH-dependent diaphorase) (NADPH-flavin reductase) (FLR)	-0.647242	0.12893	0.645552	-0.463024	0.147425	0.378882	0.184218	0.63198	0.78439	8.38071	9.03259	8.23982	7.61972	7.45841	8.11589	7.37035	9.63408	9.45975	8.37032	8.75777	7.15365	8.69432	8.29122	7.7778	9.27172	8.25025	8.24666	8.53247	9.08855
P30050	RPL12	Large ribosomal subunit protein uL11 (60S ribosomal protein L12)	0.82212	0.193272	0.71657	0.34316	0.484512	0.7098	-0.47896	0.303938	0.507252	7.82047	4.1267	5.07181	5.67809	4.58709	5.76271	5.0776	5.29913	5.42761	2.57691	4.81544	5.25662	4.36969	4.61404	4.34139	6.12244	4.6086	5.00836	5.38182	5.64571
P30086	PEBP1	Phosphatidylethanolamine-binding protein 1 (PEBP-1) (HCNPpp) (Neuropolypeptide h3) (Prostatic-binding protein) (Raf kinase inhibitor protein) (RKIP) [Cleaved into: Hippocampal cholinergic neurostimulating peptide (HCNP)]	0.415827	0.297957	0.778967	-0.260672	0.289524	0.5537	-0.676499	0.0660912	0.187768	4.99518	5.45096	5.71807	5.46493	4.30379	5.5491	5.67015	5.09235	5.57498	5.08427	5.86093	3.38416	4.35308	5.71322	5.45366	5.22295	5.46808	5.44476	5.94871	5.72551
P30101	PDIA3	Protein disulfide-isomerase A3 (EC 5.3.4.1) (58 kDa glucose-regulated protein) (58 kDa microsomal protein) (p58) (Disulfide isomerase ER-60) (Endoplasmic reticulum resident protein 57) (ER protein 57) (ERp57) (Endoplasmic reticulum resident protein 60) (ER protein 60) (ERp60)	0.0425153	0.778155	0.949999	0.370918	0.0766304	0.246192	0.328403	0.0878775	0.225227	5.67814	6.2828	6.10778	6.23861	6.01673	6.26658	6.29113	6.00008	6.16988	5.94888	6.16888	6.21674	5.99625	6.06595	5.30055	5.64602	5.60357	6.15137	5.5421	5.97578
P30153	PPP2R1A	Serine/threonine-protein phosphatase 2A 65 kDa regulatory subunit A alpha isoform (Medium tumor antigen-associated 61 kDa protein) (PP2A subunit A isoform PR65-alpha) (PP2A subunit A isoform R1-alpha)	0.476403	0.398302	0.862509	0.136189	0.7339	0.872258	-0.340214	0.575019	0.753275	5.23009	5.3172	5.12549	6.14525	4.70461	5.52926	4.38993	2.66765	5.31111	4.86668	4.66839	6.89368	3.96993	4.10744	4.96898	4.00399	5.12675	4.84442	5.7811	6.65582
P30530	AXL	Tyrosine-protein kinase receptor UFO (EC 2.7.10.1) (AXL oncogene)	0.263749	0.465533	0.900815	0.760057	0.0211427	0.110549	0.496308	0.161308	0.334618	6.5553	7.4903	8.13971	7.32201	6.54168	7.45513	7.35109	7.07954	7.76276	7.60115	7.19582	6.60361	5.76481	7.34567	6.58696	6.78741	6.34137	6.66764	5.76435	6.04142
P30740	SERPINB1	Leukocyte elastase inhibitor (LEI) (Monocyte/neutrophil elastase inhibitor) (EI) (M/NEI) (Peptidase inhibitor 2) (PI-2) (Serpin B1)	0.518109	0.0947178	0.59811	-0.423528	0.240663	0.506579	-0.941637	0.0276656	0.103155	4.9405	4.95658	5.77789	5.24251	5.51087	5.76229	6.08324	4.85634	6.01505	4.39052	5.1004	4.87721	4.45801	5.77636	5.49974	6.22233	5.18746	5.26575	7.59152	5.69541
P31040	SDHA	Succinate dehydrogenase [ubiquinone] flavoprotein subunit, mitochondrial (EC 1.3.5.1) (Flavoprotein subunit of complex II) (Fp)	0.678332	0.333957	0.812573	0.540027	0.279672	0.546556	-0.138305	0.755324	0.851471	8.7046	5.65705	5.45026	5.33307	4.51346	5.14525	5.58514	6.85611	4.63251	3.37354	4.8463	6.10341	4.73715	5.34677	4.81928	5.23013	5.21035	5.35728	5.18796	5.45688
P31146	CORO1A	Coronin-1A (Coronin-like protein A) (Clipin-A) (Coronin-like protein p57) (Tryptophan aspartate-containing coat protein) (TACO)	1.18066	0.066134	0.528535	0.465689	0.313957	0.565237	-0.714966	0.112754	0.265797	6.97224	3.8405	4.80139	4.04214	5.09239	4.38534	6.20573	5.18724	3.79736	2.71513	3.44513	2.91696	5.14545	4.66156	4.30724	4.4139	3.81348	4.52723	5.32173	5.03478
P31150	GDI1	Rab GDP dissociation inhibitor alpha (Rab GDI alpha) (Guanosine diphosphate dissociation inhibitor 1) (GDI-1) (Oligophrenin-2) (Protein XAP-4)	0.179077	0.742073	0.945596	0.0502787	0.908283	0.950844	-0.128799	0.702457	0.820089	7.49639	5.0229	3.62528	4.97504	5.16276	5.09023	5.05527	5.62582	5.49255	3.6396	4.74405	4.77613	5.87127	5.08286	5.63143	5.17615	4.62476	4.95197	5.59462	5.01412
P31151	S100A7	Protein S100-A7 (Psoriasin) (S100 calcium-binding protein A7)	0.438181	0.362243	0.830035	0.964892	0.0477019	0.18534	0.526711	0.0292159	0.107834	6.54938	4.84474	7.50071	8.07635	5.87938	7.9062	6.30287	6.43714	6.15803	6.24198	6.488	6.14884	6.23374	5.19572	6.19985	5.8472	5.59654	5.32516	5.68527	6.45563
P31153	MAT2A	S-adenosylmethionine synthase isoform type-2 (AdoMet synthase 2) (EC 2.5.1.6) (Methionine adenosyltransferase 2) (MAT 2) (Methionine adenosyltransferase II) (MAT-II)	2.2815	0.0012535	0.0280042	0.293369	0.483246	0.7098	-1.98813	0.000395677	0.00338568	6.49913	4.40723	4.24341	5.4539	4.47997	4.45756	6.56166	2.58763	1.05867	3.28685	2.46804	3.71387	4.14123	5.0514	4.30932	4.46084	4.51552	4.74123	5.68868	5.28228
P31327	CPS1	Carbamoyl-phosphate synthase [ammonia], mitochondrial (EC 6.3.4.16) (Carbamoyl-phosphate synthetase I) (CPSase I)	0.696476	0.525671	0.919223	0.915188	0.322038	0.572447	0.218711	0.750482	0.847197	5.90718	4.41772	5.2077	4.4876	11.1626	4.81113	5.10582	4.16794	4.43882	4.95774	3.77388	5.55626	8.15484	4.03557	3.39694	5.50682	4.50588	4.87774	5.81224	6.55823
P31930	UQCRC1	Cytochrome b-c1 complex subunit 1, mitochondrial (Complex III subunit 1) (Core protein I) (Ubiquinol-cytochrome-c reductase complex core protein 1)	-0.0727122	0.920102	0.991724	0.905329	0.257806	0.527965	0.978041	0.184412	0.364742	9.09312	5.49258	4.36179	5.09394	5.21932	6.58289	5.24936	4.86532	5.62216	6.50526	4.74784	6.39827	7.52	6.6922	3.12665	2.48554	5.44909	5.02256	6.59937	5.3803
P31943	HNRNPH1	Heterogeneous nuclear ribonucleoprotein H (hnRNP H) [Cleaved into: Heterogeneous nuclear ribonucleoprotein H, N-terminally processed]	0.736532	0.468068	0.900815	1.06141	0.234636	0.497084	0.324875	0.458884	0.659478	10.9947	5.63057	4.69482	5.11862	3.64062	4.83032	4.85147	4.9929	3.96995	4.72119	4.61904	4.57549	6.78315	4.93464	3.19247	4.31988	5.00234	5.12053	4.78967	4.97169
P31946	YWHAB	14-3-3 protein beta/alpha (Protein 1054) (Protein kinase C inhibitor protein 1) (KCIP-1) [Cleaved into: 14-3-3 protein beta/alpha, N-terminally processed]	-0.07502	0.892939	0.97855	0.290006	0.545629	0.760785	0.365026	0.387117	0.584825	5.88819	2.42333	4.5827	3.68932	3.45238	5.12024	4.28703	4.64821	3.50374	5.72703	3.54724	3.57756	4.68336	3.27692	3.97975	2.9451	4.59881	4.85467	3.81496	3.94295
P31949	S100A11	Protein S100-A11 (Calgizzarin) (Metastatic lymph node gene 70 protein) (MLN 70) (Protein S100-C) (S100 calcium-binding protein A11) [Cleaved into: Protein S100-A11, N-terminally processed]	0.294543	0.634173	0.945596	0.0904294	0.885214	0.937678	-0.204114	0.603786	0.76476	9.05805	5.98089	5.30625	5.39379	4.70514	5.01283	4.79358	5.77894	5.89023	4.9038	5.65863	5.15046	5.35115	5.2605	4.70694	5.93647	5.10412	5.17192	7.48969	5.94788
P32004	L1CAM	Neural cell adhesion molecule L1 (N-CAM-L1) (NCAM-L1) (CD antigen CD171)	0.0841706	0.771977	0.948882	0.271176	0.295802	0.55515	0.187005	0.530333	0.719058	5.42879	4.96632	5.62768	4.45253	5.08427	5.07712	4.65991	5.92289	5.21592	4.88543	4.0751	4.81275	4.83714	5.28644	4.85549	5.39534	4.80257	4.37382	4.40549	4.27924
P32119	PRDX2	Peroxiredoxin-2 (EC 1.11.1.24) (Natural killer cell-enhancing factor B) (NKEF-B) (PRP) (Thiol-specific antioxidant protein) (TSA) (Thioredoxin peroxidase 1) (Thioredoxin-dependent peroxide reductase 1) (Thioredoxin-dependent peroxiredoxin 2)	-0.266216	0.416977	0.873818	-0.641976	0.0481184	0.185492	-0.37576	0.29383	0.493735	7.7421	7.8386	7.72449	7.45904	6.69538	6.92591	6.9143	8.3707	8.02111	7.02903	8.13896	6.68706	7.32171	8.24516	7.562	8.32289	7.96888	7.68056	7.05763	8.95653
P32320	CDA	Cytidine deaminase (EC 3.5.4.5) (Cytidine aminohydrolase)	0.209894	0.603649	0.943053	0.744563	0.0879412	0.270991	0.534669	0.153197	0.324552	3.20514	5.0535	4.52007	5.13916	4.63314	5.32602	5.93271	5.22437	5.14499	4.65605	4.42355	4.57114	3.70032	3.232	4.31938	4.51393	3.28265	3.59438	5.25711	4.39836
P32754	HPD	4-hydroxyphenylpyruvate dioxygenase (EC 1.13.11.27) (4-hydroxyphenylpyruvic acid oxidase) (4HPPD) (HPD) (HPPDase)	-0.208735	0.714453	0.945596	-0.966812	0.111924	0.3152	-0.758077	0.161568	0.334618	6.74888	4.91871	5.60454	3.53749	3.67196	4.28584	3.60573	6.36157	4.9378	4.40379	4.49483	4.93074	3.8721	6.02545	4.46169	5.83318	6.91292	4.18414	4.8428	6.88066
P32942	ICAM3	Intercellular adhesion molecule 3 (ICAM-3) (CDw50) (ICAM-R) (CD antigen CD50)	0.164362	0.665319	0.945596	-0.0981271	0.778458	0.896874	-0.262489	0.385572	0.584825	5.73528	7.68046	7.81719	7.75733	7.61073	8.0395	7.44714	8.06418	7.14692	7.27077	7.54904	7.28544	6.34402	8.38744	7.58588	7.42591	6.84192	7.41493	7.19837	7.92008
P32969	RPL9	Large ribosomal subunit protein uL6 (60S ribosomal protein L9)	1.5814	0.00898851	0.169917	-0.374215	0.470499	0.702888	-1.95562	0.00436873	0.0249678	4.55936	3.54284	5.25283	4.79428	3.27724	5.11138	3.36577	4.01375	1.13462	3.319	3.3883	1.6824	2.60527	3.18466	4.39388	6.5516	4.2489	4.23176	4.03195	5.88046
P33151	CDH5	Cadherin-5 (7B4 antigen) (Vascular endothelial cadherin) (VE-cadherin) (CD antigen CD144)	0.0527837	0.891209	0.97855	-0.823296	0.0126245	0.078257	-0.876079	0.0211129	0.0861159	7.97761	9.88415	9.4536	9.47145	9.46515	9.24617	8.99437	10.2627	9.81609	8.52525	8.55874	9.46452	8.33524	10.6185	9.87773	10.3358	9.6348	10.0708	9.37489	10.3431
P33908	MAN1A1	Mannosyl-oligosaccharide 1,2-alpha-mannosidase IA (EC 3.2.1.113) (Man(9)-alpha-mannosidase) (Man9-mannosidase) (Mannosidase alpha class 1A member 1) (Processing alpha-1,2-mannosidase IA) (Alpha-1,2-mannosidase IA)	0.356198	0.417408	0.873818	-0.295591	0.459283	0.697797	-0.651789	0.00877875	0.0429329	6.07176	8.40456	8.88881	9.06117	7.98557	8.85095	8.41523	8.12016	7.42727	8.02324	8.38386	7.81923	7.52736	8.5812	9.10413	8.19733	8.56869	8.68703	8.44654	8.16227
P34096	RNASE4	Ribonuclease 4 (RNase 4) (EC 3.1.27.-)	0.0285924	0.934291	0.991724	0.325619	0.303002	0.558796	0.297027	0.223102	0.411462	5.82062	7.47111	7.74374	7.80728	7.08738	7.84539	7.76896	7.11208	7.2298	6.99706	8.19797	7.00099	7.47153	7.32216	7.08968	7.23305	7.09377	6.9838	7.1813	6.36138
P34932	HSPA4	Heat shock 70 kDa protein 4 (HSP70RY) (Heat shock 70-related protein APG-2)	-0.247248	0.545408	0.919223	0.290779	0.294777	0.55515	0.538027	0.2051	0.391482	6.09808	5.25074	5.10967	5.16432	4.90722	4.91224	4.93046	5.42544	4.62131	4.71114	4.92981	5.67275	7.29965	4.19588	4.2687	5.04179	4.73294	5.48128	5.31547	5.30122
P35030	PRSS3	Trypsin-3 (EC 3.4.21.4) (Brain trypsinogen) (Mesotrypsin) (Mesotrypsinogen) (Serine protease 3) (Serine protease 4) (Trypsin III) (Trypsin IV)	0.795893	0.0320147	0.3536	-0.0192492	0.950363	0.978227	-0.815142	0.0486326	0.153717	8.73562	8.9571	9.71717	8.55017	8.89148	9.55154	9.0702	8.93416	8.60229	8.17279	7.81288	9.06972	7.03848	10.1304	9.63279	7.99669	9.07588	8.91242	8.78934	9.07052
P35232	PHB1	Prohibitin 1	-0.068214	0.935007	0.991724	0.61074	0.42158	0.671434	0.678954	0.108188	0.259386	9.83562	5.66827	3.80903	5.2629	4.87411	4.27178	4.57192	6.46775	5.01429	6.45076	5.54025	5.03716	4.72219	5.92703	4.91071	4.45261	5.09658	5.11865	5.03397	3.47891
P35443	THBS4	Thrombospondin-4	-0.057087	0.861771	0.970356	-1.0115	0.00485542	0.0391219	-0.954415	0.000731823	0.00570938	5.75927	6.39259	7.79146	7.28822	6.68746	7.47715	7.39351	7.26117	6.80431	6.70453	7.40391	7.38016	6.60813	8.1487	7.79647	8.55277	7.83651	8.21734	7.88353	7.43483
P35527	KRT9	Keratin, type I cytoskeletal 9 (Cytokeratin-9) (CK-9) (Keratin-9) (K9)	1.40927	0.0907599	0.590516	3.02945	0.000869033	0.00959842	1.62018	0.00389801	0.0229446	7.08193	9.70808	12.0981	12.2294	8.39658	10.7335	9.67333	8.64095	9.03312	9.04536	9.01446	7.06409	8.67864	6.7914	5.97443	8.69031	7.95854	6.46455	6.84947	5.98609
P35542	SAA4	Serum amyloid A-4 protein (Constitutively expressed serum amyloid A protein) (C-SAA)	0.199871	0.340997	0.815572	0.501624	0.0391422	0.160411	0.301754	0.10013	0.24618	13.1038	13.298	12.8878	13.3605	12.1079	13.049	13.1052	12.9542	12.612	12.7182	12.6616	12.9148	12.8646	12.7038	12.6017	12.8785	12.1881	12.1517	12.5203	12.3566
P35555	FBN1	Fibrillin-1 [Cleaved into: Asprosin]	0.367735	0.289352	0.770858	0.0107433	0.971595	0.982597	-0.356992	0.121269	0.278522	5.37945	6.9834	7.53988	7.49307	6.84126	6.58773	6.90172	6.37765	6.71046	6.56438	6.73477	6.69538	5.61939	7.31474	6.68176	6.84641	6.75786	6.90449	6.51656	6.62948
P35579	MYH9	Myosin-9 (Cellular myosin heavy chain, type A) (Myosin heavy chain 9) (Myosin heavy chain, non-muscle IIa) (Non-muscle myosin heavy chain A) (NMMHC-A) (Non-muscle myosin heavy chain IIa) (NMMHC II-a) (NMMHC-IIA)	0.75345	0.142094	0.65352	0.67021	0.161599	0.399858	-0.0832404	0.850755	0.919003	6.1319	3.71659	4.85225	5.12676	3.94227	6.1146	4.38685	4.33433	5.20479	5.01169	3.56681	3.44165	3.29535	5.1269	4.92866	2.60875	3.79249	4.44663	4.51041	4.16591
P35590	TIE1	Tyrosine-protein kinase receptor Tie-1 (EC 2.7.10.1)	-0.129219	0.557987	0.919223	0.167877	0.473773	0.705635	0.297096	0.168515	0.343673	5.57166	6.41139	5.89913	5.76164	6.12147	6.07856	5.19628	6.23255	6.2181	5.73416	5.92235	5.58591	6.2595	6.37764	5.71824	5.5849	5.35983	5.81257	5.46387	5.54795
P35754	GLRX	Glutaredoxin-1 (Thioltransferase-1) (TTase-1)	1.19354	0.0276916	0.331962	0.711311	0.135912	0.35627	-0.482225	0.253605	0.449177	6.98097	4.5858	4.335	4.15978	4.97585	4.45756	5.73566	4.81268	4.39882	3.83112	2.63483	4.01022	3.34879	4.64539	3.68324	4.16694	4.01725	3.2454	5.48721	5.00603
P35858	IGFALS	Insulin-like growth factor-binding protein complex acid labile subunit (ALS)	-0.144511	0.553437	0.919223	0.127604	0.640234	0.824836	0.272115	0.236868	0.424893	13.4077	13.3361	12.3125	12.1494	12.5248	12.7519	13.1701	12.9854	13.2142	13.0635	13.1018	12.6245	12.7228	13.3827	12.308	12.3241	12.2664	12.6089	13.116	12.7533
P35908	KRT2	Keratin, type II cytoskeletal 2 epidermal (Cytokeratin-2e) (CK-2e) (Epithelial keratin-2e) (Keratin-2 epidermis) (Keratin-2e) (K2e) (Type-II keratin Kb2)	1.25078	0.0987578	0.602975	2.9428	0.000742405	0.00829301	1.69202	0.00608315	0.0326762	6.88441	8.99613	10.6074	10.8579	6.80706	9.11712	7.62537	7.74407	8.37609	7.96621	7.73828	6.38846	6.47828	6.21614	6.36187	5.91105	6.58227	5.782	3.17586	6.26664
P35916	FLT4	Vascular endothelial growth factor receptor 3 (VEGFR-3) (EC 2.7.10.1) (Fms-like tyrosine kinase 4) (FLT-4) (Tyrosine-protein kinase receptor FLT4)	0.256453	0.317777	0.800961	0.326719	0.163527	0.401227	0.0702657	0.763497	0.854804	5.51245	6.59607	6.55278	5.90334	6.3166	6.52808	6.27218	6.35086	6.58126	5.31372	6.06573	5.85579	5.73521	6.42067	5.91398	5.80181	6.00282	6.09118	5.67998	5.48403
P35968	KDR	Vascular endothelial growth factor receptor 2 (VEGFR-2) (EC 2.7.10.1) (Fetal liver kinase 1) (FLK-1) (Kinase insert domain receptor) (KDR) (Protein-tyrosine kinase receptor flk-1) (CD antigen CD309)	-0.143034	0.771282	0.948882	-0.528578	0.120714	0.331459	-0.385544	0.42687	0.625354	4.2089	5.52027	5.19228	4.85045	5.47054	6.10564	5.07159	5.03086	4.46007	4.85592	5.11794	4.89873	7.71152	5.03766	4.95448	6.25521	6.56768	5.89019	5.97716	5.43732
P36222	CHI3L1	Chitinase-3-like protein 1 (39 kDa synovial protein) (Cartilage glycoprotein 39) (CGP-39) (GP-39) (hCGP-39) (YKL-40)	0.0583086	0.909417	0.9895	0.409076	0.338432	0.589003	0.350767	0.558375	0.736755	4.3975	5.37346	5.72786	4.60347	5.64683	5.03332	5.51635	3.07445	5.56824	4.90813	4.59606	5.68613	6.93039	6.09506	4.61319	4.9724	4.76334	5.01964	2.72037	5.25125
P36871	PGM1	Phosphoglucomutase-1 (PGM 1) (EC 5.4.2.2) (Glucose phosphomutase 1)	0.410895	0.289303	0.770858	0.0677773	0.856694	0.921368	-0.343118	0.127056	0.286459	5.1707	7.27904	4.7469	6.78803	5.4899	5.42887	6.20082	5.59668	5.72598	5.49475	5.23408	5.3205	5.39486	6.48208	5.16933	5.74163	5.6985	5.52353	6.11133	5.90341
P36955	SERPINF1	Pigment epithelium-derived factor (PEDF) (Cell proliferation-inducing gene 35 protein) (EPC-1) (Serpin F1)	0.132061	0.481279	0.908056	0.344979	0.105859	0.305159	0.212918	0.321459	0.525191	14.7753	14.6264	15.0347	14.3704	14.3402	14.7079	14.59	14.3848	14.7803	14.3423	14.353	14.1676	14.9895	14.7445	14.2409	14.7145	13.8258	14.1442	14.126	14.2342
P36980	CFHR2	Complement factor H-related protein 2 (FHR-2) (DDESK59) (H factor-like 3) (H factor-like protein 2)	0.191775	0.705066	0.945596	0.748069	0.118274	0.327503	0.556294	0.210631	0.399712	9.00262	11.3576	9.16159	10.9456	9.73203	11.3357	9.88305	11.1627	9.86853	10.2539	10.4647	9.68746	8.62771	8.33095	9.73588	9.06462	10.6637	8.80533	9.9782	9.60301
P37802	TAGLN2	Transgelin-2 (Epididymis tissue protein Li 7e) (SM22-alpha homolog)	0.44009	0.457376	0.895618	-0.168753	0.764825	0.89096	-0.608843	0.140978	0.30795	8.61176	4.35194	6.25043	6.15615	5.47693	5.14078	6.74725	6.24462	4.54674	6.10388	6.03065	5.32893	5.73486	4.90343	7.15464	6.45984	6.47679	5.97563	7.22626	5.71993
P37837	TALDO1	Transaldolase (EC 2.2.1.2)	0.210767	0.519981	0.919223	-0.404057	0.166097	0.402151	-0.614824	0.0129447	0.0583699	5.93119	7.52713	6.08396	5.76736	5.49417	5.87292	5.83956	6.28749	6.39106	5.289	5.89791	5.39462	5.91784	6.80369	6.2935	6.55827	6.48358	6.10707	6.59634	6.50221
P37840	SNCA	Alpha-synuclein (Non-A beta component of AD amyloid) (Non-A4 component of amyloid precursor) (NACP)	-0.0379317	0.953594	0.995326	0.324966	0.592209	0.790953	0.362898	0.588731	0.760476	6.25404	6.12645	4.87429	3.90196	4.31936	3.36352	3.88299	7.20122	4.44723	3.8069	4.6414	3.44165	4.73715	5.53978	4.09618	5.00785	1.61652	4.61205	4.66919	4.90629
P38606	ATP6V1A	V-type proton ATPase catalytic subunit A (V-ATPase subunit A) (EC 7.1.2.2) (V-ATPase 69 kDa subunit) (Vacuolar ATPase isoform VA68) (Vacuolar proton pump subunit alpha)	0.645097	0.280943	0.770858	1.78	0.00315936	0.0279788	1.1349	0.0733136	0.199721	7.02298	4.39682	4.96416	4.80587	5.80966	4.25058	5.42248	5.73811	2.72484	4.36248	5.58617	3.63814	5.51329	1.13462	4.26182	3.7156	3.25452	3.59244	4.06889	4.18467
P38646	HSPA9	Stress-70 protein, mitochondrial (75 kDa glucose-regulated protein) (GRP-75) (Heat shock 70 kDa protein 9) (Mortalin) (MOT) (Peptide-binding protein 74) (PBP74)	1.59382	0.0980866	0.602975	0.343141	0.538163	0.756815	-1.25068	0.127732	0.286667	7.21664	4.30526	2.75804	4.89305	5.38977	4.92	4.74475	4.98556	3.43176	-0.865384	4.1664	4.06192	3.99468	5.42488	3.80709	3.84753	3.42609	4.99897	5.25344	5.06751
P39059	COL15A1	Collagen alpha-1(XV) chain [Cleaved into: Restin (Endostatin-XV) (Related to endostatin) (Restin-I)	0.369659	0.319913	0.8028	0.562555	0.0884475	0.2717	0.192896	0.379857	0.578913	6.6872	5.09568	5.96747	4.43983	5.3984	4.58093	5.62932	4.49268	4.7294	5.15757	5.78418	4.8184	5.19881	4.79661	4.73134	4.75646	4.90765	5.14594	4.96284	4.5601
P39060	COL18A1	Collagen alpha-1(XVIII) chain [Cleaved into: Endostatin	0.280997	0.540114	0.919223	0.549571	0.177456	0.418319	0.268573	0.282547	0.479059	5.46652	7.71376	8.28643	7.9966	6.95605	8.5118	7.67874	7.13272	6.57347	7.23391	7.93692	6.82352	7.70767	7.08865	7.11409	7.2228	6.99368	6.43849	6.73333	7.17185
P40189	IL6ST	Interleukin-6 receptor subunit beta (IL-6 receptor subunit beta) (IL-6R subunit beta) (IL-6R-beta) (IL-6RB) (CDw130) (Interleukin-6 signal transducer) (Membrane glycoprotein 130) (gp130) (Oncostatin-M receptor subunit alpha) (CD antigen CD130)	0.20332	0.397393	0.862509	-0.088653	0.700647	0.858773	-0.291973	0.206924	0.393436	6.35313	7.01641	7.565	6.88703	7.15578	7.41961	7.17959	7.07063	7.17537	6.85454	7.3204	6.54861	6.3047	7.46709	7.16522	6.88922	7.42327	7.59263	6.78919	6.87049
P40197	GP5	Platelet glycoprotein V (GPV) (Glycoprotein 5) (CD antigen CD42d)	0.445443	0.467068	0.900815	-0.713099	0.182554	0.424703	-1.15854	0.00653929	0.0341587	5.23722	5.38991	5.76108	6.32858	5.01977	6.09026	8.97281	5.60873	6.43585	5.79951	6.01394	6.04059	4.11411	6.83078	6.85919	6.47425	6.22082	6.60125	7.97214	6.83289
P40227	CCT6A	T-complex protein 1 subunit zeta (TCP-1-zeta) (Acute morphine dependence-related protein 2) (CCT-zeta-1) (HTR3) (Tcp20)	1.19209	0.238525	0.744779	1.21185	0.112548	0.3152	0.0197542	0.972983	0.986023	9.72821	5.48766	4.32406	4.06154	5.88509	4.10543	4.13768	6.7399	4.57388	4.0602	4.10915	3.99446	1.70956	4.80276	4.38667	3.92557	3.95974	3.8272	4.65112	3.69369
P40925	MDH1	Malate dehydrogenase, cytoplasmic (EC 1.1.1.37) (Aromatic alpha-keto acid reductase) (KAR) (EC 1.1.1.96) (Cytosolic malate dehydrogenase)	0.0957274	0.779602	0.949999	0.0511169	0.841807	0.916184	-0.0446105	0.867767	0.923519	7.78419	7.20077	6.82055	6.35236	6.07713	7.04791	6.48955	7.47171	7.27088	6.61185	7.03038	6.19152	5.79712	6.95754	6.64177	7.06706	6.77428	6.81523	6.52257	6.63619
P40926	MDH2	Malate dehydrogenase, mitochondrial (EC 1.1.1.37)	-0.949077	0.297564	0.778967	-0.985357	0.197665	0.446401	-0.0362801	0.942989	0.969621	8.12399	5.57811	3.67478	1.59534	4.83639	4.95506	5.75818	6.57895	5.48159	4.81856	4.98628	5.44216	7.97708	5.30542	6.31181	6.1588	5.29148	5.62006	7.3031	5.42868
P40967	PMEL	Melanocyte protein PMEL (ME20-M) (ME20M) (Melanocyte protein Pmel 17) (Melanocytes lineage-specific antigen GP100) (Melanoma-associated ME20 antigen) (P1) (P100) (Premelanosome protein) (Silver locus protein homolog) [Cleaved into: M-alpha (95 kDa melanocyte-specific secreted glycoprotein) (P26) (Secreted melanoma-associated ME20 antigen) (ME20-S) (ME20S)	5.91114	4.95788e-05	0.00135378	1.33145	0.161896	0.399858	-4.57969	4.73779e-11	1.33064e-09	10.7863	3.73509	4.60206	4.64837	3.09303	4.40705	4.04843	-0.865384	-0.865384	-0.865384	-0.865384	-0.865384	-0.865384	4.49405	4.2355	3.10035	4.06127	3.80663	3.376	2.92639
P41222	PTGDS	Prostaglandin-H2 D-isomerase (EC 5.3.99.2) (Beta-trace protein) (Cerebrin-28) (Glutathione-independent PGD synthase) (Lipocalin-type prostaglandin-D synthase) (L-PGDS) (Prostaglandin-D2 synthase) (PGD2 synthase) (PGDS) (PGDS2)	0.705243	0.109985	0.614294	2.10399	6.36534e-05	0.00104285	1.39874	0.00149104	0.0101082	8.25019	9.41193	10.6543	8.67017	9.00326	10.1604	9.4537	9.68273	8.92995	8.70597	7.68954	8.19453	8.79779	8.51739	7.33345	6.41242	7.15943	7.08899	6.84225	7.52212
P42126	ECI1	Enoyl-CoA delta isomerase 1, mitochondrial (EC 5.3.3.8) (3,2-trans-enoyl-CoA isomerase) (Delta(3),Delta(2)-enoyl-CoA isomerase) (D3,D2-enoyl-CoA isomerase) (Dodecenoyl-CoA isomerase)	0.151122	0.693367	0.945596	-0.0796998	0.845174	0.916184	-0.230822	0.548532	0.733615	6.73799	6.74384	5.96187	5.68626	5.18383	4.71431	5.34748	6.05501	5.65548	4.93366	5.81557	4.90683	6.33436	5.40726	5.39983	5.42076	5.37065	5.35942	6.67486	7.30069
P42704	LRPPRC	Leucine-rich PPR motif-containing protein, mitochondrial (130 kDa leucine-rich protein) (LRP 130) (GP130)	0.498059	0.550201	0.919223	0.0514269	0.930584	0.96596	-0.446632	0.60666	0.76476	5.58991	2.77547	5.09498	4.46404	4.05014	4.74268	5.64722	3.46868	5.33273	1.13462	3.07485	4.69042	7.05129	6.14079	2.62617	4.91403	4.70272	4.14431	6.17762	3.29881
P42785	PRCP	Lysosomal Pro-X carboxypeptidase (EC 3.4.16.2) (Angiotensinase C) (Lysosomal carboxypeptidase C) (Proline carboxypeptidase) (Prolylcarboxypeptidase) (PRCP)	0.141937	0.694416	0.945596	-0.173238	0.554327	0.768553	-0.315175	0.217653	0.408308	4.78323	6.48714	6.76366	6.8684	6.3038	6.4077	5.92817	6.31506	7.03346	5.72049	6.13243	5.91928	5.34946	6.11224	6.75253	6.24669	6.35192	6.43208	6.47627	6.38304
P43004	SLC1A2	Excitatory amino acid transporter 2 (Glutamate/aspartate transporter II) (Sodium-dependent glutamate/aspartate transporter 2) (Solute carrier family 1 member 2)	-0.160934	0.830202	0.963084	0.14734	0.81803	0.907589	0.308274	0.513676	0.711188	7.45113	5.83522	4.88058	3.61068	3.23922	4.52261	2.61223	6.21689	5.47685	4.50915	4.63251	3.1415	4.54728	5.437	4.55888	3.49025	3.37371	4.65264	4.78669	4.82111
P43121	MCAM	Cell surface glycoprotein MUC18 (Cell surface glycoprotein P1H12) (Melanoma cell adhesion molecule) (Melanoma-associated antigen A32) (Melanoma-associated antigen MUC18) (S-endo 1 endothelial-associated antigen) (CD antigen CD146)	0.199893	0.529935	0.919223	0.139502	0.645273	0.825179	-0.0603909	0.762228	0.854804	8.11187	9.34708	9.91486	7.95502	9.18789	9.38392	8.93236	9.35352	8.75032	8.59058	8.67793	8.62521	8.65994	9.1356	8.56328	8.75142	8.9388	9.29842	8.56115	8.60782
P43243	MATR3	Matrin-3	0.530587	0.355413	0.822492	0.471478	0.316393	0.568582	-0.0591095	0.864841	0.923519	7.58317	4.88001	4.64501	5.00748	4.43424	3.72223	5.2437	4.73737	3.89621	5.60878	4.09849	3.57031	5.34747	4.1273	4.09362	4.59773	4.51133	4.63558	5.23046	5.01948
P43251	BTD	Biotinidase (Biotinase) (EC 3.5.1.12)	0.052551	0.788255	0.954254	0.129674	0.515072	0.736045	0.0771226	0.69965	0.819559	12.4956	12.7359	12.9944	12.2635	12.1962	12.6245	12.6528	12.8461	12.6852	12.3306	12.763	11.9783	12.4782	12.7275	12.1042	12.1644	12.4877	12.3575	12.8065	12.4074
P43652	AFM	Afamin (Alpha-albumin) (Alpha-Alb)	0.295527	0.0805055	0.562439	0.156852	0.45673	0.697797	-0.138675	0.502027	0.699549	14.011	14.1232	14.5124	13.8687	13.9456	14.0094	14.141	14.0006	14.0204	13.7218	13.7884	13.4843	13.7351	14.0446	13.5053	13.9456	14.0302	13.4691	14.5789	13.9397
P43686	PSMC4	26S proteasome regulatory subunit 6B (26S proteasome AAA-ATPase subunit RPT3) (MB67-interacting protein) (MIP224) (Proteasome 26S subunit ATPase 4) (Tat-binding protein 7) (TBP-7)	1.51686	0.0112075	0.189948	0.210345	0.576987	0.782315	-1.30651	0.010903	0.0512808	6.01253	3.48117	4.68857	4.3128	3.75607	4.95206	4.65852	4.39615	3.09584	4.14453	2.30242	1.44165	2.82828	3.44054	4.22506	4.09112	4.20806	5.25248	4.39652	4.7755
P45877	PPIC	Peptidyl-prolyl cis-trans isomerase C (PPIase C) (EC 5.2.1.8) (Cyclophilin C) (Rotamase C)	-0.124565	0.691369	0.945596	0.445074	0.112438	0.3152	0.569639	0.0864965	0.223753	6.07663	6.66756	7.0298	5.79747	6.07871	6.25553	5.84612	6.89191	7.28561	5.82346	6.64825	5.71269	5.88704	6.41167	5.40515	6.10094	5.05185	5.89378	6.16191	5.611
P45880	VDAC2	Voltage-dependent anion-selective channel protein 2 (VDAC-2) (hVDAC2) (Outer mitochondrial membrane protein porin 2)	0.968074	0.239628	0.744779	1.9331	0.0277851	0.128834	0.965022	0.0481928	0.152818	10.3475	5.51092	5.45079	5.21274	4.56943	4.62612	5.09421	5.03768	4.58603	5.1529	4.42499	5.06192	4.90952	5.74706	3.24707	3.7121	3.53469	3.90845	4.88784	2.24285
P46459	NSF	Vesicle-fusing ATPase (EC 3.6.4.6) (N-ethylmaleimide-sensitive fusion protein) (NEM-sensitive fusion protein) (Vesicular-fusion protein NSF)	-0.252493	0.688395	0.945596	-0.641407	0.324658	0.575024	-0.388914	0.447409	0.647722	6.56672	4.16008	5.40694	4.65684	3.17768	2.84126	2.71043	5.3556	3.86912	4.98786	4.56292	3.32161	4.72068	5.45774	4.69617	5.78626	5.27248	2.51694	4.64471	5.6355
P46531	NOTCH1	Neurogenic locus notch homolog protein 1 (Notch 1) (hN1) (Translocation-associated notch protein TAN-1) [Cleaved into: Notch 1 extracellular truncation (NEXT)	-0.04956	0.909446	0.9895	0.149332	0.671771	0.838446	0.198892	0.531235	0.719289	6.69538	5.78295	5.19672	4.95766	4.42656	4.29663	4.62865	6.47993	5.48711	5.19307	4.59615	4.49013	4.89487	5.6288	5.3326	4.95525	4.84014	4.89808	4.48191	4.80244
P46940	IQGAP1	Ras GTPase-activating-like protein IQGAP1 (p195)	0.363203	0.250692	0.755261	1.59605	2.18945e-05	0.000406082	1.23285	0.00353218	0.0214329	6.12533	5.63526	5.84282	5.94851	5.49569	5.30553	5.97642	4.80274	5.27089	5.18469	5.97091	4.60142	6.55833	4.91243	3.96593	4.35897	3.99408	4.419	3.04851	4.45827
P48637	GSS	Glutathione synthetase (GSH synthetase) (GSH-S) (EC 6.3.2.3) (Glutathione synthase)	0.321058	0.422685	0.873818	0.683979	0.012658	0.078257	0.362921	0.334387	0.537498	6.28384	6.63907	6.37387	6.28848	5.46213	5.53529	5.7552	4.32317	5.86728	5.59383	5.63365	5.66516	7.28019	5.51048	5.22009	5.86952	4.74294	5.45891	5.28008	5.46802
P48643	CCT5	T-complex protein 1 subunit epsilon (TCP-1-epsilon) (CCT-epsilon)	1.0113	0.0987188	0.602975	0.842697	0.0678815	0.234132	-0.168598	0.700998	0.819559	8.50872	6.49391	5.87629	6.01233	5.30779	6.79172	5.53636	5.12117	5.80324	4.98378	3.66647	5.55368	6.96999	5.95455	5.75609	4.93577	6.21114	5.3729	4.77572	5.62207
P48740	MASP1	Mannan-binding lectin serine protease 1 (EC 3.4.21.-) (Complement factor MASP-3) (Complement-activating component of Ra-reactive factor) (Mannose-binding lectin-associated serine protease 1) (MASP-1) (Mannose-binding protein-associated serine protease) (Ra-reactive factor serine protease p100) (RaRF) (Serine protease 5) [Cleaved into: Mannan-binding lectin serine protease 1 heavy chain	0.284966	0.267862	0.770858	-0.114406	0.652902	0.828132	-0.399373	0.0876796	0.225227	9.02366	10.2273	10.3005	10.2684	9.62064	10.0068	10.3048	9.93437	10.1031	9.32113	9.76296	9.7153	9.24086	10.6868	9.82281	10.2588	9.60784	10.1303	9.83607	10.2103
P49257	LMAN1	Protein ERGIC-53 (ER-Golgi intermediate compartment 53 kDa protein) (Gp58) (Intracellular mannose-specific lectin MR60) (Lectin mannose-binding 1)	0.0881018	0.733764	0.945596	0.246915	0.401501	0.648072	0.158813	0.584752	0.757327	5.36275	6.17732	6.47574	6.49147	5.79712	6.07113	5.45608	5.95608	6.44889	5.32072	5.88637	5.51395	6.20104	6.74155	5.96233	5.46508	5.73009	5.9261	4.94152	5.33655
P49327	FASN	Fatty acid synthase (EC 2.3.1.85) (Type I fatty acid synthase) [Includes: [Acyl-carrier-protein] S-acetyltransferase (EC 2.3.1.38)	1.39649	0.0493984	0.46691	0.329296	0.676474	0.842806	-1.06719	0.12952	0.288703	7.6523	6.10521	5.11739	5.94996	5.62311	5.27892	9.36941	5.77393	5.41866	4.54761	5.70456	4.00429	4.826	4.7786	3.48325	5.91095	7.17175	5.64784	7.80083	7.99802
P49368	CCT3	T-complex protein 1 subunit gamma (TCP-1-gamma) (CCT-gamma) (hTRiC5)	3.10629	0.0094123	0.174572	0.877537	0.202077	0.451458	-2.22876	0.0145168	0.0645701	7.22634	4.01087	3.15805	4.16685	4.32795	7.62173	4.05933	4.23692	2.85205	-0.865384	2.11569	3.52075	-0.865384	4.25202	4.12544	4.19947	2.50075	4.57953	4.96092	3.81024
P49411	TUFM	Elongation factor Tu, mitochondrial (EF-Tu) (P43)	-0.127676	0.767608	0.948882	-0.303814	0.284496	0.550665	-0.176138	0.640649	0.789171	8.4104	9.16499	9.93834	8.87724	8.48804	8.92247	8.09155	10.7418	8.42182	8.23361	8.96757	8.18152	9.27095	9.22266	9.66101	9.19397	9.11593	9.3268	8.87702	8.62235
P49588	AARS1	Alanine--tRNA ligase, cytoplasmic (EC 6.1.1.7) (Alanyl-tRNA synthetase) (AlaRS) (Renal carcinoma antigen NY-REN-42)	-0.49506	0.706397	0.945596	0.617144	0.468192	0.702888	1.1122	0.34548	0.548638	7.84041	4.93395	1.13462	4.85595	5.08004	4.81138	5.12457	5.43213	4.67062	2.37766	3.98036	11.095	4.36969	4.67564	4.58856	4.82061	1.13462	3.85312	5.52845	4.85991
P49720	PSMB3	Proteasome subunit beta type-3 (Proteasome chain 13) (Proteasome component C10-II) (Proteasome theta chain)	0.184527	0.582078	0.928868	0.0541113	0.842884	0.916184	-0.130416	0.662504	0.801034	6.08254	6.28785	5.79646	5.6696	4.6744	5.72049	6.18998	5.2629	4.56489	5.42631	5.76673	6.15429	6.36457	6.37354	5.40418	5.32572	5.32818	6.00186	5.80705	5.80203
P49721	PSMB2	Proteasome subunit beta type-2 (Macropain subunit C7-I) (Multicatalytic endopeptidase complex subunit C7-I) (Proteasome component C7-I)	0.379297	0.108256	0.612782	0.519881	0.0419742	0.167726	0.140584	0.52949	0.718907	6.29494	5.35158	6.51223	5.76212	6.18265	6.28648	6.22666	6.19656	5.82448	5.55142	5.48343	5.88987	5.30702	5.38151	5.23381	5.18944	5.94455	5.31119	6.07928	5.83771
P49747	COMP	Cartilage oligomeric matrix protein (COMP) (Thrombospondin-5) (TSP5)	0.27484	0.533037	0.919223	-0.961487	0.0262143	0.123295	-1.23633	4.34342e-06	5.08284e-05	5.64255	6.88604	9.09895	7.39797	6.91151	7.94599	7.50098	7.47855	6.89394	6.9049	7.29285	6.84087	6.98328	8.40132	8.18468	8.64914	8.1287	8.30426	8.1995	8.2468
P49908	SELENOP	Selenoprotein P (SeP)	0.232027	0.460826	0.898793	-0.0586012	0.813526	0.905658	-0.290628	0.337136	0.53887	11.4122	12.4514	12.4363	11.487	11.7626	11.6174	11.6104	12.1901	11.8947	11.2102	12.1173	11.6943	10.4532	12.0021	11.8679	12.0466	12.5941	11.6752	11.4823	11.5194
P49913	CAMP	Cathelicidin antimicrobial peptide (18 kDa cationic antimicrobial protein) (CAP-18) (hCAP-18) [Cleaved into: Antibacterial peptide FALL-39 (FALL-39 peptide antibiotic)	-0.142315	0.752244	0.945596	-1.20204	0.0140405	0.0847991	-1.05973	0.00182015	0.0117711	5.62741	7.79279	8.61687	7.68351	5.89276	7.46285	7.04889	7.64687	7.31228	7.47948	6.9724	7.65275	6.75448	8.5593	9.0663	8.12278	8.74187	8.70003	7.96218	7.38694
P50213	IDH3A	Isocitrate dehydrogenase [NAD] subunit alpha, mitochondrial (EC 1.1.1.41) (Isocitric dehydrogenase subunit alpha) (NAD(+)-specific ICDH subunit alpha)	0.546555	0.410791	0.870276	0.797615	0.131241	0.347734	0.25106	0.551855	0.735002	7.06507	8.03743	5.46669	4.00122	6.83341	5.15172	5.95391	6.66259	4.3201	5.14821	4.46243	5.78036	6.78364	5.80321	4.82379	4.96018	4.84769	5.08496	5.78231	5.62401
P50395	GDI2	Rab GDP dissociation inhibitor beta (Rab GDI beta) (Guanosine diphosphate dissociation inhibitor 2) (GDI-2)	0.103811	0.766972	0.948882	-0.531381	0.0400926	0.162855	-0.635192	0.0593306	0.176607	5.47297	5.9729	5.68531	5.30575	4.4688	5.42768	5.18604	5.83197	5.39874	5.04286	5.72242	3.78921	5.75147	5.88671	5.76136	5.65795	5.71031	5.6338	6.37979	6.20919
P50454	SERPINH1	Serpin H1 (47 kDa heat shock protein) (Arsenic-transactivated protein 3) (AsTP3) (Cell proliferation-inducing gene 14 protein) (Collagen-binding protein) (Colligin) (Rheumatoid arthritis-related antigen RA-A47)	0.345433	0.505221	0.912055	0.0328648	0.935374	0.967866	-0.312568	0.389685	0.584825	6.4532	3.98595	5.09889	4.80864	3.33864	5.21831	5.54645	4.60378	3.5833	4.5877	4.54834	6.13387	3.99905	4.68405	4.24003	4.97341	4.54147	5.10045	5.30409	5.37653
P50895	BCAM	Basal cell adhesion molecule (Auberger B antigen) (B-CAM cell surface glycoprotein) (F8/G253 antigen) (Lutheran antigen) (Lutheran blood group glycoprotein) (CD antigen CD239)	-0.0531583	0.87624	0.975429	0.357484	0.361986	0.605157	0.410642	0.170858	0.346297	3.5828	5.51543	5.98653	5.61349	5.45534	5.56914	4.76533	5.65876	5.08017	5.28082	5.24031	5.1757	5.15866	4.11363	5.70949	4.36918	4.90292	5.80724	4.6499	4.4333
P50990	CCT8	T-complex protein 1 subunit theta (TCP-1-theta) (CCT-theta) (Chaperonin containing T-complex polypeptide 1 subunit 8) (Renal carcinoma antigen NY-REN-15)	-0.0481664	0.91964	0.991724	0.197955	0.640961	0.824836	0.246122	0.365007	0.563285	7.48049	4.86957	3.85047	5.47023	5.4994	5.08145	5.24715	6.12108	5.50198	5.79788	5.41514	4.79241	4.80229	5.38665	4.93091	5.84427	5.21511	5.09821	5.0385	4.5994
P50991	CCT4	T-complex protein 1 subunit delta (TCP-1-delta) (CCT-delta) (Stimulator of TAR RNA-binding)	-0.256975	0.659956	0.945596	-0.101775	0.843118	0.916184	0.1552	0.717356	0.829869	7.4668	5.13698	3.52718	4.38353	5.62311	4.87886	5.69094	6.38889	4.2962	6.14808	6.21884	5.23114	4.72219	5.00592	4.75205	5.23806	5.23907	5.01426	6.9826	5.18787
P50993	ATP1A2	Sodium/potassium-transporting ATPase subunit alpha-2 (Na(+)/K(+) ATPase alpha-2 subunit) (EC 7.2.2.13) (Sodium pump subunit alpha-2)	0.00832044	0.98427	1	0.601572	0.12595	0.342012	0.593251	0.0221114	0.0887163	8.28883	6.304	6.18856	5.83975	5.4265	5.64848	5.78982	6.91144	5.79785	6.14422	5.79304	6.02337	6.55381	6.1693	5.56674	5.88009	5.3053	5.34816	5.64201	5.36333
P51884	LUM	Lumican (Keratan sulfate proteoglycan lumican) (KSPG lumican)	0.0128349	0.961787	0.996545	0.171402	0.441316	0.686414	0.158567	0.539644	0.728668	12.8661	12.3618	12.7988	11.8553	12.0595	12.4815	12.4739	13.1062	12.7909	11.8332	12.2429	11.7396	12.6933	12.6845	11.7873	12.5731	12.2305	12.1945	12.1793	12.0479
P51991	HNRNPA3	Heterogeneous nuclear ribonucleoprotein A3 (hnRNP A3)	-0.927578	0.332707	0.812573	0.701213	0.231492	0.492547	1.62879	0.0620407	0.182048	8.90432	6.13924	5.28613	5.39944	4.91852	5.27376	5.7684	6.443	5.41316	11.0954	5.18444	6.09425	7.06933	5.50536	4.9287	3.75105	5.17468	5.25549	6.70857	5.45747
P52209	PGD	6-phosphogluconate dehydrogenase, decarboxylating (EC 1.1.1.44)	0.0837789	0.733587	0.945596	-0.78169	0.0143297	0.0847991	-0.865469	0.011479	0.0532259	5.28494	6.00822	5.31177	5.18653	4.69701	5.21135	5.25865	5.4619	5.95808	4.81294	5.13341	4.84576	4.96392	5.5326	5.81046	6.20184	5.87272	5.38944	7.16076	6.46248
P52272	HNRNPM	Heterogeneous nuclear ribonucleoprotein M (hnRNP M)	0.0588589	0.927995	0.991724	-0.429929	0.476511	0.706501	-0.488788	0.149221	0.318879	9.13352	5.70505	5.35153	3.97202	5.37506	5.64229	5.58339	6.78702	5.25559	5.45611	5.57058	5.89598	5.62116	6.92143	6.15173	6.21796	5.92597	5.63816	7.27254	5.64458
P52565	ARHGDIA	Rho GDP-dissociation inhibitor 1 (Rho GDI 1) (Rho-GDI alpha)	-0.343993	0.28197	0.770858	-0.622875	0.069012	0.236236	-0.278882	0.379469	0.578913	6.09325	5.37253	5.55777	5.97058	5.00616	4.37469	5.56612	6.60608	5.9125	5.19006	5.96038	5.43559	5.48029	4.92715	5.82665	6.43577	6.05554	5.8799	6.82062	6.35558
P52566	ARHGDIB	Rho GDP-dissociation inhibitor 2 (Rho GDI 2) (Ly-GDI) (Rho-GDI beta)	0.420263	0.552999	0.919223	-0.0479631	0.94952	0.978227	-0.468226	0.457113	0.657894	6.25767	4.36417	4.12821	3.35616	1.13462	2.49093	4.33256	4.18881	4.24099	3.52243	2.75939	2.97456	2.13306	2.37141	3.33811	4.76733	2.00074	3.29365	6.13135	4.49746
P52597	HNRNPF	Heterogeneous nuclear ribonucleoprotein F (hnRNP F) (Nucleolin-like protein mcs94-1) [Cleaved into: Heterogeneous nuclear ribonucleoprotein F, N-terminally processed]	0.197546	0.741457	0.945596	0.467663	0.357503	0.603356	0.270118	0.417648	0.616439	8.5572	5.0701	4.97553	4.92178	5.02421	4.85231	5.47419	6.51783	4.77126	5.6728	5.05006	4.39827	5.72619	4.29802	5.15552	5.03473	5.05335	5.1265	5.64001	5.29353
P52758	RIDA	2-iminobutanoate/2-iminopropanoate deaminase (EC 3.5.99.10) (14.5 kDa translational inhibitor protein) (hp14.5) (p14.5) (Heat-responsive protein 12) (Reactive intermediate imine deaminase A homolog) (Translation inhibitor L-PSP ribonuclease) (UK114 antigen homolog)	0.088385	0.926108	0.991724	0.430942	0.42742	0.676575	0.342557	0.649045	0.794471	9.28285	6.10282	5.80856	6.07961	4.7229	5.28594	5.75868	5.92129	5.12132	4.71326	10.3458	5.22639	5.03418	5.03154	6.0519	5.41518	5.95099	5.80649	5.80332	5.96534
P53621	COPA	Coatomer subunit alpha (Alpha-coat protein) (Alpha-COP) (HEP-COP) (HEPCOP) [Cleaved into: Xenin (Xenopsin-related peptide)	0.578812	0.202853	0.725106	0.385759	0.219183	0.47146	-0.193052	0.604709	0.76476	5.35097	6.71225	7.34069	6.26477	5.48415	6.17686	6.04141	4.05207	5.37103	5.92597	5.55089	5.89513	6.90729	6.30212	5.21461	5.572	6.09235	5.75556	5.64275	6.09139
P53634	CTSC	Dipeptidyl peptidase 1 (EC 3.4.14.1) (Cathepsin C) (Cathepsin J) (Dipeptidyl peptidase I) (DPP-I) (DPPI) (Dipeptidyl transferase) [Cleaved into: Dipeptidyl peptidase 1 exclusion domain chain (Dipeptidyl peptidase I exclusion domain chain)	0.69605	0.0762979	0.562439	0.19831	0.568145	0.776755	-0.49774	0.0749732	0.202469	6.16508	5.41992	7.50958	6.91909	5.54303	5.63665	6.71359	5.43892	5.64338	5.62987	5.32897	5.02748	6.3896	6.42657	5.27746	6.2129	5.67007	6.5193	6.19347	6.219
P54108	CRISP3	Cysteine-rich secretory protein 3 (CRISP-3) (Specific granule protein of 28 kDa) (SGP28)	0.0197262	0.95241	0.995326	0.0286842	0.935296	0.967866	0.00895801	0.982504	0.988242	9.47026	10.1259	10.6821	9.31401	9.82568	10.2354	9.80485	10.4459	10.8626	10.0276	9.45093	9.74876	8.88147	11.6409	9.5118	9.68193	9.21584	9.52865	9.59931	10.079
P54289	CACNA2D1	Voltage-dependent calcium channel subunit alpha-2/delta-1 (Voltage-gated calcium channel subunit alpha-2/delta-1) [Cleaved into: Voltage-dependent calcium channel subunit alpha-2-1	-0.209349	0.424944	0.873818	-0.122165	0.648381	0.825224	0.0871841	0.658655	0.799331	6.42985	8.05639	8.06987	7.24527	7.32917	7.63446	7.45697	7.50839	7.90727	7.92558	7.77119	7.4526	7.45275	7.83733	7.23155	7.5071	7.33359	7.82458	8.06515	7.27781
P54764	EPHA4	Ephrin type-A receptor 4 (EC 2.7.10.1) (EPH-like kinase 8) (EK8) (hEK8) (Tyrosine-protein kinase TYRO1) (Tyrosine-protein kinase receptor SEK)	-0.202457	0.725907	0.945596	0.167252	0.588479	0.787311	0.369709	0.450991	0.651947	6.85412	5.37851	4.91622	4.84177	5.23296	4.4692	5.13039	5.60203	4.95363	4.1304	4.96774	5.06192	8.06175	5.32715	5.03533	4.76986	5.23692	4.94674	5.08433	5.25209
P54802	NAGLU	Alpha-N-acetylglucosaminidase (EC 3.2.1.50) (N-acetyl-alpha-glucosaminidase) (NAG) [Cleaved into: Alpha-N-acetylglucosaminidase 82 kDa form	0.129236	0.725856	0.945596	-0.00234548	0.99479	0.997835	-0.131581	0.598581	0.76476	5.20129	7.80971	7.34987	6.79544	7.24827	6.55432	7.1423	7.01056	7.26342	6.31528	6.44601	6.6185	6.80041	7.08403	6.67428	7.04967	6.96687	7.03957	5.93864	7.36455
P55056	APOC4	Apolipoprotein C-IV (Apo-CIV) (ApoC-IV) (Apolipoprotein C4)	0.222452	0.555792	0.919223	-0.108939	0.709676	0.862241	-0.331391	0.305526	0.509038	9.6824	9.50721	9.20557	10.1749	8.62568	9.72899	10.5524	10.522	9.50947	8.57546	8.82623	9.97749	9.09212	9.06663	10.0871	9.94577	9.68551	9.44506	10.127	9.88267
P55058	PLTP	Phospholipid transfer protein (Lipid transfer protein II)	0.140501	0.657163	0.945596	-0.466085	0.0845534	0.262196	-0.606586	0.0353521	0.123669	6.62666	7.79982	8.21138	7.67062	8.07942	7.6089	8.06241	7.7935	8.04301	7.4873	7.79297	7.93007	6.44662	8.42793	8.19572	7.76166	8.22406	8.27162	8.60333	7.83748
P55072	VCP	Transitional endoplasmic reticulum ATPase (TER ATPase) (EC 3.6.4.6) (15S Mg(2+)-ATPase p97 subunit) (Valosin-containing protein) (VCP)	0.401099	0.504157	0.912055	1.14392	0.0614259	0.221146	0.742818	0.226955	0.414749	8.65199	6.45512	6.12915	5.58725	6.08396	5.62683	5.42428	7.83176	6.4119	5.6246	5.49478	5.28604	4.62311	7.29895	4.37611	5.37549	4.45428	5.16651	3.57907	5.70077
P55083	MFAP4	Microfibril-associated glycoprotein 4	0.237058	0.70808	0.945596	-1.01662	0.0689723	0.236236	-1.25368	0.0249097	0.0962303	4.56737	5.03695	7.00405	7.58126	5.52212	5.22274	4.3215	5.06484	4.48715	5.10861	6.84126	6.62694	4.09684	5.73006	6.97439	6.34713	7.81528	6.91098	7.13362	5.46086
P55103	INHBC	Inhibin beta C chain (Activin beta-C chain)	0.119021	0.847506	0.963084	-1.09636	0.0146652	0.0847991	-1.21539	0.0195789	0.0833165	5.36772	6.43873	6.31349	7.64265	6.24669	4.24268	6.35732	7.19423	5.94497	6.10978	6.20215	6.80473	3.55225	7.498	7.39708	7.46223	7.28937	6.95864	6.57417	7.10434
P55268	LAMB2	Laminin subunit beta-2 (Laminin B1s chain) (Laminin-11 subunit beta) (Laminin-14 subunit beta) (Laminin-15 subunit beta) (Laminin-3 subunit beta) (Laminin-4 subunit beta) (Laminin-7 subunit beta) (Laminin-9 subunit beta) (S-laminin subunit beta) (S-LAM beta)	-0.437346	0.199848	0.720267	-0.0829418	0.777859	0.896874	0.354404	0.124092	0.283021	6.05839	5.65424	3.96325	4.84066	4.81839	4.85765	4.56325	5.20476	5.68914	4.8523	5.81076	5.02489	5.83293	5.41094	4.7888	5.18411	5.14373	5.19969	4.66749	4.94167
P55290	CDH13	Cadherin-13 (Heart cadherin) (H-cadherin) (P105) (Truncated cadherin) (T-cad) (T-cadherin)	0.1301	0.700785	0.945596	-0.996065	0.00238341	0.0223132	-1.12617	0.000168079	0.00158867	6.33608	8.26181	8.09644	7.0334	7.67189	7.51653	7.93734	8.23142	7.62944	7.19135	7.39474	7.38868	6.68676	8.68135	8.62233	8.71872	8.32251	8.58303	8.47807	8.41993
P55774	CCL18	C-C motif chemokine 18 (Alternative macrophage activation-associated CC chemokine 1) (AMAC-1) (CC chemokine PARC) (Dendritic cell chemokine 1) (DC-CK1) (Macrophage inflammatory protein 4) (MIP-4) (Pulmonary and activation-regulated chemokine) (Small-inducible cytokine A18) [Cleaved into: CCL18(1-68)	0.129596	0.726864	0.945596	-0.174747	0.643212	0.825179	-0.304343	0.256583	0.452008	7.80983	6.38202	6.05041	5.07739	5.68111	5.83094	5.74237	6.12566	5.59928	5.6107	6.34994	5.83704	6.19186	5.8676	5.64609	6.65144	6.69089	5.8458	7.04042	6.05505
P55899	FCGRT	IgG receptor FcRn large subunit p51 (FcRn) (IgG Fc fragment receptor transporter alpha chain) (Neonatal Fc receptor)	4.03324	3.32504e-12	4.66931e-10	-1.69987	5.49794e-05	0.000931806	-5.73311	2.28861e-11	7.75758e-10	3.6651	2.69505	3.43239	3.14041	3.09239	3.05259	3.09703	-0.865384	-0.865384	-0.865384	-0.865384	-0.865384	-0.865384	6.04187	4.99721	4.02343	4.39225	4.6403	5.65509	4.32393
P58166	INHBE	Inhibin beta E chain (Activin beta-E chain)	0.18309	0.786864	0.954254	-0.268643	0.535476	0.755197	-0.451733	0.561468	0.739844	5.21252	5.13573	5.74814	5.52095	5.47054	5.83022	5.19106	4.6346	3.82671	4.75442	4.26854	5.14116	8.94101	3.64611	4.52944	6.31458	6.31438	6.60844	6.1066	6.4701
P58335	ANTXR2	Anthrax toxin receptor 2 (Capillary morphogenesis gene 2 protein) (CMG-2)	-0.203324	0.564804	0.919223	-1.55316	0.000236819	0.00342342	-1.34984	0.000586198	0.00468482	4.75328	4.46478	5.34428	4.78797	5.72136	3.8069	4.07308	5.37142	5.40419	5.23148	3.92645	4.97199	4.55867	6.78526	6.95923	5.63462	6.00797	6.39342	6.47011	5.57317
P58546	MTPN	Myotrophin (Protein V-1)	0.119654	0.756014	0.947911	-0.031344	0.912354	0.952381	-0.150998	0.71987	0.829869	5.2997	6.34972	6.0031	5.78352	5.64641	5.57517	6.09415	5.88294	7.15439	4.32843	6.17559	5.53583	5.13497	5.14284	5.44076	6.91577	6.29687	5.56308	5.50199	6.10986
P59665	DEFA1	Neutrophil defensin 1 (Defensin, alpha 1) (HNP-1) (HP-1) (HP1) [Cleaved into: HP 1-56	0.69276	0.0504443	0.467799	1.03239	0.00240874	0.0223376	0.339629	0.198375	0.382359	12.5686	11.788	12.6723	10.7941	11.9841	11.6504	12.1762	11.8609	10.9003	10.7003	10.845	11.8367	11.3863	11.5857	10.8587	10.9007	10.5792	10.8686	10.5383	11.0759
P60022	DEFB1	Beta-defensin 1 (BD-1) (hBD-1) (Defensin, beta 1)	0.0259652	0.92527	0.991724	0.931709	0.00963202	0.0657519	0.905743	0.00781502	0.0393774	4.23495	4.77578	5.85534	5.34609	4.64529	5.31372	5.34561	4.3624	5.35882	5.19083	5.35218	5.15223	4.87072	4.2177	3.95813	3.0353	4.9812	4.30624	4.64034	3.85592
P60174	TPI1	Triosephosphate isomerase (TIM) (EC 5.3.1.1) (Methylglyoxal synthase) (EC 4.2.3.3) (Triose-phosphate isomerase)	0.162402	0.700659	0.945596	-0.0671622	0.837684	0.916184	-0.229564	0.556607	0.736399	7.27361	6.92904	6.60111	5.83803	5.37549	6.66102	6.14778	7.29717	6.85012	5.83636	6.49523	4.74329	6.22578	6.43193	5.72979	6.80937	6.15621	6.08544	6.70346	7.38002
P60201	PLP1	Myelin proteolipid protein (PLP) (Lipophilin)	0.912132	0.0522771	0.473836	0.456777	0.286998	0.55292	-0.455355	0.150786	0.321384	8.46509	7.31799	7.1875	6.13905	5.97312	6.41379	5.60435	5.55279	6.775	5.51385	5.57459	5.77981	5.70336	7.55799	5.88229	6.28272	6.18313	6.19547	5.85548	5.94638
P60709	ACTB	Actin, cytoplasmic 1 (EC 3.6.4.-) (Beta-actin) [Cleaved into: Actin, cytoplasmic 1, N-terminally processed]	0.15528	0.725697	0.945596	-0.0567487	0.862733	0.92382	-0.212029	0.525781	0.718835	10.1122	8.87426	8.8383	8.3874	7.47464	8.33084	8.89455	9.72777	9.40417	8.12387	8.05825	8.32584	7.63893	9.20009	8.70701	8.60718	8.72515	8.28713	9.10653	8.67641
P60900	PSMA6	Proteasome subunit alpha type-6 (27 kDa prosomal protein) (PROS-27) (p27K) (Macropain iota chain) (Multicatalytic endopeptidase complex iota chain) (Proteasome iota chain)	0.599326	0.173351	0.689995	-0.0992018	0.798104	0.904783	-0.698528	0.0284796	0.105643	5.48272	7.57297	6.05564	6.29433	4.81602	5.43479	5.09268	6.23794	5.13195	4.97988	4.78773	5.37934	4.81505	6.19299	5.35577	6.06903	6.68814	5.69406	6.09614	5.34742
P61026	RAB10	Ras-related protein Rab-10 (EC 3.6.5.2)	-0.311539	0.506594	0.912055	0.0496572	0.916818	0.954014	0.361196	0.335731	0.537498	7.29655	4.53577	4.78413	4.96752	4.53942	4.69449	6.20736	6.49953	5.02038	5.90348	5.42675	5.32592	5.42911	3.69465	5.0572	5.08312	5.89024	5.24649	6.107	5.59894
P61088	UBE2N	Ubiquitin-conjugating enzyme E2 N (EC 2.3.2.23) (Bendless-like ubiquitin-conjugating enzyme) (E2 ubiquitin-conjugating enzyme N) (Ubc13) (UbcH13) (Ubiquitin carrier protein N) (Ubiquitin-protein ligase N)	2.22045e-16	1	1	-5.8888	4.72713e-13	5.80846e-11	-5.8888	3.72442e-12	1.59178e-10	-0.865384	-0.865384	-0.865384	-0.865384	-0.865384	-0.865384	-0.865384	-0.865384	-0.865384	-0.865384	-0.865384	-0.865384	-0.865384	4.97747	6.11122	4.49184	5.03794	4.45828	4.44294	5.64422
P61158	ACTR3	Actin-related protein 3 (Actin-like protein 3)	-0.398214	0.568601	0.919223	-0.204886	0.73366	0.872258	0.193329	0.590692	0.762008	7.60952	5.54846	2.6461	4.82276	5.1196	3.27559	4.4206	6.34064	4.04365	5.33171	4.98399	4.77613	5.57826	4.27732	5.46662	5.6252	5.25437	5.06442	4.92423	4.26466
P61204	ARF3	ADP-ribosylation factor 3	0.406095	0.491212	0.912055	0.548892	0.319563	0.57098	0.142797	0.719832	0.829869	8.30484	4.38689	5.52832	4.71153	4.86734	5.34164	6.15238	5.54722	3.92111	5.14243	5.05455	5.54005	6.03774	6.23508	5.65541	4.2127	4.18372	5.09388	4.68608	5.38382
P61266	STX1B	Syntaxin-1B (Syntaxin-1B1) (Syntaxin-1B2)	0.810971	0.316165	0.798947	1.35718	0.039693	0.161901	0.546212	0.23499	0.423069	7.54732	5.00227	6.78183	5.39176	2.55511	6.1047	3.932	5.90696	4.00106	5.05233	4.98657	4.75173	2.41979	3.88785	3.84532	3.91966	4.40755	4.47757	3.83584	3.44091
P61513	RPL37A	Large ribosomal subunit protein eL43 (60S ribosomal protein L37a)	0.489894	0.425797	0.873818	-0.0439063	0.893112	0.942337	-0.5338	0.334986	0.537498	5.91259	4.87579	4.70498	4.15978	3.6531	4.21302	5.03826	5.07241	3.67064	5.08392	3.65466	1.68989	5.79555	4.43681	4.35408	4.75329	4.05806	4.88645	5.22822	5.14795
P61626	LYZ	Lysozyme C (EC 3.2.1.17) (1,4-beta-N-acetylmuramidase C)	0.186588	0.651446	0.945596	1.55929	0.000650259	0.00766303	1.37271	0.00381038	0.0227007	9.41799	10.4544	10.8928	9.60757	9.56522	11.2063	10.2784	10.6099	11.3359	9.48159	9.8473	9.14313	9.68217	9.83141	9.17788	9.00919	8.29098	8.05509	8.21244	7.93071
P61764	STXBP1	Syntaxin-binding protein 1 (MUNC18-1) (N-Sec1) (Protein unc-18 homolog 1) (Unc18-1) (Protein unc-18 homolog A) (Unc-18A) (p67)	0.113652	0.840263	0.963084	0.1422	0.77678	0.896874	0.0285479	0.938579	0.968125	6.82879	4.94899	5.59329	4.02111	4.57635	2.95012	4.05182	6.04246	4.08457	4.66655	4.45279	4.04127	4.29086	4.57558	5.66786	4.23803	4.60107	3.55331	4.56171	4.77753
P61769	B2M	Beta-2-microglobulin [Cleaved into: Beta-2-microglobulin form pI 5.3]	0.249708	0.486529	0.909538	0.84811	0.0146583	0.0847991	0.598402	0.0806638	0.212581	10.2974	10.9051	11.2683	10.9193	9.9825	11.8391	10.5243	10.7776	11.4064	10.1728	10.5225	9.52912	11.0099	10.889	9.5824	9.6578	9.92715	9.91654	9.42631	10.4
P61916	NPC2	NPC intracellular cholesterol transporter 2 (Epididymal secretory protein E1) (Human epididymis-specific protein 1) (He1) (Niemann-Pick disease type C2 protein)	0.984691	0.016456	0.248698	0.0908972	0.768006	0.893431	-0.893794	0.00571767	0.0310572	4.32328	5.29665	6.33008	6.1914	5.68653	6.19656	5.63428	5.27774	5.40873	4.75558	4.52143	4.31006	3.81156	5.98744	6.00368	5.28544	5.08636	5.67711	5.69615	5.28631
P61970	NUTF2	Nuclear transport factor 2 (NTF-2) (Placental protein 15) (PP15)	1.4973	0.108364	0.612782	1.38031	0.0824801	0.25821	-0.116985	0.745996	0.84386	5.9273	6.50562	6.4516	5.91752	11.1626	4.67467	5.37295	3.4963	5.72314	5.84276	4.92209	5.51373	4.95726	4.74312	4.83968	4.70002	5.22454	5.69646	5.64725	5.49899
P61978	HNRNPK	Heterogeneous nuclear ribonucleoprotein K (hnRNP K) (Transformation up-regulated nuclear protein) (TUNP)	-0.318654	0.704508	0.945596	0.378982	0.600881	0.798197	0.697637	0.0938833	0.234232	8.76924	4.8618	4.72901	4.2272	4.71916	2.70824	3.04184	5.95106	5.2629	4.0354	4.62059	4.2265	6.1496	4.71821	4.96615	4.47677	4.12605	4.77876	4.08146	3.25619
P61981	YWHAG	14-3-3 protein gamma (Protein kinase C inhibitor protein 1) (KCIP-1) [Cleaved into: 14-3-3 protein gamma, N-terminally processed]	0.146199	0.812039	0.961773	0.576158	0.214364	0.467228	0.429959	0.361488	0.563023	8.00364	5.91919	4.73842	5.23031	4.7991	5.09647	5.57239	5.92683	4.55648	4.86714	5.54738	4.41114	7.55057	4.81109	5.43161	5.07254	5.09971	5.658	5.24559	4.00789
P62081	RPS7	Small ribosomal subunit protein eS7 (40S ribosomal protein S7)	0.789549	0.0689931	0.537682	0.919654	0.0328085	0.141451	0.130106	0.604777	0.76476	7.04008	5.07768	5.51877	5.34193	4.24388	5.80968	6.73615	4.5473	5.06472	4.50714	4.96598	4.95658	5.308	5.112	4.85612	5.02698	4.91314	4.86838	4.88742	3.66655
P62258	YWHAE	14-3-3 protein epsilon (14-3-3E)	0.215473	0.67546	0.945596	-0.39246	0.311496	0.563905	-0.607933	0.12011	0.277268	8.88695	7.59231	7.76124	7.20758	5.99757	6.41816	6.82976	8.03495	7.57568	7.31858	7.46879	6.22228	5.53851	7.67886	7.22076	7.49754	7.71047	7.58262	8.37799	7.37254
P62328	TMSB4X	Thymosin beta-4 (T beta-4) (Fx) [Cleaved into: Hemoregulatory peptide AcSDKP (Ac-Ser-Asp-Lys-Pro) (N-acetyl-SDKP) (AcSDKP) (Seraspenide)]	0.347772	0.527209	0.919223	-0.84652	0.0652845	0.22757	-1.19429	0.0273456	0.102598	8.92293	9.66643	10.1284	9.00678	8.81259	9.65747	11.4254	9.83336	11.0855	8.82087	9.53898	8.82114	7.77347	10.5857	9.68511	10.6708	10.2148	9.88916	12.0208	10.4792
P62736	ACTA2	Actin, aortic smooth muscle (EC 3.6.4.-) (Alpha-actin-2) (Cell growth-inhibiting gene 46 protein) [Cleaved into: Actin, aortic smooth muscle, intermediate form]	0.312272	0.643985	0.945596	0.0258174	0.960752	0.980953	-0.286454	0.492501	0.689642	10.4837	7.88926	7.6098	7.74869	6.11245	6.7603	6.82252	9.19081	7.74278	7.13744	6.70378	7.01152	6.13442	8.08438	7.71014	7.88728	7.5204	6.99281	7.93819	7.11285
P62805	H4C1	Histone H4	0.589263	0.443098	0.880461	1.34572	0.0488043	0.187144	0.75646	0.0558097	0.170321	10.8353	7.14357	6.36304	6.68536	5.87281	5.65458	6.49599	7.82121	6.35519	5.20377	6.25373	6.89848	5.97547	6.00768	5.19646	6.13409	5.64233	5.43425	5.05422	6.16157
P62820	RAB1A	Ras-related protein Rab-1A (EC 3.6.5.2) (YPT1-related protein)	0.412519	0.356441	0.822492	0.526456	0.161536	0.399858	0.113938	0.667052	0.803568	6.84285	5.11675	4.85099	3.84962	4.92922	4.61376	5.71005	5.8553	4.47192	4.71858	4.82723	4.29995	4.13469	4.46918	4.77601	4.79767	4.92019	4.29582	4.32759	4.64158
P62826	RAN	GTP-binding nuclear protein Ran (EC 3.6.5.-) (Androgen receptor-associated protein 24) (GTPase Ran) (Ras-like protein TC4) (Ras-related nuclear protein)	-0.061565	0.887426	0.97855	0.0361054	0.916014	0.954014	0.0976705	0.721784	0.829869	6.78537	4.45391	4.91807	4.14292	4.47107	4.50999	5.11331	5.48965	4.40868	4.62813	4.58613	4.61855	6.11936	4.89627	4.98112	4.68892	4.87546	4.76806	4.74504	5.18702
P62873	GNB1	Guanine nucleotide-binding protein G(I)/G(S)/G(T) subunit beta-1 (Transducin beta chain 1)	-0.90859	0.20431	0.727671	-0.717828	0.24456	0.510409	0.190762	0.661096	0.800317	5.69921	4.97975	2.96617	3.25148	3.29047	1.61148	1.61259	5.38902	3.64205	5.00874	3.81922	2.97585	4.68336	4.91056	3.7978	3.65315	3.32493	3.33641	5.08173	4.33139
P62937	PPIA	Peptidyl-prolyl cis-trans isomerase A (PPIase A) (EC 5.2.1.8) (Cyclophilin A) (Cyclosporin A-binding protein) (Rotamase A) [Cleaved into: Peptidyl-prolyl cis-trans isomerase A, N-terminally processed]	-0.0381128	0.946488	0.995326	0.129304	0.793776	0.904471	0.167417	0.679391	0.809504	9.34865	7.07427	6.88577	6.19656	5.5935	6.27345	6.56593	7.9574	7.21928	6.32238	6.80925	5.57201	7.43817	6.73142	6.87125	6.89625	5.92553	6.4256	7.99517	6.18778
P62942	FKBP1A	Peptidyl-prolyl cis-trans isomerase FKBP1A (PPIase FKBP1A) (EC 5.2.1.8) (12 kDa FK506-binding protein) (12 kDa FKBP) (FKBP-12) (Calstabin-1) (FK506-binding protein 1A) (FKBP-1A) (Immunophilin FKBP12) (Rotamase)	-0.609489	0.0797934	0.562439	0.129924	0.646376	0.825179	0.739413	0.0456115	0.147974	6.76152	6.77786	5.79959	6.6723	5.83365	6.02785	6.55941	7.84077	7.50205	6.96623	7.10537	5.85983	6.46741	5.85769	5.75788	6.08641	5.55122	6.51329	6.96757	6.78864
P62979	RPS27A	Ubiquitin-ribosomal protein eS31 fusion protein (Ubiquitin carboxyl extension protein 80) [Cleaved into: Ubiquitin	-0.0307811	0.953812	0.995326	1.42506	0.00753008	0.0552393	1.45585	0.0153092	0.0672977	11.3434	10.097	10.3474	9.72806	8.60908	9.78794	9.12945	11.2174	10.9259	9.59048	9.9966	8.15535	9.47806	9.11508	8.36107	9.21931	9.32536	6.64189	7.75528	8.64887
P63027	VAMP2	Vesicle-associated membrane protein 2 (VAMP-2) (Synaptobrevin-2)	-0.272313	0.658227	0.945596	-0.262669	0.632199	0.820782	0.00964375	0.977337	0.987382	8.0381	5.01733	3.79021	4.3589	4.69787	5.10899	6.34629	6.26837	5.58875	4.76829	4.87262	5.83807	6.31866	5.66341	5.44864	5.60547	5.05459	5.1177	6.78927	5.5173
P63098	PPP3R1	Calcineurin subunit B type 1 (Protein phosphatase 2B regulatory subunit 1) (Protein phosphatase 3 regulatory subunit B alpha isoform 1)	-0.197619	0.719201	0.945596	-1.0857	0.041711	0.167698	-0.888083	0.0125484	0.0568435	6.60079	5.62634	6.43493	5.2424	3.40146	3.52561	5.29643	6.20162	4.97205	5.71049	5.54409	4.51806	5.20622	6.19744	6.50607	6.78061	5.11592	6.63554	6.1782	6.31409
P63104	YWHAZ	14-3-3 protein zeta/delta (Protein kinase C inhibitor protein 1) (KCIP-1)	0.436601	0.307124	0.786206	0.412573	0.265518	0.533107	-0.0240284	0.93971	0.968276	7.64413	6.84587	6.85216	5.96472	5.39779	5.44951	5.87659	6.91694	6.34532	5.88487	5.33498	5.33251	5.30642	6.27397	5.3202	5.57916	5.97429	5.29766	6.48298	6.2145
P63241	EIF5A	Eukaryotic translation initiation factor 5A-1 (eIF-5A-1) (eIF-5A1) (Eukaryotic initiation factor 5A isoform 1) (eIF-5A) (Rev-binding factor) (eIF-4D)	-0.793462	0.171343	0.689995	0.227088	0.618875	0.810059	1.02055	0.00785145	0.0393774	6.63265	5.33154	5.02526	3.66132	2.93237	4.6558	4.22385	6.10461	5.82409	6.38433	4.54358	4.46821	5.26121	3.93013	4.69897	4.82378	4.23515	3.98794	4.7767	4.42051
P63261	ACTG1	Actin, cytoplasmic 2 (EC 3.6.4.-) (Gamma-actin) [Cleaved into: Actin, cytoplasmic 2, N-terminally processed]	0.800493	0.442648	0.880461	0.991502	0.300736	0.55769	0.191009	0.658202	0.799331	12.1313	6.63261	5.45985	4.92637	5.61563	4.9007	5.59172	6.08997	6.54196	4.60431	5.16859	5.64394	5.94098	6.88755	3.91043	5.64125	5.19284	5.68805	5.14047	5.85707
P63313	TMSB10	Thymosin beta-10	0.258579	0.439967	0.880461	-0.143026	0.64893	0.825224	-0.401604	0.222771	0.411462	6.25006	6.16424	6.84007	7.21746	6.21477	7.57018	7.25578	5.94494	6.60286	6.23443	6.45732	6.26744	7.66659	7.09336	6.28742	7.00437	6.36942	6.88125	7.98254	6.89537
P67936	TPM4	Tropomyosin alpha-4 chain (TM30p1) (Tropomyosin-4)	0.467789	0.240084	0.744779	0.803447	0.0437551	0.172736	0.335658	0.134057	0.295466	6.92249	4.63708	5.86246	4.28255	4.6654	5.2867	4.72435	4.85488	4.69539	5.14821	4.36815	4.76515	4.54522	4.23894	3.85538	4.53942	3.96159	4.72262	4.62732	4.81164
P68104	EEF1A1	Elongation factor 1-alpha 1 (EF-1-alpha-1) (EC 3.6.5.-) (Elongation factor Tu) (EF-Tu) (Eukaryotic elongation factor 1 A-1) (eEF1A-1) (Leukocyte receptor cluster member 7)	0.670683	0.239735	0.744779	0.819516	0.108321	0.308637	0.148833	0.733181	0.834159	7.63453	5.94071	4.89214	4.76806	4.19142	5.62154	6.10948	6.56603	5.23581	4.13881	4.85337	4.48754	4.25824	6.36782	4.74563	4.13059	4.8123	4.55729	4.65918	4.14845
P68366	TUBA4A	Tubulin alpha-4A chain (EC 3.6.5.-) (Alpha-tubulin 1) (Testis-specific alpha-tubulin) (Tubulin H2-alpha) (Tubulin alpha-1 chain)	1.01926	0.369242	0.835936	2.11189	0.0154337	0.0876956	1.09263	0.291111	0.490843	14.0455	11.9002	10.5	9.63313	9.48876	9.51389	9.53663	12.8168	11.2552	9.89384	9.09079	9.40104	5.38518	11.3164	8.75852	9.02824	7.27412	7.69481	7.03147	8.73132
P68871	HBB	Hemoglobin subunit beta (Beta-globin) (Hemoglobin beta chain) [Cleaved into: LVV-hemorphin-7	0.0356706	0.93999	0.992492	-3.65679	2.63587e-08	1.01498e-06	-3.69246	1.44993e-06	1.90038e-05	11.0792	11.5265	11.5919	10.344	10.1118	10.9693	10.0616	11.7445	11.725	9.67858	11.2249	9.17222	11.113	14.5623	14.8173	13.5383	15.1764	13.8335	13.9951	15.3587
P69849	NOMO3	BOS complex subunit NOMO3 (Nodal modulator 3) (pM5 protein 3)	1.32049	0.221672	0.7437	0.612103	0.4652	0.700719	-0.708384	0.277257	0.475371	5.31231	5.12516	5.03874	5.08999	11.1626	5.09363	6.03085	4.81196	4.1443	4.2191	3.36783	4.31656	7.94868	4.51621	5.07569	6.13005	4.89491	5.05839	6.54275	6.35054
P69891	HBG1	Hemoglobin subunit gamma-1 (Gamma-1-globin) (Hb F Agamma) (Hemoglobin gamma-1 chain) (Hemoglobin gamma-A chain)	-4.34208	8.28331e-08	2.90803e-06	-5.69523	8.47228e-11	4.89897e-09	-1.35315	0.0236731	0.0929712	-0.865384	-0.865384	-0.865384	-0.865384	-0.865384	-0.865384	-0.865384	3.29702	4.01612	2.88873	5.27928	1.97475	3.40426	3.01288	5.79405	4.3819	5.01485	4.51461	5.20634	5.88428
P69905	HBA1;	Hemoglobin subunit alpha (Alpha-globin) (Hemoglobin alpha chain) [Cleaved into: Hemopressin]	-0.0186535	0.961087	0.996545	-3.20773	6.31134e-09	2.58502e-07	-3.18908	2.9936e-07	4.08709e-06	9.369	10.5047	10.7072	9.37086	9.67952	10.1268	9.61917	10.4969	10.7561	9.13736	10.1965	8.64309	10.3482	13.2536	13.2161	12.5004	13.575	12.6841	12.908	13.6942
P78324	SIRPA	Tyrosine-protein phosphatase non-receptor type substrate 1 (SHP substrate 1) (SHPS-1) (Brain Ig-like molecule with tyrosine-based activation motifs) (Bit) (CD172 antigen-like family member A) (Inhibitory receptor SHPS-1) (Macrophage fusion receptor) (MyD-1 antigen) (Signal-regulatory protein alpha-1) (Sirp-alpha-1) (Signal-regulatory protein alpha-2) (Sirp-alpha-2) (Signal-regulatory protein alph…	0.102228	0.90016	0.983734	0.966007	0.00866425	0.0617171	0.863779	0.296125	0.495052	6.20172	6.8929	7.27868	7.47984	6.52669	7.3214	6.87892	11.3174	6.39865	5.71559	5.76064	6.30456	5.52995	4.66802	5.44784	6.13699	6.01839	6.38563	6.83529	6.32594
P78371	CCT2	T-complex protein 1 subunit beta (TCP-1-beta) (CCT-beta)	0.295593	0.813777	0.961773	0.665681	0.319879	0.57098	0.370088	0.711984	0.82826	9.63265	4.7378	4.89816	4.17911	6.60866	5.14119	5.88199	6.03705	4.51424	11.0954	4.83714	4.06995	2.88372	5.83042	4.69713	5.24596	4.97128	5.02425	5.27349	5.37729
P78417	GSTO1	Glutathione S-transferase omega-1 (GSTO-1) (EC 2.5.1.18) (Glutathione S-transferase omega 1-1) (GSTO 1-1) (Glutathione-dependent dehydroascorbate reductase) (EC 1.8.5.1) (Monomethylarsonic acid reductase) (MMA(V) reductase) (EC 1.20.4.2) (S-(Phenacyl)glutathione reductase) (SPG-R)	0.100485	0.760096	0.94819	-0.0695704	0.842157	0.916184	-0.170055	0.665931	0.803568	7.12852	8.34479	7.99599	7.48627	6.96296	7.71201	7.22364	8.0779	8.36086	7.09306	7.51782	6.56307	7.08796	6.38759	7.0842	8.15357	8.82449	7.78589	7.38878	7.71666
P78509	RELN	Reelin (EC 3.4.21.-)	-0.00587924	0.982153	1	-0.0482561	0.825213	0.912468	-0.0423768	0.856502	0.922178	4.73447	5.82046	5.47272	5.97937	5.64001	5.68908	5.65778	6.3041	5.63752	5.57125	5.70111	5.50164	4.74299	6.01283	5.47345	5.30049	5.49985	5.51291	5.7589	5.77324
P78527	PRKDC	DNA-dependent protein kinase catalytic subunit (DNA-PK catalytic subunit) (DNA-PKcs) (EC 2.7.11.1) (DNPK1) (p460)	-0.50011	0.439416	0.880461	-0.10339	0.805816	0.904783	0.39672	0.527581	0.718907	5.94596	3.82039	5.24204	4.55566	4.56075	4.34585	5.8383	4.15061	5.37882	5.03955	4.62357	4.77054	8.44525	3.40044	4.95898	5.05329	5.53794	4.60946	5.8764	5.59618
P78552	IL13RA1	Interleukin-13 receptor subunit alpha-1 (IL-13 receptor subunit alpha-1) (IL-13R subunit alpha-1) (IL-13R-alpha-1) (IL-13RA1) (Cancer/testis antigen 19) (CT19) (CD antigen CD213a1)	-0.306531	0.380463	0.848061	-0.567591	0.0832123	0.259675	-0.261059	0.161692	0.334618	5.07631	6.96049	6.63081	7.59136	6.67242	6.03556	6.58741	6.86493	7.27821	6.45699	6.78604	6.49538	7.00423	6.91664	7.14703	7.33894	6.94629	7.11263	7.11182	6.95414
P80108	GPLD1	Phosphatidylinositol-glycan-specific phospholipase D (PI-G PLD) (EC 3.1.4.50) (Glycoprotein phospholipase D) (Glycosyl-phosphatidylinositol-specific phospholipase D) (GPI-PLD) (GPI-specific phospholipase D)	-0.0991056	0.78438	0.953084	-0.300171	0.197377	0.446401	-0.201065	0.542586	0.728987	9.58576	10.7436	10.4011	9.93754	10.7607	9.98038	10.148	11.024	11.5227	9.25984	9.87552	10.4348	9.81251	10.5325	10.2304	10.9581	10.3784	10.3756	10.4842	10.6992
P80188	LCN2	Neutrophil gelatinase-associated lipocalin (NGAL) (25 kDa alpha-2-microglobulin-related subunit of MMP-9) (Lipocalin-2) (Oncogene 24p3) (Siderocalin) (p25)	0.159951	0.575115	0.923756	0.575078	0.0739266	0.242799	0.415127	0.139228	0.305493	7.13799	7.97964	7.94616	6.73481	6.97146	7.82606	8.16374	7.62747	7.89183	7.55101	7.23513	7.044	6.91359	7.92215	6.79906	7.12245	6.70345	6.73999	6.24429	7.20292
P80404	ABAT	4-aminobutyrate aminotransferase, mitochondrial (EC 2.6.1.19) ((S)-3-amino-2-methylpropionate transaminase) (EC 2.6.1.22) (GABA aminotransferase) (GABA-AT) (Gamma-amino-N-butyrate transaminase) (GABA transaminase) (GABA-T) (L-AIBAT)	0.878761	0.1822	0.702362	0.441653	0.287165	0.55292	-0.437107	0.355145	0.558572	8.19709	6.01967	5.68072	5.10202	4.87531	5.67904	5.59948	7.26784	3.47457	4.92945	4.47903	5.49643	4.35441	5.70868	5.45889	5.40621	5.19835	5.41576	5.24526	5.62861
P80511	S100A12	Protein S100-A12 (CGRP) (Calcium-binding protein in amniotic fluid 1) (CAAF1) (Calgranulin-C) (CAGC) (Extracellular newly identified RAGE-binding protein) (EN-RAGE) (Migration inhibitory factor-related protein 6) (MRP-6) (p6) (Neutrophil S100 protein) (S100 calcium-binding protein A12) [Cleaved into: Calcitermin]	1.08923	0.113752	0.624381	-0.296505	0.627055	0.816789	-1.38574	0.00863516	0.0426388	2.92542	6.22336	5.98082	5.05687	7.17816	3.95278	6.07708	3.96111	5.71398	4.63512	4.21015	3.27477	3.72189	4.72531	5.74317	5.75461	5.02844	4.84318	7.32649	6.04883
P80723	BASP1	Brain acid soluble protein 1 (22 kDa neuronal tissue-enriched acidic protein) (Neuronal axonal membrane protein NAP-22)	1.13872	0.133243	0.645552	0.349948	0.578959	0.783	-0.788772	0.0582116	0.174991	9.56254	7.02523	5.16062	5.73807	5.56468	5.31957	4.6506	5.30532	5.99831	4.79976	4.38861	5.76535	3.78575	6.59074	5.94401	5.72902	5.76094	6.14631	4.5937	5.80696
P80748	IGLV3-21	Immunoglobulin lambda variable 3-21 (Ig lambda chain V-III region LOI) (Ig lambda chain V-V region DEL) (Ig lambda chain V-VII region MOT)	0.0943318	0.871058	0.975429	-1.99749	0.00218017	0.0208069	-2.09183	0.00742749	0.0378302	6.05677	5.46035	7.31684	7.04193	6.54904	5.02404	6.36901	7.33063	6.66794	4.99273	5.06531	4.96517	7.97048	9.38877	8.1376	6.21764	8.18474	8.23385	7.3448	10.293
P81605	DCD	Dermcidin (EC 3.4.-.-) (Preproteolysin) [Cleaved into: Survival-promoting peptide	-0.0813186	0.831902	0.963084	-0.363726	0.36611	0.607915	-0.282407	0.389271	0.584825	9.21185	9.85852	8.8949	7.34855	7.90655	8.48212	8.20774	9.21475	8.88833	8.55182	8.38816	8.88663	7.90985	10.39	8.76567	8.5032	8.56032	8.77303	8.48454	8.97955
P83916	CBX1	Chromobox protein homolog 1 (HP1Hsbeta) (Heterochromatin protein 1 homolog beta) (HP1 beta) (Heterochromatin protein p25) (M31) (Modifier 1 protein) (p25beta)	-0.0336929	0.935732	0.991724	-0.326723	0.424392	0.672866	-0.29303	0.18049	0.36081	7.26009	6.68049	6.2359	6.10276	4.00399	6.34217	6.46921	6.35587	6.324	5.95678	6.03802	6.10836	6.35736	5.95948	7.09635	6.4413	6.12165	6.2446	6.69538	6.82292
P98095	FBLN2	Fibulin-2 (FIBL-2)	5.77493	4.209e-05	0.00118213	0.807432	0.357641	0.603356	-4.9675	1.0029e-14	2.64815e-12	10.4588	4.08459	4.66192	4.28674	3.26959	3.68677	3.91841	-0.865384	-0.865384	-0.865384	-0.865384	-0.865384	-0.865384	4.3272	4.16474	3.80331	3.93851	4.26679	4.1467	4.06758
P98160	HSPG2	Basement membrane-specific heparan sulfate proteoglycan core protein (HSPG) (Perlecan) (PLC) [Cleaved into: Endorepellin	-0.0374276	0.87429	0.975429	-0.0433759	0.85354	0.919988	-0.0059483	0.975382	0.987382	6.71668	7.99081	8.11046	7.8783	7.74929	7.79578	7.83973	8.12887	7.77558	7.73363	7.9725	7.67964	7.28954	7.97123	7.49948	7.56827	7.75264	7.93518	8.16665	7.49124
Q00610	CLTC	Clathrin heavy chain 1 (Clathrin heavy chain on chromosome 17) (CLH-17)	0.626246	0.139572	0.65333	-0.0191545	0.955418	0.980953	-0.645401	0.031546	0.113185	7.31358	4.60861	6.02632	5.50548	5.19623	5.58735	5.74162	5.38322	4.73993	5.4265	4.05259	5.18047	5.72769	5.62494	5.56482	6.42978	5.82705	5.56986	5.71364	5.38315
Q00839	HNRNPU	Heterogeneous nuclear ribonucleoprotein U (hnRNP U) (GRIP120) (Nuclear p120 ribonucleoprotein) (Scaffold-attachment factor A) (SAF-A) (p120) (pp120)	1.21648	0.0414752	0.418678	0.69969	0.164899	0.401227	-0.516789	0.223019	0.411462	7.49386	4.71979	4.39395	5.06932	5.06079	3.85294	4.98085	4.45501	4.8094	3.18352	4.1486	2.57031	4.02414	3.34913	3.48325	4.41845	4.9928	4.95685	4.35759	5.11559
Q01459	CTBS	Di-N-acetylchitobiase (EC 3.2.1.-)	0.133453	0.79408	0.957157	-0.412915	0.356765	0.603356	-0.546368	0.0466667	0.149913	4.71639	7.70486	8.16085	7.81753	7.64853	7.75367	7.75638	7.42883	7.81489	7.25385	7.65182	6.9451	6.29754	8.00317	8.12756	7.47643	7.60641	8.08007	7.40701	7.74794
Q01469	FABP5	Fatty acid-binding protein 5 (Epidermal-type fatty acid-binding protein) (E-FABP) (Fatty acid-binding protein, epidermal) (Psoriasis-associated fatty acid-binding protein homolog) (PA-FABP)	0.22454	0.764722	0.948882	1.09177	0.0479133	0.185428	0.867234	0.102763	0.249874	5.87715	7.84643	4.92318	5.84369	4.14289	3.60407	4.54499	7.63886	4.9543	4.73695	4.39635	3.44165	5.01241	3.59906	4.34614	4.31625	4.12529	4.03352	4.46804	4.25167
Q01518	CAP1	Adenylyl cyclase-associated protein 1 (CAP 1)	0.711564	0.212089	0.73805	0.463495	0.338454	0.589003	-0.248069	0.475583	0.672659	7.43955	5.28908	4.80908	4.40451	3.64491	4.32889	4.51293	3.1938	5.12546	4.18352	4.76711	3.50742	4.46384	3.56644	4.33019	5.01977	5.0937	4.62126	4.31702	4.2361
Q01813	PFKP	ATP-dependent 6-phosphofructokinase, platelet type (ATP-PFK) (PFK-P) (EC 2.7.1.11) (6-phosphofructokinase type C) (Phosphofructo-1-kinase isozyme C) (PFK-C) (Phosphohexokinase)	2.62126	0.0209521	0.274613	0.170048	0.770796	0.895535	-2.45121	0.00853365	0.0423665	7.28081	4.49024	3.47181	5.50107	5.20467	2.61123	3.68827	4.47834	2.61884	-0.865384	3.44897	-0.865384	3.09831	4.78778	4.44884	3.78139	3.69356	4.50199	4.5432	5.30102
Q02413	DSG1	Desmoglein-1 (Cadherin family member 4) (Desmosomal glycoprotein 1) (DG1) (DGI) (Pemphigus foliaceus antigen)	0.299814	0.727178	0.945596	5.54731	3.99898e-08	1.45593e-06	5.24749	2.75753e-07	3.81782e-06	3.82985	5.35759	5.38524	5.86846	1.66329	6.29212	4.3769	4.16757	5.10773	4.68763	3.2058	6.99085	2.13306	-0.865384	-0.865384	-0.865384	-0.865384	-0.865384	-0.865384	-0.865384
Q02747	GUCA2A	Guanylin (Guanylate cyclase activator 2A) (Guanylate cyclase-activating protein 1) (Guanylate cyclase-activating protein I) (GCAP-I) [Cleaved into: HMW-guanylin	0.221087	0.604384	0.943053	0.694348	0.0583644	0.214075	0.473261	0.216351	0.40664	7.64822	5.8301	6.17157	5.60676	6.65316	7.20245	6.6079	7.05345	5.76574	5.74959	7.63188	6.03522	5.62632	6.29541	5.69755	6.6513	5.14418	6.13986	5.33941	5.59203
Q02985	CFHR3	Complement factor H-related protein 3 (FHR-3) (DOWN16) (H factor-like protein 3)	0.307026	0.247379	0.752859	0.289571	0.377485	0.622598	-0.0174557	0.96045	0.97938	14.6241	14.2982	14.0236	14.4234	13.662	14.6483	13.8436	14.5943	14.3507	13.352	13.5753	14.0427	13.5485	14.0133	15.284	13.1527	14.3154	13.4322	13.2239	14.0746
Q03167	TGFBR3	Transforming growth factor beta receptor type 3 (TGF-beta receptor type 3) (TGFR-3) (Betaglycan) (Transforming growth factor beta receptor III) (TGF-beta receptor type III)	-4.36957	4.71265e-07	1.54418e-05	-6.70878	1.0219e-15	1.00453e-12	-2.33921	0.000252339	0.00231822	-0.865384	-0.865384	-0.865384	-0.865384	-0.865384	-0.865384	-0.865384	3.52286	4.27822	3.2377	5.16114	1.21373	3.61146	5.56267	6.26117	6.32681	5.89772	5.75815	5.18372	5.91356
Q03591	CFHR1	Complement factor H-related protein 1 (FHR-1) (H factor-like protein 1) (FHL-1) (H-factor-like 1) (H36)	0.517902	0.0206065	0.274613	1.75676	1.7842e-06	4.27773e-05	1.23886	5.23935e-05	0.000542135	14.1053	14.3331	14.8328	14.8857	14.1356	14.9072	14.7052	14.3025	13.6936	13.9755	14.116	13.8605	14.2915	12.4996	12.8897	13.1204	12.1471	13.0161	12.5875	13.3472
Q04695	KRT17	Keratin, type I cytoskeletal 17 (39.1) (Cytokeratin-17) (CK-17) (Keratin-17) (K17)	0.0502566	0.910146	0.9895	0.781862	0.0417965	0.167698	0.731605	0.181689	0.36081	6.02649	5.40139	6.06233	6.41625	5.572	5.80906	5.71836	5.34985	5.68555	4.89123	5.51938	5.29749	8.10284	5.30626	5.05908	3.22007	5.14387	5.49902	6.09104	5.2135
Q04721	NOTCH2	Neurogenic locus notch homolog protein 2 (Notch 2) (hN2) [Cleaved into: Notch 2 extracellular truncation (N2ECD)	0.391303	0.306418	0.786206	-0.499221	0.17711	0.418319	-0.890524	0.00134131	0.00945135	3.61455	5.91355	6.04413	6.08326	5.22509	5.72615	5.724	4.72738	5.30783	4.9981	5.35898	5.41878	4.69602	6.72517	5.85058	5.94075	6.06301	6.07918	5.477	5.68958
Q04756	HGFAC	Hepatocyte growth factor activator (HGF activator) (HGFA) (EC 3.4.21.-) [Cleaved into: Hepatocyte growth factor activator short chain	-0.0670714	0.743914	0.945596	-0.163015	0.497831	0.719659	-0.0959441	0.67367	0.806651	11.4401	11.3923	11.6504	10.5895	11.3604	11.3056	10.9958	11.411	11.4671	11.0407	11.7463	11.0049	11.2189	12.2719	11.2608	11.3929	11.0206	11.4499	11.0431	11.4361
Q05193	DNM1	Dynamin-1 (EC 3.6.5.5)	-0.20524	0.746206	0.945596	1.04228	0.101951	0.298267	1.24752	0.0649654	0.186667	8.3502	5.14242	6.90558	5.75674	5.76487	5.51385	5.03548	8.4127	6.22862	6.27345	6.03333	4.73154	5.95392	6.64205	5.37417	4.63251	5.62871	5.58172	4.7163	2.59774
Q06033	ITIH3	Inter-alpha-trypsin inhibitor heavy chain H3 (ITI heavy chain H3) (ITI-HC3) (Inter-alpha-inhibitor heavy chain 3) (Serum-derived hyaluronan-associated protein) (SHAP)	0.35853	0.191847	0.715176	0.715891	0.023436	0.117538	0.357361	0.16723	0.342409	13.3103	13.765	13.551	14.7792	13.3485	13.421	13.2095	13.3094	13.4237	13.3882	13.7068	12.8678	12.9111	13.528	13.0444	12.1277	13.3016	13.144	12.6615	12.566
Q06210	GFPT1	Glutamine--fructose-6-phosphate aminotransferase [isomerizing] 1 (EC 2.6.1.16) (D-fructose-6-phosphate amidotransferase 1) (Glutamine:fructose-6-phosphate amidotransferase 1) (GFAT 1) (GFAT1) (Hexosephosphate aminotransferase 1)	0.330605	0.68709	0.945596	0.19758	0.661549	0.835865	-0.133025	0.852664	0.920054	7.85785	5.91872	4.8179	7.45572	5.50538	5.84041	5.96715	6.22615	4.43406	3.77635	5.17751	6.23504	9.33565	5.35083	6.53176	6.0997	5.84151	5.58383	7.05965	5.51279
Q06830	PRDX1	Peroxiredoxin-1 (EC 1.11.1.24) (Natural killer cell-enhancing factor A) (NKEF-A) (Proliferation-associated gene protein) (PAG) (Thioredoxin peroxidase 2) (Thioredoxin-dependent peroxide reductase 2) (Thioredoxin-dependent peroxiredoxin 1)	-0.282676	0.67604	0.945596	0.0302178	0.96068	0.980953	0.312894	0.314123	0.518091	8.62608	5.64029	5.63192	5.37242	3.91674	4.32002	3.85511	6.48692	5.75486	5.32786	5.10888	5.19225	5.85036	6.38233	5.20235	5.61924	5.30627	4.86247	4.67623	5.10219
Q07075	ENPEP	Glutamyl aminopeptidase (EAP) (EC 3.4.11.7) (Aminopeptidase A) (AP-A) (Differentiation antigen gp160) (CD antigen CD249)	-0.0232626	0.927074	0.991724	0.0299079	0.912658	0.952381	0.0531705	0.790884	0.875494	4.74393	6.21463	6.14711	5.29951	5.94619	6.08468	5.33406	5.82639	5.71775	5.78717	5.87788	5.62562	5.39342	5.81203	5.37279	5.70372	5.9624	5.45144	5.10185	6.15654
Q07954	LRP1	Prolow-density lipoprotein receptor-related protein 1 (LRP-1) (Alpha-2-macroglobulin receptor) (A2MR) (Apolipoprotein E receptor) (APOER) (CD antigen CD91) [Cleaved into: Low-density lipoprotein receptor-related protein 1 85 kDa subunit (LRP-85)	-0.104586	0.653899	0.945596	-0.0872252	0.692143	0.853121	0.017361	0.923546	0.957644	6.83627	8.07912	8.13047	7.83764	7.7018	7.64431	7.43456	8.16056	7.7869	7.47118	7.99693	7.83208	7.37773	8.01629	7.68473	7.60718	7.57793	7.84491	7.92622	7.61748
Q08174	PCDH1	Protocadherin-1 (Cadherin-like protein 1) (Protocadherin-42) (PC42)	-0.179056	0.5869	0.929523	0.291007	0.511899	0.734593	0.470063	0.282434	0.479059	7.35886	8.63841	9.42649	8.48258	8.56201	8.98307	9.18003	9.49492	8.95019	8.40608	9.13526	8.78748	8.27022	8.83166	8.55053	9.34385	7.15123	8.78911	6.75126	9.17677
Q08211	DHX9	ATP-dependent RNA helicase A (EC 3.6.4.13) (DEAH box protein 9) (DExH-box helicase 9) (Leukophysin) (LKP) (Nuclear DNA helicase II) (NDH II) (RNA helicase A)	0.535342	0.355678	0.822492	0.512316	0.288175	0.553273	-0.0230259	0.945293	0.969962	7.10793	3.22467	4.557	4.63052	4.75191	5.96927	5.73566	5.5719	4.12508	5.11622	3.60988	4.02523	5.17704	4.15865	4.40457	4.65714	4.23028	4.61033	5.25673	5.07303
Q08257	CRYZ	Quinone oxidoreductase (EC 1.6.5.5) (NADPH:quinone reductase) (Zeta-crystallin)	-0.778375	0.142112	0.65352	-0.288834	0.392048	0.638052	0.489541	0.378747	0.578913	5.10909	5.43114	5.573	5.73644	4.56004	5.68583	5.49271	5.21324	5.32062	5.16512	5.75076	6.97868	8.46034	5.21056	4.86514	5.05717	6.49133	5.21762	5.92845	6.83982
Q08380	LGALS3BP	Galectin-3-binding protein (Basement membrane autoantigen p105) (Lectin galactoside-binding soluble 3-binding protein) (Mac-2-binding protein) (MAC2BP) (Mac-2 BP) (Tumor-associated antigen 90K)	0.106377	0.837477	0.963084	-0.492166	0.0808572	0.25498	-0.598543	0.2068	0.393436	10.4053	10.6184	11.5295	11.183	9.7978	11.1771	10.3853	11.4928	9.95269	11.3623	11.1674	11.4371	8.31779	11.5267	11.2064	11.1082	11.5151	10.8015	11.2842	11.0996
Q08554	DSC1	Desmocollin-1 (Cadherin family member 1) (Desmosomal glycoprotein 2/3) (DG2/DG3)	0.158934	0.47363	0.902163	0.199066	0.435201	0.68032	0.0401313	0.873453	0.925792	5.61602	6.12108	6.18447	6.21246	5.66694	6.4964	5.57831	5.71698	6.36128	5.54824	5.41835	6.0785	5.81648	6.29007	5.69738	5.49772	5.20395	5.85351	5.41909	6.5205
Q08830	FGL1	Fibrinogen-like protein 1 (HP-041) (Hepassocin) (HPS) (Hepatocyte-derived fibrinogen-related protein 1) (HFREP-1) (Liver fibrinogen-related protein 1) (LFIRE-1)	0.765559	0.164224	0.678285	-1.00941	0.130578	0.346914	-1.77497	0.0186368	0.0796521	4.43229	6.51718	4.66848	6.38494	5.86706	4.11829	5.80587	3.52786	5.02795	4.53579	4.73369	3.70968	6.26661	7.15781	8.17206	4.93059	7.51382	7.19235	3.86488	6.02849
Q10588	BST1	ADP-ribosyl cyclase/cyclic ADP-ribose hydrolase 2 (EC 3.2.2.6) (ADP-ribosyl cyclase 2) (Bone marrow stromal cell antigen 1) (BST-1) (Cyclic ADP-ribose hydrolase 2) (cADPR hydrolase 2) (CD antigen CD157)	0.323496	0.302914	0.782318	-0.495912	0.175127	0.416827	-0.819408	0.0165493	0.0719822	4.89122	5.71472	6.75158	5.43449	6.20244	6.64064	5.95497	5.48447	5.77286	5.00921	5.61648	5.82102	6.00362	7.78687	5.83271	5.74846	6.444	6.29451	6.5104	6.44449
Q12805	EFEMP1	EGF-containing fibulin-like extracellular matrix protein 1 (Extracellular protein S1-5) (Fibrillin-like protein) (Fibulin-3) (FIBL-3)	0.490108	0.287674	0.770858	-0.977066	0.0371808	0.155527	-1.46717	7.48245e-05	0.000758273	6.32329	8.06583	9.38032	9.55876	8.57602	8.64599	8.69271	8.27855	7.83632	7.78324	8.41464	8.11764	7.40859	10.0571	9.31621	9.60513	9.73489	9.59322	8.36309	9.4127
Q12830	BPTF	Nucleosome-remodeling factor subunit BPTF (Bromodomain and PHD finger-containing transcription factor) (Fetal Alz-50 clone 1 protein) (Fetal Alzheimer antigen)	0.780096	0.109091	0.612782	-3.44386	1.65533e-09	7.74853e-08	-4.22396	1.77614e-07	2.56757e-06	7.86148	7.75268	8.69172	7.76943	7.30964	8.20482	8.43562	7.67751	8.62097	7.49735	7.83536	6.2442	5.46581	11.7298	11.5295	10.5555	11.9268	11.2364	11.2417	11.9126
Q12841	FSTL1	Follistatin-related protein 1 (Follistatin-like protein 1)	0.572249	0.1169	0.634875	-0.000337823	0.999146	0.999146	-0.572587	0.0114363	0.0532259	4.93216	5.72318	7.19506	6.5848	6.933	6.62767	6.5942	5.77695	5.25071	5.81144	5.60166	6.18349	6.16232	6.56116	6.45622	6.01379	6.61042	6.5257	6.08541	6.33975
Q12860	CNTN1	Contactin-1 (Glycoprotein gp135) (Neural cell surface protein F3)	-0.112018	0.677649	0.945596	-0.151736	0.60662	0.802568	-0.0397179	0.866925	0.923519	6.70981	7.86487	8.54145	7.7397	8.19854	8.08579	7.99362	7.9089	7.85418	7.99114	8.48804	7.70937	7.97799	8.98208	7.91382	7.6606	8.2067	8.02267	7.70312	7.70694
Q12866	MERTK	Tyrosine-protein kinase Mer (EC 2.7.10.1) (Proto-oncogene c-Mer) (Receptor tyrosine kinase MerTK)	0.124301	0.711645	0.945596	0.492312	0.292697	0.55515	0.368011	0.4607	0.659887	4.84694	6.20967	5.18751	5.42189	4.83601	5.34359	4.44673	5.77579	5.85439	4.65091	5.14565	4.38551	4.54967	5.0405	3.99082	4.79781	6.4707	3.12505	3.83631	5.58497
Q12884	FAP	Prolyl endopeptidase FAP (EC 3.4.21.26) (170 kDa melanoma membrane-bound gelatinase) (Dipeptidyl peptidase FAP) (EC 3.4.14.5) (Fibroblast activation protein alpha) (FAPalpha) (Gelatine degradation protease FAP) (EC 3.4.21.-) (Integral membrane serine protease) (Post-proline cleaving enzyme) (Serine integral membrane protease) (SIMP) (Surface-expressed protease) (Seprase) [Cleaved into: Antiplasmi…	-0.0758531	0.83549	0.963084	-0.488053	0.144351	0.373414	-0.4122	0.11408	0.267002	4.66893	5.67406	6.79894	5.72124	5.40891	6.49016	6.63396	6.32684	6.55493	5.6708	5.93721	5.19421	6.25357	6.77196	5.85926	6.36861	6.12602	6.35095	6.74475	6.59102
Q12907	LMAN2	Vesicular integral-membrane protein VIP36 (Glycoprotein GP36b) (Lectin mannose-binding 2) (Vesicular integral-membrane protein 36) (VIP36)	0.257407	0.354994	0.822492	0.0717592	0.808026	0.904783	-0.185648	0.488861	0.685521	5.10112	6.19949	6.74069	6.50366	5.97761	6.42483	5.88256	5.64152	6.35	5.94237	6.2078	5.37184	5.65341	6.49463	6.91138	6.02021	6.02079	5.64557	5.38566	5.8494
Q12913	PTPRJ	Receptor-type tyrosine-protein phosphatase eta (Protein-tyrosine phosphatase eta) (R-PTP-eta) (EC 3.1.3.48) (Density-enhanced phosphatase 1) (DEP-1) (HPTP eta) (Protein-tyrosine phosphatase receptor type J) (R-PTP-J) (CD antigen CD148)	-0.0990722	0.678734	0.945596	-0.281048	0.197997	0.446401	-0.181976	0.357047	0.559166	6.36452	7.51435	7.30013	7.13935	6.85592	7.30336	7.52465	7.17779	7.87925	7.43992	7.17769	6.89018	6.8887	7.39078	7.50958	7.33028	7.58965	7.46783	7.55705	7.12445
Q13093	PLA2G7	Platelet-activating factor acetylhydrolase (PAF acetylhydrolase) (EC 3.1.1.47) (1-alkyl-2-acetylglycerophosphocholine esterase) (2-acetyl-1-alkylglycerophosphocholine esterase) (Group-VIIA phospholipase A2) (gVIIA-PLA2) (LDL-associated phospholipase A2) (LDL-PLA(2)) (PAF 2-acylhydrolase)	0.216914	0.492422	0.912055	0.413291	0.21601	0.469774	0.196377	0.471358	0.670542	5.24499	6.17582	6.93988	6.44017	7.01145	5.83636	5.61858	6.06181	5.94028	5.3475	5.9472	6.54082	5.94713	6.31089	6.15038	4.81491	6.13994	5.94584	5.51781	5.49444
Q13103	SPP2	Secreted phosphoprotein 24 (Spp-24) (Secreted phosphoprotein 2)	0.175949	0.693192	0.945596	-1.08033	0.0142579	0.0847991	-1.25628	0.000766688	0.00593429	7.05654	7.97071	7.30883	9.02624	6.78335	6.32129	8.47167	7.84874	7.32108	7.20034	7.8655	7.75801	6.32659	9.58541	8.68002	8.47093	8.66797	8.01107	8.4938	8.5917
Q13151	HNRNPA0	Heterogeneous nuclear ribonucleoprotein A0 (hnRNP A0)	-0.000565909	0.999465	1	0.798688	0.26574	0.533107	0.799254	0.335397	0.537498	6.74305	3.78057	2.19765	3.43569	3.19744	3.27132	3.62851	4.9605	3.2356	1.68409	3.02025	2.91119	6.69538	4.01836	1.62808	3.15046	5.3188	1.62691	1.61766	3.30314
Q13201	MMRN1	Multimerin-1 (EMILIN-4) (Elastin microfibril interface located protein 4) (Elastin microfibril interfacer 4) (Endothelial cell multimerin) [Cleaved into: Platelet glycoprotein Ia*	-0.715206	0.216171	0.739581	0.691933	0.183333	0.425038	1.40714	0.00113836	0.008228	6.05839	9.5417	6.41371	6.61106	8.259	6.3581	7.54752	9.16774	8.31169	7.9543	7.47634	7.48708	7.42791	6.98552	6.83853	5.81192	5.86741	6.33129	7.50705	6.60422
Q13228	SELENBP1	Methanethiol oxidase (MTO) (EC 1.8.3.4) (56 kDa selenium-binding protein) (SBP56) (SP56) (Selenium-binding protein 1)	-0.194364	0.609995	0.945596	0.144675	0.587413	0.787311	0.339039	0.388846	0.584825	6.13866	6.29866	6.34829	5.69118	5.2629	5.84819	5.59843	6.82302	7.097	5.53143	6.16242	4.5647	6.29017	6.09941	5.38589	5.54758	5.49527	5.42325	5.48169	6.74052
Q13332	PTPRS	Receptor-type tyrosine-protein phosphatase S (R-PTP-S) (EC 3.1.3.48) (Receptor-type tyrosine-protein phosphatase sigma) (R-PTP-sigma)	0.157424	0.564823	0.919223	0.687791	0.0329774	0.141558	0.530367	0.125838	0.285021	6.21255	5.79093	5.49166	5.14938	5.04486	5.47868	5.50552	5.69185	5.68093	4.85628	6.14637	4.89102	4.93778	6.01802	4.70704	4.54882	3.91527	5.18332	4.85282	4.63376
Q13404	UBE2V1	Ubiquitin-conjugating enzyme E2 variant 1 (UEV-1) (CROC-1) (TRAF6-regulated IKK activator 1 beta Uev1A)	-0.147761	0.495135	0.912055	-0.295039	0.189131	0.434383	-0.147278	0.53376	0.721714	4.38701	5.16241	4.98072	4.99189	5.28347	5.05522	5.09687	5.19687	4.84805	4.93955	5.19092	4.79421	5.8806	5.16043	5.05332	5.60511	5.42841	4.78578	5.87086	5.11895
Q13421	MSLN	Mesothelin (CAK1 antigen) (Pre-pro-megakaryocyte-potentiating factor) [Cleaved into: Megakaryocyte-potentiating factor (MPF)	0.189453	0.678788	0.945596	0.724806	0.0942931	0.280879	0.535353	0.0501162	0.156893	4.00677	6.36511	6.40821	7.23689	5.19371	6.30376	5.47599	5.1813	6.17643	6.03556	6.00763	5.12304	5.47398	5.45366	4.75589	4.94714	5.44653	5.16981	5.59707	4.54668
Q13449	LSAMP	Limbic system-associated membrane protein (LSAMP) (IgLON family member 3)	0.266274	0.236317	0.744779	0.318697	0.301186	0.55769	0.0524222	0.860834	0.923519	5.8717	5.0514	5.82768	5.2916	5.07743	4.87386	5.15507	5.27031	4.9115	5.36678	4.58407	4.88371	5.22777	6.40045	4.98818	4.61983	4.88221	4.7645	4.94938	4.31331
Q13508	ART3	Ecto-ADP-ribosyltransferase 3 (EC 2.4.2.31) (ADP-ribosyltransferase C2 and C3 toxin-like 3) (ARTC3) (Mono(ADP-ribosyl)transferase 3) (NAD(P)(+)--arginine ADP-ribosyltransferase 3)	0.0345201	0.941293	0.992802	-0.389176	0.365421	0.607799	-0.423696	0.0879831	0.225227	4.80171	7.73561	7.48664	5.82239	6.23946	5.48335	7.19666	6.52356	6.99641	6.40877	6.38526	5.75258	6.09701	7.43369	6.4716	6.83963	6.73324	6.55295	6.44985	7.00909
Q13509	TUBB3	Tubulin beta-3 chain (Tubulin beta-4 chain) (Tubulin beta-III)	0.8866	0.251241	0.755261	1.09862	0.0325542	0.141451	0.21202	0.75067	0.847197	16.5836	14.5426	14.5605	13.8189	13.5688	13.4929	13.793	15.2711	14.4642	14.0563	13.5438	13.1145	10.2535	14.65	13.4645	13.5043	12.9162	13.0487	12.2222	12.864
Q13554	CAMK2B	Calcium/calmodulin-dependent protein kinase type II subunit beta (CaM kinase II subunit beta) (CaMK-II subunit beta) (EC 2.7.11.17)	-0.153962	0.794547	0.957157	0.680593	0.304695	0.558796	0.834556	0.218369	0.408532	6.87549	5.99822	5.33866	4.50396	4.34566	3.46231	4.45494	6.70636	5.71643	4.37903	4.50758	3.95806	5.63851	5.58391	4.62456	4.37743	4.68936	4.80729	4.99793	1.13462
Q13616	CUL1	Cullin-1 (CUL-1)	0.579914	0.23345	0.744779	-1.97653	4.36797e-05	0.000753284	-2.55645	1.57084e-06	2.00537e-05	7.32191	8.00515	7.79807	9.83486	8.34103	9.32467	9.05249	7.1038	8.18698	7.019	8.10234	9.29477	7.96636	10.1923	10.8968	10.392	10.7208	10.2059	10.6526	10.4534
Q13740	ALCAM	CD166 antigen (Activated leukocyte cell adhesion molecule) (CD antigen CD166)	0.29118	0.335293	0.81379	0.0140868	0.960995	0.980953	-0.277093	0.143057	0.309202	6.92249	8.85639	8.66688	7.79033	8.18698	8.71421	8.29151	7.78582	8.29536	7.828	8.02508	7.88204	7.66129	8.57089	8.31104	8.09411	8.26232	8.25896	7.72545	8.10739
Q13790	APOF	Apolipoprotein F (Apo-F) (Lipid transfer inhibitor protein) (LTIP)	0.424711	0.401249	0.862509	-0.452642	0.306255	0.559453	-0.877354	0.0108962	0.0512808	8.16557	11.099	10.7333	11.6368	10.6595	10.8075	10.831	10.4218	11.0569	9.86117	9.68066	10.4967	9.30539	11.6137	11.0225	10.2319	11.2497	11.3188	10.7429	10.9217
Q13813	SPTAN1	Spectrin alpha chain, non-erythrocytic 1 (Alpha-II spectrin) (Fodrin alpha chain) (Spectrin, non-erythroid alpha subunit)	0.491935	0.240936	0.744779	0.671766	0.255593	0.526168	0.179831	0.775003	0.863751	6.5178	4.70386	4.61217	5.24981	4.64801	5.39869	4.69711	5.25141	4.66353	3.06203	4.83598	5.19328	4.7514	5.08712	4.73719	1.13462	5.35229	4.81226	4.7764	5.22522
Q13822	ENPP2	Ectonucleotide pyrophosphatase/phosphodiesterase family member 2 (E-NPP 2) (EC 3.1.4.39) (Autotaxin) (Extracellular lysophospholipase D) (LysoPLD)	0.157237	0.559378	0.919223	-0.16859	0.48208	0.709408	-0.325827	0.120159	0.277268	7.53425	8.71253	9.13864	8.80782	8.71872	8.7468	8.83905	8.67836	8.78929	8.42246	8.94646	8.08242	7.99287	8.91251	8.79779	8.87569	9.00192	8.97401	8.54906	8.56697
Q14118	DAG1	Dystroglycan 1 (Dystroglycan) (Dystrophin-associated glycoprotein 1) [Cleaved into: Alpha-dystroglycan (Alpha-DG)	0.25581	0.324586	0.804949	-0.564223	0.0279394	0.128941	-0.820033	0.000818151	0.00628314	6.22176	6.24629	6.06913	5.68162	5.36334	5.0252	6.23941	5.50321	5.91569	5.87201	5.80549	5.03653	5.34371	6.45293	6.71823	6.65811	6.24531	6.26232	6.15025	6.30917
Q14126	DSG2	Desmoglein-2 (Cadherin family member 5) (HDGC)	0.0476167	0.894448	0.979112	0.28965	0.386562	0.632264	0.242034	0.465521	0.663198	5.95249	7.60839	7.17222	7.0934	7.52554	6.82938	7.98127	7.86944	7.60471	7.04931	7.25305	6.88087	6.0535	7.84481	6.33815	6.68223	6.73927	7.04843	6.2249	7.25734
Q14315	FLNC	Filamin-C (FLN-C) (FLNc) (ABP-280-like protein) (ABP-L) (Actin-binding-like protein) (Filamin-2) (Gamma-filamin)	0.153288	0.74539	0.945596	0.305425	0.495276	0.718643	0.152137	0.595842	0.76476	5.50674	7.6932	8.71778	8.45468	7.78678	7.66282	8.65124	7.66563	6.92663	7.83978	7.3112	7.79562	8.23277	7.26574	7.25845	6.56942	8.00629	7.5584	7.48272	8.19425
Q14393	GAS6	Growth arrest-specific protein 6 (GAS-6) (AXL receptor tyrosine kinase ligand)	0.856634	0.136037	0.646009	0.607817	0.223572	0.47985	-0.248817	0.398831	0.594918	7.01316	4.25251	3.25971	4.58285	4.22302	5.95436	5.70137	4.72569	3.94565	4.47609	3.95036	3.16572	4.58552	4.56022	3.82878	4.35599	3.73012	4.70512	4.91163	4.6404
Q14515	SPARCL1	SPARC-like protein 1 (High endothelial venule protein) (Hevin) (MAST 9)	0.343722	0.330352	0.810314	-0.0886227	0.779177	0.896874	-0.432344	0.060311	0.177935	6.66481	8.97629	8.58777	8.41485	8.0012	8.28451	8.75539	8.19224	8.16451	7.74483	7.95096	8.14148	7.18779	8.85111	8.20728	8.22676	8.13884	8.59891	8.11039	8.17189
Q14520	HABP2	Hyaluronan-binding protein 2 (EC 3.4.21.-) (Factor VII-activating protease) (Factor seven-activating protease) (FSAP) (Hepatocyte growth factor activator-like protein) (Plasma hyaluronan-binding protein) [Cleaved into: Hyaluronan-binding protein 2 50 kDa heavy chain	0.265098	0.565119	0.919223	-0.805584	0.0171252	0.0943453	-1.07068	0.00685529	0.0350977	9.39318	11.4206	11.1944	11.2303	10.0124	10.3394	11.1674	11.1956	10.4651	10.6668	11.3362	10.0098	8.8139	11.4268	11.4414	11.4229	11.7122	11.5734	11.5073	11.3128
Q14566	MCM6	DNA replication licensing factor MCM6 (EC 3.6.4.12) (p105MCM)	0.114772	0.836609	0.963084	0.883937	0.0259806	0.122944	0.769165	0.186097	0.365867	6.10817	5.90827	5.75647	5.70938	4.68351	4.86036	6.28566	5.6868	5.39164	4.25707	4.55411	5.0053	8.11228	4.84354	5.13297	4.7082	4.66533	5.4762	5.15289	3.14512
Q14574	DSC3	Desmocollin-3 (Cadherin family member 3) (Desmocollin-4) (HT-CP)	0.572186	0.270167	0.770858	0.763088	0.170887	0.410713	0.190902	0.602392	0.76476	8.53288	4.82703	6.15593	5.18008	5.40392	6.26095	5.40438	5.8216	5.31453	5.21664	5.69527	5.22746	5.09011	6.22444	3.55543	4.74653	5.26906	5.14467	5.71709	5.76635
Q14623	IHH	Indian hedgehog protein (IHH) (EC 3.1.-.-) (HHG-2) [Cleaved into: Indian hedgehog protein N-product]	0.257098	0.710836	0.945596	-0.617729	0.0932417	0.278592	-0.874827	0.176466	0.354013	4.72407	4.88799	4.30413	5.14226	4.65515	3.31399	3.10562	4.31265	6.12179	5.10272	4.40036	3.21373	1.13462	4.9608	5.26924	4.8956	5.47435	4.95912	4.96769	3.9305
Q14624	ITIH4	Inter-alpha-trypsin inhibitor heavy chain H4 (ITI heavy chain H4) (ITI-HC4) (Inter-alpha-inhibitor heavy chain 4) (Inter-alpha-trypsin inhibitor family heavy chain-related protein) (IHRP) (Plasma kallikrein sensitive glycoprotein 120) (Gp120) (PK-120) [Cleaved into: 70 kDa inter-alpha-trypsin inhibitor heavy chain H4	0.285484	0.147892	0.660366	-0.19436	0.341597	0.589104	-0.479845	0.0184706	0.0792863	14.3195	14.3759	14.2823	15.1434	14.4616	14.491	14.7936	13.9662	14.1656	14.2413	14.6401	14.1169	14.4717	14.9711	14.7687	14.3811	15.0056	14.9359	14.693	14.4724
Q14697	GANAB	Neutral alpha-glucosidase AB (EC 3.2.1.207) (Alpha-glucosidase 2) (Glucosidase II subunit alpha)	0.0790995	0.830486	0.963084	-0.663751	0.00645026	0.049152	-0.74285	0.0401513	0.135631	5.59688	5.1469	5.64741	5.97082	5.23866	4.82933	4.94716	5.67638	5.2787	3.5606	5.59723	5.35925	6.09082	5.93966	6.24656	6.19122	5.94001	5.77037	5.84552	6.09009
Q14766	LTBP1	Latent-transforming growth factor beta-binding protein 1 (LTBP-1) (Transforming growth factor beta-1-binding protein 1) (TGF-beta1-BP-1)	-0.0518624	0.932416	0.991724	-0.271724	0.596263	0.79421	-0.219861	0.628686	0.783566	6.84261	3.40424	4.17947	5.01465	4.10986	3.56756	5.69264	5.22587	4.4497	5.60878	4.0926	3.19761	5.86036	4.96971	4.29486	4.50565	4.66616	4.39609	6.01233	5.8683
Q14914	PTGR1	Prostaglandin reductase 1 (PRG-1) (15-oxoprostaglandin 13-reductase) (EC 1.3.1.48) (Dithiolethione-inducible gene 1 protein) (D3T-inducible gene 1 protein) (DIG-1) (Leukotriene B4 12-hydroxydehydrogenase) (NAD(P)H-dependent alkenal/one oxidoreductase) (EC 1.3.1.74)	-0.105713	0.883909	0.97855	-0.105594	0.84361	0.916184	0.000118054	0.999812	1	6.47332	3.61217	2.40708	3.01224	3.38429	2.38132	4.19147	5.12848	3.74826	3.2066	2.52827	2.3873	5.45984	2.71974	3.59608	3.79534	3.8544	3.72694	4.41052	4.09803
Q14974	KPNB1	Importin subunit beta-1 (Importin-90) (Karyopherin subunit beta-1) (Nuclear factor p97) (Pore targeting complex 97 kDa subunit) (PTAC97)	0.295717	0.556877	0.919223	0.369869	0.430126	0.677712	0.074152	0.815551	0.890762	7.23614	4.32542	4.60575	3.75796	5.44239	5.88411	5.13527	5.08519	4.76002	5.14821	4.23665	5.77359	4.41092	5.16648	3.79511	4.59791	4.45318	5.08924	5.18777	5.50826
Q14990	ODF1	Outer dense fiber protein 1 (Heat shock protein beta-10) (HspB10)	-0.0842565	0.745466	0.945596	-0.0510744	0.838432	0.916184	0.0331821	0.872917	0.925792	3.92961	5.04396	4.7757	4.94286	4.92986	4.31161	5.49146	4.96559	5.46639	4.48074	4.79676	4.76053	4.68558	5.29979	4.66672	4.51726	4.62431	5.13252	4.88852	4.65347
Q14CN4	KRT72	Keratin, type II cytoskeletal 72 (Cytokeratin-72) (CK-72) (Keratin-72) (K72) (Type II inner root sheath-specific keratin-K6irs2) (Type-II keratin Kb35)	1.29197	0.268342	0.770858	6.91597	3.78828e-07	1.12845e-05	5.624	3.98893e-07	5.37139e-06	7.04498	4.80995	9.35922	6.77395	2.55511	7.87892	3.932	5.42357	5.74901	5.8179	4.48008	1.13462	5.94656	-0.865384	-0.865384	-0.865384	-0.865384	-0.865384	-0.865384	-0.865384
Q15029	EFTUD2	116 kDa U5 small nuclear ribonucleoprotein component (Elongation factor Tu GTP-binding domain-containing protein 2) (SNU114 homolog) (hSNU114) (U5 snRNP-specific protein, 116 kDa) (U5-116 kDa)	1.72078	0.0205904	0.274613	0.698601	0.177032	0.418319	-1.02218	0.0845248	0.220392	6.68841	4.1451	4.3649	3.2953	3.33864	4.12304	4.93914	4.03137	1.93994	2.82628	3.35316	0.371845	3.6337	4.69266	3.06223	3.8796	4.1365	2.28611	3.94039	4.00683
Q15063	POSTN	Periostin (PN) (Osteoblast-specific factor 2) (OSF-2)	0.484144	0.228999	0.744779	-0.227802	0.47727	0.706561	-0.711946	0.0385188	0.132856	4.44476	6.23456	6.26421	6.28329	5.00289	5.64858	5.79173	5.04513	4.90119	5.2629	5.38977	6.34233	4.1567	6.12316	5.58529	6.00275	6.08089	6.5594	5.55459	5.35856
Q15113	PCOLCE	Procollagen C-endopeptidase enhancer 1 (Procollagen COOH-terminal proteinase enhancer 1) (PCPE-1) (Procollagen C-proteinase enhancer 1) (Type 1 procollagen C-proteinase enhancer protein) (Type I procollagen COOH-terminal proteinase enhancer)	-0.0338362	0.920405	0.991724	-0.18514	0.547655	0.76145	-0.151304	0.395981	0.591564	7.18333	9.46245	9.03233	8.74015	8.79779	8.68672	9.47655	8.88266	8.85892	8.80613	9.24595	8.30859	8.7116	9.00067	8.84746	8.88928	8.88337	9.21514	8.96971	8.86967
Q15166	PON3	Serum paraoxonase/lactonase 3 (EC 3.1.1.2) (EC 3.1.1.81) (EC 3.1.8.1)	-0.0386558	0.927376	0.991724	-0.750029	0.0497887	0.189699	-0.711374	0.0228461	0.0905552	6.42341	8.39013	6.54107	7.43862	8.32462	7.27922	8.55398	7.98679	8.1746	7.52391	7.87995	7.63002	6.42329	8.89627	7.96403	8.06512	8.05224	8.6307	8.13252	8.46037
Q15181	PPA1	Inorganic pyrophosphatase (EC 3.6.1.1) (Pyrophosphate phospho-hydrolase) (PPase)	0.179456	0.565868	0.919223	-0.360219	0.164231	0.401227	-0.539676	0.0474667	0.151002	5.18617	4.51452	6.026	5.81245	5.89101	5.66028	5.82115	4.65655	4.99215	5.24952	5.43766	5.64375	6.29641	5.6785	5.50115	5.89625	5.98867	6.10233	6.23713	6.02907
Q15185	PTGES3	Prostaglandin E synthase 3 (EC 5.3.99.3) (Cytosolic prostaglandin E2 synthase) (cPGES) (Hsp90 co-chaperone) (Progesterone receptor complex p23) (Telomerase-binding protein p23)	0.0286663	0.922833	0.991724	-0.13715	0.614079	0.806739	-0.165816	0.586484	0.75857	6.68249	5.87989	5.8612	5.56239	5.44975	5.45481	5.47076	6.88464	5.44604	5.27218	5.40335	5.58003	5.83716	6.07131	6.03824	5.14621	5.43561	5.74795	6.46215	6.41986
Q15223	NECTIN1	Nectin-1 (Herpes virus entry mediator C) (Herpesvirus entry mediator C) (HveC) (Herpesvirus Ig-like receptor) (HIgR) (Nectin cell adhesion molecule 1) (Poliovirus receptor-related protein 1) (CD antigen CD111)	0.591668	0.0489641	0.46691	-0.485333	0.0972909	0.288933	-1.077	0.000534272	0.00430483	5.35725	7.03336	6.74561	6.76512	6.56877	6.6662	6.72158	5.40624	6.19107	5.75635	6.54286	5.8984	5.96182	7.70207	7.28038	7.04124	6.62367	7.05716	6.40699	7.14371
Q15257	PTPA	Serine/threonine-protein phosphatase 2A activator (EC 5.2.1.8) (PP2A, subunit B', PR53 isoform) (Phosphotyrosyl phosphatase activator) (PTPA) (Serine/threonine-protein phosphatase 2A regulatory subunit 4) (Serine/threonine-protein phosphatase 2A regulatory subunit B')	-0.496612	0.108835	0.612782	-0.621168	0.0506172	0.192111	-0.124556	0.716461	0.829869	5.64866	5.9235	5.13133	6.24101	5.24655	5.60092	5.21325	6.55471	6.78972	5.3537	6.24406	5.30125	6.16928	6.20643	5.65605	6.12857	5.9882	5.75728	6.06093	7.55593
Q15262	PTPRK	Receptor-type tyrosine-protein phosphatase kappa (Protein-tyrosine phosphatase kappa) (R-PTP-kappa) (EC 3.1.3.48)	0.0683084	0.876188	0.975429	0.323777	0.458933	0.697797	0.255469	0.577909	0.753275	3.50638	4.54413	4.94597	5.71679	3.78139	4.17221	3.75922	4.66551	4.34657	4.10264	5.07224	4.75471	2.72799	4.35304	5.14644	5.06286	3.11096	3.39458	2.96135	4.13043
Q15365	PCBP1	Poly(rC)-binding protein 1 (Alpha-CP1) (Heterogeneous nuclear ribonucleoprotein E1) (hnRNP E1) (Nucleic acid-binding protein SUB2.3)	0.628724	0.473304	0.902163	0.93873	0.176447	0.418319	0.310007	0.502423	0.699549	9.86081	6.18944	5.32838	4.53753	4.31936	4.91882	5.32837	6.95575	6.24795	4.89048	4.65414	3.44165	4.73715	4.96547	4.31424	4.68433	4.86322	5.01269	4.88093	5.19072
Q15366	PCBP2	Poly(rC)-binding protein 2 (Alpha-CP2) (Heterogeneous nuclear ribonucleoprotein E2) (hnRNP E2)	0.341054	0.56789	0.919223	0.390593	0.334984	0.589003	0.0495392	0.908396	0.950796	7.94775	5.06325	5.09464	5.19958	5.25321	5.06914	5.45823	5.76144	4.78084	3.43312	5.08451	5.4034	6.99248	4.88542	5.07916	5.22648	4.98505	5.31863	5.66545	5.19145
Q15465	SHH	Sonic hedgehog protein (SHH) (EC 3.1.-.-) (HHG-1) (Shh unprocessed N-terminal signaling and C-terminal autoprocessing domains) (ShhNC) [Cleaved into: Sonic hedgehog protein N-product (ShhN) (Shh N-terminal processed signaling domains) (ShhNp)]	-0.726463	0.0286192	0.334913	-0.409117	0.205026	0.453868	0.317346	0.369627	0.568612	5.59068	5.93106	6.32473	5.86561	6.01141	6.05088	4.90331	7.48484	6.93433	6.42928	5.73477	6.26461	6.37753	5.37549	7.04944	6.95605	6.52943	6.00519	5.45234	6.17356
Q15485	FCN2	Ficolin-2 (37 kDa elastin-binding protein) (Collagen/fibrinogen domain-containing protein 2) (EBP-37) (Ficolin-B) (Ficolin-beta) (Hucolin) (L-ficolin) (Serum lectin p35)	0.324566	0.312836	0.797906	-0.17304	0.587411	0.787311	-0.497606	0.129042	0.288703	6.86415	8.15926	7.77263	8.09042	8.02803	8.53231	7.251	8.32379	7.20053	7.01836	6.94248	7.84291	7.60836	7.77736	7.49116	8.41479	8.41567	7.17465	7.80788	8.82757
Q15517	CDSN	Corneodesmosin (S protein)	5.90808	1.18335e-09	6.46241e-08	0.0101715	0.979703	0.988756	-5.89791	2.95166e-13	2.56639e-11	5.84844	4.64249	5.32316	4.41494	3.33864	6.00167	5.72955	-0.865384	-0.865384	-0.865384	-0.865384	-0.865384	-0.865384	5.05764	4.72208	4.93648	4.77121	4.66536	4.95734	6.11757
Q15582	TGFBI	Transforming growth factor-beta-induced protein ig-h3 (Beta ig-h3) (Kerato-epithelin) (RGD-containing collagen-associated protein) (RGD-CAP)	0.29756	0.383368	0.850678	-0.945769	0.0044396	0.0366733	-1.24333	5.17195e-05	0.000540853	7.56081	9.28385	9.79528	9.13717	8.93349	9.19095	9.2044	9.08236	8.83486	8.24802	9.11088	9.00405	8.02529	10.0784	9.76764	9.91869	9.766	9.94436	10.3421	9.90913
Q15828	CST6	Cystatin-M (Cystatin-6) (Cystatin-E)	0.615837	0.200033	0.720267	0.589096	0.0820913	0.257814	-0.026741	0.949156	0.971896	7.40759	6.16994	6.3365	5.41149	5.78574	5.91526	5.5269	4.28997	5.61521	6.61969	6.69538	5.0868	4.47228	6.1157	6.08979	5.64001	5.23459	5.04261	4.83272	5.47434
Q15848	ADIPOQ	Adiponectin (30 kDa adipocyte complement-related protein) (Adipocyte complement-related 30 kDa protein) (ACRP30) (Adipocyte, C1q and collagen domain-containing protein) (Adipose most abundant gene transcript 1 protein) (apM-1) (Gelatin-binding protein)	0.418198	0.336113	0.81379	1.45292	0.000453924	0.0057206	1.03472	0.0244458	0.094981	7.67316	9.21016	8.52424	9.07619	9.37662	8.24602	8.38665	7.96713	7.08483	8.76414	9.81994	7.95915	7.7468	8.34495	7.30598	6.85944	7.12205	7.29571	7.10306	6.29147
Q16270	IGFBP7	Insulin-like growth factor-binding protein 7 (IBP-7) (IGF-binding protein 7) (IGFBP-7) (IGFBP-rP1) (MAC25 protein) (PGI2-stimulating factor) (Prostacyclin-stimulating factor) (Tumor-derived adhesion factor) (TAF)	0.341666	0.277915	0.770858	0.106555	0.726791	0.872258	-0.235112	0.283091	0.479059	5.03377	6.76155	6.94679	6.90779	6.45984	6.98542	6.50251	6.27563	6.41666	6.20921	6.45209	5.69904	5.9811	6.90007	6.84552	5.88587	6.12037	6.36267	6.41762	6.31967
Q16352	INA	Alpha-internexin (Alpha-Inx) (66 kDa neurofilament protein) (NF-66) (Neurofilament-66) (Neurofilament 5)	0.814888	0.227519	0.744779	-0.898103	0.124152	0.338065	-1.71299	0.00035937	0.0031262	7.24473	7.36177	6.77957	5.39758	5.97628	3.04003	6.23404	6.16559	5.56353	4.30325	5.70061	5.34122	4.06561	7.86139	6.59625	7.00239	7.16429	6.11864	7.00044	6.57733
Q16394	EXT1	Exostosin-1 (EC 2.4.1.224) (EC 2.4.1.225) (Glucuronosyl-N-acetylglucosaminyl-proteoglycan/N-acetylglucosaminyl-proteoglycan 4-alpha-N-acetylglucosaminyltransferase) (Multiple exostoses protein 1) (Putative tumor suppressor protein EXT1)	0.213489	0.587216	0.929523	-0.688794	0.0695576	0.236236	-0.902283	0.0030554	0.0188897	3.2554	4.28428	4.88667	5.48685	4.76187	3.63146	5.47018	3.8668	4.25587	3.98191	4.95691	4.0451	4.84968	6.08065	5.0668	5.12163	5.17212	4.81446	5.01698	5.32566
Q16555	DPYSL2	Dihydropyrimidinase-related protein 2 (DRP-2) (Collapsin response mediator protein 2) (CRMP-2) (N2A3) (Unc-33-like phosphoprotein 2) (ULIP-2)	-0.0909024	0.822194	0.963084	0.143597	0.760878	0.88935	0.234499	0.554055	0.735002	6.70316	5.6799	3.89978	4.82491	4.25973	4.93313	5.01097	5.84214	5.19801	4.57895	5.04476	5.11865	5.02996	4.62474	5.02159	4.74258	4.97198	5.00051	6.54945	3.39554
Q16576	RBBP7	Histone-binding protein RBBP7 (Histone acetyltransferase type B subunit 2) (Nucleosome-remodeling factor subunit RBAP46) (Retinoblastoma-binding protein 7) (RBBP-7) (Retinoblastoma-binding protein p46)	0.64716	0.154669	0.660366	0.702975	0.0260146	0.122944	0.0558149	0.885802	0.934274	5.30597	4.31555	5.17184	5.16436	5.42005	5.86323	4.15555	5.67062	3.61613	4.60515	3.43762	3.67593	5.45149	3.67095	4.16125	4.6081	4.3558	4.51788	4.92989	4.23185
Q16610	ECM1	Extracellular matrix protein 1 (Secretory component p85)	-0.466276	0.0307863	0.347849	0.275862	0.157312	0.396465	0.742137	0.00374335	0.0224972	11.495	11.7463	11.4814	11.367	11.7134	11.4329	11.2224	12.1509	12.1237	11.6174	12.3265	11.3254	12.2182	11.4806	10.6884	11.0214	11.2007	11.2757	11.4518	11.4088
Q16620	NTRK2	BDNF/NT-3 growth factors receptor (EC 2.7.10.1) (GP145-TrkB) (Trk-B) (Neurotrophic tyrosine kinase receptor type 2) (TrkB tyrosine kinase) (Tropomyosin-related kinase B)	0.229099	0.567408	0.919223	0.475193	0.205123	0.453868	0.246093	0.219063	0.408612	4.37764	5.93673	7.26555	6.12723	6.25639	6.80581	6.84409	5.98806	6.26244	5.48428	6.19656	6.25486	5.82217	6.10392	5.86562	5.84527	5.34802	5.54317	5.66059	5.92051
Q16627	CCL14	C-C motif chemokine 14 (Chemokine CC-1/CC-3) (HCC-1/HCC-3) (HCC-1(1-74)) (NCC-2) (Small-inducible cytokine A14) [Cleaved into: HCC-1(3-74)	0.640275	0.0554473	0.49313	0.721971	0.0245342	0.121804	0.0816957	0.704369	0.821346	6.30641	6.93575	7.27209	7.41682	6.43269	7.77755	8.12123	5.87205	6.48176	6.75164	6.59879	6.79667	6.73961	6.77912	6.57095	6.39231	6.54315	6.6565	5.79071	6.47599
Q16658	FSCN1	Fascin (55 kDa actin-bundling protein) (Singed-like protein) (p55)	0.431296	0.513461	0.917203	0.217703	0.762046	0.889657	-0.213593	0.717892	0.829869	8.98165	6.03178	4.96827	5.08333	4.58872	5.01192	5.17957	6.09964	5.92991	4.2743	4.47499	5.37417	5.41228	7.5259	4.51657	4.98727	4.67419	3.71157	6.96169	5.94412
Q16663	CCL15	C-C motif chemokine 15 (Chemokine CC-2) (HCC-2) (Leukotactin-1) (LKN-1) (MIP-1 delta) (Macrophage inflammatory protein 5) (MIP-5) (Mrp-2b) (NCC-3) (Small-inducible cytokine A15) [Cleaved into: CCL15(22-92)	0.612846	0.254471	0.760321	0.455278	0.356397	0.603356	-0.157567	0.634585	0.785639	8.10259	5.48258	5.01912	4.56657	5.06079	4.73433	5.17886	3.93784	5.26829	5.12557	4.72272	4.46355	5.50052	4.8522	4.7379	4.40329	5.80888	5.33591	4.18639	5.63332
Q16706	MAN2A1	Alpha-mannosidase 2 (EC 3.2.1.114) (Golgi alpha-mannosidase II) (AMan II) (Man II) (Mannosidase alpha class 2A member 1) (Mannosyl-oligosaccharide 1,3-1,6-alpha-mannosidase)	0.476168	0.153355	0.660366	-0.456042	0.114901	0.319966	-0.93221	0.00429164	0.0246707	4.79419	5.94502	6.11182	6.57733	5.81467	6.11832	6.23344	5.72678	5.86249	5.49652	6.15681	4.83382	4.71926	6.61291	6.30572	6.40626	6.91894	6.71066	6.05403	5.77858
Q16769	QPCT	Glutaminyl-peptide cyclotransferase (EC 2.3.2.5) (Glutaminyl cyclase) (QC) (sQC) (Glutaminyl-tRNA cyclotransferase) (Glutamyl cyclase) (EC)	0.480836	0.114332	0.624381	0.0477529	0.874098	0.931929	-0.433083	0.0627405	0.18296	6.83282	5.13036	6.21938	5.89035	6.39041	5.28557	5.30981	5.09327	5.66035	5.21103	5.36438	5.31111	5.66802	5.96932	6.14504	6.11494	6.03288	5.08016	5.97311	5.40899
Q16851	UGP2	UTP--glucose-1-phosphate uridylyltransferase (EC 2.7.7.9) (UDP-glucose pyrophosphorylase) (UDPGP) (UGPase)	-0.404271	0.498632	0.912055	-0.0668381	0.867753	0.927176	0.337433	0.592768	0.763684	5.80041	4.22435	4.79652	5.25132	5.10736	4.77387	5.90759	5.49465	4.11478	5.51981	4.50936	5.14483	8.38056	3.973	5.11225	5.29264	5.99053	4.68317	6.68813	4.58956
Q16853	AOC3	Membrane primary amine oxidase (EC 1.4.3.21) (Copper amine oxidase) (HPAO) (Semicarbazide-sensitive amine oxidase) (SSAO) (Vascular adhesion protein 1) (VAP-1)	-0.0247846	0.90992	0.9895	0.196214	0.432874	0.678652	0.220999	0.361984	0.563023	7.89426	8.41579	8.40159	7.52397	8.52937	8.21766	7.80853	8.26626	8.27835	8.09085	8.60275	7.66475	7.9239	8.5492	8.05834	7.79371	8.15051	8.13357	7.4686	7.26374
Q16881	TXNRD1	Thioredoxin reductase 1, cytoplasmic (TR) (EC 1.8.1.9) (Gene associated with retinoic and interferon-induced mortality 12 protein) (GRIM-12) (Gene associated with retinoic and IFN-induced mortality 12 protein) (KM-102-derived reductase-like factor) (Peroxidase TXNRD1) (EC 1.11.1.2) (Thioredoxin reductase TR1)	0.412423	0.402738	0.862509	0.523253	0.249373	0.517159	0.110829	0.724943	0.829869	7.07443	4.09977	4.83858	4.51116	4.63318	6.44992	5.28321	4.13317	4.98736	5.14821	4.70588	5.77359	4.39747	5.3424	4.08783	4.98459	4.29121	4.64119	5.51622	4.36405
Q32MK0	MYLK3	Myosin light chain kinase 3 (EC 2.7.11.18) (Cardiac-MyBP-C-associated Ca/CaM kinase) (Cardiac-MLCK)	-0.191356	0.693722	0.945596	-0.677577	0.264377	0.533107	-0.486221	0.440922	0.639272	5.44983	7.46453	8.12261	7.07168	7.5668	7.85429	7.84813	7.75256	7.48606	7.93936	8.21036	8.01676	5.78121	8.46326	6.90496	10.5565	7.72178	8.41517	6.01254	8.04666
Q32MZ4	LRRFIP1	Leucine-rich repeat flightless-interacting protein 1 (LRR FLII-interacting protein 1) (GC-binding factor 2) (TAR RNA-interacting protein)	6.76532	7.02e-06	0.000202961	6.76532	6.68579e-07	1.82559e-05	-1.11022e-16	1	1	5.14362	3.80123	4.85425	6.10359	11.1626	5.70064	4.53361	-0.865384	-0.865384	-0.865384	-0.865384	-0.865384	-0.865384	-0.865384	-0.865384	-0.865384	-0.865384	-0.865384	-0.865384	-0.865384
Q3SYC2	MOGAT2	2-acylglycerol O-acyltransferase 2 (EC 2.3.1.22) (Acyl-CoA:monoacylglycerol acyltransferase 2) (MGAT2) (hMGAT2) (Diacylglycerol O-acyltransferase candidate 5) (hDC5) (Diacylglycerol acyltransferase 2-like protein 5) (Monoacylglycerol O-acyltransferase 2)	-0.236789	0.496722	0.912055	0.121518	0.683624	0.846351	0.358307	0.31901	0.524913	6.4417	7.66849	7.45392	6.90101	7.29006	7.9577	7.3854	7.37494	8.49216	8.05902	7.84457	6.93711	6.51145	6.81089	7.20129	7.27228	7.17992	7.97068	7.60899	6.2036
Q4LDE5	SVEP1	Sushi, von Willebrand factor type A, EGF and pentraxin domain-containing protein 1 (CCP module-containing protein 22) (Polydom) (Selectin-like osteoblast-derived protein) (SEL-OB) (Serologically defined breast cancer antigen NY-BR-38)	0.199954	0.632479	0.945596	0.114046	0.709131	0.862241	-0.0859079	0.812543	0.890762	5.5655	5.19315	4.34916	5.40301	3.70176	5.08329	4.83064	3.37808	5.37759	5.85009	4.66452	4.16943	4.61185	5.04441	4.89296	4.42656	5.00655	4.85329	5.15194	3.95248
Q562R1	ACTBL2	Beta-actin-like protein 2 (Kappa-actin)	0.225218	0.548165	0.919223	0.124836	0.664381	0.836254	-0.100382	0.726165	0.830024	6.38608	6.37074	6.24635	5.14416	4.98399	5.27842	5.01423	6.59302	5.36172	5.12819	4.89406	4.72022	5.74345	5.41999	5.97869	5.4532	5.45015	5.08642	5.52315	5.63853
Q5D862	FLG2	Filaggrin-2 (FLG-2) (Intermediate filament-associated and psoriasis-susceptibility protein) (Ifapsoriasin)	0.251278	0.536195	0.919223	1.00737	0.0308563	0.137487	0.756097	0.127452	0.286667	6.69975	5.69459	5.87134	6.15479	4.50765	5.93472	5.69195	5.14474	5.17283	4.75283	6.87675	5.11991	6.18654	2.62804	4.79376	5.11255	5.18203	4.99125	5.34039	5.45516
Q5T749	KPRP	Keratinocyte proline-rich protein (hKPRP)	-0.817233	0.15176	0.660366	0.0204456	0.959107	0.980953	0.837679	0.0725485	0.199129	5.54665	5.31495	5.8377	7.42424	5.22848	5.19477	4.31024	5.31728	6.9084	6.1535	5.91021	5.61408	8.30597	5.2491	4.98847	5.3864	5.88404	5.05041	5.71706	6.43844
Q5VWC8	HACD4	Very-long-chain (3R)-3-hydroxyacyl-CoA dehydratase 4 (EC 4.2.1.134) (3-hydroxyacyl-CoA dehydratase 4) (HACD4) (Protein-tyrosine phosphatase-like A domain-containing protein 2)	-0.190578	0.415859	0.873818	0.221605	0.460318	0.698291	0.412183	0.219977	0.408767	9.6047	10.2539	10.501	10.2454	9.85491	9.86544	9.91031	10.4166	9.78953	9.95763	10.0892	10.0489	11.0436	10.6611	9.84731	10.0602	8.98013	9.73969	10.5121	8.8839
Q5VY43	PEAR1	Platelet endothelial aggregation receptor 1 (hPEAR1) (Multiple epidermal growth factor-like domains protein 12) (Multiple EGF-like domains protein 12)	0.319292	0.209631	0.733764	0.345494	0.227156	0.485422	0.0262022	0.909825	0.950796	4.4083	5.77894	5.26539	4.67313	5.55691	4.66655	5.33989	5.05917	4.92067	4.43173	4.71407	4.94091	4.60836	5.72514	4.84586	4.52965	4.57913	4.4197	4.41675	4.75443
Q68CQ4	UTP25	U3 small nucleolar RNA-associated protein 25 homolog (Digestive organ expansion factor homolog) (UTP25 small subunit processor component)	1.95102	0.000528599	0.0126861	0.282996	0.706873	0.861318	-1.66802	0.0559651	0.170321	8.33304	7.76266	9.30336	7.69669	7.71324	7.92202	6.83738	5.16558	5.50689	6.87826	7.22432	5.70681	5.44208	5.21095	10.1523	6.42338	9.55604	9.47115	6.91981	5.85375
Q6EMK4	VASN	Vasorin (Protein slit-like 2)	0.116215	0.75154	0.945596	0.077222	0.829127	0.914738	-0.0389927	0.911846	0.950796	7.15493	8.88666	9.11658	8.17018	7.97355	8.90328	8.57896	8.9931	9.08885	8.13447	8.16358	7.73601	7.57311	9.56053	7.60388	8.14191	7.63161	8.50437	8.42443	8.37688
Q6GTS8	PM20D1	N-fatty-acyl-amino acid synthase/hydrolase PM20D1 (EC 3.5.1.114) (EC 3.5.1.14) (Peptidase M20 domain-containing protein 1)	0.908	0.0742355	0.557049	0.809509	0.205926	0.453868	-0.0984913	0.865249	0.923519	7.61838	5.25122	5.58075	5.79192	4.96723	7.43281	5.53422	5.36905	6.05679	4.32121	4.72655	5.28205	4.94765	4.53621	4.18687	8.17492	4.41481	4.23634	5.58684	5.37399
Q6P179	ERAP2	Endoplasmic reticulum aminopeptidase 2 (EC 3.4.11.-) (Leukocyte-derived arginine aminopeptidase) (L-RAP)	0.594046	0.240892	0.744779	-0.639993	0.0912056	0.276713	-1.23404	0.00656764	0.0341587	4.87195	6.27658	6.32441	5.9543	4.21949	6.21776	6.37497	3.28954	5.82385	6.00253	5.08006	5.49344	5.23726	6.46463	6.63536	6.66856	6.53599	6.57921	6.43091	5.40473
Q6P2Q9	PRPF8	Pre-mRNA-processing-splicing factor 8 (220 kDa U5 snRNP-specific protein) (PRP8 homolog) (Splicing factor Prp8) (p220)	1.70182	0.0306384	0.347849	-0.663684	0.118714	0.327798	-2.36551	0.00150698	0.0101463	5.12588	3.50812	4.49693	2.81108	2.34287	4.18609	4.36217	2.44907	2.78224	1.45946	3.06014	-0.865384	3.90336	4.68151	4.47192	4.33512	4.76204	5.23711	4.40743	3.58381
Q6PRD1	GPR179	Probable G-protein coupled receptor 179 (Probable G-protein coupled receptor 158-like 1) (GPR158-like)	2.22045e-16	1	1	-6.47577	9.57329e-10	4.70527e-08	-6.47577	6.56634e-09	1.13241e-07	-0.865384	-0.865384	-0.865384	-0.865384	-0.865384	-0.865384	-0.865384	-0.865384	-0.865384	-0.865384	-0.865384	-0.865384	-0.865384	4.50871	7.92733	4.22845	7.10196	5.12603	4.8617	5.51852
Q6Q788	APOA5	Apolipoprotein A-V (Apo-AV) (ApoA-V) (Apolipoprotein A5) (Regeneration-associated protein 3)	5.89424	1.15263e-12	2.26608e-10	-0.137515	0.632913	0.820782	-6.03176	3.21881e-13	2.56639e-11	5.11382	4.80221	4.38463	5.98531	5.02375	5.11538	4.77691	-0.865384	-0.865384	-0.865384	-0.865384	-0.865384	-0.865384	6.14617	5.19112	5.38822	4.63772	4.64645	4.91638	5.23857
Q6UVK1	CSPG4	Chondroitin sulfate proteoglycan 4 (Chondroitin sulfate proteoglycan NG2) (Melanoma chondroitin sulfate proteoglycan) (Melanoma-associated chondroitin sulfate proteoglycan)	-0.998696	0.187063	0.710389	-0.27648	0.562431	0.773104	0.722216	0.218604	0.408532	2.68151	2.6544	5.695	4.88087	4.88317	4.76278	3.31561	2.80136	5.30585	4.94878	4.53377	5.61858	7.53242	4.60419	4.92027	4.78091	4.5416	3.93263	4.52204	3.50706
Q6UWP8	SBSN	Suprabasin	6.0648	0.000485782	0.0122442	1.17756	0.337754	0.589003	-4.88724	1.82166e-10	3.89281e-09	12.7576	3.26016	4.03169	4.91872	2.50897	4.39414	4.5246	-0.865384	-0.865384	-0.865384	-0.865384	-0.865384	-0.865384	3.47582	4.14382	4.72668	4.96642	3.06068	4.43955	3.34006
Q6UX71	PLXDC2	Plexin domain-containing protein 2 (Tumor endothelial marker 7-related protein)	0.1451	0.685181	0.945596	-0.331187	0.292114	0.55515	-0.476287	0.100669	0.246473	6.48622	8.12862	8.55368	8.05414	8.28995	8.36515	8.22551	8.20188	8.32638	7.76926	8.4577	7.5166	6.9461	8.19695	8.53473	7.84274	8.5806	8.95283	8.32849	7.98524
Q6UXB8	PI16	Peptidase inhibitor 16 (PI-16) (Cysteine-rich secretory protein 9) (CRISP-9) (PSP94-binding protein) (CD antigen CD364)	-0.314852	0.377523	0.84342	-0.478343	0.14912	0.380739	-0.163491	0.647348	0.794436	7.28789	7.42924	8.73159	7.176	8.24569	7.59962	7.8699	8.65105	8.99271	7.27922	8.07097	7.26021	8.21202	8.86963	8.16171	8.96558	7.84523	8.71575	7.62205	7.50837
Q6UY14	ADAMTSL4	ADAMTS-like protein 4 (ADAMTSL-4) (Thrombospondin repeat-containing protein 1)	-0.612521	0.268568	0.770858	-0.782334	0.0634027	0.22419	-0.169813	0.722912	0.829869	4.57678	5.68897	6.07348	6.20655	5.90042	4.07099	6.246	5.98205	5.95159	5.03451	6.19083	5.40742	8.33431	6.45777	6.34561	5.43356	6.62997	7.45129	6.12456	5.79676
Q6YHK3	CD109	CD109 antigen (150 kDa TGF-beta-1-binding protein) (C3 and PZP-like alpha-2-macroglobulin domain-containing protein 7) (Platelet-specific Gov antigen) (p180) (r150) (CD antigen CD109)	0.0096991	0.977354	1	-0.258337	0.435322	0.68032	-0.268036	0.161603	0.334618	5.78972	8.12016	8.0119	7.36772	7.68711	8.01836	7.40181	7.22887	7.5953	7.42896	7.7138	7.64291	7.2435	7.93108	7.75322	7.70978	7.59705	8.1242	7.85769	7.23213
Q6ZN30	BNC2	Zinc finger protein basonuclin-2	0.209953	0.704517	0.945596	-0.435871	0.260581	0.531434	-0.645824	0.168881	0.343705	12.2088	12.6868	12.1679	12.036	11.81	10.4793	10.3565	13.1357	12.0048	11.4747	11.5295	11.0724	9.59057	12.9324	12.349	12.2818	11.6146	12.2365	11.7042	11.6779
Q71U36	TUBA1A	Tubulin alpha-1A chain (EC 3.6.5.-) (Alpha-tubulin 3) (Tubulin B-alpha-1) (Tubulin alpha-3 chain) [Cleaved into: Detyrosinated tubulin alpha-1A chain]	0.498672	0.581526	0.928868	1.62758	0.0355957	0.151474	1.12891	0.100175	0.24618	13.6956	10.9281	10.3236	8.98552	8.82861	9.04236	8.67993	12.4313	10.2119	9.08794	8.26829	8.4986	8.92462	10.252	8.94297	8.70291	7.78738	7.30403	8.02332	8.07818
Q76LX8	ADAMTS13	A disintegrin and metalloproteinase with thrombospondin motifs 13 (ADAM-TS 13) (ADAM-TS13) (ADAMTS-13) (EC 3.4.24.87) (von Willebrand factor-cleaving protease) (vWF-CP) (vWF-cleaving protease)	0.136509	0.727093	0.945596	-0.66277	0.0592033	0.216345	-0.799279	0.0204474	0.085846	6.2172	8.1483	8.02211	7.7179	8.09599	7.74483	8.52073	8.49384	8.00786	7.30828	7.61792	7.89633	6.54278	9.05035	7.72166	8.2635	8.33706	8.93219	8.39444	8.40727
Q7Z3B1	NEGR1	Neuronal growth regulator 1 (IgLON family member 4)	0.182126	0.69352	0.945596	0.273038	0.527783	0.747565	0.0909118	0.865423	0.923519	5.25595	6.10982	7.08383	5.41632	5.94075	6.02687	5.48606	6.56074	5.97473	5.1661	3.87316	5.98708	6.76224	6.7638	6.18073	6.30308	5.85482	5.2585	3.69509	5.3523
Q7Z7G0	ABI3BP	Target of Nesh-SH3 (Tarsh) (ABI gene family member 3-binding protein) (Nesh-binding protein) (NeshBP)	0.133298	0.694396	0.945596	-0.0342623	0.912055	0.952381	-0.167561	0.52171	0.71726	6.79923	8.60989	8.60305	7.27393	8.01795	8.2701	8.26292	8.51057	8.26532	7.8497	7.70325	7.56699	7.16472	8.17761	7.34294	8.33721	8.43668	7.71789	8.26742	7.79716
Q7Z7M0	MEGF8	Multiple epidermal growth factor-like domains protein 8 (Multiple EGF-like domains protein 8) (Epidermal growth factor-like protein 4) (EGF-like protein 4)	-0.163878	0.443939	0.880461	-0.181132	0.396397	0.64194	-0.0172539	0.922768	0.957644	6.1124	7.30088	7.06105	7.16634	6.92433	7.08231	6.92014	7.45779	6.86613	6.91891	7.36073	7.14434	6.86462	7.51409	7.05822	6.94941	6.93256	7.06641	7.25346	7.06123
Q7Z7M8	B3GNT8	UDP-GlcNAc:betaGal beta-1,3-N-acetylglucosaminyltransferase 8 (BGnT-8) (Beta-1,3-Gn-T8) (Beta-1,3-N-acetylglucosaminyltransferase 8) (Beta3Gn-T8) (EC 2.4.1.-)	0.642572	0.0134242	0.219932	-0.376342	0.157699	0.396465	-1.01891	0.00167865	0.0110746	5.72932	5.56689	5.88191	5.54519	6.25152	5.85545	5.11422	5.28457	5.24376	4.88373	5.62348	4.85659	4.49059	5.41513	6.37418	5.99671	6.45033	6.34636	6.61534	5.38085
Q86SQ4	ADGRG6	Adhesion G-protein coupled receptor G6 (Developmentally regulated G-protein-coupled receptor) (G-protein coupled receptor 126) (Vascular inducible G protein-coupled receptor) [Cleaved into: ADGRG6 N-terminal fragment (ADGRG6-NTF)	0.303412	0.303868	0.782318	-0.267883	0.310724	0.563546	-0.571296	0.00867523	0.0426388	6.27755	8.04898	7.42139	8.01315	7.62574	7.78809	7.4855	7.09608	7.42084	7.00676	7.49927	7.61434	6.67971	7.85244	7.93996	7.65085	7.97835	7.90816	7.59958	7.60624
Q86TH1	ADAMTSL2	ADAMTS-like protein 2 (ADAMTSL-2)	0.175383	0.540071	0.919223	-0.378667	0.225923	0.483839	-0.55405	0.0676463	0.191081	5.9412	6.52862	6.48837	7.12994	6.35781	5.4733	5.83448	6.51222	6.4229	5.88741	5.81663	6.36147	5.45026	6.79776	7.27274	6.26619	7.3069	6.69538	6.25353	5.81189
Q86U17	SERPINA11	Serpin A11	0.589283	0.213231	0.73805	0.082992	0.798805	0.904783	-0.506291	0.256301	0.452008	6.9877	7.96145	7.8363	8.75689	7.42658	7.23225	8.33713	6.93607	7.92305	7.51653	8.61882	5.65147	6.56548	8.07194	7.87022	6.73873	8.17235	8.17964	7.83949	7.08499
Q86UD1	OAF	Out at first protein homolog (HCV NS5A-transactivated protein 13 target protein 2)	0.399016	0.388703	0.856799	1.24897	0.0142716	0.0847991	0.849952	0.0116992	0.0537398	5.8102	9.43728	7.23711	7.5989	7.4667	6.74713	7.34088	7.34842	7.39262	6.64257	6.61983	7.05393	6.80985	7.13464	6.43147	5.30688	5.35341	6.24127	6.00133	6.42642
Q86UN3	RTN4RL2	Reticulon-4 receptor-like 2 (Nogo receptor-like 3) (Nogo-66 receptor homolog 1) (Nogo-66 receptor-related protein 2) (NgR2)	0.297236	0.286302	0.770858	-0.394911	0.1691	0.407414	-0.692147	0.0118709	0.0542751	5.49319	6.95494	6.50017	7.02492	6.10747	6.71354	6.68499	5.76704	6.75154	6.21455	6.37947	5.80266	6.28351	7.56873	6.4507	6.64421	7.37988	6.93745	6.71039	6.55222
Q86UP2	KTN1	Kinectin (CG-1 antigen) (Kinesin receptor)	0.0551065	0.87106	0.975429	-0.366463	0.185894	0.429961	-0.42157	0.167547	0.342409	5.2918	4.06705	4.07058	5.00299	4.14684	3.88089	4.76702	3.62921	4.50156	4.21413	3.88848	4.68319	5.51893	4.94204	4.5311	4.87493	4.50466	5.08962	5.40426	4.44579
Q86UX7	FERMT3	Fermitin family homolog 3 (Kindlin-3) (MIG2-like protein) (Unc-112-related protein 2)	5.46753	2.09748e-11	1.71819e-09	-0.827992	0.0122243	0.0765383	-6.29552	4.2808e-14	6.01146e-12	5.68435	4.56785	3.99301	4.37229	4.27175	5.15133	4.17445	-0.865384	-0.865384	-0.865384	-0.865384	-0.865384	-0.865384	5.5903	4.61184	5.92245	5.58336	5.07261	5.70175	5.52866
Q86VB7	CD163	Scavenger receptor cysteine-rich type 1 protein M130 (Hemoglobin scavenger receptor) (CD antigen CD163) [Cleaved into: Soluble CD163 (sCD163)]	0.346666	0.240088	0.744779	0.703008	0.0295418	0.132601	0.356342	0.142807	0.309202	7.71011	8.8191	9.69479	9.18497	8.91209	9.0977	9.26095	9.01491	8.22776	8.48364	8.88643	8.65656	8.37618	8.36112	8.57615	8.10942	8.40309	8.67319	7.36551	8.27017
Q86VP6	CAND1	Cullin-associated NEDD8-dissociated protein 1 (Cullin-associated and neddylation-dissociated protein 1) (TBP-interacting protein of 120 kDa A) (TBP-interacting protein 120A) (p120 CAND1)	0.698829	0.137488	0.646656	0.117628	0.764974	0.89096	-0.581201	0.0867632	0.223854	6.54303	3.63606	5.6352	5.00059	4.98581	6.12306	5.14753	5.09786	5.05156	4.44683	5.0185	4.62031	3.34734	4.3392	4.76359	5.71812	5.22109	5.19482	5.2951	5.71597
Q86WI1	PKHD1L1	Fibrocystin-L (Polycystic kidney and hepatic disease 1-like protein 1) (PKHD1-like protein 1)	-0.0464123	0.800864	0.961232	0.188861	0.355353	0.603356	0.235273	0.310061	0.514457	4.89751	5.23042	4.826	4.90927	4.826	4.96498	5.13659	5.47496	4.85713	5.19398	5.31611	4.61476	4.64219	5.26654	5.02966	4.39187	4.26512	4.94386	4.61473	4.95698
Q86YW5	TREML1	Trem-like transcript 1 protein (TLT-1) (Triggering receptor expressed on myeloid cells-like protein 1)	8.44569	1.4262e-06	4.52242e-05	1.42644	0.19784	0.446401	-7.01925	2.38494e-08	3.78128e-07	7.59506	5.86936	5.66934	7.60784	11.1626	4.25867	10.8993	-0.865384	-0.865384	-0.865384	-0.865384	-0.865384	-0.865384	5.76684	5.54659	5.4834	3.76954	5.76356	8.73294	8.01416
Q86YZ3	HRNR	Hornerin	0.318793	0.657808	0.945596	5.56282	2.68459e-08	1.01498e-06	5.24403	2.01234e-09	3.73233e-08	7.03957	5.3675	5.05931	5.40743	3.1079	4.40724	2.4931	5.20851	5.45655	4.52261	3.99908	4.66532	2.41979	-0.865384	-0.865384	-0.865384	-0.865384	-0.865384	-0.865384	-0.865384
Q8IWL1	SFTPA2	Pulmonary surfactant-associated protein A2 (PSP-A) (PSPA) (SP-A) (SP-A2) (35 kDa pulmonary surfactant-associated protein) (Alveolar proteinosis protein) (Collectin-5)	0.300574	0.552329	0.919223	-0.193169	0.668742	0.838446	-0.493743	0.0635288	0.183134	6.55212	2.57183	5.05324	5.20787	4.58126	4.86714	5.17879	3.77715	4.68041	4.56724	5.12693	4.33768	4.8605	5.2928	4.64773	4.63083	5.12517	5.34816	4.76593	5.55381
Q8IWV2	CNTN4	Contactin-4 (Brain-derived immunoglobulin superfamily protein 2) (BIG-2)	-0.073284	0.811707	0.961773	-0.0677984	0.803714	0.904783	0.0054856	0.983215	0.988242	4.96643	6.3317	6.47029	5.94232	6.32364	6.50301	6.51544	6.3828	6.11743	6.4152	7.0488	5.81489	5.563	6.6485	6.13105	6.44192	5.48449	6.3685	6.17963	6.27332
Q8IXL6	FAM20C	Extracellular serine/threonine protein kinase FAM20C (EC 2.7.11.1) (Dentin matrix protein 4) (DMP-4) (Golgi casein kinase) (Golgi-enriched fraction casein kinase) (GEF-CK)	0.174005	0.489627	0.911559	-0.0819279	0.73457	0.872258	-0.255933	0.131641	0.292106	6.30046	7.9019	7.55317	7.84588	7.27314	7.24967	7.42746	7.44877	7.29475	7.12606	7.27608	7.17725	6.82021	7.73135	7.42489	7.46935	7.43809	7.38654	7.45288	7.22207
Q8IYJ1	CPNE9	Copine-9 (Copine IX)	0.13815	0.653495	0.945596	-0.071011	0.860301	0.923784	-0.209161	0.557727	0.736755	6.51207	8.34506	8.41333	8.27999	8.05339	8.02724	8.54033	7.56688	7.96951	7.62828	8.22935	7.84304	8.08098	8.76062	7.18484	7.09446	7.69945	7.87952	9.28458	8.76502
Q8IYS5	OSCAR	Osteoclast-associated immunoglobulin-like receptor (Osteoclast-associated receptor) (hOSCAR) (Polymeric immunoglobulin receptor 3) (PIgR-3) (PIgR3) (Poly-Ig receptor 3)	-0.106052	0.772234	0.948882	-0.183095	0.563707	0.773104	-0.0770433	0.804978	0.886386	3.14427	4.24362	5.03261	4.32976	4.71055	4.63514	5.13141	3.74676	5.74863	4.46144	4.35349	4.58968	4.50262	5.01327	4.07959	4.32672	4.98367	4.97585	4.06075	5.06918
Q8IZF2	ADGRF5	Adhesion G protein-coupled receptor F5 (G-protein coupled receptor 116)	0.157999	0.627353	0.945596	-0.187534	0.486992	0.712371	-0.345533	0.213811	0.404964	6.40695	8.17931	7.88512	7.55875	7.49001	7.83678	7.51082	8.02473	7.72051	6.55029	7.02104	7.94549	7.10516	8.31873	7.52418	7.67189	7.46691	7.39525	7.84799	7.95554
Q8IZP9	ADGRG2	Adhesion G-protein coupled receptor G2 (G-protein coupled receptor 64) (Human epididymis-specific protein 6) (He6)	-0.0503823	0.848322	0.963084	-0.434871	0.106988	0.307513	-0.384489	0.0379605	0.131392	5.08877	6.99148	6.35246	5.85745	6.02588	5.92128	6.29713	6.0334	6.20196	5.90071	6.28591	5.92867	6.40974	6.67488	6.8308	6.29738	6.35758	6.68179	6.34675	6.38936
Q8N130	SLC34A3	Sodium-dependent phosphate transport protein 2C (Sodium-phosphate transport protein 2C) (Na(+)-dependent phosphate cotransporter 2C) (Sodium/inorganic phosphate cotransporter IIC) (Sodium/phosphate cotransporter 2C) (Na(+)/Pi cotransporter 2C) (NaPi-2c) (Solute carrier family 34 member 3)	-0.739879	0.425549	0.873818	-0.902338	0.0465756	0.182406	-0.16246	0.856509	0.922178	4.60862	5.76188	5.8974	6.7285	5.22665	6.38443	5.03293	5.49354	4.02194	6.05654	6.32956	5.42154	11.0936	5.67407	6.88177	7.92861	6.09833	6.78776	7.15222	5.43399
Q8N149	LILRA2	Leukocyte immunoglobulin-like receptor subfamily A member 2 (CD85 antigen-like family member H) (Immunoglobulin-like transcript 1) (ILT-1) (Leukocyte immunoglobulin-like receptor 7) (LIR-7) (CD antigen CD85h)	-0.0198157	0.961795	0.996545	0.627591	0.0740994	0.242799	0.647407	0.0804026	0.212462	6.5867	4.89378	5.10712	6.16525	4.5501	5.16026	5.62484	5.62691	5.90963	5.33447	5.9267	3.93127	6.03682	5.21503	4.12699	5.23653	4.69415	4.28234	4.79723	5.34264
Q8N1N4	KRT78	Keratin, type II cytoskeletal 78 (Cytokeratin-78) (CK-78) (Keratin-5b) (Keratin-78) (K78) (Type-II keratin Kb40)	0.46941	0.474246	0.902163	5.9039	4.64221e-09	1.98404e-07	5.43449	1.80895e-10	3.89281e-09	7.43523	4.73165	5.833	5.58123	3.71906	3.16598	4.80348	4.71367	5.11483	4.15952	3.2607	4.21937	5.94658	-0.865384	-0.865384	-0.865384	-0.865384	-0.865384	-0.865384	-0.865384
Q8N423	LILRB2	Leukocyte immunoglobulin-like receptor subfamily B member 2 (LIR-2) (Leukocyte immunoglobulin-like receptor 2) (CD85 antigen-like family member D) (Immunoglobulin-like transcript 4) (ILT-4) (Monocyte/macrophage immunoglobulin-like receptor 10) (MIR-10) (CD antigen CD85d)	-0.146811	0.739427	0.945596	-0.382734	0.358206	0.603356	-0.235923	0.509094	0.706835	3.44003	4.93957	5.95747	5.51123	3.80589	4.59306	5.32836	4.97892	5.29203	4.76586	5.70753	3.7631	5.15251	4.56738	5.14137	5.01363	5.3129	4.32849	5.64907	6.24191
Q8N6C8	LILRA3	Leukocyte immunoglobulin-like receptor subfamily A member 3 (CD85 antigen-like family member E) (Immunoglobulin-like transcript 6) (ILT-6) (Leukocyte immunoglobulin-like receptor 4) (LIR-4) (Monocyte inhibitory receptor HM43/HM31) (CD antigen CD85e)	0.762891	0.284259	0.770858	-1.0044	0.0446844	0.175699	-1.76729	0.0300632	0.109859	7.47367	6.8119	5.77272	6.17768	5.48516	6.01256	5.98118	3.32741	5.4939	7.41181	7.48349	3.57031	5.60563	7.0788	7.09635	8.02394	7.79524	4.96991	7.49731	8.28412
Q8NBJ4	GOLM1	Golgi membrane protein 1 (Golgi membrane protein GP73) (Golgi phosphoprotein 2)	0.51829	0.100012	0.606863	1.1511	0.00162719	0.0166618	0.632805	0.0400405	0.135631	7.487	7.42403	7.3246	7.6504	6.55589	7.06513	6.06607	7.14222	6.88648	6.59661	6.35535	6.57833	5.82251	6.32613	6.49901	5.16105	6.10256	6.21744	5.21722	5.99202
Q8NBP7	PCSK9	Proprotein convertase subtilisin/kexin type 9 (EC 3.4.21.-) (Neural apoptosis-regulated convertase 1) (NARC-1) (Proprotein convertase 9) (PC9) (Subtilisin/kexin-like protease PC9)	0.395098	0.279888	0.770858	-0.407322	0.271938	0.536777	-0.80242	0.00535694	0.0295835	6.58023	9.31091	8.26155	8.3115	7.93614	8.46636	8.56705	7.93359	7.53593	8.14734	8.01449	7.80679	7.42019	8.20674	9.02863	7.77415	8.65341	9.18916	8.92922	8.50368
Q8NDA2	HMCN2	Hemicentin-2	0.610874	0.237374	0.744779	0.015154	0.968793	0.98221	-0.59572	0.181491	0.36081	7.1755	5.39674	4.75145	5.3473	5.27175	4.80565	4.7074	5.89748	5.13342	4.1649	5.17886	5.06035	3.0047	5.91936	4.03567	5.53292	5.46032	5.36458	5.56847	5.46839
Q8NI99	ANGPTL6	Angiopoietin-related protein 6 (Angiopoietin-like protein 6) (Angiopoietin-related growth factor) (Angiopoietin-related protein 5)	-0.101984	0.773848	0.949679	-0.157973	0.557595	0.770909	-0.0559891	0.839373	0.912725	4.62013	5.71812	5.71066	6.37968	5.98366	5.00302	5.99347	5.88826	5.70896	5.41339	6.10067	4.6542	6.62535	6.00325	6.10576	5.77778	5.65761	5.47638	5.61456	5.8792
Q8TDL5	BPIFB1	BPI fold-containing family B member 1 (Long palate, lung and nasal epithelium carcinoma-associated protein 1) (von Ebner minor salivary gland protein) (VEMSGP)	0.133768	0.827635	0.963084	0.141852	0.820631	0.909448	0.00808395	0.985337	0.989363	9.03364	4.17854	5.98389	6.22232	5.90703	5.43505	5.78609	5.41751	6.27743	6.92591	5.58751	5.62154	5.83596	7.49125	5.24157	4.57535	5.8786	6.06031	6.91332	5.3932
Q8TDY8	IGDCC4	Immunoglobulin superfamily DCC subclass member 4 (Neighbor of punc e11) (Protein DDM36) (hDDM36)	0.576133	0.0174613	0.252418	0.453126	0.161121	0.399858	-0.123007	0.69814	0.819559	6.88402	6.54721	6.78592	5.93823	6.66631	6.78467	7.11081	6.32071	6.09876	6.02444	5.89014	6.56941	5.68304	5.72013	6.80624	6.24558	5.20994	6.21248	5.95573	7.3952
Q8TER0	SNED1	Sushi, nidogen and EGF-like domain-containing protein 1 (Insulin-responsive sequence DNA-binding protein 1) (IRE-BP1)	0.634557	0.190931	0.715176	0.59319	0.182184	0.424703	-0.0413663	0.888918	0.936556	7.79862	5.75696	4.8682	5.02745	4.60538	5.30069	5.70397	5.79136	5.00291	4.2763	5.24275	4.7785	4.58191	5.67984	5.16197	5.44808	4.38209	4.35926	4.69681	5.18088
Q8WUA8	TSKU	Tsukushi (E2-induced gene 4 protein) (Leucine-rich repeat-containing protein 54)	5.01341	0.000329139	0.00851431	-0.0447686	0.962831	0.981808	-5.05818	2.26487e-11	7.75758e-10	10.0221	3.26092	3.21276	3.77161	1.50364	3.71634	3.54883	-0.865384	-0.865384	-0.865384	-0.865384	-0.865384	-0.865384	3.53004	4.43537	5.34316	4.05875	4.50181	3.89214	3.58827
Q8WVN6	SECTM1	Secreted and transmembrane protein 1 (Protein K-12)	0.379932	0.267999	0.770858	0.271658	0.390282	0.636264	-0.108274	0.723043	0.829869	5.98392	7.725	7.65022	7.19259	7.21677	7.73526	7.47887	7.28887	7.43441	6.83934	7.41483	6.33279	6.10957	6.6651	7.37278	6.51972	7.23481	7.92374	6.62982	6.73505
Q8WWA0	ITLN1	Intelectin-1 (ITLN-1) (Endothelial lectin HL-1) (Galactofuranose-binding lectin) (Intestinal lactoferrin receptor) (Omentin)	0.47726	0.324621	0.804949	-0.575926	0.161545	0.399858	-1.05319	0.0237393	0.0929712	5.04031	5.59678	6.42344	6.59178	6.4468	7.70163	6.00016	7.25403	4.89359	4.70054	5.8666	5.91206	6.05325	6.30561	7.2497	7.48315	6.51695	7.5158	7.04907	5.71211
Q8WWZ8	OIT3	Oncoprotein-induced transcript 3 protein (Liver-specific zona pellucida domain-containing protein)	-0.0501081	0.882652	0.97855	-0.640848	0.0373407	0.155534	-0.59074	0.0435805	0.143757	5.0679	5.61491	5.93738	6.0773	5.33826	5.33165	4.1981	5.84836	5.78711	5.56368	4.2953	5.29502	5.71018	6.52732	5.87603	5.96305	6.2326	6.03962	5.40908	6.00375
Q8WZ42	TTN	Titin (EC 2.7.11.1) (Connectin) (Rhabdomyosarcoma antigen MU-RMS-40.14)	-0.339491	0.577573	0.92619	-0.0188209	0.975505	0.98553	0.32067	0.427947	0.626	8.14298	3.44651	4.28332	5.38454	4.79671	4.64825	4.98763	5.89519	6.11353	5.06813	5.34692	5.20434	5.00021	5.35643	4.6351	5.22918	4.94718	4.1101	6.97553	4.56818
Q8WZ75	ROBO4	Roundabout homolog 4 (Magic roundabout)	-0.00951603	0.978437	1	-0.0922883	0.783677	0.898896	-0.0827722	0.789104	0.874509	6.84977	8.27318	8.38709	7.25293	8.37846	8.63259	7.47168	8.52993	8.63343	7.40002	7.32969	7.69589	7.82159	8.94632	7.44204	8.30819	7.39572	7.76086	7.81858	8.22002
Q8WZA1	POMGNT1	Protein O-linked-mannose beta-1,2-N-acetylglucosaminyltransferase 1 (POMGnT1) (EC 2.4.1.-) (UDP-GlcNAc:alpha-D-mannoside beta-1,2-N-acetylglucosaminyltransferase I.2) (GnT I.2)	2.22045e-16	1	1	-4.0087	1.88438e-11	1.54362e-09	-4.0087	8.89669e-11	2.24242e-09	-0.865384	-0.865384	-0.865384	-0.865384	-0.865384	-0.865384	-0.865384	-0.865384	-0.865384	-0.865384	-0.865384	-0.865384	-0.865384	2.83497	3.9684	3.74926	3.17405	2.9772	2.61679	2.68256
Q92496	CFHR4	Complement factor H-related protein 4 (FHR-4)	0.998283	0.121905	0.645552	-1.02183	0.102544	0.299113	-2.02011	3.78648e-05	0.000413568	5.99004	7.44877	7.17951	10.1409	6.09592	8.88584	6.86764	7.00201	6.25205	6.74422	6.15152	6.92072	6.0329	8.60792	8.96349	7.03246	9.58564	8.55681	8.5741	8.44104
Q92520	FAM3C	Protein FAM3C (Interleukin-like EMT inducer)	0.55367	0.184287	0.704879	0.714984	0.0798951	0.253345	0.161314	0.487184	0.684145	4.59856	7.15145	7.22804	5.69681	6.19048	6.97532	6.75402	5.32893	5.64985	5.79669	6.11552	5.94119	6.06979	6.13484	5.32673	5.79082	4.88878	5.69978	5.74014	6.00868
Q92616	GCN1	Stalled ribosome sensor GCN1 (GCN1 eIF-2-alpha kinase activator homolog) (GCN1-like protein 1) (General control of amino-acid synthesis 1-like protein 1) (Translational activator GCN1) (HsGCN1)	0.417562	0.199016	0.720267	5.5521	3.08582e-13	4.33337e-11	5.13454	1.88101e-12	9.73176e-11	5.32453	5.33671	4.63484	4.66576	4.34284	4.79562	3.70672	3.91595	4.27074	4.0578	3.71248	5.2611	4.39686	-0.865384	-0.865384	-0.865384	-0.865384	-0.865384	-0.865384	-0.865384
Q92620	DHX38	Pre-mRNA-splicing factor ATP-dependent RNA helicase PRP16 (EC 3.6.4.13) (ATP-dependent RNA helicase DHX38) (DEAH box protein 38)	0.39168	0.658601	0.945596	6.03084	3.00323e-10	1.6401e-08	5.63916	1.7418e-06	2.14024e-05	5.52745	4.9097	6.85785	5.36226	3.40659	6.03613	4.05821	5.02333	6.22294	4.77435	4.14376	1.13462	7.34367	-0.865384	-0.865384	-0.865384	-0.865384	-0.865384	-0.865384	-0.865384
Q92733	PRCC	Proline-rich protein PRCC (Papillary renal cell carcinoma translocation-associated gene protein)	0.241123	0.549862	0.919223	-0.26177	0.418064	0.669311	-0.502893	0.0686701	0.192316	6.80594	6.69199	7.38828	8.53545	7.22804	8.42607	8.45661	8.21537	7.73277	7.4535	7.67489	6.51785	6.84377	7.99012	8.22546	7.81259	7.9905	7.86538	7.65342	7.8273
Q92820	GGH	Gamma-glutamyl hydrolase (EC 3.4.19.9) (Conjugase) (GH) (Gamma-Glu-X carboxypeptidase)	0.411964	0.175919	0.691715	-0.0622794	0.778783	0.896874	-0.474244	0.0917372	0.230045	9.33422	9.61636	10.3701	10.2131	9.88569	10.0389	9.37337	9.91038	10.2705	8.97589	9.6543	8.68992	9.02592	9.85407	10.1906	9.81368	10.299	9.71917	9.81073	9.58058
Q92823	NRCAM	Neuronal cell adhesion molecule (Nr-CAM) (Neuronal surface protein Bravo) (hBravo) (NgCAM-related cell adhesion molecule) (Ng-CAM-related)	0.0163175	0.93849	0.992492	-0.431626	0.0925278	0.278324	-0.447943	0.0604582	0.177935	5.37271	5.27599	5.41514	5.20169	4.34428	5.42167	4.96112	5.52327	4.99591	5.1353	5.30264	4.76749	5.02829	5.93567	5.36713	5.5535	5.79852	5.72624	5.88799	4.74494
Q92859	NEO1	Neogenin (Immunoglobulin superfamily DCC subclass member 2)	0.167252	0.54664	0.919223	-0.252222	0.323879	0.57468	-0.419474	0.0455164	0.147974	5.08238	6.40559	6.45647	5.94746	6.72939	6.54814	6.43064	5.96784	6.48947	6.12515	6.18354	6.16733	5.43464	6.58431	6.08396	6.49474	6.41832	6.72716	6.56743	6.4897
Q92876	KLK6	Kallikrein-6 (EC 3.4.21.-) (Neurosin) (Protease M) (SP59) (Serine protease 18) (Serine protease 9) (Zyme)	0.892306	0.0651882	0.528535	0.481152	0.0905874	0.276545	-0.411154	0.339957	0.541617	5.2713	5.21347	4.10197	5.77929	4.99229	5.38899	5.23261	4.21199	5.17814	4.92675	4.3783	4.65785	2.13306	5.28028	4.93767	4.08477	4.28031	4.48719	4.89682	4.64482
Q92954	PRG4	Proteoglycan 4 (Lubricin) (Megakaryocyte-stimulating factor) (Superficial zone proteoglycan) [Cleaved into: Proteoglycan 4 C-terminal part]	0.12521	0.688333	0.945596	-0.297153	0.295194	0.55515	-0.422363	0.100796	0.246473	7.5723	8.79425	8.97708	9.26273	7.96273	8.61738	8.91321	9.03128	8.24088	8.10876	8.84912	8.72386	7.80884	8.4469	9.12509	9.12003	9.36142	8.87823	8.58663	8.66144
Q93063	EXT2	Exostosin-2 (EC 2.4.1.224) (EC 2.4.1.225) (Glucuronosyl-N-acetylglucosaminyl-proteoglycan/N-acetylglucosaminyl-proteoglycan 4-alpha-N-acetylglucosaminyltransferase) (Multiple exostoses protein 2) (Putative tumor suppressor protein EXT2)	0.261087	0.560515	0.919223	-0.313378	0.190861	0.437334	-0.574465	0.169765	0.344792	4.95616	4.88229	5.92428	6.17126	5.38295	5.41159	5.68241	4.92321	6.09865	5.85958	5.94173	5.3651	3.16885	5.99825	5.59342	5.96943	5.84771	5.67082	6.03563	5.48933
Q93088	BHMT	Betaine--homocysteine S-methyltransferase 1 (EC 2.1.1.5)	6.14339	7.54432e-12	8.49668e-10	0.324087	0.363643	0.606864	-5.81931	8.16326e-12	3.08634e-10	6.39347	4.81877	5.39108	5.02034	4.40036	5.36967	5.55237	-0.865384	-0.865384	-0.865384	-0.865384	-0.865384	-0.865384	5.76171	5.03729	4.64412	5.36477	4.86668	3.63919	5.36369
Q96AP7	ESAM	Endothelial cell-selective adhesion molecule	-0.0714102	0.767706	0.948882	0.489823	0.061642	0.221146	0.561233	0.0727237	0.199129	6.07817	5.74617	5.82286	5.35059	5.80869	5.4941	5.98749	5.5845	6.47522	5.9756	5.63936	6.26764	5.01878	6.20207	5.08225	5.2629	4.61234	4.82368	5.43177	5.4443
Q96CX2	KCTD12	BTB/POZ domain-containing protein KCTD12 (Pfetin) (Predominantly fetal expressed T1 domain)	-0.167171	0.74717	0.945596	-0.181338	0.611066	0.80628	-0.0141675	0.970761	0.986023	5.57738	8.19004	8.19098	7.89034	7.2651	7.42624	7.69257	9.33866	7.58735	7.56522	7.75789	7.39877	6.12598	7.87269	7.64917	8.01357	7.82558	7.43888	7.41723	7.2849
Q96DA0	ZG16B	Zymogen granule protein 16 homolog B	1.57584	0.0431499	0.419963	1.38012	0.0283569	0.130256	-0.195712	0.731827	0.833588	6.06592	1.94371	2.87092	4.76211	2.87406	4.09011	3.54601	3.45088	2.73416	3.21523	1.13462	0.0653723	2.36143	3.12946	3.19921	2.25848	2.81858	1.13462	1.13462	2.81699
Q96EE4	CCDC126	Coiled-coil domain-containing protein 126	0.00250743	0.995563	1	0.606357	0.0851357	0.263171	0.603849	0.113875	0.267002	5.39836	7.18609	7.14625	7.26045	5.60039	6.28078	6.76044	8	7.1646	5.93741	5.99554	6.32556	5.67564	6.15053	6.17336	5.78253	5.69278	5.77689	5.27261	6.53957
Q96FE7	PIK3IP1	Phosphoinositide-3-kinase-interacting protein 1 (PI3K-interacting protein 1) (Kringle domain-containing protein HGFL)	0.493343	0.107721	0.612782	0.617654	0.0703789	0.23774	0.124312	0.688722	0.816663	6.10307	7.22723	7.58577	6.54073	6.19656	7.08775	6.995	6.25326	6.16362	7.10251	6.53532	6.09215	5.80976	7.42758	6.4141	5.85864	5.68243	6.40775	5.60073	6.02131
Q96IY4	CPB2	Carboxypeptidase B2 (EC 3.4.17.20) (Carboxypeptidase U) (CPU) (Plasma carboxypeptidase B) (pCPB) (Thrombin-activable fibrinolysis inhibitor) (TAFI)	-0.155073	0.485081	0.909538	0.651389	0.00881582	0.062345	0.806462	0.00135569	0.00945135	12.0516	12.2507	11.9704	11.4019	11.2396	11.6819	12.0552	12.23	12.0814	11.5799	12.0329	11.5372	12.313	11.8053	10.997	10.9968	11.0821	11.0067	11.1584	11.0453
Q96KG7	MEGF10	Multiple epidermal growth factor-like domains protein 10 (Multiple EGF-like domains protein 10)	1.17533	0.181984	0.702362	-0.847076	0.0932003	0.278592	-2.02241	0.0103284	0.0490472	2.46444	3.86719	4.22447	4.60017	5.09239	1.99346	5.19719	4.04804	4.62531	2.46144	3.46004	2.73795	-0.865384	5.07625	4.36109	4.11433	4.53198	5.39696	5.19968	4.68853
Q96KN2	CNDP1	Beta-Ala-His dipeptidase (EC 3.4.13.20) (CNDP dipeptidase 1) (Carnosine dipeptidase 1) (Glutamate carboxypeptidase-like protein 2) (Serum carnosinase)	-0.175862	0.637999	0.945596	-0.792046	0.0164493	0.0913542	-0.616184	0.0309189	0.112568	9.88801	11.1508	9.96706	10.0581	10.2319	10.5948	11.831	11.1073	9.70361	10.5727	11.2013	11.2784	10.3818	11.5007	11.5629	11.5713	10.9548	11.213	11.1937	11.2697
Q96NZ9	PRAP1	Proline-rich acidic protein 1 (Epididymis tissue protein Li 178) (Uterine-specific proline-rich acidic protein)	0.198606	0.740311	0.945596	0.915487	0.060555	0.220142	0.716882	0.224807	0.413056	7.66155	5.52398	5.44465	5.5159	4.83997	5.34827	5.39907	5.64922	5.21875	4.64599	4.30834	5.0274	8.01586	5.47546	4.47375	3.16156	4.30423	5.82314	4.81469	5.27217
Q96PD5	PGLYRP2	N-acetylmuramoyl-L-alanine amidase (EC 3.5.1.28) (Peptidoglycan recognition protein 2) (Peptidoglycan recognition protein long) (PGRP-L)	0.0680248	0.710495	0.945596	-0.0765051	0.638184	0.824836	-0.14453	0.45235	0.652853	13.9787	13.8541	14.0841	13.7736	14.0236	13.7154	13.9333	14.2153	14.058	13.822	14.0826	13.6617	13.206	14.0981	13.8283	14.1129	13.9202	14.0403	14.0931	13.8054
Q96QR1	SCGB3A1	Secretoglobin family 3A member 1 (Cytokine HIN-1) (High in normal 1) (Pneumo secretory protein 2) (PnSP-2) (Uteroglobin-related protein 2)	-0.148893	0.816692	0.961773	-1.06139	0.0747142	0.244	-0.912493	0.00409588	0.0236838	8.27714	5.18274	5.21023	5.14085	4.02556	3.657	4.10666	5.78825	5.32697	4.76829	4.46763	5.16575	5.89091	6.08583	6.31729	6.04877	6.33293	6.62197	6.20987	5.41323
Q96RD9	FCRL5	Fc receptor-like protein 5 (FcR-like protein 5) (FcRL5) (BXMAS1) (Fc receptor homolog 5) (FcRH5) (Immune receptor translocation-associated protein 2) (CD antigen CD307e)	-1.00533	0.133505	0.645552	-0.189854	0.563802	0.773104	0.815472	0.196131	0.379522	3.97907	4.76573	5.54017	4.57202	5.24128	4.94018	3.82933	5.23615	5.5874	4.55759	4.93925	4.91021	8.97373	5.79862	4.79886	5.59906	4.55155	4.38513	4.39381	4.66972
Q96RW7	HMCN1	Hemicentin-1 (Fibulin-6) (FIBL-6)	5.46996	9.39646e-05	0.00249641	0.963285	0.300571	0.55769	-4.50667	8.82719e-11	2.24242e-09	10.2024	3.38112	4.33695	4.31989	2.34287	3.60414	4.04469	-0.865384	-0.865384	-0.865384	-0.865384	-0.865384	-0.865384	3.7837	4.64842	3.31021	3.86278	2.86983	3.9964	3.01768
Q96S96	PEBP4	Phosphatidylethanolamine-binding protein 4 (PEBP-4) (hPEBP4) (Protein cousin-of-RKIP 1)	0.0533738	0.922245	0.991724	-0.274153	0.468658	0.702888	-0.327527	0.430427	0.628692	5.91852	7.24467	8.68015	6.66222	7.50958	5.98301	7.08843	7.30523	8.05317	5.61704	6.82538	5.79624	8.15691	7.79378	6.88993	7.17112	7.35336	7.53103	6.9394	7.32702
Q99436	PSMB7	Proteasome subunit beta type-7 (EC 3.4.25.1) (Macropain chain Z) (Multicatalytic endopeptidase complex chain Z) (Proteasome subunit Z)	0.00532737	0.987586	1	-0.203708	0.541864	0.757684	-0.209035	0.578558	0.753275	5.66001	4.99337	3.94227	5.13272	4.61495	5.02828	5.06517	4.70229	5.58102	5.07231	5.32283	3.61183	5.19499	4.14361	4.76718	4.85236	5.86279	4.80381	6.11931	5.31367
Q99497	PARK7	Parkinson disease protein 7 (Maillard deglycase) (Oncogene DJ1) (Parkinsonism-associated deglycase) (Protein DJ-1) (DJ-1) (Protein/nucleic acid deglycase DJ-1) (EC 3.1.2.-, EC 3.5.1.-, EC 3.5.1.124)	0.354594	0.626272	0.945596	-0.360523	0.497617	0.719659	-0.715117	0.227084	0.414749	8.49196	5.25493	4.85996	5.21613	5.27741	4.8204	5.98765	4.79582	4.9659	7.28775	6.40778	5.52951	3.0929	5.50138	5.41386	5.69513	6.04723	6.93049	7.22608	5.61794
Q99536	VAT1	Synaptic vesicle membrane protein VAT-1 homolog (EC 1.-.-.-)	0.0340965	0.886697	0.97855	-0.0993071	0.727509	0.872258	-0.133404	0.655633	0.798622	4.45735	5.06449	4.95931	5.08574	4.89535	5.72821	5.02025	4.61461	5.59291	5.12735	4.40888	5.16537	5.06689	5.13797	4.77947	5.87653	4.44089	4.56581	5.96695	5.13823
Q99650	OSMR	Oncostatin-M-specific receptor subunit beta (Interleukin-31 receptor subunit beta) (IL-31 receptor subunit beta) (IL-31R subunit beta) (IL-31R-beta) (IL-31RB)	0.629542	0.13355	0.645552	0.43579	0.158507	0.39748	-0.193752	0.542748	0.728987	4.81034	6.62069	6.58907	6.70648	6.17447	6.69949	6.67146	5.99369	6.384	6.39264	5.55366	5.52622	4.31996	6.48863	6.00901	5.56713	5.92971	5.83989	5.63691	5.75018
Q99729	HNRNPAB	Heterogeneous nuclear ribonucleoprotein A/B (hnRNP A/B) (APOBEC1-binding protein 1) (ABBP-1)	0.310032	0.560098	0.919223	6.54523	7.42251e-12	8.10703e-10	6.2352	9.38016e-11	2.30518e-09	7.69948	4.92726	5.31435	5.29869	5.0474	5.95011	5.52161	5.33436	6.71781	4.59647	6.43928	4.16012	4.97085	-0.865384	-0.865384	-0.865384	-0.865384	-0.865384	-0.865384	-0.865384
Q99784	OLFM1	Noelin (Neuronal olfactomedin-related ER localized protein) (Olfactomedin-1)	0.492564	0.271256	0.770858	0.263599	0.489095	0.713325	-0.228965	0.415206	0.613756	6.94288	9.26229	9.86501	8.69574	9.06647	9.36031	9.33658	9.06637	8.50988	8.65786	8.90531	7.98295	7.51877	9.43447	8.44631	8.51881	8.64227	8.31994	8.8346	8.48768
Q99798	ACO2	Aconitate hydratase, mitochondrial (Aconitase) (EC 4.2.1.3) (Citrate hydro-lyase)	1.18239	0.215482	0.739581	1.32084	0.128593	0.346197	0.138449	0.762401	0.854804	11.6814	5.42513	7.69334	6.2171	5.53317	5.92525	5.86626	5.15102	4.37595	6.51288	5.71322	5.97475	6.61348	4.65311	7.02232	5.68238	5.77006	5.92465	5.70741	4.33577
Q99832	CCT7	T-complex protein 1 subunit eta (TCP-1-eta) (CCT-eta) (HIV-1 Nef-interacting protein) [Cleaved into: T-complex protein 1 subunit eta, N-terminally processed]	1.0418	0.103531	0.612782	1.16892	0.0706867	0.237925	0.127124	0.737965	0.836701	9.52214	4.85364	5.973	5.93297	5.83252	6.13656	7.08303	6.07882	5.5128	4.87498	5.47848	5.41031	5.25143	5.59652	5.22621	4.87615	5.08575	3.88201	5.70263	6.78217
Q99969	RARRES2	Retinoic acid receptor responder protein 2 (Chemerin) (RAR-responsive protein TIG2) (Tazarotene-induced gene 2 protein)	0.875245	0.178469	0.693418	-0.419049	0.403864	0.64869	-1.29429	0.00256561	0.0161667	4.33477	6.38055	7.64293	8.57409	6.76454	7.49865	7.49255	6.65661	5.60805	5.98092	7.64308	5.33925	5.25326	7.10758	7.53383	7.55575	7.56646	7.1632	7.78003	6.91456
Q99983	OMD	Osteomodulin (Keratan sulfate proteoglycan osteomodulin) (KSPG osteomodulin) (Osteoadherin) (OSAD)	-0.134638	0.685532	0.945596	-0.560082	0.121419	0.332466	-0.425444	0.159592	0.334496	5.34128	4.9661	5.49623	3.82614	5.29817	4.69976	3.80835	4.27919	5.43858	4.82339	5.20906	5.04553	4.67154	4.58597	5.2089	5.09147	5.7558	5.22392	6.41321	5.07734
Q9BQ51	PDCD1LG2	Programmed cell death 1 ligand 2 (PD-1 ligand 2) (PD-L2) (PDCD1 ligand 2) (Programmed death ligand 2) (Butyrophilin B7-DC) (B7-DC) (CD antigen CD273)	0.433085	0.359628	0.825967	-0.929044	0.0562812	0.207208	-1.36213	0.00153746	0.0102811	3.29822	5.62133	6.11548	5.19637	5.02784	6.37554	6.03883	4.3492	5.62876	5.19668	5.38329	4.2488	4.88642	6.68628	6.60098	6.66423	6.78215	6.88943	5.16726	5.38659
Q9BQE3	TUBA1C	Tubulin alpha-1C chain (EC 3.6.5.-) (Alpha-tubulin 6) (Tubulin alpha-6 chain) [Cleaved into: Detyrosinated tubulin alpha-1C chain]	1.06018	0.246966	0.752859	3.90462	9.77809e-05	0.00152569	2.84445	0.00164887	0.0109516	12.2818	7.09826	10.2541	8.83694	8.45563	8.2579	7.85773	8.70276	10.44	7.3629	5.74889	8.40167	7.019	6.7522	4.28427	5.62596	5.6256	2.62511	5.48089	5.3159
Q9BS26	ERP44	Endoplasmic reticulum resident protein 44 (ER protein 44) (ERp44) (Thioredoxin domain-containing protein 4)	-0.140227	0.75994	0.94819	-0.0406927	0.917135	0.954014	0.0995344	0.848125	0.917743	5.84109	5.13116	6.21056	6.05552	4.8902	6.35239	5.63971	5.13405	5.54855	5.29849	5.15262	6.11003	7.98673	6.71767	4.52349	7.17927	5.26151	5.50694	5.39932	5.81727
Q9BSJ8	ESYT1	Extended synaptotagmin-1 (E-Syt1) (Membrane-bound C2 domain-containing protein)	-0.296053	0.737863	0.945596	-1.1429	0.0623824	0.221431	-0.846851	0.2825	0.479059	5.72399	5.54297	3.3881	5.25891	2.0677	5.0951	4.82139	5.69734	2.00566	3.5137	4.58759	5.51302	7.80029	7.03246	4.53046	5.84544	5.26289	5.00809	6.84115	5.378
Q9BTV5	FSD1	Fibronectin type III and SPRY domain-containing protein 1 (MID1-related protein 1) (Microtubule-associated protein GLFND)	1.09538	0.00101691	0.0232471	0.978848	0.00511542	0.0402277	-0.116537	0.649733	0.794471	7.49173	6.56417	6.89255	7.96486	6.46863	7.47	7.56141	6.14582	5.84741	5.89048	5.92565	6.41275	6.41703	6.25277	5.64274	5.88462	6.83494	6.09705	5.79637	7.05293
Q9BTY2	FUCA2	Plasma alpha-L-fucosidase (EC 3.2.1.51) (Alpha-L-fucoside fucohydrolase 2) (Alpha-L-fucosidase 2)	0.159423	0.569488	0.919223	-0.613417	0.0231703	0.117108	-0.772841	0.000873384	0.00665532	5.81557	7.3425	7.43326	6.47749	7.05177	7.10116	6.72965	7.08995	6.98749	6.33831	6.92816	6.24999	6.55078	7.71112	7.43118	7.38372	7.40465	7.37113	7.51569	7.42783
Q9BUN1	MENT	Protein MENT (Methylated in normal thymocytes protein)	0.250838	0.457276	0.895618	-1.03389	0.00467579	0.0380662	-1.28473	0.00241669	0.0153265	3.72742	5.15363	4.29221	4.74766	4.93708	3.93015	4.40881	4.76341	5.22822	3.74474	4.23741	3.7557	3.50574	5.57887	5.78009	4.58726	6.14626	5.49744	6.14501	4.69926
Q9BWP8	COLEC11	Collectin-11 (Collectin kidney protein 1) (CL-K1)	0.0536558	0.900672	0.983734	0.0787003	0.817262	0.907589	0.0250445	0.944505	0.969962	6.32941	8.31706	7.96613	8.26717	8.21255	7.00247	7.73822	8.62549	8.14077	7.64181	7.72667	7.52411	6.1618	8.48706	7.19365	7.85129	7.00219	7.5437	7.47582	7.72841
Q9BXR6	CFHR5	Complement factor H-related protein 5 (FHR-5)	0.399359	0.337418	0.814928	-0.0185957	0.956317	0.980953	-0.417954	0.0990197	0.244564	6.31199	8.57044	8.25073	8.89065	8.0421	8.82888	8.14039	8.18147	7.94759	7.08687	8.43574	7.7224	7.11708	8.06042	8.11684	8.25161	8.48652	8.20212	8.14329	7.90456
Q9BY67	CADM1	Cell adhesion molecule 1 (Immunoglobulin superfamily member 4) (IgSF4) (Nectin-like protein 2) (NECL-2) (Spermatogenic immunoglobulin superfamily) (SgIgSF) (Synaptic cell adhesion molecule) (SynCAM) (Tumor suppressor in lung cancer 1) (TSLC-1)	0.154067	0.625544	0.945596	0.136436	0.671133	0.838446	-0.0176306	0.955386	0.975228	7.73248	9.0176	9.40335	8.1814	8.95578	9.06176	8.62427	8.95317	9.31828	8.56066	8.36846	8.34405	7.79665	9.29202	7.54773	8.23966	8.79779	8.83565	8.25519	9.05355
Q9BYE9	CDHR2	Cadherin-related family member 2 (Protocadherin LKC) (PC-LKC) (Protocadherin-24)	0.468685	0.20577	0.730224	-0.157899	0.736949	0.872258	-0.626584	0.223723	0.411834	5.45418	4.57839	4.95322	5.87358	5.12653	6.22781	4.6333	4.82917	5.09982	4.33845	4.04884	5.94715	4.50761	4.50604	5.54659	5.27067	4.81823	4.29293	5.82266	7.69517
Q9BYJ0	FGFBP2	Fibroblast growth factor-binding protein 2 (FGF-BP2) (FGF-binding protein 2) (FGFBP-2) (37 kDa killer-specific secretory protein) (Ksp37) (HBp17-related protein) (HBp17-RP)	0.484835	0.35208	0.822492	-0.414905	0.290699	0.554869	-0.89974	0.021923	0.0883209	7.196	4.79468	6.38315	4.75748	5.51069	4.48325	5.14739	4.94705	5.07285	6.21547	4.36287	5.631	3.66687	5.46391	6.21148	6.30955	5.5978	5.84673	6.07368	5.67382
Q9GZT8	NIF3L1	NIF3-like protein 1 (Amyotrophic lateral sclerosis 2 chromosomal region candidate gene 1 protein)	-0.150656	0.75959	0.94819	-0.459767	0.205044	0.453868	-0.309111	0.473225	0.671177	4.66201	6.14519	5.56339	6.30563	5.65372	4.13564	5.48608	4.78567	4.98043	5.22369	6.52185	4.69868	7.22361	5.44316	6.07118	6.4878	6.1945	6.1682	5.85599	4.9492
Q9H1U4	MEGF9	Multiple epidermal growth factor-like domains protein 9 (Multiple EGF-like domains protein 9) (Epidermal growth factor-like protein 5) (EGF-like protein 5)	0.0507258	0.87375	0.975429	0.456909	0.17306	0.414922	0.406183	0.295308	0.494528	5.47831	5.30306	5.6233	4.3445	5.18765	5.41107	4.86004	4.53849	6.07125	5.78269	5.03284	4.99953	4.3062	5.49759	4.01557	4.7776	5.08026	5.27443	3.47213	4.89199
Q9H299	SH3BGRL3	SH3 domain-binding glutamic acid-rich-like protein 3 (SH3 domain-binding protein 1) (SH3BP-1) (TNF inhibitory protein B1) (TIP-B1)	0.52892	0.148249	0.660366	0.116614	0.686326	0.848627	-0.412306	0.195154	0.37868	5.39155	5.26163	5.63669	5.23738	4.12624	5.2629	6.05219	5.23074	5.72869	4.24007	5.04146	4.1961	4.07676	5.78215	4.87259	5.15304	5.0437	5.55585	5.22342	4.52152
Q9H4A9	DPEP2	Dipeptidase 2 (EC 3.4.13.19)	-0.00013437	0.999601	1	-0.47028	0.0979352	0.289971	-0.470146	0.0332821	0.117685	5.17932	6.553	6.85806	6.3348	6.29068	6.81479	6.67929	6.506	6.56131	6.25875	6.65554	6.41821	5.92381	7.27201	7.06764	6.55213	7.18879	6.852	6.63694	6.4324
Q9H4G4	GLIPR2	Golgi-associated plant pathogenesis-related protein 1 (GAPR-1) (Golgi-associated PR-1 protein) (Glioma pathogenesis-related protein 2) (GliPR 2)	0.291139	0.229917	0.744779	0.668152	0.0365411	0.153504	0.377013	0.175713	0.353223	6.4357	7.1779	7.46126	6.69934	6.31078	7.38393	7.27319	6.79419	7.02449	6.48132	6.29179	6.76993	6.67039	7.25992	6.43786	5.99066	6.8035	6.17474	5.71331	5.68503
Q9H6X2	ANTXR1	Anthrax toxin receptor 1 (Tumor endothelial marker 8)	-0.00329495	0.991282	1	-1.14727	0.00065826	0.00766303	-1.14397	0.000321419	0.00287232	4.91647	6.11366	6.26898	5.62036	6.27745	5.27072	6.38551	6.1171	6.29996	5.8663	6.22398	5.35167	5.17776	7.60285	6.95315	6.82465	6.63711	7.27895	6.92534	6.66198
Q9H8J5	MANSC1	MANSC domain-containing protein 1 (Loss of heterozygosity 12 chromosomal region 3 protein)	0.264286	0.429661	0.877208	0.802866	0.00698491	0.0524135	0.53858	0.129517	0.288703	5.31805	6.38562	6.03115	5.99138	6.49168	6.32771	5.81864	6.4145	5.99131	6.42144	6.07206	4.47036	5.35683	4.4254	5.82144	5.38223	5.62502	5.31748	5.38798	4.78464
Q9H8L6	MMRN2	Multimerin-2 (EMILIN-3) (Elastin microfibril interface located protein 3) (Elastin microfibril interfacer 3) (EndoGlyx-1 p125/p140 subunit)	0.380591	0.209754	0.733764	-0.369045	0.23915	0.505559	-0.749636	0.00653912	0.0341587	5.34644	6.65782	7.0937	6.59806	5.96011	7.15018	6.61317	6.25759	6.62952	5.77709	5.88375	6.04941	6.05009	7.64995	6.51283	7.25858	6.92469	6.45673	6.71769	6.48233
Q9HA47	UCK1	Uridine-cytidine kinase 1 (UCK 1) (EC 2.7.1.48) (Cytidine monophosphokinase 1) (Uridine monophosphokinase 1)	2.26552	0.0882213	0.587568	0.658043	0.527137	0.747565	-1.60748	0.0133697	0.060011	9.66126	1.13462	2.56503	3.46592	2.6579	1.13462	2.84333	1.13462	2.96548	2.0972	1.6377	-0.865384	-0.451899	2.17025	3.32013	3.08013	3.63793	2.01568	2.65759	1.97465
Q9HBB8	CDHR5	Cadherin-related family member 5 (Mu-protocadherin) (Mucin and cadherin-like protein) (Mucin-like protocadherin) (MLPCDH)	-0.0800787	0.839738	0.963084	0.0671597	0.851651	0.919816	0.147238	0.675355	0.806651	4.53208	5.22429	5.0908	5.15711	5.63396	3.4177	5.39218	4.84775	6.19656	4.44693	5.34136	4.29576	4.87907	5.06857	5.51541	4.88947	5.22713	4.34381	3.76871	5.16489
Q9HBR0	SLC38A10	Putative sodium-coupled neutral amino acid transporter 10 (Solute carrier family 38 member 10)	0.087009	0.76958	0.948882	-0.568074	0.0786429	0.250925	-0.655083	0.0734596	0.199721	5.31478	5.76739	6.42951	5.32959	6.26898	5.78449	5.53954	5.36594	5.76002	6.30183	5.79398	4.67453	6.23958	7.4537	6.9174	5.66382	6.11631	6.49348	5.78608	5.97999
Q9HBW9	ADGRL4	Adhesion G protein-coupled receptor L4 (EGF, latrophilin and seven transmembrane domain-containing protein 1) (EGF-TM7-latrophilin-related protein) (ETL protein)	-0.347533	0.373361	0.836941	0.195568	0.423168	0.672009	0.543101	0.171441	0.346494	6.31711	6.45027	6.41746	5.49957	6.42574	6.05369	5.82375	7.38231	7.33005	6.31089	5.02554	7.09804	5.78488	5.02457	6.16683	6.22754	6.10788	5.9591	6.17258	5.96012
Q9HC84	MUC5B	Mucin-5B (MUC-5B) (Cervical mucin) (High molecular weight salivary mucin MG1) (Mucin-5 subtype B, tracheobronchial) (Sublingual gland mucin)	-0.00650385	0.994417	1	0.484031	0.547139	0.76145	0.490535	0.283996	0.47967	7.71261	1.57722	5.41424	5.48162	5.11814	8.41019	5.66369	5.13335	5.90389	4.95284	4.32025	7.02323	6.4578	6.41592	4.80569	4.98052	5.52043	5.30451	4.55337	4.40906
Q9HCB6	SPON1	Spondin-1 (F-spondin) (Vascular smooth muscle cell growth-promoting factor)	-0.340984	0.496221	0.912055	0.284236	0.443886	0.688233	0.62522	0.140051	0.306614	5.22377	5.4784	4.20102	6.53366	6.37695	5.70662	6.52133	5.79912	5.54326	5.4036	5.93097	5.63426	8.0562	6.03376	4.71625	5.39108	5.22699	6.12	5.195	5.36902
Q9HD89	RETN	Resistin (Adipose tissue-specific secretory factor) (ADSF) (C/EBP-epsilon-regulated myeloid-specific secreted cysteine-rich protein) (Cysteine-rich secreted protein A12-alpha-like 2) (Cysteine-rich secreted protein FIZZ3)	0.590799	0.0870559	0.586137	-0.118909	0.641105	0.824836	-0.709708	0.0254356	0.0972886	6.12006	6.7273	7.25213	7.19999	5.92492	6.50968	6.76899	4.87863	6.30616	6.79558	6.42382	6.0427	5.86811	7.47943	6.78643	6.61229	6.51985	6.79143	6.56174	6.58427
Q9HDC9	APMAP	Adipocyte plasma membrane-associated protein (Protein BSCv)	0.0543913	0.885436	0.97855	0.225449	0.504557	0.726593	0.171058	0.58044	0.754725	5.71847	7.47773	7.62178	7.38972	6.47574	7.1954	7.74764	7.3222	6.54867	7.29786	7.42967	7.60213	6.01011	5.88226	7.35375	6.85277	7.19709	6.79881	6.80377	7.15989
Q9NPH3	IL1RAP	Interleukin-1 receptor accessory protein (IL-1 receptor accessory protein) (IL-1RAcP) (EC 3.2.2.6) (Interleukin-1 receptor 3) (IL-1R-3) (IL-1R3)	-0.0844441	0.743469	0.945596	0.0713944	0.805258	0.904783	0.155839	0.552918	0.735002	8.15443	9.59563	8.95816	8.90824	9.30706	8.76414	9.57109	9.24287	9.54771	9.11025	9.29984	8.95397	8.57382	9.92394	8.72358	8.18698	9.05994	9.0734	8.89123	8.89992
Q9NPR2	SEMA4B	Semaphorin-4B (Semaphorin-C)	0.104756	0.747271	0.945596	-0.149617	0.624157	0.815886	-0.254373	0.26091	0.456561	5.86204	7.74446	7.78333	7.57053	6.82465	7.72366	7.32306	7.88222	7.10526	7.15794	7.01032	6.90706	6.87872	7.50634	7.8576	6.80167	7.48797	7.48228	7.53042	7.21277
Q9NPY3	CD93	Complement component C1q receptor (C1q/MBL/SPA receptor) (C1qR) (C1qR(p)) (C1qRp) (CDw93) (Complement component 1 q subcomponent receptor 1) (Matrix-remodeling-associated protein 4) (CD antigen CD93)	-0.136557	0.634612	0.945596	0.00977553	0.967747	0.98221	0.146332	0.569742	0.748738	6.05246	6.85195	7.16089	5.86445	6.73664	6.70685	6.39301	6.5992	7.6413	6.5799	6.1196	6.26121	6.84635	7.19099	6.56507	6.59182	6.39373	6.32488	6.26451	6.36682
Q9NQ38	SPINK5	Serine protease inhibitor Kazal-type 5 (Lympho-epithelial Kazal-type-related inhibitor) (LEKTI) [Cleaved into: Hemofiltrate peptide HF6478	-0.0207804	0.947358	0.995326	0.344871	0.284431	0.550665	0.365651	0.171661	0.346494	6.97271	5.95701	6.523	4.98239	5.79082	5.63144	5.48082	5.71127	6.07631	6.29518	6.41902	5.50124	5.5544	5.68446	5.44388	6.53911	5.10751	5.18907	5.44646	5.51361
Q9NQ79	CRTAC1	Cartilage acidic protein 1 (68 kDa chondrocyte-expressed protein) (CEP-68) (ASPIC)	-0.16803	0.637231	0.945596	-0.680579	0.0175886	0.0955225	-0.512549	0.112605	0.265797	6.63936	7.58336	8.17014	6.94505	7.57941	7.41015	7.97126	7.73491	8.3416	7.24449	8.47303	7.5803	6.46134	8.09746	8.37653	7.86139	8.45761	8.52474	7.69002	8.05504
Q9NR28	DIABLO	Diablo IAP-binding mitochondrial protein (Diablo homolog, mitochondrial) (Direct IAP-binding protein with low pI) (Second mitochondria-derived activator of caspase) (Smac) [Cleaved into: Diablo IAP-binding mitochondrial protein, cleaved form]	-0.0602856	0.816789	0.961773	0.0417114	0.83609	0.916184	0.101997	0.669075	0.805019	9.65908	10.7153	10.0753	10.2943	10.5058	10.0957	10.4184	11.0017	10.5487	10.3738	9.73052	10.6003	9.61842	10.3409	9.90634	10.0681	10.4125	10.3216	10.3679	10.0544
Q9NRN5	OLFML3	Olfactomedin-like protein 3 (HNOEL-iso) (hOLF44)	-0.284829	0.480563	0.908056	0.105991	0.736667	0.872258	0.39082	0.219962	0.408767	6.81094	5.05804	5.55166	5.55672	4.68521	4.68433	5.2319	6.16004	5.4546	4.64575	5.37636	5.51999	6.76265	5.91407	4.72464	5.25477	5.33355	5.27897	5.10601	5.22485
Q9NS56	TOPORS	E3 ubiquitin-protein ligase Topors (EC 2.3.2.27) (RING-type E3 ubiquitin transferase Topors) (SUMO1-protein E3 ligase Topors) (Topoisomerase I-binding RING finger protein) (Topoisomerase I-binding arginine/serine-rich protein) (Tumor suppressor p53-binding protein 3) (p53-binding protein 3) (p53BP3)	1.05694	0.0200548	0.274613	0.0782368	0.792879	0.904471	-0.978703	0.0125345	0.0568435	6.52983	5.9616	7.21875	7.33894	7.03246	7.98899	7.2593	5.87744	6.58916	4.74419	5.58087	7.19731	5.95214	6.69895	7.00243	7.14228	7.31607	6.91348	7.43086	6.27814
Q9NTK5	OLA1	Obg-like ATPase 1 (DNA damage-regulated overexpressed in cancer 45) (DOC45) (GTP-binding protein 9)	-0.100188	0.931313	0.991724	0.178224	0.636359	0.824165	0.278412	0.804924	0.886386	5.21787	4.33462	4.68032	5.35016	3.82927	4.75653	5.78346	3.24373	5.17655	11.0954	3.57276	4.48153	2.13306	4.87663	4.05636	4.66207	3.32133	4.88997	5.42724	5.47108
Q9NTU7	CBLN4	Cerebellin-4 (Cerebellin-like glycoprotein 1)	-0.26641	0.382992	0.850678	-0.0201905	0.949647	0.978227	0.24622	0.462928	0.661421	6.4005	6.79774	7.25951	6.20169	7.4083	6.14896	6.3268	7.92336	6.84293	6.97532	6.85509	6.53242	6.36378	7.94261	6.21654	6.8325	6.27156	6.28263	6.15509	6.98389
Q9NW13	RBM28	RNA-binding protein 28 (RNA-binding motif protein 28)	0.31852	0.55252	0.919223	1.12775	0.00289571	0.0263564	0.809225	0.0708813	0.19572	9.26067	11.5535	11.6792	10.5305	10.9418	10.8723	11.3292	11.24	11.5909	11.0772	11.2532	8.76379	9.44975	9.87757	9.79684	9.48586	9.87306	9.80765	9.91764	9.51422
Q9NY15	STAB1	Stabilin-1 (Fasciclin, EGF-like, laminin-type EGF-like and link domain-containing scavenger receptor 1) (FEEL-1) (MS-1 antigen)	0.29356	0.296701	0.778967	0.24468	0.415044	0.66556	-0.0488803	0.836748	0.910879	7.98084	6.59002	6.51757	6.55918	6.39875	6.15861	6.56031	6.46025	6.67473	6.16184	6.72782	6.19778	6.10075	6.96304	6.11075	6.72578	6.79663	6.53215	5.62692	6.29726
Q9NY97	B3GNT2	N-acetyllactosaminide beta-1,3-N-acetylglucosaminyltransferase 2 (EC 2.4.1.149) (Beta-1,3-N-acetylglucosaminyltransferase 1) (BGnT-1) (Beta-1,3-Gn-T1) (Beta3Gn-T1) (Beta-1,3-galactosyltransferase 7) (Beta-1,3-GalTase 7) (Beta3Gal-T7) (Beta3GalT7) (b3Gal-T7) (Beta-3-Gx-T7) (UDP-Gal:beta-GlcNAc beta-1,3-galactosyltransferase 7) (UDP-GlcNAc:betaGal beta-1,3-N-acetylglucosaminyltransferase 2) (BGnT-2…	0.173274	0.527292	0.919223	-0.446508	0.0925858	0.278324	-0.619782	0.00527385	0.0292892	5.70478	6.33905	7.29321	7.11972	6.74261	7.17822	6.79198	6.44926	6.31205	6.7215	7.11532	6.21094	6.58236	7.47324	7.13636	6.92133	7.29797	7.34094	7.21616	6.90915
Q9NZ08	ERAP1	Endoplasmic reticulum aminopeptidase 1 (EC 3.4.11.-) (ARTS-1) (Adipocyte-derived leucine aminopeptidase) (A-LAP) (Aminopeptidase PILS) (Puromycin-insensitive leucyl-specific aminopeptidase) (PILS-AP) (Type 1 tumor necrosis factor receptor shedding aminopeptidase regulator)	0.058438	0.857852	0.969387	0.233471	0.571216	0.779112	0.175033	0.654253	0.797929	5.13835	5.81561	6.40226	7.29676	5.7053	6.06035	5.92392	6.22135	6.14816	5.70344	6.5919	5.97966	5.29847	6.50577	6.03398	5.31343	4.50828	5.81829	5.28725	7.24124
Q9NZD4	AHSP	Alpha-hemoglobin-stabilizing protein (Erythroid differentiation-related factor) (Erythroid-associated factor)	-0.158755	0.681319	0.945596	-0.0976388	0.785779	0.900257	0.0611166	0.821741	0.896528	3.78939	4.87527	5.25336	5.04472	3.0353	4.19527	5.19236	4.62642	5.11625	4.85767	4.02954	5.11628	4.10837	4.75133	5.1285	4.84564	3.83475	4.59052	4.09785	4.82056
Q9NZK5	ADA2	Adenosine deaminase 2 (EC 3.5.4.4) (Cat eye syndrome critical region protein 1)	0.385916	0.325655	0.804949	-0.106565	0.757402	0.887604	-0.492481	0.0778808	0.208035	5.97841	6.56909	7.84418	8.35807	6.75685	7.6528	7.1323	7.41581	6.06473	6.62767	7.37012	6.72187	6.59148	7.8283	7.24131	7.44337	7.11059	7.52206	6.58193	7.3101
Q9NZP8	C1RL	Complement C1r subcomponent-like protein (C1r-LP) (C1r-like protein) (EC 3.4.21.-) (C1r-like serine protease analog protein) (CLSPa)	0.216015	0.333838	0.812573	0.0632568	0.757579	0.887604	-0.152758	0.431892	0.628963	10.2716	11.3306	11.2361	10.6296	10.8775	11.0299	10.9564	11.0825	11.0238	10.7762	10.6276	10.1985	10.4224	11.1461	10.7493	11.0823	10.7534	10.6678	10.8185	10.6715
Q9NZT1	CALML5	Calmodulin-like protein 5 (Calmodulin-like skin protein)	0.305877	0.541819	0.919223	1.10777	0.0788766	0.250925	0.801891	0.195052	0.37868	4.10095	4.97521	4.76582	5.63506	4.97585	5.89767	2.95215	4.55538	5.19337	4.54878	2.88935	5.13863	4.38442	1.55145	4.31194	3.87201	3.52083	2.2454	5.61317	4.43356
Q9P121	NTM	Neurotrimin (hNT) (IgLON family member 2)	0.0142191	0.974481	1	0.275882	0.582468	0.785413	0.261663	0.596118	0.76476	5.68367	3.30842	4.40452	3.80603	4.5006	5.3963	3.72106	4.43008	3.69816	5.08392	3.41249	4.44123	5.26646	5.36568	2.51818	4.55251	4.07992	5.44936	3.28385	3.63994
Q9P232	CNTN3	Contactin-3 (Brain-derived immunoglobulin superfamily protein 1) (BIG-1) (Plasmacytoma-associated neuronal glycoprotein)	-0.220213	0.592803	0.933855	-0.0864452	0.801504	0.904783	0.133767	0.674379	0.806651	5.05556	6.52269	7.73502	6.84537	6.50591	6.5799	6.41746	7.59574	7.18409	5.64966	6.36757	7.09003	6.57297	6.33821	7.28798	6.90372	6.28533	5.96427	6.77452	6.71302
Q9P2X0	DPM3	Dolichol-phosphate mannosyltransferase subunit 3 (Dolichol-phosphate mannose synthase subunit 3) (DPM synthase subunit 3) (Dolichyl-phosphate beta-D-mannosyltransferase subunit 3) (Mannose-P-dolichol synthase subunit 3) (MPD synthase subunit 3) (Prostin-1)	0.555513	0.238407	0.744779	0.163005	0.698552	0.858346	-0.392508	0.321266	0.525191	7.75607	5.45453	5.70001	5.65229	5.00587	5.18357	5.80787	5.89202	4.95239	4.08825	5.50434	6.13387	4.86194	4.98986	5.47896	4.53123	5.62439	6.4857	6.18726	6.12176
Q9UBG0	MRC2	C-type mannose receptor 2 (C-type lectin domain family 13 member E) (Endocytic receptor 180) (Macrophage mannose receptor 2) (Urokinase-type plasminogen activator receptor-associated protein) (UPAR-associated protein) (Urokinase receptor-associated protein) (CD antigen CD280)	0.187769	0.449449	0.88895	0.0737791	0.812431	0.905658	-0.11399	0.695605	0.819559	4.82816	4.6672	5.90456	5.19141	4.51455	5.45403	5.22495	5.2912	4.88074	4.71127	4.70482	4.64366	5.31444	5.20566	5.20752	4.56612	5.28438	6.07349	4.88407	4.04717
Q9UBP4	DKK3	Dickkopf-related protein 3 (Dickkopf-3) (Dkk-3) (hDkk-3)	-0.116453	0.799511	0.961232	-0.720349	0.0514681	0.193843	-0.603897	0.162836	0.335572	4.88527	4.98613	6.37824	6.64955	6.00404	5.79379	5.06385	5.4559	7.70943	5.09267	5.09407	5.63713	5.79027	7.36375	6.02297	6.14918	6.4315	7.01084	5.88247	5.9426
Q9UBQ6	EXTL2	Exostosin-like 2 (EC 2.4.1.223) (Alpha-1,4-N-acetylhexosaminyltransferase EXTL2) (Alpha-GalNAcT EXTL2) (EXT-related protein 2) (Glucuronyl-galactosyl-proteoglycan 4-alpha-N-acetylglucosaminyltransferase) [Cleaved into: Processed exostosin-like 2]	-0.580511	0.074188	0.557049	-0.727971	0.0245283	0.121804	-0.14746	0.553668	0.735002	4.58843	6.19468	6.00772	5.31779	6.04951	6.38626	5.96597	6.74502	6.68809	6.07856	6.37423	5.70592	6.61442	7.22117	6.54606	6.37961	6.07017	6.84513	6.04809	6.49593
Q9UBR2	CTSZ	Cathepsin Z (EC 3.4.18.1) (Cathepsin P) (Cathepsin X)	0.563271	0.07821	0.562439	0.248797	0.379543	0.624943	-0.314474	0.227416	0.414749	5.63705	7.29399	7.20159	6.91334	6.33916	6.8507	6.52767	6.28221	6.7035	6.53429	5.83345	5.86973	5.48018	6.47642	6.69538	6.50758	7.08816	5.97083	6.03187	6.25167
Q9UBX1	CTSF	Cathepsin F (CATSF) (EC 3.4.22.41)	-0.388016	0.191976	0.715176	0.0775499	0.792809	0.904471	0.465566	0.113634	0.267002	6.34864	5.24459	6.60748	6.83888	6.77476	6.23385	6.32034	6.5367	7.46477	6.17781	7.03974	6.55587	6.58339	6.22017	6.10032	6.03251	6.78893	7.00159	6.25819	5.42398
Q9UBX5	FBLN5	Fibulin-5 (FIBL-5) (Developmental arteries and neural crest EGF-like protein) (Dance) (Urine p50 protein) (UP50)	1.13133	0.0425918	0.418678	0.37888	0.344145	0.592459	-0.752453	0.0464989	0.149864	6.19288	6.15904	5.67492	6.56999	5.32572	5.66856	3.49458	4.386	2.85696	5.19679	5.20242	4.26818	4.80368	5.63762	4.68533	4.96102	5.47953	5.10005	5.04635	5.52364
Q9UEW3	MARCO	Macrophage receptor MARCO (Macrophage receptor with collagenous structure) (Scavenger receptor class A member 2)	0.547232	0.238655	0.744779	-0.339591	0.421385	0.671434	-0.886823	0.0418946	0.13913	5.40804	6.2189	7.15303	8.16024	6.14366	6.88667	6.6209	7.16945	6.20727	6.43631	6.04405	6.01479	4.78025	5.99265	7.69868	7.45441	8.02	6.50657	6.58971	6.70655
Q9UGM5	FETUB	Fetuin-B (16G2) (Fetuin-like protein IRL685) (Gugu)	0.422483	0.141256	0.65352	-0.0591706	0.800241	0.904783	-0.481653	0.0989185	0.244564	10.3222	9.93232	11.0859	10.43	10.5682	10.6769	10.2534	10.6867	10.2977	9.51389	10.4387	10.1539	9.17605	11.0223	10.513	11.0533	10.1062	10.5215	10.2	10.2669
Q9UHG3	PCYOX1	Prenylcysteine oxidase 1 (EC 1.8.3.5) (Prenylcysteine lyase)	0.0081452	0.976005	1	0.167313	0.390303	0.636264	0.159168	0.525104	0.718835	9.11141	9.57249	9.60485	9.78492	9.43481	9.91992	10.0854	10.1677	10.0756	9.06719	9.96445	9.81459	8.73062	9.65051	9.37803	9.38579	9.66226	9.56532	9.26105	9.43963
Q9UIB8	CD84	SLAM family member 5 (Cell surface antigen MAX.3) (Hly9-beta) (Leukocyte differentiation antigen CD84) (Signaling lymphocytic activation molecule 5) (CD antigen CD84)	1.62097	0.0169049	0.248698	0.261072	0.465483	0.700719	-1.3599	0.0161913	0.0707379	4.65262	4.04764	5.81367	4.49048	3.29241	5.23636	3.78753	3.14889	3.81793	3.83134	3.12017	3.06908	0.133064	3.50049	4.30572	4.53138	4.15226	4.07784	4.67864	4.24685
Q9UIC8	LCMT1	Leucine carboxyl methyltransferase 1 (EC 2.1.1.233) (Protein-leucine O-methyltransferase) ([Phosphatase 2A protein]-leucine-carboxy methyltransferase 1)	0.0830318	0.741803	0.945596	1.05838	0.0037173	0.0316185	0.975346	0.0100425	0.0479213	4.94814	5.70247	5.92051	5.88098	5.45038	5.99522	6.072	6.13322	6.15282	5.65685	5.27215	5.53504	5.01147	5.48405	4.94611	5.4246	4.16265	4.7333	4.26699	3.54335
Q9UJJ9	GNPTG	N-acetylglucosamine-1-phosphotransferase subunit gamma (GlcNAc-1-phosphotransferase subunit gamma) (UDP-N-acetylglucosamine-1-phosphotransferase subunit gamma)	0.707755	0.106388	0.612782	-1.00057	0.011009	0.0725273	-1.70832	0.00051007	0.00414379	6.11622	7.30988	7.33258	8.06245	6.87931	6.11049	7.01261	6.33263	6.27545	5.93073	7.38597	6.75995	4.91748	7.39818	8.46575	8.76862	8.30749	7.77386	8.09475	7.01883
Q9UJZ1	STOML2	Stomatin-like protein 2, mitochondrial (SLP-2) (EPB72-like protein 2) (Paraprotein target 7) (Paratarg-7)	1.29119	0.0377776	0.390898	1.23629	0.0254868	0.122936	-0.0548996	0.805408	0.886386	8.22556	5.65561	5.99778	4.85387	4.26452	4.25707	4.89526	4.58346	4.2966	4.25094	4.44233	3.46972	3.90952	3.86428	4.13212	3.82399	4.67808	4.35753	4.33713	4.30249
Q9UK23	NAGPA	N-acetylglucosamine-1-phosphodiester alpha-N-acetylglucosaminidase (EC 3.1.4.45) (Mannose 6-phosphate-uncovering enzyme) (Phosphodiester alpha-GlcNAcase)	6.32591	5.82634e-13	1.9091e-10	0.107065	0.68231	0.845789	-6.21885	1.34697e-14	2.64815e-12	6.44727	4.81877	5.35922	5.45796	5.27175	5.21664	5.6521	-0.865384	-0.865384	-0.865384	-0.865384	-0.865384	-0.865384	5.18666	4.826	4.93919	5.56502	5.49235	5.73387	5.73117
Q9UK55	SERPINA10	Protein Z-dependent protease inhibitor (PZ-dependent protease inhibitor) (PZI) (Serpin A10)	0.369551	0.0522269	0.473836	-0.0134023	0.944102	0.97587	-0.382953	0.0932777	0.233313	10.7307	10.8434	10.9404	10.7564	10.8037	10.7696	11.0822	10.713	10.5208	10.6125	10.8101	10.3625	9.8436	10.8577	11.0562	10.528	11.2233	11.1212	10.9158	10.3179
Q9UKU6	TRHDE	Thyrotropin-releasing hormone-degrading ectoenzyme (TRH-DE) (TRH-degrading ectoenzyme) (EC 3.4.19.6) (Pyroglutamyl-peptidase II) (PAP-II) (TRH-specific aminopeptidase) (Thyroliberinase)	0.162207	0.606563	0.943053	-0.529054	0.142828	0.370449	-0.691261	0.0557463	0.170321	4.86486	5.17488	4.42575	5.92059	5.38741	4.93673	6.11748	4.91779	5.11369	4.92	6.04522	5.00064	4.59603	5.75728	6.22663	6.52588	5.77404	4.87076	6.50368	4.87281
Q9UKX2	MYH2	Myosin-2 (Myosin heavy chain 2) (Myosin heavy chain 2a) (MyHC-2a) (Myosin heavy chain IIa) (MyHC-IIa) (Myosin heavy chain, skeletal muscle, adult 2)	-0.700623	0.348207	0.822492	-0.0395103	0.960211	0.980953	0.661113	0.410926	0.609261	7.99175	5.82488	4.3142	3.38894	4.9584	5.89027	5.8131	6.21229	5.2481	5.06208	5.39382	6.51078	8.5037	6.17527	5.198	4.452	4.27804	4.66503	9.17933	4.51044
Q9ULI3	HEG1	Protein HEG homolog 1	0.453917	0.112871	0.623326	-0.203186	0.462338	0.69872	-0.657103	0.00637579	0.0336957	4.76363	6.25045	6.50632	5.99725	6.2255	6.25126	5.76028	5.46934	5.92162	5.06	5.45279	5.65815	5.50434	6.70548	6.07755	6.3204	5.61791	6.28827	5.91967	6.24771
Q9UM47	NOTCH3	Neurogenic locus notch homolog protein 3 (Notch 3) [Cleaved into: Notch 3 extracellular truncation	-0.406522	0.198211	0.720267	-0.613526	0.0252587	0.122936	-0.207005	0.425061	0.624566	5.0303	5.43811	6.17762	6.49712	6.34659	5.97767	5.87108	6.92211	6.56691	6.19656	6.83384	5.5317	5.82099	6.62544	6.28164	6.67536	6.85513	6.77649	6.3404	6.07872
Q9UNN8	PROCR	Endothelial protein C receptor (Activated protein C receptor) (APC receptor) (Endothelial cell protein C receptor) (CD antigen CD201)	-0.43819	0.237392	0.744779	-0.207299	0.580829	0.784279	0.230891	0.577354	0.753275	6.96997	8.45472	8.70325	7.91961	8.17334	8.47859	7.78111	9.11991	9.4309	7.66282	8.12839	7.86606	8.83299	9.47822	7.97396	7.98413	8.61158	7.96029	8.94933	6.97418
Q9UNW1	MINPP1	Multiple inositol polyphosphate phosphatase 1 (EC 3.1.3.62) (2,3-bisphosphoglycerate 3-phosphatase) (2,3-BPG phosphatase) (EC 3.1.3.80) (Inositol (1,3,4,5)-tetrakisphosphate 3-phosphatase) (Ins(1,3,4,5)P(4) 3-phosphatase)	0.170923	0.522759	0.919223	0.289806	0.29931	0.55769	0.118884	0.629234	0.783566	6.95043	7.82929	8.56535	8.14885	8.13637	8.30111	7.96128	8.42977	7.82525	7.75508	7.85393	7.7472	7.27124	8.30549	7.57409	7.83394	7.02158	7.98088	7.28297	7.86509
Q9UPR5	SLC8A2	Sodium/calcium exchanger 2 (Na(+)/Ca(2+)-exchange protein 2) (Solute carrier family 8 member 2)	0.633699	0.0653282	0.528535	0.0307265	0.919272	0.955227	-0.602973	0.0406185	0.136534	4.67801	4.11252	4.53115	5.75223	3.82927	4.93293	4.95613	3.56781	4.30864	3.78139	3.52924	4.41339	4.70498	4.28803	4.29818	4.88586	4.25759	4.74886	5.51315	4.58548
Q9UQP3	TNN	Tenascin-N (TN-N) (Tenascin-W) (TN-W)	0.187219	0.504758	0.912055	-0.306066	0.208779	0.459126	-0.493285	0.033105	0.117481	4.14754	4.52571	5.35344	5.37864	5.332	5.48882	5.04274	5.21862	5.20703	4.98631	4.41172	5.10221	4.18128	5.40329	5.52632	5.27833	5.57745	5.34748	5.07594	5.20253
Q9Y277	VDAC3	Voltage-dependent anion-selective channel protein 3 (VDAC-3) (hVDAC3) (Outer mitochondrial membrane protein porin 3)	1.48712	0.0565199	0.495495	0.137266	0.80645	0.904783	-1.34986	0.0318902	0.113993	6.75541	3.35065	3.10239	3.33527	3.15846	2.91389	3.80189	2.23011	3.3263	0.320418	2.04011	1.53068	4.27362	4.5529	3.78507	4.148	4.18478	3.81792	2.50295	2.46547
Q9Y279	VSIG4	V-set and immunoglobulin domain-containing protein 4 (Protein Z39Ig)	0.000529968	0.998876	1	0.849132	0.023231	0.117108	0.848602	0.00754221	0.0382165	4.5508	6.29331	5.24871	6.24983	4.96169	5.94392	6.66616	5.37705	6.05094	6.08563	5.3094	6.34871	5.03746	5.55086	5.01869	4.66275	4.93032	4.91808	4.8041	4.0857
Q9Y287	ITM2B	Integral membrane protein 2B (Immature BRI2) (imBRI2) (Protein E25B) (Transmembrane protein BRI) (Bri) [Cleaved into: BRI2, membrane form (Mature BRI2) (mBRI2)	4.24179	3.18378e-08	1.20371e-06	-0.520512	0.179235	0.421501	-4.76231	2.1715e-12	1.06729e-10	3.47832	3.68752	3.89505	4.39335	1.50897	3.39441	3.27725	-0.865384	-0.865384	-0.865384	-0.865384	-0.865384	-0.865384	4.14817	4.23917	3.97795	4.31549	3.44298	3.1125	4.04219
Q9Y2G1	MYRF	Myelin regulatory factor (EC 3.4.-.-) (Myelin gene regulatory factor) [Cleaved into: Myelin regulatory factor, N-terminal	-0.112836	0.830508	0.963084	-0.868838	0.0755731	0.245988	-0.756002	0.0449497	0.1473	2.816	5.08974	6.1659	5.64618	5.50434	5.93958	5.93823	4.07226	5.74163	5.45617	5.97287	5.2404	5.99364	6.2296	5.92029	5.89276	7.24393	6.1327	6.36284	5.39971
Q9Y490	TLN1	Talin-1	0.0229374	0.951691	0.995326	0.279203	0.430206	0.677712	0.256265	0.486839	0.684145	5.40366	6.08043	5.7053	4.85865	4.70831	6.23443	4.59497	5.47977	5.78317	6.1662	5.4315	4.09063	5.12746	5.90411	5.31408	3.87567	4.98805	5.58214	5.11043	4.85685
Q9Y4D7	PLXND1	Plexin-D1	-0.70933	0.348924	0.822492	-0.610564	0.258675	0.528643	0.0987655	0.908362	0.950796	5.09523	6.37564	6.52882	5.94034	5.8773	5.1673	5.67132	7.0202	4.70214	6.24861	4.77693	6.23018	10.1259	5.47981	8.23926	5.3479	6.32679	8.35333	6.2844	4.89843
Q9Y4L1	HYOU1	Hypoxia up-regulated protein 1 (150 kDa oxygen-regulated protein) (ORP-150) (170 kDa glucose-regulated protein) (GRP-170)	0.123416	0.551367	0.919223	-0.705429	0.0115329	0.0740968	-0.828845	0.00571856	0.0310572	7.45968	7.64946	7.41352	6.95825	6.90458	6.91976	7.30524	7.2817	7.47201	6.98685	7.07741	7.32652	6.49544	8.5356	8.63881	7.3036	7.89163	7.79413	7.44117	7.94356
Q9Y5C1	ANGPTL3	Angiopoietin-related protein 3 (Angiopoietin-5) (ANG-5) (Angiopoietin-like protein 3) [Cleaved into: ANGPTL3(17-221)	0.3989	0.288692	0.770858	0.141178	0.648209	0.825224	-0.257722	0.334105	0.537498	6.03509	8.46954	7.57543	7.63237	7.11214	7.28641	7.1884	7.03713	7.51198	6.88792	7.49085	6.68022	5.9694	7.198	7.59455	6.81794	7.55342	7.23978	6.96044	6.94698
Q9Y5S2	CDC42BPB	Serine/threonine-protein kinase MRCK beta (EC 2.7.11.1) (CDC42-binding protein kinase beta) (CDC42BP-beta) (DMPK-like beta) (Myotonic dystrophy kinase-related CDC42-binding kinase beta) (MRCK beta) (Myotonic dystrophy protein kinase-like beta)	-0.157057	0.890913	0.97855	-4.38174	8.11229e-05	0.00130728	-4.22468	0.000118003	0.00114848	1.59796	7.46785	3.64825	6.7879	6.70701	6.57805	7.14902	6.6071	5.42504	3.31399	3.77194	7.14513	8.91003	9.94842	9.48308	10.9256	10.4936	9.67214	8.61871	11.4667
Q9Y5Y7	LYVE1	Lymphatic vessel endothelial hyaluronic acid receptor 1 (LYVE-1) (Cell surface retention sequence-binding protein 1) (CRSBP-1) (Extracellular link domain-containing protein 1) (Hyaluronic acid receptor)	0.191199	0.503171	0.912055	1.11518	0.00211519	0.0203847	0.923982	0.00985748	0.0472678	6.56138	7.81938	7.89581	7.26708	7.09345	7.27193	7.79804	6.8985	7.20913	7.65125	7.08985	6.4788	7.84564	7.4608	6.25551	5.4015	6.19977	6.40089	5.98874	6.1936
Q9Y646	CPQ	Carboxypeptidase Q (EC 3.4.17.-) (Lysosomal dipeptidase) (Plasma glutamate carboxypeptidase)	-0.169864	0.606865	0.943053	-0.151216	0.608358	0.803784	0.0186488	0.951302	0.972068	4.81949	6.09105	6.56376	5.49681	5.95387	6.10615	5.55924	5.80194	6.23514	5.63576	6.68784	5.01145	6.4388	6.32053	6.40009	5.75963	6.46285	6.0312	5.36734	5.30724
Q9Y6N7	ROBO1	Roundabout homolog 1 (Deleted in U twenty twenty) (H-Robo-1)	1.02688	0.170739	0.689995	-0.246339	0.667167	0.838446	-1.27322	0.0314773	0.113185	1.13462	3.05615	4.40958	1.13462	1.66329	3.86357	1.13462	1.19762	3.05152	1.2105	2.03117	1.26736	-0.865384	4.07266	2.28789	2.7028	2.71815	2.73844	2.00237	1.59849
Q9Y6R7	FCGBP	IgGFc-binding protein (Fcgamma-binding protein antigen) (FcgammaBP)	0.202825	0.63213	0.945596	2.48796	3.90959e-06	8.9375e-05	2.28514	2.17889e-06	2.64426e-05	7.59251	8.58142	10.0508	9.09582	8.16224	9.75956	8.80817	9.42281	8.57325	8.69085	8.87159	8.93052	7.4802	6.44263	5.75007	6.79497	6.20484	6.87057	5.96103	6.61065
Q9Y6Z7	COLEC10	Collectin-10 (Collectin liver protein 1) (CL-L1) (Collectin-34) (CL-34)	0.444745	0.367116	0.835359	-0.179665	0.65742	0.831716	-0.624411	0.241037	0.430799	5.89524	7.61997	7.52208	7.93034	7.08124	6.96045	7.21393	7.89373	7.44711	6.81338	6.71873	6.86824	4.63883	7.97966	8.34149	6.58462	7.90683	6.71817	7.89563	6.0545

## Sheet: Proteomic results (TMT)
Protein accession	Gene name	Protein description	Limma analysis (B/G)			Limma analysis (B/NC)			Limma analysis (G/NC)			B-38	B-42	B-43	B-45	B-47	B-49	G-50	G-52	G-55	G-56	G-57	G-58	NC-17	NC-18	NC-24	NC-28	NC-31	NC-32
			Log2 FC	P.Value	adj.P.Val	Log2 FC	P.Value	adj.P.Val	Log2 FC	P.Value	adj.P.Val	BrM	BrM	BrM	BrM	BrM	BrM	Glioma	Glioma	Glioma	Glioma	Glioma	Glioma	Normal control	Normal control	Normal control	Normal control	Normal control	Normal control
A0A075B6H7	IGKV3-7	Probable non-functional immunoglobulin kappa variable 3-7	-0.322723	0.273343	0.904236	-0.622252	0.019089	0.393681	-0.299529	0.258953	0.66079	18.4602	17.8356	18.387	19.053	18.7679	19.1633	18.6521	19.614	18.7843	19.5172	18.9118	18.1241	19.3324	18.8807	19.885	18.926	19.1401	19.2365
A0A075B6I0	IGLV8-61	Immunoglobulin lambda variable 8-61	0.0856736	0.700914	0.957766	-0.167602	0.376548	0.72356	-0.253276	0.321476	0.731268	20.3992	19.8993	19.773	19.9939	19.9225	19.7685	19.877	20.8368	19.5628	19.9038	19.488	19.574	20.6619	20.1851	20.4764	19.89	19.9846	19.5641
A0A075B6I4	IGLV10-54	Immunoglobulin lambda variable 10-54	0.082831	0.879458	0.979813	-1.04986	0.0450523	0.466518	-1.13269	0.016592	0.304592	19.7391	18.7725	17.9328	18.1868	16.6315	17.0592	19.1451	18.9853	18.0494	17.495	17.2524	16.8976	19.3826	18.7684	19.1201	19.5265	19.7891	18.0343
A0A075B6I7	IGLV5-48	Probable non-functional immunoglobulin lambda variable 5-48	-0.0228375	0.944675	0.989924	-0.180294	0.438465	0.756719	-0.157457	0.658154	0.887342	17.0683	16.4339	16.7572	17.1587	17.3394	17.0386	16.5326	18.4283	16.3563	17.1366	16.3151	17.1643	17.4716	17.3177	16.9144	16.4527	17.8413	16.8801
A0A075B6I9	IGLV7-46	Immunoglobulin lambda variable 7-46	0.18718	0.573352	0.936562	-0.258285	0.137813	0.574858	-0.445465	0.210328	0.650193	19.9324	19.6352	19.4149	19.923	19.7789	19.6309	18.5974	20.9253	19.1979	20.1192	19.0957	19.2569	20.3767	19.6846	19.6195	20.0272	20.4088	19.7482
A0A075B6K4	IGLV3-10	Immunoglobulin lambda variable 3-10	0.0201256	0.8911	0.982005	-0.104333	0.428267	0.756274	-0.124459	0.28865	0.698791	17.67	17.6088	17.7424	17.7902	18.3388	17.9139	17.9175	17.8452	17.8009	18.088	17.7309	17.5607	18.0798	17.7966	18.0162	17.9896	17.9904	17.8174
A0A075B6Q5	IGHV3-64	Immunoglobulin heavy variable 3-64	0.0024853	0.990413	0.997397	-0.00912378	0.961176	0.987703	-0.0116091	0.947435	0.982234	17.2921	16.9418	17.1662	16.8843	17.8159	16.7416	16.9815	17.6016	16.6616	17.2896	17.3114	16.9815	17.1536	16.6843	17.4729	17.1722	17.2949	17.1187
A0A075B6R2	IGHV4-4	Immunoglobulin heavy variable 4-4	0.687281	0.0739721	0.868437	-0.304673	0.513044	0.804065	-0.991954	0.0584151	0.47327	16.1815	16.0796	17.1752	16.4886	15.7619	15.4496	14.7197	16.331	14.6473	15.606	15.4045	16.3042	17.1954	16.6439	18.2251	15.6759	15.3525	15.8716
A0A075B6R9	IGKV2D-24	Probable non-functional immunoglobulin kappa variable 2D-24	0.0890169	0.870034	0.979813	0.507839	0.279223	0.695893	0.418822	0.242346	0.65715	18.3866	20.5925	18.214	18.6259	20.9369	18.9166	18.2796	19.4948	19.5091	18.7936	18.4705	20.5908	18.6703	18.8077	18.9046	19.1045	19.0001	18.1383
A0A075B6S4	IGKV1D-17	Immunoglobulin kappa variable 1D-17	0.206079	0.747308	0.967896	0.059236	0.928308	0.977339	-0.146843	0.683067	0.908979	17.7791	17.5317	21.4858	17.2475	17.5433	17.6865	17.8329	18.2463	16.9606	18.4246	17.9608	18.6124	18.5029	17.9593	19.3617	17.4906	18.2946	17.3095
A0A075B6S5	IGKV1-27	Immunoglobulin kappa variable 1-27	-0.315428	0.322263	0.904236	-0.525061	0.0431277	0.45222	-0.209632	0.523763	0.836353	19.0506	19.26	19.6031	19.8515	19.6861	20.1174	19.8693	21.2526	19.3434	20.0323	19.6379	19.3258	20.7188	19.8544	20.675	19.5505	20.0717	19.8486
A0A075B6S6	IGKV2D-30	Immunoglobulin kappa variable 2D-30	-0.257583	0.329349	0.904236	-0.304222	0.174225	0.630166	-0.0466394	0.866493	0.95928	18.6401	19.0522	18.4033	18.9574	18.5314	19.2537	18.535	19.9272	18.9342	18.6538	18.7167	19.6167	19.0266	18.6479	19.8439	19.1106	18.7149	19.3194
A0A087WSX0	IGLV5-45	Immunoglobulin lambda variable 5-45	-0.0228375	0.944675	0.989924	-0.180294	0.438465	0.756719	-0.157457	0.658154	0.887342	17.0683	16.4339	16.7572	17.1587	17.3394	17.0386	16.5326	18.4283	16.3563	17.1366	16.3151	17.1643	17.4716	17.3177	16.9144	16.4527	17.8413	16.8801
A0A087WSY6	IGKV3D-15	Immunoglobulin kappa variable 3D-15	0.0503569	0.849528	0.979813	-0.228667	0.257512	0.686639	-0.279024	0.312508	0.722443	14.9737	14.7977	15.2842	15.1363	15.7558	15.2066	14.9925	15.483	15.6517	15.542	15.1429	14.04	15.6784	14.9651	15.9787	15.1593	15.2517	15.493
A0A087WW87	IGKV2-40	Immunoglobulin kappa variable 2-40	-0.0527325	0.789963	0.974283	-0.0562872	0.677037	0.878683	-0.00355472	0.985038	0.991839	15.7002	15.3665	15.7733	15.5355	15.4621	15.1329	15.466	16.0445	15.2135	16.0804	15.3909	15.0916	15.5364	15.2557	15.8355	15.6142	15.6236	15.4428
A0A0A0MS14	IGHV1-45	Immunoglobulin heavy variable 1-45	0.138226	0.625262	0.941417	-0.42595	0.117189	0.560264	-0.564175	0.0765217	0.511122	17.3114	16.786	17.1037	18.0801	17.3766	17.23	17.8285	17.9116	17.0954	17.043	16.7279	16.452	17.6414	17.0128	18.3756	18.1804	17.3225	17.9107
A0A0A0MS15	IGHV3-49	Immunoglobulin heavy variable 3-49	-0.406325	0.0717128	0.868437	-0.543035	0.0132415	0.329277	-0.13671	0.567877	0.863401	19.3739	19.2546	19.2446	19.348	19.565	19.9284	19.7743	20.617	19.7395	20.1269	19.3854	19.5095	20.127	20.3324	20.5425	19.5717	19.5592	19.8399
A0A0A0MT36	IGKV6D-21	Immunoglobulin kappa variable 6D-21	0.0159841	0.940823	0.989924	-0.590058	0.102763	0.537266	-0.606042	0.07857	0.516061	16.9922	16.9513	17.0268	16.8299	16.9736	18.0146	17.2085	17.1374	17.5846	16.7966	16.7647	17.2008	18.2273	17.4909	18.3513	16.2239	17.8719	18.1635
A0A0B4J1U7	IGHV6-1	Immunoglobulin heavy variable 6-1	-0.601062	0.183478	0.882105	-0.370443	0.0688374	0.502907	0.230619	0.617419	0.873407	20.1724	19.9832	20.2046	19.9589	20.3462	19.9629	20.254	23.0132	20.0298	20.621	20.1656	20.1509	20.9605	20.1136	20.9591	20.1849	20.6783	19.9544
A0A0B4J1V0	IGHV3-15	Immunoglobulin heavy variable 3-15	-0.186525	0.539154	0.930918	-0.40023	0.028732	0.415483	-0.213705	0.477255	0.817218	19.8287	19.4663	20.0003	20.2748	20.0308	20.1855	19.732	21.4256	19.8384	20.3688	20.2233	19.3176	20.414	20.0689	20.7338	20.2502	20.6315	20.0894
A0A0B4J1V1	IGHV3-21	Immunoglobulin heavy variable 3-21	0.225677	0.350862	0.904236	0.0147539	0.94512	0.981559	-0.210923	0.323846	0.73127	18.9125	18.6622	18.8875	19.0605	18.749	19.8706	18.9489	19.0512	18.8732	19.0652	18.8696	17.98	19.0917	18.747	19.1006	18.8468	19.5754	18.6922
A0A0B4J1V6	IGHV3-73	Immunoglobulin heavy variable 3-73	-0.166711	0.371383	0.904236	0.134013	0.373967	0.723141	0.300724	0.0671175	0.49709	18.3202	18.5286	17.6749	17.9287	18.1126	17.9199	17.8478	18.6223	18.2449	18.3154	17.9328	18.5221	18.1007	17.9641	17.9707	17.7887	18.1278	17.7288
A0A0B4J1X5	IGHV3-74	Immunoglobulin heavy variable 3-74	-0.622997	0.173516	0.868437	-0.305875	0.511042	0.803058	0.317122	0.481422	0.821941	16.4715	15.9751	14.3517	14.8637	14.4557	14.8776	16.8103	16.3042	16.1238	14.8889	14.8155	15.7905	16.2857	16.8719	14.9925	14.7021	14.834	15.1442
A0A0B4J1X8	IGHV3-43	Immunoglobulin heavy variable 3-43	0.288482	0.563298	0.935779	-0.80061	0.0255752	0.415483	-1.08909	0.0271583	0.353934	19.9056	19.1073	19.9112	20.515	20.9197	21.0231	19.9745	20.3724	18.9769	21.7183	20.0264	18.5824	21.7066	20.7542	21.1768	20.3688	21.1048	21.0744
A0A0B4J1Y8	IGLV9-49	Immunoglobulin lambda variable 9-49	-0.939559	0.0139901	0.868437	-0.934837	0.0194759	0.396313	0.00472122	0.984001	0.991365	17.6194	18.2062	18.1055	18.6907	19.5984	17.3177	18.6908	19.6806	19.2493	19.2143	18.9461	19.3942	19.0144	18.921	19.5632	18.9748	19.9963	18.6773
A0A0B4J1Y9	IGHV3-72	Immunoglobulin heavy variable 3-72	-0.294609	0.173113	0.868437	-0.36106	0.0103392	0.301559	-0.0664503	0.739758	0.928012	20.9474	20.8731	20.9776	21.1218	21.4337	20.9104	20.9764	22.1155	21.1897	21.691	21.1253	20.9338	21.5385	21.2808	21.6659	21.3266	21.3229	21.2959
A0A0B4J2H0	IGHV1-69D	Immunoglobulin heavy variable 1-69D	-0.111822	0.434814	0.91514	-0.151311	0.236815	0.684669	-0.0394889	0.806003	0.941335	16.6162	16.4808	16.6979	16.5022	16.7238	16.5064	16.4844	16.8922	16.4711	16.4849	16.7093	17.1563	16.4215	16.7496	17.1357	16.7797	16.542	16.8066
A0A0C4DH30	IGHV3-16	Probable non-functional immunoglobulin heavy variable 3-16	-0.351134	0.29423	0.904236	-0.438477	0.0667329	0.49939	-0.0873437	0.74315	0.929657	17.3164	16.9559	17.332	17.684	18.4631	17.116	16.8908	18.734	17.4462	18.3517	17.5808	17.9707	18.003	17.6728	18.1401	17.8207	17.7897	18.0719
A0A0C4DH31	IGHV1-18	Immunoglobulin heavy variable 1-18	-0.97719	0.0777669	0.868437	-0.192466	0.285126	0.695893	0.784724	0.151501	0.597133	17.6997	17.5593	17.8782	18.2158	18.1364	17.8881	17.8258	17.9196	18.0542	18.2728	20.0986	21.0697	18.3999	17.537	18.1063	18.3483	18.3454	17.7954
A0A0C4DH32	IGHV3-20	Immunoglobulin heavy variable 3-20	0.130982	0.795109	0.974283	-0.321484	0.627883	0.863521	-0.452465	0.468267	0.816475	17.7033	17.4934	19.6502	17.6194	19.741	19.0007	17.6554	19.1339	17.765	19.7477	18.0407	18.0794	18.9348	18.6703	21.6555	17.8242	18.1882	17.8638
A0A0C4DH33	IGHV1-24	Immunoglobulin heavy variable 1-24	-0.136475	0.359262	0.904236	-0.181951	0.408836	0.742191	-0.0454761	0.848495	0.954746	15.7167	15.9358	15.5855	15.6213	15.7503	15.8832	15.5755	16.2913	15.8495	15.5792	15.9171	16.0991	16.565	15.2417	16.5565	15.542	15.8177	15.8616
A0A0C4DH34	IGHV4-28	Immunoglobulin heavy variable 4-28	-0.346231	0.337815	0.904236	-0.451029	0.232602	0.684669	-0.104798	0.767583	0.931135	18.6311	19.3619	20.3015	19.5332	20.1744	20.4046	19.1201	20.9044	20.0117	20.0968	19.7491	20.6019	20.4839	19.5196	21.0172	19.8645	20.846	19.3816
A0A0C4DH35	IGHV3-35	Probable non-functional immunoglobulin heavy variable 3-35	-0.504988	0.258231	0.904236	-0.962561	0.110085	0.551063	-0.457573	0.469359	0.81709	18.6457	17.6229	19.288	19.1112	18.9166	19.4172	18.563	20.2377	17.9113	19.8547	19.2108	20.254	19.2618	18.816	22.5911	19.4415	19.0762	19.5904
A0A0C4DH36	IGHV3-38	Probable non-functional immunoglobulin heavy variable 3-38	0.0456114	0.937084	0.989924	-0.820175	0.0363073	0.429309	-0.865786	0.16504	0.612279	19.8559	18.408	19.8335	19.838	19.8196	19.863	19.1891	21.4465	18.7267	20.9043	19.5467	17.5309	20.592	19.7513	21.7049	19.683	20.1433	20.6644
A0A0C4DH38	IGHV5-51	Immunoglobulin heavy variable 5-51	0.145038	0.631816	0.941417	-0.338646	0.111787	0.551063	-0.483684	0.115298	0.556563	19.4483	19.1431	19.8451	19.8448	20.1223	20.0818	19.6358	20.4432	19.1779	20.0667	19.7833	18.5083	20.1152	19.6446	20.6224	19.9004	19.9515	20.2831
A0A0C4DH39	IGHV1-58	Immunoglobulin heavy variable 1-58	-0.438447	0.322063	0.904236	-0.523458	0.186238	0.650533	-0.08501	0.852725	0.954746	17.2437	17.4587	18.589	18.6032	18.8303	18.1933	18.1401	18.8218	17.687	19.4497	17.5733	19.877	19.9093	18.6146	18.9367	17.5243	18.7241	18.3499
A0A0C4DH41	IGHV4-61	Immunoglobulin heavy variable 4-61	-1.2737	0.0145568	0.868437	-0.279952	0.598413	0.854072	0.993752	0.0925794	0.553601	16.3236	17.7561	17.0103	16.5137	18.0136	16.0578	17.8674	17.8155	18.2944	17.6707	17.6088	20.0604	16.2293	19.1003	16.4922	18.129	17.2254	16.1787
A0A0C4DH42	IGHV3-66	Immunoglobulin heavy variable 3-66	0.0169597	0.908921	0.987387	0.0584569	0.644362	0.868747	0.0414971	0.77327	0.933257	19.0844	19.4001	19.1125	19.6021	19.1696	19.2823	19.3385	19.0967	19.3751	19.3785	19.534	18.8264	18.9687	19.2385	19.2283	19.5063	19.0543	19.3042
A0A0C4DH55	IGKV3D-7	Immunoglobulin kappa variable 3D-7	-0.322723	0.273343	0.904236	-0.622252	0.019089	0.393681	-0.299529	0.258953	0.66079	18.4602	17.8356	18.387	19.053	18.7679	19.1633	18.6521	19.614	18.7843	19.5172	18.9118	18.1241	19.3324	18.8807	19.885	18.926	19.1401	19.2365
A0A0C4DH67	IGKV1-8	Immunoglobulin kappa variable 1-8	-0.71879	0.306596	0.904236	-0.695525	0.32589	0.718304	0.0232647	0.977783	0.990651	16.1577	17.699	17.3236	17.997	19.0955	17.6051	16.9144	20.2008	16.5947	20.0736	18.9342	17.4729	16.8177	17.552	18.7109	20.1135	20.2761	16.5807
A0A0C4DH68	IGKV2-24	Immunoglobulin kappa variable 2-24	0.0305408	0.943117	0.989924	0.147752	0.476154	0.788131	0.117211	0.775657	0.933638	19.8332	19.6798	20.3444	20.2838	19.9678	20.8525	19.8249	21.9421	19.4469	20.6338	20.0063	18.9242	19.5196	19.8963	20.2853	20.2992	20.1575	19.9169
A0A0C4DH72	IGKV1-6	Immunoglobulin kappa variable 1-6	0.0178365	0.872629	0.979813	-0.0199061	0.877618	0.970039	-0.0377425	0.768835	0.931135	16.9878	16.6366	16.9884	16.8405	17.0308	16.8021	16.9392	16.9905	16.6963	16.8879	16.8375	16.8278	16.7391	16.6323	17.2125	16.8041	17.1889	16.8288
A0A0C4DH73	IGKV1-12	Immunoglobulin kappa variable 1-12	-0.611046	0.0220511	0.868437	-0.214627	0.200754	0.656752	0.396418	0.137374	0.586372	18.652	18.5723	18.749	18.9466	18.9054	18.4008	18.7971	19.0879	18.962	19.125	19.5761	20.3443	19.0783	18.7296	19.5059	18.7355	18.8731	18.5915
A0A0G2JS06	IGLV5-39	Immunoglobulin lambda variable 5-39	-0.0228375	0.944675	0.989924	-0.180294	0.438465	0.756719	-0.157457	0.658154	0.887342	17.0683	16.4339	16.7572	17.1587	17.3394	17.0386	16.5326	18.4283	16.3563	17.1366	16.3151	17.1643	17.4716	17.3177	16.9144	16.4527	17.8413	16.8801
A0A0J9YVY3	IGHV7-4-1	Immunoglobulin heavy variable 7-4-1	-0.0662153	0.865319	0.979813	-0.382899	0.187912	0.651442	-0.316684	0.417544	0.783175	17.879	18.8192	19.1953	19.3161	19.1737	18.9115	18.478	20.6386	18.3429	19.2393	18.5609	18.4323	19.5551	18.7549	20.0505	18.6718	19.3358	19.2241
A0A0J9YX35	IGHV3-64D	Immunoglobulin heavy variable 3-64D	-0.0877945	0.540424	0.930918	-0.030762	0.763536	0.914841	0.0570325	0.705841	0.91472	18.6223	18.6737	18.7963	18.6645	18.7901	18.6742	18.963	18.8475	18.7963	19.1874	18.624	18.3296	18.9649	18.797	18.8809	18.6169	18.5314	18.6146
A0A0J9YXX1	IGHV5-10-1	Immunoglobulin heavy variable 5-10-1	0.145038	0.631816	0.941417	-0.338646	0.111787	0.551063	-0.483684	0.115298	0.556563	19.4483	19.1431	19.8451	19.8448	20.1223	20.0818	19.6358	20.4432	19.1779	20.0667	19.7833	18.5083	20.1152	19.6446	20.6224	19.9004	19.9515	20.2831
A0A1B0GV03	GOLGA6L7	Golgin subfamily A member 6-like protein 7	-0.34158	0.0819332	0.868437	-0.245795	0.118614	0.560264	0.0957851	0.617583	0.873407	17.3923	17.0805	17.357	17.6465	17.5375	17.6789	17.3531	18.2371	17.3202	18.0561	17.9794	17.7962	17.91	17.9179	17.8565	17.7716	17.273	17.4385
A0A2R8YCJ5	SMIM41	Small integral membrane protein 41	-0.73913	0.162582	0.868437	-0.0403279	0.888711	0.970039	0.698802	0.137005	0.586372	15.7471	15.7786	17.0857	15.5682	15.7778	14.9487	16.02	15.8791	15.9295	15.5992	17.3056	18.6075	15.978	15.6219	16.331	15.5182	15.9346	15.7644
A1A4Y4	IRGM	Immunity-related GTPase family M protein (EC 3.6.5.-) (Immunity-related GTPase family M protein 1) (Interferon-inducible protein 1) (LPS-stimulated RAW 264.7 macrophage protein 47 homolog) (LRG-47)	0.125295	0.269572	0.904236	0.170558	0.182331	0.647219	0.0452628	0.717614	0.918824	16.4186	16.3511	16.368	16.5933	16.5644	16.7009	16.4564	16.4097	16.1837	16.4947	16.3803	16.3197	15.9481	16.4933	16.502	16.4704	16.1683	16.391
A1L4H1	SSC5D	Soluble scavenger receptor cysteine-rich domain-containing protein SSC5D (Soluble scavenger protein with 5 SRCR domains) (SSc5D)	0.0053968	0.977627	0.993614	-0.0219902	0.936071	0.97974	-0.027387	0.910931	0.979543	22.2432	21.8429	21.203	22.2432	21.7212	21.5122	22.0003	21.6356	21.9027	21.5751	22.0424	21.5772	22.9637	21.8036	21.6739	21.6095	21.5635	21.2834
A2NJV5	IGKV2-29	Immunoglobulin kappa variable 2-29	-0.205216	0.508542	0.923182	-0.133537	0.424599	0.752834	0.0716794	0.796994	0.937325	18.7905	19.172	18.2881	18.8718	18.181	18.6669	18.3644	18.3803	19.3387	18.4783	18.5332	20.1067	18.8945	18.5458	18.9531	18.7244	18.8464	18.8073
A2RRP1	NBAS	NBAS subunit of NRZ tethering complex (Neuroblastoma-amplified gene protein) (Neuroblastoma-amplified sequence)	0.247526	0.27456	0.904236	0.191786	0.124219	0.560264	-0.0557398	0.791988	0.936473	17.3202	17.1902	16.8218	17.3456	16.9454	17.0859	17.2125	16.7485	16.8305	17.2639	17.2342	15.9342	16.7609	16.9425	16.8857	17.1677	16.9545	16.8469
A6NF83	NUPR2	Nuclear protein 2 (Nuclear transcriptional regulator 1-like protein) (Nuclear transcriptional regulator protein 2)	-1.09565	0.0447245	0.868437	-0.825951	0.00637199	0.239797	0.269695	0.610053	0.872079	14.2728	14.3086	14.7162	14.0263	14.5145	13.7192	14.4452	15.0987	14.1606	14.5498	16.486	17.3912	15.6274	14.5515	15.8686	14.5498	15.213	14.703
A6NMY6	ANXA2P2	Putative annexin A2-like protein (Annexin A2 pseudogene 2) (Lipocortin II pseudogene)	0.366706	0.580853	0.936562	0.973083	0.0972068	0.530509	0.606377	0.204034	0.650193	17.8001	20.0703	20.7473	17.6562	17.6822	17.8932	18.3244	17.4699	20.0003	17.3423	17.3455	19.1667	18.3035	18.2742	17.0563	17.575	17.7389	17.0629
A8K2U0	A2ML1	Alpha-2-macroglobulin-like protein 1 (C3 and PZP-like alpha-2-macroglobulin domain-containing protein 9)	0.0420395	0.883725	0.98005	-0.147952	0.434363	0.756719	-0.189992	0.520223	0.836353	18.2254	17.8979	18.6622	18.5865	18.4737	18.6523	18.6567	18.4732	17.1117	19.1045	18.6428	18.2571	18.6241	18.1138	18.9489	18.9663	18.2381	18.4947
A8MUU1	FABP5P3	Putative fatty acid-binding protein 5-like protein 3 (Fatty acid-binding protein 5 pseudogene 3)	0.857563	0.263241	0.904236	1.06983	0.190364	0.651442	0.212269	0.584638	0.86449	18.4368	17.9747	22.9707	17.9162	18.599	18.3214	18.4283	18.6984	18.5696	18.2471	17.843	17.2872	18.6479	16.5881	19.1283	17.7083	18.0649	17.6623
A8MVW5	HEPACAM2	HEPACAM family member 2 (Mitotic kinetics regulator)	0.116854	0.515781	0.924317	0.100752	0.524927	0.809371	-0.0161022	0.920325	0.979543	16.0603	15.5914	15.8019	16.0603	16.1542	16.4567	16.1182	15.9552	15.703	16.3009	15.8804	15.466	16.028	15.7177	16.035	16.2719	15.7363	15.7314
A8MZA4	GOLGA6L6	Golgin subfamily A member 6-like protein 6	-0.34158	0.0819332	0.868437	-0.245795	0.118614	0.560264	0.0957851	0.617583	0.873407	17.3923	17.0805	17.357	17.6465	17.5375	17.6789	17.3531	18.2371	17.3202	18.0561	17.9794	17.7962	17.91	17.9179	17.8565	17.7716	17.273	17.4385
O00151	PDLIM1	PDZ and LIM domain protein 1 (C-terminal LIM domain protein 1) (Elfin) (LIM domain protein CLP-36)	-0.190565	0.611716	0.941417	0.406506	0.0464269	0.469636	0.597071	0.123931	0.569493	17.1325	17.6189	17.2884	16.8811	17.3559	17.8195	16.7289	19.0173	16.7925	17.5861	16.8898	18.2251	16.9163	16.7435	17.0177	16.5139	16.9736	17.4922
O00187	MASP2	Mannan-binding lectin serine protease 2 (EC 3.4.21.104) (MBL-associated serine protease 2) (Mannose-binding protein-associated serine protease 2) (MASP-2) [Cleaved into: Mannan-binding lectin serine protease 2 A chain	0.0993498	0.558611	0.932795	0.244015	0.150627	0.591014	0.144665	0.395982	0.76571	23.9957	24.0377	23.7171	24.1969	24.1857	24.5411	24.448	23.8389	24.1369	23.6963	24.1369	23.821	24.3329	23.6361	23.7248	23.7832	23.6443	24.0889
O00232	PSMD12	26S proteasome non-ATPase regulatory subunit 12 (26S proteasome regulatory subunit RPN5) (26S proteasome regulatory subunit p55)	0.113765	0.570914	0.936562	-0.302317	0.0977889	0.530509	-0.416082	0.027708	0.353934	14.7881	14.489	15.2962	15.0002	15.4338	15.2228	14.7784	15.5592	14.7398	15.028	14.7584	14.6838	15.0438	15.3142	15.2999	15.2077	15.4551	15.7233
O00233	PSMD9	26S proteasome non-ATPase regulatory subunit 9 (26S proteasome regulatory subunit p27)	0.210523	0.144562	0.868437	-0.0233429	0.856808	0.959932	-0.233866	0.110641	0.556563	14.3756	14.0781	14.281	14.1406	14.1392	14.5873	14.1929	14.3268	14.0627	14.1224	13.9166	13.7172	14.0811	14.1048	14.539	14.1224	14.3899	14.5046
O00241	SIRPB1	Signal-regulatory protein beta-1 (SIRP-beta-1) (CD172 antigen-like family member B) (CD antigen CD172b)	-0.00376881	0.982969	0.993759	0.215125	0.161829	0.616436	0.218894	0.142912	0.586372	15.9975	16.1889	15.4917	15.3619	15.8651	15.804	15.5072	15.5693	16.0358	16.195	15.7962	15.6282	15.521	15.7255	15.547	15.3116	15.5977	15.7157
O00299	CLIC1	Chloride intracellular channel protein 1 (Chloride channel ABP) (Nuclear chloride ion channel 27) (NCC27) (Regulatory nuclear chloride ion channel protein) (hRNCC)	0.479955	0.382638	0.907819	-0.444997	0.180255	0.642457	-0.924952	0.0670898	0.49709	20.8188	18.8732	20.5051	20.9731	20.3348	20.8414	20.5959	20.3309	19.3854	20.7128	20.7961	17.6455	21.1851	20.3431	21.043	20.9761	20.5262	20.943
O00339	MATN2	Matrilin-2	0.340912	0.0922127	0.868437	0.0903176	0.632401	0.863655	-0.250595	0.0571387	0.469449	17.745	17.6835	18.685	17.775	17.6444	17.4657	17.6455	17.4421	17.6064	17.5462	17.5094	17.2035	17.7565	17.6379	17.9155	17.9628	17.4695	17.7144
O00391	QSOX1	Sulfhydryl oxidase 1 (hQSOX) (EC 1.8.3.2) (Quiescin Q6)	-0.24059	0.237542	0.904236	0.0897645	0.504442	0.802365	0.330354	0.0660256	0.4959	23.1867	23.6628	22.8707	23.3085	23.1591	22.9256	23.6889	22.9993	23.3883	23.1182	23.3151	24.0472	23.0606	23.22	22.9755	23.1553	23.0841	23.0793
O00451	GFRA2	GDNF family receptor alpha-2 (GDNF receptor alpha-2) (GDNFR-alpha-2) (GFR-alpha-2) (GDNF receptor beta) (GDNFR-beta) (Neurturin receptor alpha) (NRTNR-alpha) (NTNR-alpha) (RET ligand 2) (TGF-beta-related neurotrophic factor receptor 2)	-0.0139592	0.926217	0.987387	-0.102461	0.527618	0.810233	-0.0885021	0.624417	0.873407	15.705	15.9697	16.064	16.2422	15.8796	16.1118	16.063	16.2707	16.327	15.9806	15.7922	15.6225	16.3717	16.028	16.5134	16.1846	15.9161	15.5731
O00461	GOLIM4	Golgi integral membrane protein 4 (Golgi integral membrane protein, cis) (GIMPc) (Golgi phosphoprotein 4) (Golgi-localized phosphoprotein of 130 kDa) (Golgi phosphoprotein of 130 kDa)	-0.0865079	0.557543	0.931901	0.0822269	0.47527	0.788131	0.168735	0.28854	0.698791	17.5986	17.7219	17.7867	17.6026	17.7017	17.4565	17.7217	17.368	17.5448	17.6438	17.8979	18.2108	17.2258	17.7174	17.408	17.6768	17.7017	17.645
O00462	MANBA	Beta-mannosidase (EC 3.2.1.25) (Lysosomal beta A mannosidase) (Mannanase) (Mannase)	-0.191998	0.248974	0.904236	-0.143983	0.349013	0.718304	0.0480143	0.734042	0.927146	20.658	20.3987	20.4272	21.1399	20.4545	20.4151	20.6605	20.8779	20.6089	21.0758	20.9458	20.4764	20.3909	20.9064	20.9044	20.8057	20.5627	20.787
O00468	AGRN	Agrin [Cleaved into: Agrin N-terminal 110 kDa subunit	-0.0750804	0.654013	0.941453	0.173569	0.128471	0.565916	0.248649	0.110091	0.556563	20.8707	20.9833	20.5661	20.6151	20.5354	20.4739	20.5277	20.4936	20.6219	20.5966	20.9186	21.3366	20.5139	20.3909	20.5371	20.5497	20.5408	20.4708
O00533	CHL1	Neural cell adhesion molecule L1-like protein (Close homolog of L1) [Cleaved into: Processed neural cell adhesion molecule L1-like protein]	0.125709	0.454341	0.91514	-0.0235381	0.860059	0.961979	-0.149247	0.349903	0.738585	24.429	24.0224	24.2164	24.3343	24.6201	24.5952	24.4011	24.5513	24.0728	24.3639	24.3661	23.7079	24.1758	24.4497	24.3091	24.7401	24.3683	24.3155
O00584	RNASET2	Ribonuclease T2 (EC 4.6.1.19) (Ribonuclease 6)	0.239453	0.14873	0.868437	0.395125	0.0433683	0.45222	0.155672	0.337235	0.731846	19.5277	19.4172	19.4309	19.1749	19.8403	18.9393	19.0725	19.2164	19.1208	19.2028	19.4172	18.8638	18.7131	18.7357	18.7943	19.0928	19.5493	19.0744
O00592	PODXL	Podocalyxin (GCTM-2 antigen) (Gp200) (Podocalyxin-like protein 1) (PC) (PCLP-1)	-0.170988	0.516884	0.924317	0.089638	0.631687	0.863655	0.260626	0.295747	0.706082	21.669	21.1317	20.8986	21.4815	21.8443	21.7132	21.6739	20.8483	21.2654	21.5093	22.0511	22.4161	21.1452	21.3814	21.1699	21.8819	21.1858	21.4363
O00602	FCN1	Ficolin-1 (Collagen/fibrinogen domain-containing protein 1) (Ficolin-A) (Ficolin-alpha) (M-ficolin)	0.30806	0.325495	0.904236	-0.039932	0.838763	0.952069	-0.347992	0.19807	0.649994	20.3858	20.8632	20.7545	21.0658	21.765	20.8038	20.2815	19.9075	21.2172	21.4771	20.8788	20.0278	21.0641	20.8788	21.0557	21.1941	20.6989	20.9862
O00748	CES2	Cocaine esterase (EC 3.1.1.84) (Carboxylesterase 2) (CE-2) (hCE-2) (EC 3.1.1.1) (Methylumbelliferyl-acetate deacetylase 2) (EC 3.1.1.56)	0.189532	0.322953	0.904236	0.183166	0.184873	0.649653	-0.00636638	0.967248	0.98871	19.3545	19.2446	18.6958	19.3022	18.804	18.8621	19.1242	18.5991	19.2702	18.9844	18.8118	18.3362	18.778	18.9348	18.7704	18.9481	18.8341	18.8988
O00754	MAN2B1	Lysosomal alpha-mannosidase (Laman) (EC 3.2.1.24) (Lysosomal acid alpha-mannosidase) (Mannosidase alpha class 2B member 1) (Mannosidase alpha-B) [Cleaved into: Lysosomal alpha-mannosidase A peptide	-0.0737295	0.676054	0.947287	0.0622772	0.658729	0.871811	0.136007	0.345528	0.737019	17.4202	18.0672	17.3504	17.7072	17.4616	17.2541	17.2423	17.5976	18.0586	17.4988	17.489	17.8168	17.5025	17.3971	17.3912	17.6082	17.349	17.6389
O00757	FBP2	Fructose-1,6-bisphosphatase isozyme 2 (FBPase 2) (EC 3.1.3.11) (D-fructose-1,6-bisphosphate 1-phosphohydrolase 2) (Muscle FBPase)	-0.20495	0.254437	0.904236	-0.203224	0.194493	0.651442	0.00172544	0.991094	0.995646	17.8886	17.3922	17.9273	18.2939	17.9775	17.8035	18.3756	17.6224	18.3785	17.9244	18.0672	18.1445	18.1987	17.9363	17.7823	18.0561	18.1724	18.3564
O14498	ISLR	Immunoglobulin superfamily containing leucine-rich repeat protein	-0.0832217	0.583398	0.936562	-0.180862	0.208955	0.66326	-0.0976405	0.491733	0.828231	20.8088	20.6219	20.2687	20.1413	20.5408	20.4331	20.5169	20.4171	20.6142	20.9393	20.5617	20.2649	20.4727	20.8987	20.745	20.8369	20.559	20.3876
O14556	GAPDHS	Glyceraldehyde-3-phosphate dehydrogenase, testis-specific (EC 1.2.1.12) (Spermatogenic cell-specific glyceraldehyde 3-phosphate dehydrogenase 2) (GAPDH-2) (Spermatogenic glyceraldehyde-3-phosphate dehydrogenase)	0.486152	0.0352316	0.868437	0.332808	0.117514	0.560264	-0.153344	0.402709	0.770951	17.766	17.2195	17.489	16.8537	17.319	16.6417	16.8512	16.6932	16.916	17.1048	16.6183	16.1885	16.583	16.8901	16.7905	16.8826	17.448	16.6979
O14594	NCAN	Neurocan core protein (Chondroitin sulfate proteoglycan 3)	0.131418	0.47349	0.91514	0.1035	0.546006	0.823007	-0.0279181	0.849814	0.954746	17.9123	17.1281	17.8382	17.4893	17.7683	17.1286	17.5484	17.6262	17.1752	17.0734	17.3823	17.6708	17.1363	17.7135	17.4421	17.4303	17.6485	17.273
[truncated: 1,669 more rows]

## Sheet: Glycopeptide results (TMT)
Protein accession	Gene name	Protein description	Glycosite	Glycan [Hex HexNAc NeuAc Fuc]	Limma analysis (B/G)			Limma analysis (B/NC)			Limma analysis (G/NC)			B-38	B-42	B-43	B-45	B-47	B-49	G-50	G-52	G-55	G-56	G-57	G-58	NC-17	NC-18	NC-24	NC-28	NC-31	NC-32
[truncated: 2,756 more rows]
