# Supplementary material for: Multidimensional Proteomic Landscape Reveals Distinct Activated Pathways Between Human Brain Tumors
Source: Adv Sci (Weinh). 2024 Dec 24;12(7):2410142. doi: 10.1002/advs.202410142 (PMC11831486; doi:10.1002/advs.202410142)
Supplement: Supplementary file 6 — Supplemental Table 5 [file ADVS-12-2410142-s006.xlsx]

## Sheet: Candidate biomarkers
DEPs from tissue	DEPPs from tissue	DEPs from plasma	Biomakers from literature and IHC results	Total (3261)
Q96FX8	Q14766	Q86YW5	O60716	Q96FX8
P05787	Q14802	P01602	O60806	P05787
P08727	P05787	P20930	O75874	P08727
P05783	P46087	P21854	O95471	P05783
P14923	Q6PJG2	O75326	O96009	P14923
Q9BUP3	Q8WUF5	P08493	P01222	Q9BUP3
Q9UGI8	Q6ZRV2	P02461	P01236	Q9UGI8
Q9BV40	O15027	Q32MZ4	P01241	Q9BV40
P15924	P35749	P12273	P01266	P15924
P15529	P02545	P10619	P04083	P15529
O95758	Q7Z6Z7	Q9UK23	P05089	O95758
P02533	Q9HBL0	A0A0B4J1U7	P05783	P02533
P13646	Q63ZY3	P02788	P06127	P13646
Q8WVQ1	Q04695	A6NEC2	P06401	Q8WVQ1
P12830	O60716	Q93088	P07288	P12830
P31949	Q9UQ35	Q6UWP8	P07954	P31949
Q86SF2	P19532	A0A0C4DH31	P08247	Q86SF2
Q96HE7	Q02818	A0A0C4DH34	P08473	Q96HE7
Q14651	P34910	P40967	P08575	Q14651
Q92925	P58107	Q15517	P08727	Q92925
O15305	Q13523	Q6Q788	P08729	O15305
Q6P996	Q6PJT7	A0A0A0MS14	P09327	Q6P996
A0AV96	P04626	A0A0B4J1V0	P09936	A0AV96
Q9Y624	P02679	P98095	P10415	Q9Y624
Q14126	P17096	A0A0B4J1Y9	P10645	Q14126
O00391	O00410	A0A0B4J1X5	P10721	O00391
Q6NUK1	Q9Y2U8	A0A075B6J9	P11137	Q6NUK1
Q06210	P16144	P23467	P11308	Q06210
Q16706	Q5VZ89	Q96RW7	P12273	Q16706
Q15758	Q99594	Q86UX7	P14209	Q15758
Q15833	Q9Y613	P08319	P15172	Q15833
Q99828	Q9Y5S9	A0A0A0MT36	P15173	Q99828
Q15418	P08729	P05186	P15941	Q15418
Q13277	Q96I25	P16157	P16284	Q13277
P18827	Q9GZP8	Q8WUA8	P17661	P18827
P08962	P21731	Q9Y287	P17931	P08962
P12429	P02533	P55899	P19484	P12429
Q9Y5Y6	P05783	P31153	P19532	Q9Y5Y6
P42226	Q86X29	Q68CQ4	P19544	P42226
P50851	O60437	O60667	P21912	P50851
Q969L2	Q8N9T8	P00738	P22676	Q969L2
Q96SB4	Q9NQS7	P01009	P22888	Q96SB4
Q7L804	P27816	Q9BTV5	P23297	Q7L804
Q9NYZ1	Q13243	P20908	P23945	Q9NYZ1
P07237	O75396	P69891	P28069	P07237
Q8WWI1	Q8IYJ3	Q03167	P28906	Q8WWI1
Q9HC35	Q9UBF8	A0A0B4J1Y8	P28908	Q9HC35
Q8NBZ7	Q9C0C2	P60608	P30874	Q8NBZ7
Q99805	P26006	P54652	P34810	Q99805
O43278	Q9UQR0	Q7L5L3	P35680	O43278
Q9Y5K6	Q8N3F8	Q99798	P35900	Q9Y5K6
O95425	Q99959	P00915	P36871	O95425
O00299	O15055	Q13232	P40692	O00299
Q08380	Q9NQC3	P01236	P42226	Q08380
O94886	Q8IYB3	P50443	P42771	O94886
P15291	Q99708	A6NF83	P43246	P15291
Q01628	Q14980	Q13642	P46100	Q01628
O95994	Q14126	A0A0C4DH41	P49918	O95994
Q8WUF5	O95425	P01825	P51532	Q8WUF5
P00167	Q6JBY9	Q96GP6	P51654	P00167
Q96GQ7	Q13469	Q92618	P51911	Q96GQ7
P32322	Q7Z6P3	Q14CN4	P52701	P32322
Q9UBX3	Q12893	P00568	P54278	Q9UBX3
Q9HD45	Q8N2M8	P12107	P54849	Q9HD45
Q9Y3Q3	O15231	Q99729	P62736	Q9Y3Q3
Q14554	Q14677	P05386	P98088	Q14554
Q8NBS9	P11388	P15924	Q01101	Q8NBS9
Q9NYL4	P02671	Q92620	Q01718	Q9NYL4
Q14376	Q14526	P12532	Q02817	Q14376
O43493	Q12774	Q8N1N4	Q02962	O43493
O75607	Q6NYC8	Q86YZ3	Q06710	O75607
O94923	Q9BRD0	Q92616	Q12824	O94923
O60701	Q9H6F5	Q02413	Q13285	O60701
O95340	Q86V88	P22528	Q13296	O95340
O75369	P04792	P26368	Q13485	O75369
Q9NRG0	P11387	P02751	Q13516	Q9NRG0
Q9NS00	Q9BUZ4	Q9BQE3	Q15306	Q9NS00
P60468	P08648	P04264	Q15361	P60468
P39656	Q99607	P02533	Q16655	P39656
Q9Y6N5	Q9NPF5	P02538	Q16790	Q9Y6N5
P33908	Q9BTD3	P35527	Q6L8G9	P33908
P24844	Q9Y3M2	P13645	Q6W4X9	P24844
P50995	Q9H2P0	O15126	Q86Y26	P50995
P09525	Q92608	P35908	Q86YL7	P09525
Q16822	P28290	Q9Y6R7	Q8IWL1	Q16822
P31947	Q8WWI1	P13647	Q99626	P31947
Q99439	Q86Y82	O43707	Q99801	Q99439
O60437	Q8NC51	P41222	Q9NZQ7	O60437
O43760	Q86W92	P00748	Q9UHK6	O43760
Q9BVC6	Q96FF7	P05160	Q9UJQ4	Q9BVC6
P51884	Q99567	P17931	Q9UM73	P51884
P29350	Q8TEM1	P04275	Q9UPW6	P29350
Q92520	O75363	P02786	P54851	Q92520
P04259	P17275	P38606	P54852	P04259
Q9NZM1	Q9H501	Q03591	Q9UBX1	Q9NZM1
Q96D15	P06400	P05451	Q92597	Q96D15
O75976	P02452	P08637	Q9HAU0	O75976
P35579	P20749	P46940	P21860	P35579
Q8WUA8	Q5VT52	P61626	P05120	Q8WUA8
P13995	P41236	P00995	Q99574	P13995
O15264	P08263	P02452	Q9NP84	O15264
P21980	Q14004	Q15848	P07196	P21980
P00740	P08727	P07478	Q9UJU2	P00740
P08123	Q9NSK0	P28799	P17482	P08123
P02452	Q96JY6	P02750	P25774	P02452
P51571	P13807	Q8NBJ4	P48736	P51571
O15382	Q8WWM7	P03950	Q96JY6	O15382
P18754	P08572	P02745	Q9GZM7	P18754
Q86X29	Q8NDX5	Q9NW13	P08183	Q86X29
P48960	O00267	Q9Y5Y7	O94813	P48960
Q12797	P31350	P05362	Q9Y6N7	Q12797
Q8NBJ5	Q9NVN8	Q9UIC8	Q96GG9	Q8NBJ5
Q8NBJ4	Q9Y2X3	P59665	Q12933	Q8NBJ4
Q6WKZ4	Q9NTI5	P35443	P52735	Q6WKZ4
Q8N1S5	P55317	P09211	P11387	Q8N1S5
Q9P287	P57740	Q9BUN1	Q14790	Q9P287
Q13488	Q14315	O14791	Q99684	Q13488
Q9ULC5	O75151	Q9H6X2	Q92796	Q9ULC5
Q9H6S3	Q9BX66	P02787	P62937	Q9H6S3
P60903	Q92522	P04070	P18621	P60903
P43307	Q7Z5L9	O95497	A3KMH1	P43307
Q92544	Q9UKK3	P28906	P48061	Q92544
Q9HC07	P24821	P05062	Q9H2A7	Q9HC07
P23142	Q6ZRS2	P00352	P52756	P23142
P07585	P48681	P58335	Q03135	P07585
Q9BRU9	Q9NYF3	P0DOY2	Q8WXI7	Q9BRU9
O14561	Q9HC35	P23083	P43699	O14561
Q15063	O95171	A0A0C4DH38	P33527	Q15063
P21810	O43741	P11597	P11388	P21810
Q9NR30	A0FGR8	P01717	P07492	Q9NR30
P51159	P52272	Q13616	P02511	P51159
O15551	Q2M2I3	P17301	Q15910	O15551
Q9Y606	Q13554	P01742	P31151	Q9Y606
P25815	P62070	P80748	P02647	P25815
P37802	P14923	P18428	P49767	P37802
P35442	Q01484	A0A075B6K5	P03956	P35442
P15144	Q9P2E5	P02763	O43347	P15144
O76021	Q15054	A0A087WSX0	P49757	O76021
Q5T2N8	P21333	P19652	P31749	Q5T2N8
Q99519	P15924	P01871	Q13509	Q99519
O15460	Q99729	P09769	P42345	O15460
P02461	P05129	P01023	Q6R327	P02461
Q92597	Q96JM2	P01591	Q10589	Q92597
Q8NFU3	P25490	P69905	Q08380	Q8NFU3
Q9UM00	Q9NYV4	P02671	P08138	Q9UM00
P22897	Q96G03	P02042	O95631	P22897
Q70J99	Q9ULW0	P02675	P13647	Q70J99
Q99848	Q13547	Q12830	P02538	Q99848
O15347	O14523	P68871	Q13740	O15347
P17931	Q7Z406	O60306	Q06413	P17931
P19971	Q86UR5	P00739	P12277	P19971
P17301	Q9BV40	Q8WZA1	Q15726	P17301
Q9UI14	Q96EQ0	P02679	Q7Z2Z2	Q9UI14
P26447	Q6P4R8	P09326	P21926	P26447
P40199	P02765	Q9Y5S2	Q9UHF1	P40199
P08729	O14686	P61088	Q96RK0	P08729
Q14764	P17544	P02549	P04085	Q14764
O15427	O75376	Q6PRD1	P01127	O15427
P33121	Q9UJU6	P01766	O14746	P33121
Q9H930	Q5VWG9	O75319	P36222	Q9H930
Q9UHR4	O94880	P04746	P01106	Q9UHR4
O94832	Q8WWN8	P26022	P60484	O94832
Q6P4A8	P46013	Q9NR71	P05109	Q6P4A8
Q9BYG4	P19838	P06702	P06702	Q9BYG4
P53634	Q92766	P05109	P02765	P53634
Q9H6W3	A6NK53	A0A075B6I4	O14543	Q9H6W3
Q969G5	P07355	P23528	P06748	Q969G5
P08236	Q5VV41	P02730	P02792	P08236
P10321	O60231	P12429	O15392	P10321
O95678	Q01167	Q96DT5	P07339	O95678
Q9UGT4	P61619	Q08495	Q14627	Q9UGT4
P07355	Q4V328	P04439	O43490	P07355
P15941	Q92539	P02144	P09758	P15941
P30740	Q8TD55	P08833	Q9Y6R7	P30740
P02545	O43426	Q5T1H1	O00571	P02545
P61626	O00178	P25815	Q9UQP3	P61626
Q96AA8	Q9Y3Z3	Q8N6C8	Q9UBX5	Q96AA8
Q99715	Q92769	P13716	Q8TCY9	Q99715
Q92903	P53985	P00918	Q99661	Q92903
Q15582	Q9ULD2	A0A0B4J1X8	Q9NPG2	Q15582
Q9P2E9	P26583	P55072	P25063	Q9P2E9
P54886	Q8TB03	P04083	Q15628	P54886
Q02487	Q7KZ85	P32119	Q9Y624	Q02487
Q9Y2Q3	Q58WW2	P08123	P10451	Q9Y2Q3
Q15392	O15417	P11226	P01011	Q15392
Q5T749	Q9Y2G3	Q13201	P02768	Q5T749
Q5XKE5	Q9Y6X8	P00488	O15123	Q5XKE5
P27487	Q8NDT2	P02768	O75888	P27487
Q5VYY1	Q6ZSS7	P63241	O75882	Q5VYY1
P50454	P60660	Q7Z7M8	P25445	P50454
Q14568	P35579	P13727	P29474	Q14568
Q96NB2	Q9UHB6	P49913	P09038	Q96NB2
P10620	P12956	O43157	P09382	P10620
O00151	Q92905	Q14520	P06396	O00151
P02751	Q8WXE0	O95980	P0DN86	P02751
P63267	Q9UPX8	Q15223	P18065	P63267
P06703	Q9BRZ2	P55290	P24593	P06703
P09467	Q96FC7	P13473	P14174	P09467
Q93062	Q96T60	P40197	P09238	Q93062
P55327	Q5PSV4	A1L4H1	P08253	P55327
P20774	Q9NR30	Q6P179	P43490	P20774
P35555	O14492	P49747	P35243	P35555
Q96RQ9	Q9UHR5	Q15582	Q9Y639	Q96RQ9
P98095	P13611	P04180	Q02763	P98095
P04004	Q9NWK9	Q13103	P02766	P04004
Q2M2I5	P31942	Q99969	P35968	Q2M2I5
Q16719	Q03188	O00602	P26992	Q16719
Q96DC8	Q9Y618	P07307	Q15058	Q96DC8
Q01995	P55795	Q9BQ51	Q13263	Q01995
P32942	Q9UQB3	P12268	Q9BYZ8	P32942
O14498	P04004	P80511	Q9BXS6	O14498
P07996	P18206	P01834	Q8WTX7	P07996
P39059	Q9NQB0	Q12805	P46937	P39059
P02748	A6ND36	P15291	P10124	P02748
Q15080	P46821	B9A064	Q14515	Q15080
Q9BXA9	Q08495	P01857	Q53H12	Q9BXA9
P51888	P61006	Q9UJJ9	P36405	P51888
P05109	Q9UGI8	Q16352	P06733	P05109
P02458	P01911	P01619	Q2MKA7	P02458
P15153	Q9Y3T9	P09467	O15031	P15153
P12110	Q8IZ73	P10515	O75094	P12110
P05362	Q8NE71	P32969	Q96FE5	P05362
Q13641	P31751	Q92496	P55287	Q13641
Q9BW60	Q8NEF9	Q96KG7	Q9HBW9	Q9BW60
Q9NSB2	P50502	P10720	P11413	Q9NSB2
O43497	Q99973	P06312	P00352	O43497
P21941	Q9NQ84	P20062	P28288	P21941
P06702	P62241	P01860	P02741	P06702
P08246	P29590	Q6P2Q9	P14151	P08246
P01906	Q96PK6	Q01813	Q8TAK6	P01906
P08311	Q14161	P01861	Q969E2	P08311
Q6TDP4	Q01196	A0A075B7B8	O15540	Q6TDP4
P12109	Q8NFH5		Q9NR99	P12109
Q56VL3	O60826		P05107	Q56VL3
Q16831	P49327		P24821	Q16831
P12111	Q8WYP3		P31271	P12111
P80188	Q7Z2W4		P04216	P80188
P14780	Q96EV8		P26038	P14780
P24158	O95096		P53985	P24158
P49913	O00231		O75365	P49913
P01893	Q13470		Q16236	P01893
P35542	Q15910		Q9NR96	P35542
P59665	Q63HN8		P25963	P59665
P13688	Q9Y5S2		Q15063	P13688
P20036	Q8WXX7		Q13185	P20036
P20160	Q9Y5K6		Q6UY14	P20160
P01833	O75691		P37802	P01833
P09327	Q9Y2I7		Q16851	P09327
O14965	Q9UP83		P12109	O14965
Q8TD06	Q8NC56		P02750	Q8TD06
O15440	Q13425		P30279	O15440
P05164	P20645		P25106	P05164
Q01538	O00515		P60059	Q01538
Q8IXS6	P52564		O43184	Q8IXS6
P52198	Q8NI35		P16455	P52198
Q9UFB7	Q8TDD1		P22607	Q9UFB7
Q9P2W7	Q07065		P60709	Q9P2W7
P24387	Q9Y490		Q05925	P24387
Q5VXU1	P40692		Q8NBJ4	Q5VXU1
O14796	Q8N122		P0DMV8	O14796
Q9UDT6	Q9NSI8		Q7L591	Q9UDT6
P26012	Q13480		P09601	P26012
Q13642	Q96S66		P13232	Q13642
Q96PU8	Q9HBR0		Q01638	Q96PU8
P23471	P61326		P08887	P23471
Q14194	Q96A72		P13500	Q14194
P08237	Q8N8Z8		P03372	P08237
P29966	P51946		P04626	P29966
Q92823	P49756		P05111	Q92823
P13591	Q9UGU5		P08670	P13591
P28161	Q96HP0		P09104	P28161
Q15334	P26358		P10275	Q15334
Q16555	Q9BW19		P12830	Q16555
Q8N568	Q9H410		P23771	Q8N568
Q86WG5	Q2KHM9		P32004	Q86WG5
P06276	P36578		P56693	P06276
Q15019	P31949		Q9H3D4	Q15019
P17677	Q13428		P04271	P17677
Q9Y617	Q96JM3		P02771	Q9Y617
Q9NVA2	Q52LW3		P04637	Q9NVA2
P43003	O14579		P07197	P43003
O60443	Q12830		P13591	O60443
O14531	Q9Y2K7		P14136	O14531
O15484	Q9C0B5		P15056	O15484
Q9UNW9	Q9P289		P16070	Q9UNW9
P19022	P01024		Q05682	P19022
Q765P7	P51991		P23142	Q765P7
Q9H0Q0	Q9UKS6		P05231	Q9H0Q0
Q14195	P31943		P14625	Q14195
P46821	P07199		P49763	P46821
Q92599	Q14978		P15692	Q92599
P51178	Q02952		P00338	P51178
Q03001	Q13625		P06731	Q03001
Q16181	Q9UIG0		P05121	Q16181
P35611	P23327		P31350	P35611
O43491	Q9UKL0		P61769	O43491
Q9NX05	Q99549		P55317	Q9NX05
Q13885	P60709		P61073	Q13885
P14136	Q96AD5		P14780	P14136
Q14CZ8	P50990		P00533	Q14CZ8
Q9Y4J8	P19878		P46013	Q9Y4J8
P30626	Q86UP2		P48681	P30626
Q06124	Q9Y5B6			Q06124
P35080	O14917			P35080
Q86SK9	Q5T5P2			Q86SK9
P11137	Q9P2F8			P11137
Q7L099	Q8TDB6			Q7L099
P48681	Q96LT9			P48681
P78559	Q9ULI0			P78559
O15075	Q86U90			O15075
P80404	Q9ULU4			P80404
Q13449	P12814			Q13449
O43157	Q14573			O43157
Q9UQ03	Q9NX62			Q9UQ03
O43347	Q5JTC6			O43347
Q6SZW1	Q15366			Q6SZW1
Q01484	Q8NF99			Q01484
Q8TD22	Q86SQ0			Q8TD22
O00533	Q06330			O00533
Q9UN36	P55884			Q9UN36
Q12765	Q9Y2K2			Q12765
P14621	Q8WU20			P14621
Q8N3E9	Q86TB9			Q8N3E9
P12277	P11717			P12277
P51513	O75533			P51513
P17252	Q92854			P17252
Q13636	Q5JRA6			Q13636
Q9P2R3	Q02880			Q9P2R3
Q9BPU6	P01042			Q9BPU6
P14415	O94885			P14415
Q9NT99	Q76L83			Q9NT99
O15540	P41279			O15540
Q9H0R4	Q92674			Q9H0R4
O75122	P13796			O75122
Q96F85	Q15418			Q96F85
Q8N0W4	Q9UN36			Q8N0W4
O94760	Q9UQE7			O94760
Q9NS86	P01034			Q9NS86
Q9UKF7	Q12888			Q9UKF7
O14495	Q5T200			O14495
P23470	Q9UPN9			P23470
P09972	P07197			P09972
O76054	Q9Y2D5			O76054
P23634	P33240			P23634
Q9Y6X4	O95402			Q9Y6X4
P40123	Q16352			P40123
Q9Y4G6	P01833			Q9Y4G6
P55087	P78536			P55087
Q9NZH0	Q9HAC7			Q9NZH0
Q5SQI0	Q01082			Q5SQI0
Q96JA1	O43281			Q96JA1
O94819	Q9H7N4			O94819
Q9NZR1	Q4L180			Q9NZR1
P31150	Q12872			P31150
P28482	Q9NRX5			P28482
Q8TCU6	Q92786			Q8TCU6
Q15121	P50993			Q15121
Q96DH6	Q06413			Q96DH6
P57087	Q8NFI4			P57087
Q9UEY8	Q96S55			Q9UEY8
P09471	Q9Y4F5			P09471
Q9UH03	Q8N350			Q9UH03
Q9ULC3	Q8N568			Q9ULC3
P04271	P47736			P04271
Q96HN2	Q52LD8			Q96HN2
Q99572	Q13263			Q99572
O94856	Q9NRL2			O94856
Q9NZW5	Q8NFJ5			Q9NZW5
P35612	Q9HCM4			P35612
O43175	O75508			O43175
Q14344	Q6IEE7			Q14344
Q8WVC6	Q8IZL8			Q8WVC6
O75891	Q9C004			O75891
O14594	Q92556			O14594
Q5JWF2	P26378			Q5JWF2
Q7Z4S6	Q9BWW7			Q7Z4S6
P29972	P05060			P29972
P02689	Q5T5Y3			P02689
Q8NAT1	P48431			Q8NAT1
P42785	Q9BQJ4			P42785
Q9NQ66	P78527			Q9NQ66
P62258	Q53GS9			P62258
O43426	P00533			O43426
O15417	P55786			O15417
Q96PY5	P07196			Q96PY5
P29218	P11137			P29218
O15394	Q8NC74			O15394
P51674	Q6H8Q1			P51674
Q8TCZ2	Q6ZU35			Q8TCZ2
Q9C040	Q70E73			Q9C040
P50148	P26368			P50148
P55283	P10636			P55283
P59768	P20700			P59768
P02511	P78559			P02511
Q9NRQ2	Q9UI47			Q9NRQ2
Q9Y5G2	O00712			Q9Y5G2
Q9P2K5	P20020			Q9P2K5
Q16658	Q06418			Q16658
P53985	Q9P2D0			P53985
O95989	P09543			O95989
Q9BUT1	Q96I24			Q9BUT1
Q92673	P04406			Q92673
O14807	Q9UHB7			O14807
O94967	Q9P121			O94967
O75525	P26045			O75525
Q9P121	O15164			Q9P121
O95674	O14497			O95674
P78357	O95049			P78357
Q9Y281	P11274			Q9Y281
P27544	P49023			P27544
Q13509	O75448			Q13509
P07195	P33241			P07195
P62879	Q969H4			P62879
P78330	Q8WYP5			P78330
O60262	Q01831			O60262
P48664	Q96N67			P48664
P15121	Q9NU22			P15121
Q96GD0	O60271			Q96GD0
Q9Y2S2	Q9P246			Q9Y2S2
P09488	Q9H2Y7			P09488
Q9Y6R7	Q99624			Q9Y6R7
P10636	Q8NB78			P10636
Q8NFZ8	Q6MZP7			Q8NFZ8
Q9BVA1	Q5VUA4			Q9BVA1
Q9GZT4	P15941			Q9GZT4
Q13557	Q9UBP6			Q13557
Q9Y696	Q9BVL2			Q9Y696
Q13424	O94986			Q13424
Q9UGI6	Q8IXT5			Q9UGI6
P28289	Q8TE68			P28289
Q16799	Q9Y6K1			Q16799
Q9HC78	P52292			Q9HC78
Q9Y6R1	Q3V6T2			Q9Y6R1
Q9UQB3	Q99615			Q9UQB3
P30086	P16949			P30086
P04156	Q6IQ26			P04156
Q9H3Q1	O15075			Q9H3Q1
P56559	Q9Y4H2			P56559
Q7L266	P29966			Q7L266
Q9UDR5	P14136			Q9UDR5
Q96AC1	Q86WR7			Q96AC1
Q9H8H3	Q14CZ8			Q9H8H3
O43602	Q8N111			O43602
Q01082	Q96CX2			Q01082
O43374	Q6DN90			O43374
Q52LD8	P49736			Q52LD8
P35052	O00499			P35052
P26232	O43399			P26232
P05181	Q7L0J3			P05181
O00192	Q9UI15			O00192
Q6PCE3	Q9UJ41			Q6PCE3
Q7L985	Q9Y2J2			Q7L985
P49441	Q9UEY8			P49441
Q96DA2	Q7RTP6			Q96DA2
Q12860	Q9Y446			Q12860
Q96CF2	Q2M2I8			Q96CF2
P15104	O15173			P15104
P36021	Q9Y534			P36021
O75781	Q9BXK5			O75781
Q16720	P24941			Q16720
Q14515	Q9Y281			Q14515
P09104	Q53HC0			P09104
O43865	Q9Y6X4			O43865
Q9BX66	Q9NZW5			Q9BX66
P14209	P45985			P14209
A6NCE7	Q96JN2			A6NCE7
Q9Y653	Q9Y6R1			Q9Y653
Q9BV47	Q13618			Q9BV47
Q9UK80	Q9NSC5			Q9UK80
Q14938	Q9NZJ4			Q14938
Q99719	Q15768			Q99719
Q5HYC2	Q9BXP5			Q5HYC2
Q8N7X0	P16389			Q8N7X0
O75936	P35612			O75936
P50993	P12036			P50993
P19086	P02686			P19086
Q9H237	O15014			Q9H237
P52758	P35222			P52758
Q9UPY8	Q9H4L5			Q9UPY8
O60861	Q9UK58			O60861
Q99962	O60883			Q99962
P09936	Q9H4I2			P09936
Q8WXF7	Q9Y4I1			Q8WXF7
O75362	O94910			O75362
O60831	Q9H307			O60831
P21266	Q16513			P21266
Q9BY67	Q15121			Q9BY67
P27816	Q8N5S9			P27816
Q96GW7	Q03252			Q96GW7
P49006	Q5TZA2			P49006
P78324	P04075			P78324
Q02952	P06396			Q02952
Q4G0N4	P09104			Q4G0N4
Q8N3J6	P68402			Q8N3J6
Q86Y46	O94923			Q86Y46
Q92752	P61204			Q92752
Q9C026	P84077			Q9C026
P43007	Q9UKM9			P43007
Q8IXJ6	Q8WWA1			Q8IXJ6
P46439	Q13283			P46439
P43004	Q8WUY3			P43004
P42658	Q8TEV9			P42658
P07093	Q68DQ2			P07093
Q17RB0	O15400			Q17RB0
P17302	P17480			P17302
Q8TDY8	O00305			Q8TDY8
Q13554	P35611			Q13554
P04350	Q12873			P04350
P17035	Q9Y4E8			P17035
Q9Y2J2	P50613			Q9Y2J2
Q9UKU0	Q00341			Q9UKU0
Q13491	P39880			Q13491
P09543	P42684			P09543
Q9H313	Q8N7J2			Q9H313
Q9UBB6	P19338			Q9UBB6
P07108	Q9H313			P07108
P0DPH7	Q14644			P0DPH7
O15061	Q9Y4H4			O15061
P23515	Q13247			P23515
P56211	Q96L92			P56211
Q99689	Q9NVD7			Q99689
Q16352	Q92806			Q16352
Q96FC7	Q9NWQ8			Q96FC7
O00168	Q16181			O00168
O14558	P23588			O14558
Q8N111	Q9H2H9			Q8N111
P50440	Q9Y3L3			P50440
P27338	P16401			P27338
O43301	Q96PU5			O43301
Q9UK08	P51812			Q9UK08
Q14315	Q9C0H9			Q14315
P07197	Q14247			P07197
P00367	Q00839			P00367
C9JRZ8	P13798			C9JRZ8
Q02252	Q8NBJ5			Q02252
Q9P0Z9	Q5VWP3			Q9P0Z9
Q14011	Q9UHD8			Q14011
Q9BW30	Q14498			Q9BW30
P80723	Q6PKG0			P80723
Q9H0Q3	Q09666			Q9H0Q3
Q9H492	O14490			Q9H492
O75095	O14745			O75095
P00918	O75400			P00918
P61764	Q969V6			P61764
P16949	P00492			P16949
Q9UK22	P78324			Q9UK22
P37840	Q96C19			P37840
P36222	P55196			P36222
P00533	P68104			P00533
Q9UQM7	P49908			Q9UQM7
P07196	P06454			P07196
P50150	O15234			P50150
P26951	Q13573			P26951
Q7Z3B1	P32004			Q7Z3B1
P28907	Q9Y2W1			P28907
P12036	Q8WXI9			P12036
O94811	P55265			O94811
Q92830	O75909			Q92830
P60201	P21281			P60201
Q96M60	P50548			Q96M60
Q8NFF2	P54920			Q8NFF2
Q9HB09	Q96K83			Q9HB09
O75486	Q9BRJ6			O75486
Q8IWU6	Q9H4G0			Q8IWU6
Q9NWQ9	P42858			Q9NWQ9
Q9ULT0	O43164			Q9ULT0
Q3ZCQ3	Q9H3Q1			Q3ZCQ3
Q8TAL6	Q96ST3			Q8TAL6
Q53GA4	O95197			Q53GA4
Q8TBK6	P13591			Q8TBK6
Q8N6G5	Q9Y3S1			Q8N6G5
Q96IF1	P46379			Q96IF1
Q9H2Y7	Q86UU0			Q9H2Y7
O43502	P63165			O43502
Q7Z6J9	Q9BZH6			Q7Z6J9
Q6IBW4	Q9NZ56			Q6IBW4
Q9BVC3	P23497			Q9BVC3
Q9NX61	P17029			Q9NX61
Q9H160	Q5EBL4			Q9H160
Q53HL2	P30086			Q53HL2
O60487	Q16799			O60487
P50591	Q9UJZ1			P50591
P61073	Q00613			P61073
O14763	P63208			O14763
Q96B21	P30622			Q96B21
Q99594	Q8N1F8			Q99594
O43731	Q9UPQ0			O43731
Q63HM1	Q05193			Q63HM1
Q9UN79	O96013			Q9UN79
Q14691	P09972			Q14691
Q9NV29	Q96JN8			Q9NV29
Q9BUD6	P47712			Q9BUD6
Q9Y651	Q9UKV3			Q9Y651
Q9GZN2	Q8NBJ4			Q9GZN2
P10588	Q16720			P10588
P30291	Q8ND56			P30291
Q15011	Q9NQ55			Q15011
P35680	Q5VUB5			P35680
P09958	Q5SQI0			P09958
Q13113	Q16555			Q13113
Q5SR56	P28715			Q5SR56
Q6DN12	Q7Z2X4			Q6DN12
Q13112	Q9BUH6			Q13112
Q13761	Q9ULD4			Q13761
Q9H4H8	O75509			Q9H4H8
P78423	Q9BUH8			P78423
Q9HAP2	Q9H1E3			Q9HAP2
Q9NYF3	Q7L4P6			Q9NYF3
Q969H4	P18031			Q969H4
Q9H013	Q9Y6D6			Q9H013
Q9BZD4	Q92785			Q9BZD4
P34096	Q8IXJ6			P34096
Q9H6P5	O60784			Q9H6P5
Q9H869	Q9H8Y8			Q9H869
Q8NAX2	P49006			Q8NAX2
P46087	P78344			P46087
P04844	Q9H0C8			P04844
P26599	P61244			P26599
Q8NFH3	Q8TEW8			Q8NFH3
Q15050	Q9Y6G9			Q15050
Q12907	O75494			Q12907
P13667	Q9NZN8			P13667
Q8TCT9	O43166			Q8TCT9
P25205	Q15036			P25205
P33991	Q04637			P33991
P30101	P05388			P30101
Q13185	P17677			Q13185
P12004	O00567			P12004
P20700	Q9NRG9			P20700
Q07065	Q5T5C0			Q07065
P23284	Q9H3P2			P23284
Q15084	Q14160			Q15084
P16401	O95391			P16401
P11717	Q6Y7W6			P11717
P49257	Q8N5F7			P49257
P13674	Q93008			P13674
P11021	Q13439			P11021
P62851	Q08209			P62851
Q9H0D6	Q96SB3			Q9H0D6
P16989	Q92890			P16989
P14625	Q08174			P14625
P02786	Q06481			P02786
Q9NY12	Q76N32			Q9NY12
P47914	Q8N3E9			P47914
Q92688	P50416			Q92688
Q9NYL9	P05386			Q9NYL9
Q29RF7	O75970			Q29RF7
O75718	O14545			O75718
Q9BS26	Q8WUA4			Q9BS26
P04843	Q96CC6			P04843
P67812	Q9P2K5			P67812
P21127	P17706			P21127
P06748	Q07866			P06748
P61289	Q96TA1			P61289
Q8N131	Q8IYB4			Q8N131
Q9Y3U8	Q96T37			Q9Y3U8
Q9Y5S9	P62995			Q9Y5S9
P46977	O15085			P46977
P07942	Q8WVC0			P07942
Q13283	O94906			Q13283
Q13162	Q8WXD9			Q13162
Q8NI36	Q9BTE6			Q8NI36
P62888	P17302			P62888
P53999	Q13884			P53999
Q02809	Q99447			Q02809
O60568	Q5VXU3			O60568
P09661	Q86WB0			P09661
O75531	P17252			O75531
Q7Z7H5	Q9C0C9			Q7Z7H5
Q08945	P10412			Q08945
Q8TCJ2	P07910			Q8TCJ2
Q9BVK6	O14681			Q9BVK6
P55769	O95674			P55769
Q96AG4	P27987			Q96AG4
Q15293	Q02156			Q15293
O95302	Q12959			O95302
P29353	Q6PJI9			P29353
Q86XT9	Q8TEA8			Q86XT9
P62847	Q13557			P62847
Q96EU7	Q15700			Q96EU7
P49755	Q07157			P49755
Q9NX24	P61266			Q9NX24
P52597	Q5JTD0			P52597
Q96F63	Q96T23			Q96F63
Q9BYG3	Q9Y6D9			Q9BYG3
Q8TDD1	Q96JE9			Q8TDD1
O14893	Q9UDY2			O14893
Q9UNL2	Q8TER5			Q9UNL2
Q587I9	Q68CZ2			Q587I9
Q9BSR8	Q9Y3Q8			Q9BSR8
Q10472	O14994			Q10472
P61803	Q14168			P61803
O60832	P23528			O60832
P18887	Q9H1B7			P18887
Q8N983	P55087			Q8N983
O75400	Q03001			O75400
Q9NQZ2	Q14669			Q9NQZ2
Q96M27	Q8NFZ8			Q96M27
Q96EC8	P23142			Q96EC8
P50552	Q13435			P50552
P56199	Q9UBB9			P56199
Q99417	Q07666			Q99417
Q8NEJ9	P62753			Q8NEJ9
P23919	Q8N4S0			P23919
Q08J23	Q9UPA5			Q08J23
P49711	Q8WWQ0			P49711
P37198	Q92934			P37198
P52948	O76039			P52948
Q12769	Q6NWY9			Q12769
O95232	Q2M1Z3			O95232
O00461	Q14195			O00461
O43852	P51674			O43852
Q07075	Q8IY67			Q07075
P26373	Q14515			P26373
P25490	P61247			P25490
Q9BQE4	Q9UHR4			Q9BQE4
P11387	P01834			P11387
Q5JTV8	Q6ZUT6			Q5JTV8
Q96AY3	Q86U44			Q96AY3
Q9UBS4	Q8IZD0			Q9UBS4
Q14697	P68371			Q14697
Q16576	Q16204			Q16576
Q14684	Q53EL6			Q14684
O15160	Q9P2D1			O15160
Q13242	Q96EC8			Q13242
P20645	Q9P2R6			P20645
Q9H3N1	Q15223			Q9H3N1
P80303	Q96MU7			P80303
Q14112	Q9BZC7			Q14112
Q8IZY2	P47755			Q8IZY2
Q5QNW6	Q9P0K7			Q5QNW6
P23193	Q9NQR7			P23193
P22087	Q9P1Y6			P22087
Q5RKV6	O60486			Q5RKV6
Q9H488	P85037			Q9H488
Q8WXX5	P12931			Q8WXX5
Q8NFH5	P02794			Q8NFH5
P05388	Q5VVW2			P05388
Q16363	P08651			Q16363
Q9H3P7	O43823			Q9H3P7
P05386	Q5M775			P05386
P39748	Q12857			P39748
Q02833	O95295			Q02833
O95793	Q8N1G0			O95793
Q96TA1	O95613			Q96TA1
P62995	A6NKT7			P62995
P08579	O75420			P08579
Q6I9Y2	P12277			Q6I9Y2
P26583	Q53RY4			P26583
O60934	P10071			O60934
P84090	Q9Y4E6			P84090
O60341	Q5ZPR3			O60341
Q9Y5M8	Q9UPN3			Q9Y5M8
P07910	O00429			P07910
Q9NVN8	Q7Z3C6			Q9NVN8
O15355	Q7Z2K8			O15355
P52815	Q7Z6E9			P52815
O96019	Q9BTK6			O96019
E9PAV3	P21291			E9PAV3
Q14165	Q6PJG9			Q14165
Q13724	Q9UPQ9			Q13724
Q9NY61	Q9Y6V0			Q9NY61
Q58FF6	Q15061			Q58FF6
Q16629	Q9NYF8			Q16629
A8MWD9	Q9Y282			A8MWD9
Q13263	Q9P0K1			Q13263
P06280	P15104			P06280
Q9UKR5	Q92922			Q9UKR5
P30050	Q96QE2			P30050
P49585	Q8WXI2			P49585
O95400	O75382			O95400
P61254	Q9UQ88			P61254
Q13217	P69905			Q13217
O94855	Q9HA82			O94855
Q6NUQ4	Q8N556			Q6NUQ4
Q96A72	Q9H930			Q96A72
Q8N108	Q92797			Q8N108
P60660	Q9H7F0			P60660
P61247	Q4G0F5			P61247
P11388	Q6IAA8			P11388
Q9Y678	Q13459			Q9Y678
P62805	Q9ULT0			P62805
P08865	P02511			P08865
Q13247	P04350			Q13247
Q10471	P53999			Q10471
Q8NBJ7	P35606			Q8NBJ7
Q13308	P49815			Q13308
Q9BZQ6	Q9NQG5			Q9BZQ6
Q8WYP5	P08670			Q8WYP5
Q99986	P16402			Q99986
P05387	P08567			P05387
Q14137	O43493			Q14137
Q9NQ39	P41227			Q9NQ39
Q07020	P62258			Q07020
Q969X5	Q8IXM2			Q969X5
Q9BZF9	Q7Z4S6			Q9BZF9
O43172	P51858			O43172
Q9H0U3	Q08722			Q9H0U3
P31943	P61328			P31943
Q9NV56	Q13905			Q9NV56
P18583	Q96JG6			P18583
P16422	Q9NP66			P16422
Q9Y4P3	Q14BN4			Q9Y4P3
P51572	O95400			P51572
Q9H0A0	Q96Q05			Q9H0A0
Q9UHN6	P14866			Q9UHN6
P62266	Q00587			P62266
P54819	Q15149			P54819
O00567	Q86X10			O00567
O60610	Q12802			O60610
Q8NC56	O14791			Q8NC56
Q8IY81	O94819			Q8IY81
P55145	Q9Y2V2			P55145
Q9P2N5	P82094			Q9P2N5
Q9UKM7	Q9H4A3			Q9UKM7
P63279	Q8IWW6			P63279
Q9BRJ6	Q96IG2			Q9BRJ6
Q86W42	Q01664			Q86W42
Q32P28	Q05519			Q32P28
P33993	Q6ZS17			P33993
P35249	Q14184			P35249
O14929	Q6P995			O14929
Q8IWE2	Q9UFC0			Q8IWE2
Q9P258	Q8IWT6			Q9P258
Q13595	Q96RR4			Q13595
P62269	P13521			P62269
Q9NYU2	Q8TEW0			Q9NYU2
P46778	Q6VMQ6			P46778
Q8N4A0	O60841			Q8N4A0
Q13428	O75061			Q13428
Q8IXB1	Q6KC79			Q8IXB1
P05114	P35580			P05114
Q9HCN8	P61978			Q9HCN8
Q14677	Q13586			Q14677
P35250	Q12955			P35250
Q9Y5Q9	Q9Y2H2			Q9Y5Q9
Q86U42	Q13144			Q86U42
Q9BQ67	Q3ZCW2			Q9BQ67
P62701	Q04759			P62701
Q7Z404	P23193			Q7Z404
Q9NQG5	Q13972			Q9NQG5
P56537	Q15233			P56537
P12270	O43581			P12270
P07686	Q13501			P07686
O15042	Q9NPH3			O15042
Q9Y282	Q9NVS9			Q9Y282
Q9BVL2	Q92615			Q9BVL2
Q13895	Q96PY5			Q13895
P38159	Q9NYI0			P38159
P08708	P49585			P08708
Q4G0J3	Q9H8Y5			Q4G0J3
P84098	P18887			P84098
P49207	P31152			P49207
Q7Z3B4	Q6P1N0			Q7Z3B4
Q9H173	Q96AG3			Q9H173
P62750	Q641Q2			P62750
A0A0B4J2E5	P37837			A0A0B4J2E5
P67809	P06733			P67809
P61619	Q9Y388			P61619
Q9BSV6	Q9BTU6			Q9BSV6
Q9BRK5	Q9UPT6			Q9BRK5
P36941	Q14839			P36941
P80217	Q4KMP7			P80217
Q9BUJ2	Q6P3W7			Q9BUJ2
Q13547	Q8TC76			Q13547
P62899	Q9P2E9			P62899
Q9UQE7	Q9Y3E2			Q9UQE7
Q9Y3A6	Q8IVF2			Q9Y3A6
P49959	Q8ND76			P49959
P62314	Q7L099			P62314
P26006	Q9Y2X7			P26006
Q96J01	Q9NWA0			Q96J01
Q9ULW3	P22626			Q9ULW3
P49321	Q9UGH3			P49321
P29558	Q13287			P29558
Q9H0P0	P41212			Q9H0P0
Q9Y4L1	Q9Y608			Q9Y4L1
Q9H2S1	Q8NEY1			Q9H2S1
Q5TAX3	Q13796			Q5TAX3
P49916	P22059			P49916
Q5T3I0	O43602			Q5T3I0
P46940	Q96DF8			P46940
Q8TEM1	P19634			Q8TEM1
P50402	Q9UBL3			P50402
Q14498	P51636			Q14498
P60866	Q7Z422			P60866
P05556	P35658			P05556
Q05048	P35712			Q05048
Q86WJ1	Q86TV6			Q86WJ1
P05455	Q13769			P05455
Q13838	P05023			Q13838
Q9BSC4	A7KAX9			Q9BSC4
O15155	Q5SYC1			O15155
P62910	Q9UI40			P62910
Q9Y5B9	Q8IVT2			Q9Y5B9
Q15427	Q7L266			Q15427
O00566	Q8N720			O00566
P62316	Q9Y696			P62316
O15231	O75122			O15231
P18621	Q9Y485			P18621
P84103	Q86T96			P84103
O75367	P23471			O75367
P49790	P57073			P49790
Q8NBN3	Q9UDT6			Q8NBN3
P83731	Q9UKE5			P83731
Q9NP66	Q9Y4G6			Q9NP66
Q96PC3	Q15052			Q96PC3
P62304	Q9Y243			P62304
O00422	Q16643			O00422
P39880	P25705			P39880
P25398	Q9UHY1			P25398
Q8IXM3	Q9UGV2			Q8IXM3
Q15233	Q9NZH0			Q15233
P22692	Q9H6X2			P22692
Q16611	Q92823			Q16611
Q6ZRP7	Q9P2G1			Q6ZRP7
P51003	Q9BPU6			P51003
Q96ST3	Q9Y4F1			Q96ST3
Q96ST2	Q13636			Q96ST2
Q9UEW3	P06748			Q9UEW3
Q9BV94	O75962			Q9BV94
P07741	Q9NZ94			P07741
P42766	P18754			P42766
Q9UGP8	Q9UKY4			Q9UGP8
O95479	Q9BZ71			O95479
O14657	P0C1Z6			O14657
P58335	P28482			P58335
Q05209	O14683			Q05209
P52272	O14639			P52272
Q08379	O43491			Q08379
Q8N5K1	Q765P7			Q8N5K1
Q9NPR9	Q92563			Q9NPR9
Q6FI13	Q9UKG1			Q6FI13
P51858	Q08357			P51858
Q9Y6C2	Q7L576			Q9Y6C2
P39019	P46940			P39019
O94808	O75683			O94808
Q13438	Q9UL51			Q13438
Q9UIG0	Q53F19			Q9UIG0
Q01105	P35613			Q01105
P14314	Q8TBA6			P14314
O76031	Q96AY3			O76031
Q7Z7N9	O00501			Q7Z7N9
Q12874	Q13424			Q12874
Q8TED1	Q9UQM7			Q8TED1
Q9Y2P8	O95997			Q9Y2P8
P42677	Q9NZH5			P42677
Q9HD33	Q13555			Q9HD33
Q92878	P40123			Q92878
P11047	Q8N4C8			P11047
O75608	Q9P206			O75608
Q9H8Y8	Q9NYB9			Q9H8Y8
Q14728	P22392			Q14728
P35268	Q9BQI5			P35268
P62081	O76021			P62081
Q92979	Q15435			Q92979
Q5TA45	Q8WY22			Q5TA45
P62318	Q8WVM8			P62318
O75494	P16070			O75494
Q13405	Q9Y2J0			Q13405
Q96C55	Q99572			Q96C55
Q5ZPR3	Q99569			Q5ZPR3
Q9Y3C1	P61421			Q9Y3C1
Q15363	Q9UM54			Q15363
Q9HBR0	Q9NYM9			Q9HBR0
P13639	P50151			P13639
P35659	Q06587			P35659
P34897	Q9Y2H5			P34897
Q9NPE3	Q71F56			Q9NPE3
P17813	Q96FS4			P17813
P19338	Q7KZI7			P19338
P30040	Q9ULL5			P30040
P40938	Q13409			P40938
Q92820	Q14141			Q92820
Q5VW38	P35221			Q5VW38
K7EJ46	Q9NZM1			K7EJ46
Q8TAE8	Q15717			Q8TAE8
P42285	Q15154			P42285
Q9Y4Y9	Q8IZA0			Q9Y4Y9
P62906	Q96T58			P62906
Q14789	Q9Y5B9			Q14789
P42166	P55283			P42166
O60885	Q9HCD6			O60885
Q9NW13	Q9BZZ5			Q9NW13
Q9UKX7	P02751			Q9UKX7
Q02878	Q96KM6			Q02878
P61978	Q9P2N5			P61978
Q9UKV3	P21730			Q9UKV3
P39060	P18858			P39060
Q92615	Q8IW50			Q92615
Q9BQG0	Q96CP6			Q9BQG0
Q53SF7	Q9H009			Q53SF7
Q13123	Q99523			Q13123
Q96LI5	Q96CT7			Q96LI5
Q9BVG4	Q92597			Q9BVG4
A6NEK1	Q9BVG4			A6NEK1
Q15005	P00558			Q15005
Q9UKM9	P02763			Q9UKM9
P63165	Q16348			P63165
Q14566	Q6NVV9			Q14566
P08240	Q8TBZ3			P08240
Q9Y2B0	Q9H1K1			Q9Y2B0
Q9NV31	Q9H869			Q9NV31
Q00613	Q5BKZ1			Q00613
Q9NPJ6	P23468			Q9NPJ6
Q9H307				Q9H307
Q99638				Q99638
Q9Y2U8				Q9Y2U8
Q9NPD3				Q9NPD3
P08572				P08572
Q9BTT0				Q9BTT0
O95999				O95999
Q96EL3				Q96EL3
P27797				P27797
P32969				P32969
P15586				P15586
P52434				P52434
Q9Y2X3				Q9Y2X3
Q6UN15				Q6UN15
Q9BXP5				Q9BXP5
P50914				P50914
P23921				P23921
Q92626				Q92626
P46776				P46776
P98175				P98175
P98160				P98160
O43290				O43290
Q9NVP1				Q9NVP1
P49736				P49736
P23246				P23246
Q9H3P2				Q9H3P2
P62753				P62753
P62306				P62306
P53582				P53582
O75934				O75934
Q9BWQ6				Q9BWQ6
P08648				P08648
P15880				P15880
Q96G21				Q96G21
Q5UIP0				Q5UIP0
Q6P4E1				Q6P4E1
Q9BWJ5				Q9BWJ5
Q9NRX2				Q9NRX2
Q9Y6A9				Q9Y6A9
Q9NVX2				Q9NVX2
Q06323				Q06323
P46782				P46782
Q13445				Q13445
P52701				P52701
Q13523				Q13523
Q9P0U1				Q9P0U1
O43823				O43823
Q15642				Q15642
P26368				P26368
O14776				O14776
Q9Y3B3				Q9Y3B3
Q96TA2				Q96TA2
O94992				O94992
P61964				P61964
P46777				P46777
Q9NQ29				Q9NQ29
O75792				O75792
Q09161				Q09161
Q92841				Q92841
Q9Y4Z0				Q9Y4Z0
P36578				P36578
Q3MIP1				Q3MIP1
P82675				P82675
Q8TB61				Q8TB61
Q13601				Q13601
P63173				P63173
Q96HV5				Q96HV5
O00469				O00469
Q9BYD1				Q9BYD1
Q16656				Q16656
Q9Y383				Q9Y383
Q14186				Q14186
Q14435				Q14435
O15258				O15258
Q9NRF9				Q9NRF9
O14950				O14950
Q6RFH5				Q6RFH5
Q969S3				Q969S3
Q8IY67				Q8IY67
O15321				O15321
P40429				P40429
P98173				P98173
Q96HR3				Q96HR3
P61956				P61956
Q969Q0				Q969Q0
P22626				P22626
Q96C86				Q96C86
Q01955				Q01955
Q9NQT4				Q9NQT4
Q9Y680				Q9Y680
Q9Y6V7				Q9Y6V7
O15260				O15260
O43159				O43159
P62310				P62310
Q8TEX9				Q8TEX9
Q9GZL7				Q9GZL7
Q6DKI1				Q6DKI1
O60716				O60716
P23396				P23396
Q9NV88				Q9NV88
P30408				P30408
Q15629				Q15629
Q96EV8				Q96EV8
Q8TBA6				Q8TBA6
O43143				O43143
Q99459				Q99459
P35221				P35221
Q8TED0				Q8TED0
P18124				P18124
P38435				P38435
Q96T23				Q96T23
Q9P015				Q9P015
Q9H974				Q9H974
Q70UQ0				Q70UQ0
Q5QJE6				Q5QJE6
P05997				P05997
Q9GZT3				Q9GZT3
Q9NWB6				Q9NWB6
P49756				P49756
Q53GS9				Q53GS9
Q92896				Q92896
P33992				P33992
Q8N1F7				Q8N1F7
Q01081				Q01081
Q01658				Q01658
Q96AE4				Q96AE4
Q99729				Q99729
Q6UW56				Q6UW56
Q92665				Q92665
Q9UHR5				Q9UHR5
P52292				P52292
Q96C01				Q96C01
Q9H501				Q9H501
Q15459				Q15459
O95881				O95881
Q13769				Q13769
Q96KC8				Q96KC8
P06493				P06493
P62424				P62424
Q06330				Q06330
Q15345				Q15345
Q8IWT0				Q8IWT0
P09619				P09619
Q8IUX7				Q8IUX7
P09429				P09429
Q5JRA6				Q5JRA6
Q8IZA0				Q8IZA0
P33241				P33241
P13984				P13984
P12956				P12956
Q8N567				Q8N567
Q9H6F5				Q9H6F5
Q8N7H5				Q8N7H5
P62263				P62263
Q9UBE0				Q9UBE0
Q9Y2L1				Q9Y2L1
Q9Y580				Q9Y580
Q96AE7				Q96AE7
O00220				O00220
P85037				P85037
Q9Y5J9				Q9Y5J9
Q6PCB0				Q6PCB0
Q96C36				Q96C36
P29084				P29084
P08621				P08621
Q9H0S4				Q9H0S4
P61313				P61313
Q9Y3S2				Q9Y3S2
Q9UBB5				Q9UBB5
Q13435				Q13435
Q9UNP9				Q9UNP9
Q9Y2W1				Q9Y2W1
Q9H204				Q9H204
Q9H910				Q9H910
Q16630				Q16630
Q92917				Q92917
Q9H773				Q9H773
Q8TDH9				Q8TDH9
P49023				P49023
O75071				O75071
Q9H2U2				Q9H2U2
P51991				P51991
P62891				P62891
P10412				P10412
P55081				P55081
Q969X6				Q969X6
Q6RW13				Q6RW13
P15408				P15408
Q15393				Q15393
Q96HQ2				Q96HQ2
Q9Y5U9				Q9Y5U9
P49662				P49662
Q8NI27				Q8NI27
Q5BJF2				Q5BJF2
Q96I51				Q96I51
Q05682				Q05682
P37108				P37108
Q16540				Q16540
Q96KA5				Q96KA5
P29083				P29083
P14678				P14678
P48509				P48509
P62857				P62857
P46781				P46781
O60547				O60547
Q9BZE4				Q9BZE4
Q05D32				Q05D32
O15143				O15143
P10109				P10109
Q09028				Q09028
P55210				P55210
O00754				O00754
Q96B96				Q96B96
P61009				P61009
O43395				O43395
Q96EP5				Q96EP5
Q9BTC8				Q9BTC8
P27635				P27635
P14543				P14543
P16220				P16220
Q8N5N7				Q8N5N7
Q4G148				Q4G148
Q9UJT9				Q9UJT9
Q99590				Q99590
P0DMM9				P0DMM9
Q00839				Q00839
Q4VC31				Q4VC31
Q9NRN5				Q9NRN5
O00468				O00468
P27708				P27708
Q9UK58				Q9UK58
Q14739				Q14739
P55061				P55061
Q9Y6E2				Q9Y6E2
P55265				P55265
P63244				P63244
P52789				P52789
Q6NW29				Q6NW29
Q9Y2A9				Q9Y2A9
P07737				P07737
Q96I25				Q96I25
Q9H9J2				Q9H9J2
Q14693				Q14693
Q15061				Q15061
Q14692				Q14692
Q9NQ50				Q9NQ50
Q7Z7F7				Q7Z7F7
O94880				O94880
Q9UKD2				Q9UKD2
Q8N0U8				Q8N0U8
Q5VT52				Q5VT52
P50281				P50281
Q99575				Q99575
P29692				P29692
O96008				O96008
P35270				P35270
Q96PK6				Q96PK6
Q9ULX3				Q9ULX3
Q9Y619				Q9Y619
Q8WU90				Q8WU90
P33240				P33240
Q8TCT8				Q8TCT8
O95159				O95159
P33527				P33527
O15230				O15230
Q0VDF9				Q0VDF9
O43670				O43670
Q9Y3B4				Q9Y3B4
Q5JTH9				Q5JTH9
Q9Y3E0				Q9Y3E0
Q14676				Q14676
P61513				P61513
P18077				P18077
Q9UJZ1				Q9UJZ1
Q6P161				Q6P161
E9PRG8				E9PRG8
Q05519				Q05519
P24534				P24534
Q9NRG9				Q9NRG9
Q7Z4H8				Q7Z4H8
Q86VM9				Q86VM9
Q9Y5Z9				Q9Y5Z9
Q8IYB3				Q8IYB3
Q8NC51				Q8NC51
Q8IZQ5				Q8IZQ5
P01889				P01889
P54821				P54821
Q9NVM9				Q9NVM9
Q8NCL4				Q8NCL4
O75394				O75394
Q9NRP0				Q9NRP0
P18615				P18615
Q9C0J8				Q9C0J8
Q96GC5				Q96GC5
Q14978				Q14978
Q07955				Q07955
O43399				O43399
P28370				P28370
Q99496				Q99496
Q8N3L3				Q8N3L3
Q8TDP1				Q8TDP1
Q9P2M7				Q9P2M7
P18858				P18858
Q9H009				Q9H009
P09234				P09234
O95297				O95297
Q9BW92				Q9BW92
Q14197				Q14197
P19440				P19440
Q13573				Q13573
Q6ZRV2				Q6ZRV2
Q8NI22				Q8NI22
O43291				O43291
P78527				P78527
Q9BRP8				Q9BRP8
Q9P289				Q9P289
Q8N9U0				Q8N9U0
P42892				P42892
Q9Y5J1				Q9Y5J1
O14646				O14646
Q92522				Q92522
Q9Y227				Q9Y227
P25940				P25940
Q9NR12				Q9NR12
Q08431				Q08431
Q9H7B2				Q9H7B2
Q9ULK4				Q9ULK4
Q9BRJ2				Q9BRJ2
Q8TCG1				Q8TCG1
Q96HR8				Q96HR8
P04439				P04439
Q9UN81				Q9UN81
Q6IN84				Q6IN84
P24941				P24941
P46937				P46937
Q6NUP7				Q6NUP7
P09651				P09651
P10646				P10646
Q8NF37				Q8NF37
Q16270				Q16270
P62280				P62280
P23497				P23497
Q9BV57				Q9BV57
Q93052				Q93052
Q96KQ7				Q96KQ7
P62917				P62917
O95249				O95249
Q92804				Q92804
P62913				P62913
O95816				O95816
P10809				P10809
Q02543				Q02543
P46783				P46783
Q9Y2S7				Q9Y2S7
Q96SL4				Q96SL4
Q16514				Q16514
Q16666				Q16666
Q9UPP1				Q9UPP1
Q96EH3				Q96EH3
Q13887				Q13887
Q9UHB6				Q9UHB6
O75940				O75940
Q5JU69				Q5JU69
O00115				O00115
O00165				O00165
Q92504				Q92504
Q96PZ0				Q96PZ0
Q5T0Z8				Q5T0Z8
Q99541				Q99541
P51690				P51690
Q96HJ9				Q96HJ9
Q9NZ08				Q9NZ08
Q96EK6				Q96EK6
Q9BYC9				Q9BYC9
O43913				O43913
P62841				P62841
Q8WVV4				Q8WVV4
Q96GA3				Q96GA3
Q8N6L1				Q8N6L1
Q9Y3B7				Q9Y3B7
Q32MZ4				Q32MZ4
Q14690				Q14690
Q02818				Q02818
P82673				P82673
P10909				P10909
Q9H5V8				Q9H5V8
Q9BX79				Q9BX79
P45973				P45973
P28340				P28340
Q14151				Q14151
Q14802				Q14802
Q9Y3T9				Q9Y3T9
P0DPB6				P0DPB6
P49914				P49914
P63220				P63220
Q9Y2W2				Q9Y2W2
Q96ER3				Q96ER3
Q9GZR2				Q9GZR2
O15393				O15393
P25208				P25208
Q8IZF2				Q8IZF2
P39687				P39687
P82979				P82979
Q86V81				Q86V81
Q9Y666				Q9Y666
P58107				P58107
Q6DN03				Q6DN03
Q9BZL6				Q9BZL6
Q96I99				Q96I99
Q9BQP7				Q9BQP7
Q7Z5L9				Q7Z5L9
O94842				O94842
O00541				O00541
Q96DV4				Q96DV4
P61769				P61769
Q15287				Q15287
Q6P1A2				Q6P1A2
Q13158				Q13158
Q8NC54				Q8NC54
Q9Y3A0				Q9Y3A0
Q9NX20				Q9NX20
Q10588				Q10588
Q9NY93				Q9NY93
Q14157				Q14157
Q9H1B7				Q9H1B7
Q92485				Q92485
Q9BXW7				Q9BXW7
Q8TDN6				Q8TDN6
Q6UXF1				Q6UXF1
Q9Y2R9				Q9Y2R9
Q9H6E4				Q9H6E4
P52895				P52895
P42696				P42696
O75354				O75354
Q5SZL2				Q5SZL2
Q9Y3E5				Q9Y3E5
Q9Y221				Q9Y221
Q9UKJ3				Q9UKJ3
Q9Y6H1				Q9Y6H1
Q9Y399				Q9Y399
Q9BTD8				Q9BTD8
P20908				P20908
P35637				P35637
P51398				P51398
P28799				P28799
Q9BYD2				Q9BYD2
O43795				O43795
Q9NWU5				Q9NWU5
Q05707				Q05707
Q9NYF8				Q9NYF8
O00148				O00148
O95976				O95976
Q8WTT2				Q8WTT2
Q8WTV0				Q8WTV0
Q9Y3A4				Q9Y3A4
P31431				P31431
Q9Y291				Q9Y291
Q96NY8				Q96NY8
Q9HB40				Q9HB40
Q9Y2R4				Q9Y2R4
Q8TCC3				Q8TCC3
P56937				P56937
Q69YU5				Q69YU5
Q16651				Q16651
O00584				O00584
Q04941				Q04941
O15446				O15446
Q9Y3Y2				Q9Y3Y2
Q9C005				Q9C005
Q99797				Q99797
P16403				P16403
Q9UQ35				Q9UQ35
O14492				O14492
Q9NRJ7				Q9NRJ7
P51397				P51397
Q96A35				Q96A35
Q14314				Q14314
P17927				P17927
P55212				P55212
P62861				P62861
Q7Z6E9				Q7Z6E9
Q9BRT6				Q9BRT6
Q9NZU7				Q9NZU7
Q9HCY8				Q9HCY8
Q9Y4K0				Q9Y4K0
P35900				P35900
Q5JR59				Q5JR59
Q13084				Q13084
P17096				P17096
P38432				P38432
Q9UKF6				Q9UKF6
P18564				P18564
P55899				P55899
Q9BYD3				Q9BYD3
P82932				P82932
Q2NL82				Q2NL82
P04792				P04792
P30536				P30536
P53007				P53007
P09237				P09237
Q15424				Q15424
Q96RP9				Q96RP9
P05107				P05107
O00479				O00479
P11215				P11215
Q96DX5				Q96DX5
Q9BSM1				Q9BSM1
O00748				O00748
Q9Y3B9				Q9Y3B9
O14593				O14593
Q6P1L8				Q6P1L8
A6NI28				A6NI28
P78325				P78325
Q6P9B9				Q6P9B9
P30837				P30837
Q9NZU0				Q9NZU0
Q8N4S9				Q8N4S9
Q6UX73				Q6UX73
Q9NYM9				Q9NYM9
O00757				O00757
Q96SQ9				Q96SQ9
Q8IWC1				Q8IWC1
P00742				P00742
Q14116				Q14116
P49716				P49716
Q9BVP2				Q9BVP2
O14925				O14925
Q6DD87				Q6DD87
P20290				P20290
P42771				P42771
Q9UI43				Q9UI43
P08581				P08581
O43818				O43818
Q8TC76				Q8TC76
Q8N271				Q8N271
P98179				P98179
Q9H4F8				Q9H4F8
P29373				P29373
Q9NVM1				Q9NVM1
Q9UM47				Q9UM47
Q15125				Q15125
P12107				P12107
P51636				P51636
P98088				P98088
Q13541				Q13541
Q14766				Q14766
P01909				P01909
Q9UJV8				Q9UJV8
Q96JB6				Q96JB6
P24821				P24821
P20827				P20827
Q9Y5G3				Q9Y5G3
Q6PI48				Q6PI48
Q9NVH2				Q9NVH2
O95415				O95415
Q6IA17				Q6IA17
Q86U70				Q86U70
Q8WUJ3				Q8WUJ3
P04626				P04626
Q93074				Q93074
P0DPD7				P0DPD7
Q04912				Q04912
P20292				P20292
Q9H4K7				Q9H4K7
P40261				P40261
P42704				P42704
O76083				O76083
Q5QGZ9				Q5QGZ9
P12724				P12724
P80511				P80511
Q8WU39				Q8WU39
Q9NVP2				Q9NVP2
Q9UHI8				Q9UHI8
Q9BYE7				Q9BYE7
P01903				P01903
P80365				P80365
Q8NEP3				Q8NEP3
Q9H3N8				Q9H3N8
O75764				O75764
O94782				O94782
Q9Y446				Q9Y446
Q9HAC7				Q9HAC7
P09758				P09758
Q9BQE3				Q9BQE3
Q6ZMP0				Q6ZMP0
Q9UHL9				Q9UHL9
Q8N8I0				Q8N8I0
O43739				O43739
P23141				P23141
P11308				P11308
O43236				O43236
Q16653				Q16653
Q9UQ16				Q9UQ16
P09417				P09417
P17174				P17174
Q969P0				Q969P0
P02794				P02794
P63096				P63096
Q9Y2J8				Q9Y2J8
Q15555				Q15555
O00499				O00499
P62760				P62760
Q05193				Q05193
O75363				O75363
O14576				O14576
P13637				P13637
Q9H115				Q9H115
O76070				O76070
Q9UF11				Q9UF11
Q16143				Q16143
Q13555				Q13555
Q14168				Q14168
P78356				P78356
P06241				P06241
P60520				P60520
Q13614				Q13614
Q99747				Q99747
Q9Y4I1				Q9Y4I1
Q96DB2				Q96DB2
Q9BXW6				Q9BXW6
Q9NZD2				Q9NZD2
P20916				P20916
Q8WWI5				Q8WWI5
Q9NQC3				Q9NQC3
Q9Y6K8				Q9Y6K8
Q14894				Q14894
Q9BY11				Q9BY11
Q68D91				Q68D91
O43790				O43790
Q9NQW6				Q9NQW6
O00154				O00154
O43813				O43813
O95741				O95741
O95248				O95248
Q13303				Q13303
Q9NY65				Q9NY65
P21281				P21281
Q8N573				Q8N573
Q9Y342				Q9Y342
P41217				P41217
Q9ULX7				Q9ULX7
Q9C0H9				Q9C0H9
P49418				P49418
Q8NHG7				Q8NHG7
P48426				P48426
Q9UL51				Q9UL51
Q9UJC5				Q9UJC5
Q08209				Q08209
Q6DN90				Q6DN90
P16298				P16298
P29992				P29992
Q6IQ20				Q6IQ20
Q9P2Y4				Q9P2Y4
P02686				P02686
Q9BSA4				Q9BSA4
P46459				P46459
Q9H479				Q9H479
O75061				O75061
Q12955				Q12955
P05026				P05026
Q9H0R8				Q9H0R8
O95197				O95197
Q86VP3				Q86VP3
P61266				P61266
Q6ZVM7				Q6ZVM7
P62166				P62166
Q9UI12				Q9UI12
Q2M2I8				Q2M2I8
P01112				P01112
O95970				O95970
P23468				P23468
P38606				P38606
Q00577				Q00577
Q6UWR7				Q6UWR7
P25686				P25686
P52306				P52306
Q13813				Q13813
P40925				P40925
O94919				O94919
P22061				P22061
A6NHL2				A6NHL2
Q15111				Q15111
Q9NXD2				Q9NXD2
P68363				P68363
O60641				O60641
O75326				O75326
Q9NY35				Q9NY35
Q8N126				Q8N126
Q5TC84				Q5TC84
Q8N5J2				Q8N5J2
Q96JE9				Q96JE9
Q969T9				Q969T9
Q9P0K1				Q9P0K1
Q8N135				Q8N135
Q96EQ0				Q96EQ0
P68371				P68371
Q92561				Q92561
P13716				P13716
Q9NZN3				Q9NZN3
Q92556				Q92556
Q01814				Q01814
Q15700				Q15700
Q9UPW5				Q9UPW5
P62873				P62873
P15313				P15313
O14523				O14523
Q14203				Q14203
Q12959				Q12959
P60033				P60033
P68366				P68366
Q93045				Q93045
Q9NR46				Q9NR46
P60880				P60880
O75508				O75508
P61981				P61981
Q02246				Q02246
Q96MM6				Q96MM6
P54750				P54750
P05771				P05771
O95402				O95402
Q9Y2Q0				Q9Y2Q0
Q9BZV1				Q9BZV1
Q05469				Q05469
Q8NI08				Q8NI08
Q9ULR3				Q9ULR3
Q9UHY7				Q9UHY7
O00139				O00139
Q96F07				Q96F07
Q8N7J2				Q8N7J2
Q08495				Q08495
Q04609				Q04609
Q9BZC7				Q9BZC7
P61601				P61601
Q9BUF5				Q9BUF5
Q9GZP4				Q9GZP4
Q13087				Q13087
O75382				O75382
Q6NUI6				Q6NUI6
Q9ULU8				Q9ULU8
P36543				P36543
O95208				O95208
Q00535				Q00535
O75044				O75044
O75689				O75689
Q9Y4E6				Q9Y4E6
Q9GZN7				Q9GZN7
P47736				P47736
P13929				P13929
P16152				P16152
P04899				P04899
Q6PCB7				Q6PCB7
P45985				P45985
Q9NSY0				Q9NSY0
Q9NQE9				Q9NQE9
Q9NUJ3				Q9NUJ3
O43237				O43237
P43034				P43034
Q6H8Q1				Q6H8Q1
P05413				P05413
P10114				P10114
P62068				P62068
P17405				P17405
Q15257				Q15257
P58549				P58549
Q9UJW0				Q9UJW0
Q16623				Q16623
Q8N145				Q8N145
O75078				O75078
P21283				P21283
P61018				P61018
Q9BR01				Q9BR01
Q16798				Q16798
Q99426				Q99426
Q00169				Q00169
P63151				P63151
O94830				O94830
Q66LE6				Q66LE6
Q09470				Q09470
Q8TEA8				Q8TEA8
O95757				O95757
P45381				P45381
O15020				O15020
Q96T49				Q96T49
O95164				O95164
Q9NYS0				Q9NYS0
Q16775				Q16775
Q9Y5K8				Q9Y5K8
Q9H0E2				Q9H0E2
P41222				P41222
Q96A00				Q96A00
P11233				P11233
Q9NZJ4				Q9NZJ4
O14775				O14775
Q8ND76				Q8ND76
P17600				P17600
Q92777				Q92777
Q14644				Q14644
O75970				O75970
Q9NZ32				Q9NZ32
Q8IU85				Q8IU85
Q13825				Q13825
Q9UPQ3				Q9UPQ3
Q5T230				Q5T230
Q8N987				Q8N987
Q9NQX3				Q9NQX3
Q96P47				Q96P47
P51693				P51693
Q674X7				Q674X7
Q9NUQ9				Q9NUQ9
P53677				P53677
Q9ULL4				Q9ULL4
P61163				P61163
Q9UI40				Q9UI40
Q96EA4				Q96EA4
Q5VUB5				Q5VUB5
Q9NRA0				Q9NRA0
Q9UNA1				Q9UNA1
Q9BTV5				Q9BTV5
Q9H4G0				Q9H4G0
Q02750				Q02750
Q9UM19				Q9UM19
Q9ULP0				Q9ULP0
Q9BV23				Q9BV23
Q8N1I0				Q8N1I0
P20020				P20020
Q14204				Q14204
O60883				O60883
P54652				P54652
Q9BQI0				Q9BQI0
Q9HA65				Q9HA65
Q9H425				Q9H425
Q9BRU2				Q9BRU2
Q14982				Q14982
P0C870				P0C870
Q9H008				Q9H008
Q08AE8				Q08AE8
O75077				O75077
P53779				P53779
Q5VWJ9				Q5VWJ9
Q8IYB4				Q8IYB4
P08247				P08247
Q8TAM6				Q8TAM6
Q86VW0				Q86VW0
Q9BSF0				Q9BSF0
Q9UPR0				Q9UPR0
O75170				O75170
Q9NRZ5				Q9NRZ5
Q9Y4B5				Q9Y4B5
Q96DT6				Q96DT6
O15069				O15069
Q08722				Q08722
P63010				P63010
Q86TV6				Q86TV6
Q96PQ0				Q96PQ0
Q96PE3				Q96PE3
Q9H9H5				Q9H9H5
P11217				P11217
Q96MC5				Q96MC5
Q8N461				Q8N461
P78352				P78352
Q9ULW0				Q9ULW0
O75896				O75896
Q7Z7A4				Q7Z7A4
Q8IWQ3				Q8IWQ3
Q9UEW8				Q9UEW8
Q15223				Q15223
O76041				O76041
P36969				P36969
Q9UPT6				Q9UPT6
Q99946				Q99946
Q00013				Q00013
Q9Y2T3				Q9Y2T3
Q15173				Q15173
Q9NYB9				Q9NYB9
Q8TB36				Q8TB36
O94973				O94973
Q9NPD7				Q9NPD7
Q9C0G6				Q9C0G6
Q8TAC9				Q8TAC9
Q13574				Q13574
Q7RTP0				Q7RTP0
Q14576				Q14576
Q9BRK0				Q9BRK0
Q96G97				Q96G97
Q86UW7				Q86UW7
Q13561				Q13561
P04216				P04216
Q13526				Q13526
Q9GZV7				Q9GZV7
P53816				P53816
O75935				O75935
Q5VST6				Q5VST6
Q8TDJ6				Q8TDJ6
O60268				O60268
Q9UPQ0				Q9UPQ0
Q9H902				Q9H902
Q9BXM9				Q9BXM9
O75746				O75746
P21926				P21926
Q8N3F0				Q8N3F0
Q9NZG7				Q9NZG7
Q9UHC6				Q9UHC6
O43920				O43920
A1IGU5				A1IGU5
Q9P2W3				Q9P2W3
Q86UU1				Q86UU1
C9JA33				C9JA33
Q9Y2C4				Q9Y2C4
Q9Y2I8				Q9Y2I8
A6NGN9				A6NGN9
P32119				P32119
Q96DZ9				Q96DZ9
Q16773				Q16773
Q14416				Q14416
Q9NQX7				Q9NQX7
Q92859				Q92859
P21579				P21579
Q9H9S4				Q9H9S4
Q5JU85				Q5JU85
Q8TE49				Q8TE49
P21695				P21695
P55809				P55809
P21453				P21453
Q5T5U3				Q5T5U3
Q9BQI9				Q9BQI9
Q9UI15				Q9UI15
Q53HC0				Q53HC0
Q9P227				Q9P227
P01303				P01303
A5YM72				A5YM72
Q9HCM2				Q9HCM2
O75145				O75145
P12235				P12235
Q9Y6F6				Q9Y6F6
P00568				P00568
P05129				P05129
O95782				O95782
Q8WW22				Q8WW22
Q8NC96				Q8NC96
Q96BY6				Q96BY6
Q99755				Q99755
Q5T3J3				Q5T3J3
Q9NPF8				Q9NPF8
Q96PE5				Q96PE5
O75144				O75144
Q9NRR3				Q9NRR3
Q06418				Q06418
P68106				P68106
P62745				P62745
P11216				P11216
P32418				P32418
O14910				O14910
Q8WXA3				Q8WXA3
O60331				O60331
Q96KN2				Q96KN2
Q9NYI0				Q9NYI0
Q53FP2				Q53FP2
O60583				O60583
Q5TH69				Q5TH69
Q8WXI2				Q8WXI2
Q14643				Q14643
Q6BCY4				Q6BCY4
P84095				P84095
Q9BX67				Q9BX67
Q9Y2F5				Q9Y2F5
Q9HCH3				Q9HCH3
Q9Y2K2				Q9Y2K2
Q96CW1				Q96CW1
O15079				O15079
Q9ULP9				Q9ULP9
O75334				O75334
O43581				O43581
Q9NX36				Q9NX36
Q15818				Q15818
P21291				P21291
O95168				O95168
Q4G0X4				Q4G0X4
P23297				P23297
P20929				P20929
Q99523				Q99523
Q9HCJ6				Q9HCJ6
Q9H254				Q9H254
P27987				P27987
Q69YW2				Q69YW2
A6ND36				A6ND36
O94772				O94772
Q00587				Q00587
P00441				P00441
Q684P5				Q684P5
P63098				P63098
P48454				P48454
Q9UPV7				Q9UPV7
Q9Y6M9				Q9Y6M9
P05230				P05230
[truncated: 1,262 more rows]

## Sheet: Potentially leaked proteins
Secreted (UniProt)	Secreted (Protein Altas)	Plasma (Protein Altas)	SignalP	DEPs from plasma	Total (1625)
Q96HE7	O00391	P05787	P15529	Q86YW5	Q96HE7
O00391	P18827	P08727	P12830	P01602	O00391
P18827	O43278	P14923	Q96HE7	P20930	P18827
P08962	Q08380	P15924	Q9Y624	P21854	P08962
O43278	P31947	P15529	Q14126	O75326	O43278
Q08380	P51884	P02533	O00391	P08493	Q08380
P15291	Q92520	P13646	P18827	P02461	P15291
O95994	Q8WUA8	P12830	P07237	Q32MZ4	O95994
P31947	P21980	P31949	Q99805	P12273	P31947
P51884	P00740	Q96HE7	O43278	P10619	P51884
Q92520	P08123	Q9Y624	Q08380	Q9UK23	Q92520
Q8WUA8	P02452	Q14126	O95994	A0A0B4J1U7	Q8WUA8
P21980	P48960	O00391	Q9HD45	P02788	P21980
P00740	P23142	Q16706	Q9Y3Q3	A6NEC2	P00740
P08123	P07585	Q15758	Q14554	Q93088	P08123
P02452	Q15063	Q15833	Q8NBS9	Q6UWP8	P02452
P48960	P21810	Q15418	Q9NYL4	A0A0C4DH31	P48960
P23142	P35442	P18827	O43493	A0A0C4DH34	P23142
P07585	P02461	P08962	P39656	P40967	P07585
Q15063	P17931	P12429	Q9BVC6	Q15517	Q15063
P21810	P26447	Q9Y5Y6	P51884	Q6Q788	P21810
P02461	P07355	P50851	Q96D15	A0A0A0MS14	P02461
P17931	P15941	P07237	O75976	A0A0B4J1V0	P17931
P26447	P30740	Q8WWI1	Q8WUA8	P98095	P26447
P07355	P61626	O43278	P00740	A0A0B4J1Y9	P07355
P15941	Q99715	O95425	P08123	A0A0B4J1X5	P15941
P30740	Q15582	O00299	P02452	A0A075B6J9	P30740
P61626	P27487	Q08380	P51571	P23467	P61626
Q99715	P02751	P15291	P48960	Q96RW7	Q99715
Q15582	P20774	P00167	Q8NBJ5	Q86UX7	Q15582
P27487	P35555	Q8NBS9	P43307	P08319	P27487
P02751	Q96RQ9	O43493	Q92544	A0A0A0MT36	P02751
P20774	P98095	O94923	Q9HC07	P05186	P20774
P35555	P04004	O60701	P23142	P16157	P35555
Q96RQ9	O14498	O75369	P07585	Q8WUA8	Q96RQ9
P98095	P07996	P39656	Q15063	Q9Y287	P98095
P04004	P39059	P33908	P21810	P55899	P04004
O14498	P02748	P50995	P35442	P31153	O14498
P07996	P51888	Q16822	O15460	Q68CQ4	P07996
P39059	P05109	P31947	P02461	O60667	P39059
P02748	P02458	Q99439	P22897	P00738	P02748
P51888	P12110	O60437	P17301	P01009	P51888
P05109	P21941	P51884	P40199	Q9BTV5	P05109
P02458	P06702	P29350	Q6P4A8	P20908	P02458
P12110	P08246	Q92520	P53634	P69891	P12110
P21941	P12109	P04259	P08236	Q03167	P21941
P06702	P12111	Q9NZM1	P10321	A0A0B4J1Y8	P06702
P08311	P80188	Q96D15	Q9UGT4	P60608	P08311
P12109	P14780	P35579	P15941	P54652	P12109
P12111	P24158	P00740	P61626	Q7L5L3	P12111
P80188	P49913	P08123	Q99715	Q99798	P80188
P14780	P35542	P02452	Q15582	P00915	P14780
P24158	P59665	P51571	Q02487	Q13232	P24158
P49913	P20160	P18754	P50454	P01236	P49913
P35542	P01833	Q12797	P02751	P50443	P35542
P13688	Q9P2W7	Q8NBJ4	P20774	A6NF83	P13688
P01833	P24387	Q9ULC5	P35555	Q13642	P01833
Q9P2W7	P23471	P23142	Q96RQ9	A0A0C4DH41	Q9P2W7
P24387	Q92823	P07585	P98095	P01825	P24387
P23471	P13591	Q15063	P04004	Q96GP6	P23471
Q92823	P06276	Q9NR30	P32942	Q92618	Q92823
P13591	O00533	P25815	O14498	Q14CN4	P13591
P06276	O14594	P37802	P07996	P00568	P06276
O43157	Q92673	P35442	P39059	P12107	O43157
O00533	Q9Y6R7	P15144	P02748	Q99729	O00533
P04271	P10636	P02461	P51888	P05386	P04271
O14594	Q14515	Q92597	P02458	P15924	O14594
Q5JWF2	Q9Y653	P22897	P12110	Q92620	Q5JWF2
Q8TCZ2	Q96GW7	Q70J99	P05362	P12532	Q8TCZ2
P02511	Q92752	O15347	Q13641	Q8N1N4	P02511
Q92673	P07093	P17931	P21941	Q86YZ3	Q92673
Q9Y6R7	O75095	P19971	P08246	Q92616	Q9Y6R7
P10636	P36222	P17301	P01906	Q02413	P10636
P35052	P00533	P26447	P08311	P22528	P35052
Q14515	P50591	P08729	P12109	P26368	Q14515
Q9Y653	Q9BUD6	P33121	P12111	P02751	Q9Y653
Q96GW7	P78423	O94832	P80188	Q9BQE3	Q96GW7
Q92752	P34096	P53634	P14780	P04264	Q92752
P07093	P23284	P08236	P24158	P02533	P07093
O14558	P02786	P10321	P01893	P02538	O14558
O75095	O75718	O95678	P35542	P35527	O75095
P37840	P07942	P07355	P59665	P13645	P37840
P36222	O60568	P30740	P13688	O15126	P36222
P00533	P80303	P02545	P20036	P35908	P00533
Q8IWU6	Q14112	P61626	P20160	Q9Y6R7	Q8IWU6
Q8TAL6	Q16363	Q96AA8	P01833	P13647	Q8TAL6
P50591	P26583	Q99715	Q8TD06	O43707	P50591
Q9BUD6	Q13308	Q15582	P05164	P41222	Q9BUD6
P09958	P55145	Q9P2E9	P26012	P00748	P09958
P78423	P80217	P54886	P23471	P05160	P78423
P34096	P22692	Q02487	Q92823	P17931	P34096
P02786	P51858	Q9Y2Q3	P13591	P04275	P02786
O75718	Q9Y6C2	P27487	P06276	P02786	O75718
P07942	P11047	P50454	P19022	P38606	P07942
O60568	P39060	O00151	Q14CZ8	Q03591	O60568
Q10472	P08572	P02751	Q13449	P05451	Q10472
Q08J23	Q92626	P06703	O00533	P08637	Q08J23
O43852	P98160	P09467	Q9NT99	P46940	O43852
P80303	P98173	P20774	Q8N0W4	P61626	P80303
Q14112	Q01955	P35555	Q9NZH0	P00995	Q14112
Q16363	P05997	P98095	Q96JA1	P02452	Q16363
P26583	Q8IUX7	P04004	P57087	Q15848	P26583
Q10471	P09429	Q2M2I5	O94856	P07478	Q10471
P55145	Q6PCB0	Q16719	O14594	P28799	P55145
Q32P28	P14543	Q01995	P42785	P02750	Q32P28
P67809	Q9NRN5	P32942	O15394	Q8NBJ4	P67809
P80217	O00468	P07996	Q8TCZ2	P03950	P80217
P22692	O15230	P39059	P55283	P02745	P22692
Q6ZRP7	P25940	P02748	Q9Y5G2	Q9NW13	Q6ZRP7
P58335	Q08431	Q15080	Q92673	Q9Y5Y7	P58335
P51858	P10646	Q9BXA9	Q9P121	P05362	P51858
Q9Y6C2	Q16270	P51888	P78357	Q9UIC8	Q9Y6C2
P11047	Q96SL4	P05109	Q9Y6R7	P59665	P11047
Q92820	Q5JU69	P12110	Q8NFZ8	P35443	Q92820
P39060	Q9NZ08	P05362	P04156	P09211	P39060
P08572	Q02818	Q9NSB2	P35052	Q9BUN1	P08572
P27797	P10909	O43497	Q7L985	O14791	P27797
Q92626	O15393	P06702	Q12860	Q9H6X2	Q92626
P98160	P61769	P08246	Q14515	P02787	P98160
P98173	Q92485	P08311	P14209	P04070	P98173
P22626	Q9H6E4	P12109	Q9Y653	O95497	P22626
Q01955	O75354	P12111	Q9BY67	P28906	Q01955
P05997	P20908	P80188	Q96GW7	P05062	P05997
Q8IUX7	P28799	P14780	P78324	P00352	Q8IUX7
P09429	Q05707	P24158	Q8N3J6	P58335	P09429
Q6PCB0	P31431	P49913	Q92752	P0DOY2	Q6PCB0
P49662	Q96NY8	P35542	P07093	P23083	P49662
P55210	Q9HB40	P59665	Q8TDY8	A0A0C4DH38	P55210
P14543	Q16651	P13688	P23515	P11597	P14543
Q9NRN5	O00584	P20160	O00168	P01717	Q9NRN5
O00468	Q14314	P01833	Q9H0Q3	Q13616	O00468
O15230	Q9Y4K0	P09327	O75095	P17301	O15230
P25940	P09237	O14965	P36222	P01742	P25940
Q08431	Q6UX73	P05164	P00533	P80748	Q08431
P10646	P00742	Q01538	P26951	P18428	P10646
Q16270	Q14116	P24387	Q7Z3B1	A0A075B6K5	Q16270
Q96SL4	P08581	Q9UDT6	Q8IWU6	P02763	Q96SL4
Q5JU69	Q9H4F8	Q13642	Q3ZCQ3	A0A087WSX0	Q5JU69
Q02818	P12107	P23471	Q8TAL6	P19652	Q02818
P10909	P98088	P29966	O60487	P01871	P10909
Q9H5V8	Q14766	Q92823	Q9BUD6	P09769	Q9H5V8
O15393	Q96JB6	P13591	P09958	P01023	O15393
P61769	P24821	Q16555	Q13113	P01591	P61769
Q92485	P20827	P06276	P78423	P69905	Q92485
Q9H6E4	Q8WUJ3	Q15019	P34096	P02671	Q9H6E4
O75354	P12724	P17677	P04844	P02042	O75354
P20908	P80511	Q9Y617	Q12907	P02675	P20908
P28799	Q8WU39	Q9NVA2	P13667	Q12830	P28799
Q05707	Q9UHI8	P43003	P30101	P68871	Q05707
P31431	Q6ZMP0	O14531	P23284	O60306	P31431
Q96NY8	O95970	P19022	Q15084	P00739	Q96NY8
Q9HB40	O94919	P46821	P11717	Q8WZA1	Q9HB40
Q16651	Q8N135	P51178	P49257	P02679	Q16651
O00584	Q02246	Q03001	P13674	P09326	O00584
Q14314	Q6NUI6	Q16181	P11021	Q9Y5S2	Q14314
Q9Y4K0	P17405	P35611	P14625	P61088	Q9Y4K0
P09237	Q8N145	O43491	O75718	P02549	P09237
Q9NZU0	P41222	P14136	Q9BS26	Q6PRD1	Q9NZU0
Q6UX73	O75077	Q9Y4J8	P04843	P01766	Q6UX73
P00742	Q15223	Q06124	Q8N131	O75319	P00742
Q14116	Q9GZV7	P35080	P07942	P04746	Q14116
P08581	A6NGN9	P11137	Q13162	P26022	P08581
Q9H4F8	P01303	P48681	Q02809	Q9NR71	Q9H4F8
P12107	Q96KN2	P78559	O60568	P06702	P12107
P98088	Q9BX67	O15075	Q7Z7H5	P05109	P98088
Q14766	Q15818	P80404	Q9BVK6	A0A075B6I4	Q14766
Q96JB6	P05230	Q13449	Q15293	P23528	Q96JB6
P24821	P06307	O43157	O95302	P02730	P24821
P20827	O75173	Q9UQ03	P49755	P12429	P20827
Q8WUJ3	P02743	Q01484	P56199	Q96DT5	Q8WUJ3
P12724	Q9NP99	O00533	O43852	Q08495	P12724
P80511	Q9UHG2	Q8N3E9	Q96AY3	P04439	P80511
Q8WU39	O94964	P12277	Q9UBS4	P02144	Q8WU39
Q9UHI8	Q99574	P17252	Q14697	P08833	Q9UHI8
Q6ZMP0	Q96PB7	Q9P2R3	P20645	Q5T1H1	Q6ZMP0
O95970	P13726	Q9BPU6	Q9H3N1	P25815	O95970
O94919	P16112	O94760	P80303	Q8N6C8	O94919
Q8N135	Q99983	O14495	Q14112	P13716	Q8N135
Q6NUI6	P19438	P23470	Q9H488	P00918	Q6NUI6
P17405	P83110	P09972	Q16363	A0A0B4J1X8	P17405
Q16623	Q8WVN6	Q9Y4G6	Q14165	P55072	Q16623
Q8N145	A0A0B4J1V2	O94819	P06280	P04083	Q8N145
P41222	Q9H3U7	P31150	Q13217	P32119	P41222
O75077	Q86X52	P28482	Q8NBJ7	P08123	O75077
Q15223	Q5JTB6	Q15121	Q13308	P11226	Q15223
Q9GZV7	O95450	O94856	Q9BZQ6	Q13201	Q9GZV7
P21926	Q99542	O43175	Q9H0U3	P00488	P21926
A6NGN9	P55774	Q14344	P16422	P02768	A6NGN9
P01303	Q96MK3	O75891	P55145	P63241	P01303
Q96KN2	Q86VB7	O14594	Q32P28	Q7Z7M8	Q96KN2
Q9BX67	P09486	P42785	Q9NYU2	P13727	Q9BX67
Q15818	Q9NPH3	Q9NQ66	Q9HCN8	P49913	Q15818
P05230	P49746	P62258	Q9BRK5	O43157	P05230
Q8N6C5	P02679	O15394	P36941	Q14520	Q8N6C5
P06307	P02671	Q9NRQ2	Q9Y3A6	O95980	P06307
O75173	P02765	Q16658	P26006	Q15223	O75173
P02743	P13611	Q92673	Q8TEM1	P55290	P02743
Q9NP99	O00515	Q9P121	P05556	P13473	Q9NP99
Q9UHG2	P01024	O95674	Q8NBN3	P40197	Q9UHG2
O94964	P01042	Q9Y281	P22692	A1L4H1	O94964
Q99574	P01034	Q13509	Q9BV94	Q6P179	Q99574
Q96PB7	P06396	P07195	O95479	P49747	Q96PB7
P13726	P49908	P15121	O14657	Q15582	P13726
P16112	P01834	Q9Y2S2	P58335	P04180	P16112
P16870	O14791	P09488	Q9NPR9	Q13103	P16870
Q99983	P13521	P10636	Q9Y6C2	Q99969	Q99983
P19438	Q13287	Q13557	Q13438	O00602	P19438
Q11201	Q92563	Q16799	P14314	P07307	Q11201
P83110	P16070	P30086	Q7Z7N9	Q9BQ51	P83110
Q8WVN6	P02763	P04156	P11047	P12268	Q8WVN6
Q9H3U7	O96009	Q01082	Q5ZPR3	P80511	Q9H3U7
Q86X52	P01222	O43374	Q15363	P01834	Q86X52
Q5JTB6	P01236	P26232	P17813	Q12805	Q5JTB6
O95450	P01241	Q96DA2	P30040	P15291	O95450
Q8IYS5	P01266	Q12860	Q92820	B9A064	Q8IYS5
Q99542	P04083	P15104	Q5VW38	P01857	Q99542
P55774	P07288	P36021	P39060	Q9UJJ9	P55774
Q96MK3	P12273	Q16720	Q9Y2B0	Q16352	Q96MK3
Q86VB7	Q13296	Q14515	P08572	P01619	Q86VB7
Q11206	Q6W4X9	P09104	P27797	P09467	Q11206
P09486	Q8IWL1	P14209	Q92626	P10515	P09486
Q9NPH3	P21860	P50993	P98160	P32969	Q9NPH3
P02679	Q9GZM7	P52758	P08648	Q92496	P02679
P02671	O94813	P09936	Q13445	Q96KG7	P02671
P02765	P62937	Q9BY67	Q9Y3B3	P10720	P02765
P13611	P48061	P27816	Q92841	P06312	P13611
O00515	Q9H2A7	Q96GW7	O00469	P20062	O00515
P01024	Q8WXI7	P78324	O15321	P01860	P01024
P01042	P07492	Q02952	Q01955	Q6P2Q9	P01042
P01034	P31151	Q86Y46	Q9Y680	Q01813	P01034
P05060	P02647	P43007	P05997	P01861	P05060
P06396	P49767	P07093	Q92896	A0A075B7B8	P06396
P49908	P03956	Q8TDY8	Q6UW56		P49908
P46379	O95631	Q13554	O95881		P46379
O14791	Q13740	P04350	Q96KC8		O14791
P13521	Q15726	Q9Y2J2	P09619		P13521
Q13287	Q9UHF1	P09543	Q8IUX7		Q13287
Q92563	P04085	P07108	Q5JRA6		Q92563
P16070	P01127	P23515	Q96AE7		P16070
P02763	P07339	P50440	Q6PCB0		P02763
O96009	Q9UQP3	Q14315	O00754		O96009
P01222	Q9UBX5	P07197	P14543		P01222
P01236	P10451	P00367	Q9NRN5		P01236
P01241	P01011	Q9P0Z9	O00468		P01241
P01266	P02768	Q14011	P50281		P01266
P04083	O15123	P80723	Q8TCT8		P04083
P07288	O75888	P00918	O15230		P07288
P10645	O75882	P61764	Q7Z4H8		P10645
P12273	P25445	P37840	P01889		P12273
Q02817	P09038	P36222	O95297		Q02817
Q13296	P09382	P00533	Q8NI22		Q13296
Q6W4X9	P0DN86	Q9UQM7	O43291		Q6W4X9
Q8IWL1	P18065	Q7Z3B1	P25940		Q8IWL1
P21860	P24593	Q9H2Y7	Q08431		P21860
P05120	P14174	O14763	P04439		P05120
P25774	P09238	Q9UN79	P10646		P25774
Q9GZM7	P08253	Q9BUD6	Q16270		Q9GZM7
O94813	P43490	Q9GZN2	Q96SL4		O94813
P62937	Q02763	P30291	Q5JU69		P62937
P48061	P02766	Q15011	O00115		P48061
Q9H2A7	Q9BYZ8	P09958	Q92504		Q9H2A7
Q8WXI7	P10124	Q13112	P51690		Q8WXI7
P07492	Q2MKA7	P78423	Q9NZ08		P07492
P31151	O75094	Q9H013	Q02818		P31151
P02647	P02741	Q9BZD4	P10909		P02647
P49767	Q9NR99	P34096	Q9H5V8		P49767
P03956	Q6UY14	P46087	Q14802		P03956
O95631	P02750	P04844	Q8IZF2		O95631
Q13740	O43184	P26599	P61769		Q13740
Q15726	P22607	P13667	Q10588		Q15726
Q9UHF1	P13232	Q8TCT9	Q92485		Q9UHF1
P04085	Q01638	P25205	Q6UXF1		P04085
P01127	P08887	P30101	Q9H6E4		P01127
P60484	P13500	Q13185	P20908		P60484
P07339	P05111	P12004	P28799		P07339
Q9UQP3	P02771	P20700	Q05707		Q9UQP3
Q9UBX5	P05231	P23284	O95976		Q9UBX5
P10451	P49763	Q15084	P31431		P10451
P01011	P15692	P16401	Q96NY8		P01011
P02768	P05121	P11717	Q9HB40		P02768
O15123	P01602	P13674	Q16651		O15123
O75888	P08493	P11021	O00584		O75888
O75882	A0A0B4J1U7	P14625	Q9NRJ7		O75882
P25445	P02788	P02786	P17927		P25445
P09038	Q6UWP8	Q9NY12	Q9Y4K0		P09038
P09382	A0A0C4DH31	Q92688	P18564		P09382
P18065	A0A0C4DH34	Q9NYL9	P55899		P18065
P24593	Q15517	Q9BS26	P09237		P24593
P14174	Q6Q788	P04843	P05107		P14174
P09238	A0A0A0MS14	Q9Y5S9	P11215		P09238
P08253	A0A0B4J1V0	P07942	O00748		P08253
P43490	A0A0B4J1Y9	Q13283	P78325		P43490
Q02763	A0A0B4J1X5	P62888	Q9NZU0		Q02763
P02766	A0A075B6J9	P53999	Q6UX73		P02766
P35968	Q96RW7	Q02809	Q96SQ9		P35968
Q9BYZ8	A0A0A0MT36	P09661	P08581		Q9BYZ8
P10124	Q9Y287	O75531	Q8N271		P10124
Q2MKA7	O60667	Q08945	Q9H4F8		Q2MKA7
O75094	P00738	O95302	Q9UM47		O75094
P02741	P01009	P62847	P12107		P02741
Q9NR99	Q03167	P52597	Q14766		Q9NR99
Q6UY14	A0A0B4J1Y8	Q8TDD1	P01909		Q6UY14
P02750	A0A0C4DH41	Q10472	Q96JB6		P02750
O43184	P01825	O60832	P24821		O43184
P22607	P13645	P50552	P20827		P22607
P13232	P00748	P56199	Q9Y5G3		P13232
Q01638	P05160	P52948	Q8WUJ3		Q01638
P08887	P04275	O95232	P04626		P08887
P13500	Q03591	O43852	Q04912		P13500
P05111	P05451	Q07075	P12724		P05111
P02771	P08637	P26373	Q8WU39		P02771
P05231	P00995	P25490	P01903		P05231
P49763	Q15848	Q5JTV8	P09758		P49763
P15692	P07478	Q14697	Q6ZMP0		P15692
P05121	P03950	Q14684	P23141		P05121
P08493	P02745	P80303	Q16653		P08493
P02788	P35443	Q14112	Q969P0		P02788
Q6UWP8	Q9BUN1	P22087	P20916		Q6UWP8
P40967	P02787	P05388	P41217		P40967
Q15517	P04070	Q16363	Q9ULX7		Q15517
Q6Q788	P0DOY2	Q9H3P7	O95970		Q6Q788
Q96RW7	P23083	P05386	P23468		Q96RW7
Q9Y287	A0A0C4DH38	P39748	Q6UWR7		Q9Y287
O60667	P11597	Q02833	O94919		O60667
P00738	P01717	O95793	Q8N126		P00738
P01009	P01742	Q96TA1	Q9P0K1		P01009
Q03167	P80748	P62995	Q8N135		Q03167
P13645	P18428	P08579	Q02246		P13645
P00748	A0A075B6K5	P26583	Q13087		P00748
P05160	A0A087WSX0	P07910	Q6NUI6		P05160
P04275	P19652	O96019	Q8N145		P04275
Q03591	P01871	E9PAV3	O75078		Q03591
P05451	P01023	Q14165	P41222		P05451
P08637	P01591	Q16629	P51693		P08637
P00995	P02675	Q13263	Q9ULL4		P00995
Q15848	P00739	P30050	O60883		Q15848
P07478	P09326	P60660	Q14982		P07478
P03950	P01766	P61247	Q08722		P03950
P02745	P04746	P11388	Q15223		P02745
P35443	P26022	Q9Y678	Q9NPD7		P35443
Q9BUN1	A0A075B6I4	P08865	P04216		Q9BUN1
P02787	P08833	Q10471	Q9GZV7		P02787
P04070	Q5T1H1	Q8NBJ7	Q9UHC6		P04070
P11597	A0A0B4J1X8	Q13308	A6NGN9		P11597
P18428	P11226	Q99986	Q14416		P18428
P19652	Q13201	P05387	Q92859		P19652
P01023	P00488	Q07020	P01303		P01023
P01591	P13727	O43172	Q9HCM2		P01591
P02675	Q14520	P31943	O75144		P02675
P00739	A1L4H1	Q9NV56	Q06418		P00739
P09326	Q6P179	P18583	P32418		P09326
P04746	P49747	P16422	Q96KN2		P04746
P26022	P04180	Q9H0A0	Q9BX67		P26022
Q9NR71	Q13103	P54819	Q15818		Q9NR71
P08833	Q99969	O00567	Q99523		P08833
Q5T1H1	O00602	O60610	O94772		Q5T1H1
Q8N6C8	Q9BQ51	P55145	Q8N6C5		Q8N6C8
P11226	Q12805	Q9UKM7	P47869		P11226
Q13201	B9A064	P63279	P06307		Q13201
P00488	P01857	P33993	Q9HC56		P00488
P13727	P01619	P35249	P02743		P13727
Q14520	Q92496	P62269	P17181		Q14520
A1L4H1	P10720	Q9NYU2	Q86UN3		A1L4H1
P49747	P06312	Q13428	Q9NP99		P49747
P04180	P20062	Q14677	Q96ID5		P04180
Q13103	P01860	P35250	Q9UHG2		Q13103
Q99969	P01861	Q86U42	Q9UPR5		Q99969
O00602		P62701	Q16880		O00602
Q9BQ51		P56537	Q6P995		Q9BQ51
Q12805		P12270	Q99574		Q12805
B9A064		P07686	Q14832		B9A064
Q9UJJ9		P38159	Q93033		Q9UJJ9
Q92496		P84098	P32004		Q92496
P10720		Q7Z3B4	P18507		P10720
P20062		P62750	Q9H1X3		P20062
		P67809	P13726		P35442
		P36941	P16112		P08246
		Q9BUJ2	P16870		P59665
		Q13547	P34903		P20160
		P62899	O15354		P23284
		Q9UQE7	Q99983		Q13308
		P49959	P22748		Q9NZ08
		P62314	P19438		Q02246
		P49321	P47870		A0A0B4J1V2
		Q9H0P0	Q8NCW0		P49746
		Q9Y4L1	A0A0G2JS06		P01834
		Q9H2S1	P22223		P0DN86
		P49916	P83110		P01602
		P46940	Q14574		A0A0B4J1U7
		Q14498	Q8WVN6		A0A0C4DH31
		P60866	Q9UL01		A0A0C4DH34
		P05556	A0A0B4J1V2		A0A0A0MS14
		Q13838	Q9UBS3		A0A0B4J1V0
		P62910	Q9H3U7		A0A0B4J1Y9
		Q9Y5B9	Q5JTB6		A0A0B4J1X5
		Q15427	O95450		A0A075B6J9
		O15231	Q96K49		A0A0A0MT36
		P18621	Q8IYS5		A0A0B4J1Y8
		P84103	Q8WWB7		A0A0C4DH41
		O75367	Q99542		P01825
		P83731	Q01974		P0DOY2
		P25398	P55774		P23083
		Q15233	Q86Y34		A0A0C4DH38
		P22692	Q86VB7		P01717
		P51003	Q8N386		P01742
		Q96ST3	Q8IW52		P80748
		Q9UEW3	Q9UBG0		A0A075B6K5
		P07741	Q9NWM8		A0A087WSX0
		O95479	P09486		P01871
		P58335	P35475		P01766
		P52272	Q9NPH3		A0A075B6I4
		P51858	Q9Y2G5		A0A0B4J1X8
		Q9Y6C2	P49746		Q6P179
		P39019	P34910		P01857
		Q9UIG0	P02679		P01619
		Q01105	P16144		P06312
		P14314	P02671		P01860
		Q12874	P02765		P01861
		Q9Y2P8	P13611		P05787
		P42677	P01911		P08727
		Q9HD33	Q9NQ84		P14923
		Q92878	Q96S66		P15924
		P11047	P01024		P15529
		O75608	P23327		P02533
		P35268	O14917		P13646
		Q92979	Q92854		P12830
		Q5TA45	P01042		P31949
		P62318	P01034		Q9Y624
		Q13405	P78536		Q14126
		Q15363	Q6IEE7		Q16706
		Q9HBR0	P05060		Q15758
		P13639	Q9P246		Q15833
		P35659	Q15768		Q15418
		P34897	O94910		P12429
		P17813	P06396		Q9Y5Y6
		P19338	P49908		P50851
		P30040	O75509		P07237
		Q92820	Q08174		Q8WWI1
		P42285	Q06481		O95425
		P62906	O60486		O00299
		Q14789	Q6PJG9		P00167
		P42166	O14791		Q8NBS9
		Q9UKX7	P13521		O43493
		P61978	Q13586		O94923
		Q9UKV3	Q9H6X2		O60701
		P39060	Q9NZ94		O75369
		Q9BQG0	Q92563		P39656
		Q15005	P35613		P33908
		Q9UKM9	Q8WY22		P50995
		Q14566	P16070		Q16822
		P08240	P02763		Q99439
		Q9Y2B0	O96009		O60437
		Q9NV31	P01222		P29350
		Q00613	P01236		P04259
		Q9Y2U8	P01241		Q9NZM1
		Q9NPD3	P01266		Q96D15
		P08572	P06127		P35579
		P27797	P07288		P51571
		P32969	P08575		P18754
		Q9Y2X3	P10645		Q12797
		P50914	P10721		Q8NBJ4
		P23921	P12273		Q9ULC5
		Q92626	P16284		Q9NR30
		P98160	P22888		P25815
		O43290	P23945		P37802
		Q9NVP1	P28906		P15144
		P49736	P28908		Q92597
		P23246	P34810		P22897
		Q9H3P2	P51654		Q70J99
		P62306	Q02817		O15347
		P53582	Q13296		P19971
		P08648	Q16790		P17301
		P15880	Q6W4X9		P08729
		Q9BWJ5	Q86YL7		P33121
		Q06323	Q8IWL1		O94832
		P46782	Q9NZQ7		P53634
		P52701	Q9UM73		P08236
		Q13523	Q9UBX1		P10321
		O43823	P21860		O95678
		Q15642	Q9NP84		P02545
		P26368	P25774		Q96AA8
		O14776	Q9GZM7		Q9P2E9
		P46777	O94813		P54886
		Q92841	Q9Y6N7		Q02487
		P36578	P48061		Q9Y2Q3
		Q13601	Q9H2A7		P50454
		Q9Y383	P07492		O00151
		O14950	P02647		P06703
		P40429	P49767		P09467
		P22626	P03956		Q2M2I5
		Q01955	P08138		Q16719
		P62310	O95631		Q01995
		Q9GZL7	Q13740		P32942
		O60716	Q15726		Q15080
		P23396	Q9UHF1		Q9BXA9
		Q15629	P04085		P05362
		O43143	P01127		Q9NSB2
		Q99459	P07339		O43497
		P35221	Q14627		P09327
		P18124	O43490		O14965
		P05997	Q9UQP3		P05164
		P49756	Q9UBX5		Q01538
		P33992	P25063		Q9UDT6
		Q8N1F7	P10451		Q13642
		Q01081	P01011		P29966
		Q96AE4	P02768		Q16555
		Q99729	O15123		Q15019
		Q92665	P25445		P17677
		P52292	P0DN86		Q9Y617
		Q15459	P18065		Q9NVA2
		O95881	P24593		P43003
		P06493	P09238		O14531
		P62424	P08253		P19022
		P09619	Q9Y639		P46821
		P09429	Q02763		P51178
		Q5JRA6	P02766		Q03001
		P12956	P35968		Q16181
		P62263	P26992		P35611
		Q9Y2L1	Q9BYZ8		O43491
		P08621	P10124		P14136
		Q9H0S4	Q2MKA7		Q9Y4J8
		P61313	O15031		Q06124
		Q13435	O75094		P35080
		Q9Y2W1	Q96FE5		P11137
		Q16630	P55287		P48681
		Q8TDH9	Q9HBW9		P78559
		Q9H2U2	P02741		O15075
		P51991	Q9NR99		P80404
		Q15393	Q9NR96		Q13449
		Q8NI27	Q6UY14		Q9UQ03
		Q05682	P02750		Q01484
		P37108	O43184		Q8N3E9
		P29083	P22607		P12277
		P14678	P13232		P17252
		P46781	Q01638		Q9P2R3
		O15143	P08887		Q9BPU6
		Q09028	P13500		O94760
		O00754	P05111		O14495
		O43395	P02771		P23470
		Q96EP5	P05231		P09972
		Q9BTC8	P49763		Q9Y4G6
		P27635	P06731		O94819
		P14543	P05121		P31150
		Q9UJT9	Q86YW5		P28482
		Q00839	P01602		Q15121
		O00468	P08493		O94856
		P27708	P10619		O43175
		Q14739	Q9UK23		Q14344
		P55061	A0A0B4J1U7		O75891
		P55265	P02788		P42785
		P63244	Q6UWP8		Q9NQ66
		P52789	A0A0C4DH31		P62258
		P07737	A0A0C4DH34		O15394
		Q96I25	P40967		Q9NRQ2
		Q14693	Q15517		Q16658
		Q9NQ50	Q6Q788		Q9P121
		P50281	A0A0A0MS14		O95674
		Q99575	A0A0B4J1V0		Q9Y281
		P29692	A0A0B4J1Y9		Q13509
		P35270	A0A0B4J1X5		P07195
		P33240	A0A075B6J9		P15121
		Q8TCT8	P23467		Q9Y2S2
		P33527	Q96RW7		P09488
		O15230	A0A0A0MT36		Q13557
		O43670	P05186		Q16799
		Q9Y3B4	O60667		P30086
		Q05519	P00738		P04156
		P24534	P01009		Q01082
		Q8IYB3	Q03167		O43374
		Q8NC51	A0A0B4J1Y8		P26232
		Q14978	Q13232		Q96DA2
		Q07955	A0A0C4DH41		Q12860
		O43399	P01825		P15104
		Q9P2M7	Q96GP6		P36021
		P18858	Q02413		Q16720
		P09234	P00748		P09104
		P19440	P05160		P14209
		Q8NI22	P04275		P50993
		O43291	Q03591		P52758
		P78527	P05451		P09936
		Q8N9U0	P08637		Q9BY67
		P42892	P00995		P27816
		Q92522	Q15848		P78324
		P04439	P07478		Q02952
		P24941	P03950		Q86Y46
		P09651	P02745		P43007
		P10646	Q9Y5Y7		Q8TDY8
		Q16270	P35443		Q13554
		P62280	Q9BUN1		P04350
		Q93052	P02787		Q9Y2J2
		Q96KQ7	P04070		P09543
		P62917	O95497		P07108
		Q92804	P23083		P23515
		P62913	A0A0C4DH38		P50440
		O95816	P11597		Q14315
		P10809	P01717		P07197
		Q02543	P01742		P00367
		P46783	P80748		Q9P0Z9
		Q16666	P18428		Q14011
		Q99541	A0A075B6K5		P80723
		Q9NZ08	A0A087WSX0		P00918
		Q32MZ4	P19652		P61764
		Q14690	P01023		Q9UQM7
		Q02818	P01591		Q7Z3B1
		P10909	P02675		Q9H2Y7
		P28340	P00739		O14763
		Q14151	P09326		Q9UN79
		P63220	P01766		Q9GZN2
		Q8IZF2	P04746		P30291
		P39687	P26022		Q15011
		P82979	A0A075B6I4		Q13112
		Q9Y666	P08833		Q9H013
		P58107	Q5T1H1		Q9BZD4
		Q96I99	Q8N6C8		P46087
		O94842	A0A0B4J1X8		P04844
		P61769	P11226		P26599
		Q10588	Q13201		P13667
		Q9H1B7	P13727		Q8TCT9
		Q8TDN6	Q14520		P25205
		Q9UKJ3	O95980		P30101
		Q9Y399	P55290		Q13185
		P20908	P13473		P12004
		P35637	P40197		P20700
		P51398	A1L4H1		Q15084
		P28799	P49747		P16401
		Q05707	P04180		P11717
		Q9NYF8	Q13103		P13674
		Q9Y3A4	Q99969		P11021
		Q9Y3Y2	O00602		P14625
		Q99797	Q9BQ51		Q9NY12
		P16403	Q12805		Q92688
		Q9UQ35	Q9UJJ9		Q9NYL9
		Q14314	P01619		Q9BS26
		P17927	Q92496		P04843
		Q9HCY8	Q96KG7		Q9Y5S9
		P35900	P10720		Q13283
		P18564	P06312		P62888
		P04792	P20062		P53999
		P09237	A0A075B7B8		Q02809
		Q15424			P09661
		P05107			O75531
		P78325			Q08945
		O00757			O95302
		P00742			P62847
		Q14116			P52597
		P20290			Q8TDD1
		P42771			O60832
		P08581			P50552
		Q9UM47			P56199
		P12107			P52948
		Q14766			O95232
		P24821			Q07075
		Q8WUJ3			P26373
		P04626			P25490
		P40261			Q5JTV8
		P80511			Q14697
		Q9UHI8			Q14684
		P01903			P22087
		O94782			P05388
		Q9Y446			Q9H3P7
		Q9BQE3			P05386
		P23141			P39748
		Q9UQ16			Q02833
		P09417			O95793
		P17174			Q96TA1
		P02794			P62995
		P63096			P08579
		Q15555			P07910
		Q05193			O96019
		Q13555			E9PAV3
		P06241			Q14165
		Q9Y4I1			Q16629
		P20916			Q13263
		Q9NQC3			P30050
		Q9BY11			P60660
		O95741			P61247
		Q13303			P11388
		P48426			Q9Y678
		Q9UJC5			P08865
		Q08209			Q8NBJ7
		P02686			Q99986
		Q9H479			P05387
		Q12955			Q07020
		P01112			O43172
		P23468			P31943
		P38606			Q9NV56
		Q00577			P18583
		P40925			P16422
		O94919			Q9H0A0
		P22061			P54819
		O75326			O00567
		P68371			O60610
		P13716			Q9UKM7
		Q9NZN3			P63279
		Q01814			P33993
		P62873			P35249
		Q14203			P62269
		P60033			Q9NYU2
		P68366			Q13428
		P61981			Q14677
		Q02246			P35250
		Q96MM6			Q86U42
		P05771			P62701
		Q9Y2Q0			P56537
		Q9BZV1			P12270
		O00139			P07686
		Q08495			P38159
		Q04609			P84098
		Q9BZC7			Q7Z3B4
		Q9BUF5			P62750
		Q9ULU8			P36941
		P36543			Q9BUJ2
		Q00535			Q13547
		Q9Y4E6			P62899
		P13929			Q9UQE7
		P16152			P49959
		P45985			P62314
		P43034			P49321
		P05413			Q9H0P0
		P62068			Q9Y4L1
		Q15257			Q9H2S1
		Q16623			P49916
		Q8N145			P46940
		Q16798			Q14498
		O95757			P60866
		O15020			P05556
		Q16775			Q13838
		Q9H0E2			P62910
		P41222			Q9Y5B9
		Q96A00			Q15427
		Q9NZJ4			O15231
		O14775			P18621
		P17600			P84103
		Q14644			O75367
		O75970			P83731
		Q8IU85			P25398
		Q13825			Q15233
		Q9UPQ3			P51003
		P51693			Q96ST3
		Q9ULL4			Q9UEW3
		P61163			P07741
		Q8N1I0			O95479
		P20020			P52272
		Q14204			P39019
		P54652			Q9UIG0
		Q14982			Q01105
		O75170			P14314
		Q9Y4B5			Q12874
		Q96PQ0			Q9Y2P8
		P11217			P42677
		Q15223			Q9HD33
		P36969			Q92878
		Q9Y2T3			O75608
		Q15173			P35268
		O94973			Q92979
		Q9C0G6			Q5TA45
		Q13574			P62318
		P04216			Q13405
		P21926			Q15363
		Q9UHC6			Q9HBR0
		P32119			P13639
		Q92859			P35659
		Q9H9S4			P34897
		P21695			P17813
		Q9UI15			P19338
		P01303			P30040
		P00568			P42285
		Q96BY6			P62906
		O75144			Q14789
		Q06418			P42166
		P11216			Q9UKX7
		Q96KN2			P61978
		O60583			Q9UKV3
		Q14643			Q9BQG0
		P84095			Q15005
		Q9HCH3			Q9UKM9
		Q96CW1			Q14566
		P21291			P08240
		P23297			Q9Y2B0
		P20929			Q9NV31
		Q9HCJ6			Q00613
		Q9H254			Q9Y2U8
		O94772			Q9NPD3
		Q00587			P32969
		P00441			Q9Y2X3
		P48454			P50914
		Q8WXX0			P23921
		P02792			O43290
		Q9H4G4			Q9NVP1
		P49802			P49736
		P55201			P23246
		P06307			Q9H3P2
		P15259			P62306
		Q9HC56			P53582
		O43526			P08648
		P30038			P15880
		P48506			Q9BWJ5
		P02743			Q06323
		P19367			P46782
		P84074			P52701
		P17181			Q13523
		Q86UN3			O43823
		Q9NP99			Q15642
		P49419			P26368
		P48163			O14776
		Q9UPR5			P46777
		O94964			Q92841
		Q3ZCW2			P36578
		Q02108			Q13601
		P22676			Q9Y383
		Q14141			O14950
		Q8WXD9			P40429
		Q14191			P62310
		P48067			Q9GZL7
		P32004			O60716
		P00505			P23396
		Q6T4R5			Q15629
		Q7RTR2			O43143
		P11498			Q99459
		P13726			P35221
		Q9Y6U3			P18124
		Q12893			P49756
		P16870			P33992
		O75112			Q8N1F7
		Q9P2R7			Q01081
		P19438			Q96AE4
		P00915			Q99729
		Q9HD67			Q92665
		P17540			P52292
		Q86XR8			Q15459
		O60662			O95881
		Q9NZT1			P06493
		Q14574			P62424
		Q9BV36			P09619
		O95450			Q5JRA6
		Q96GD4			P12956
		P55774			P62263
		Q86Y34			Q9Y2L1
		Q86VB7			P08621
		P08590			Q9H0S4
		P09486			P61313
		P49366			Q13435
		P35475			Q9Y2W1
		Q9NPH3			Q16630
		P46063			Q8TDH9
		P49746			Q9H2U2
		P35749			P51991
		Q9HBL0			Q15393
		Q04695			Q8NI27
		P02679			Q05682
		O00410			P37108
		P16144			P29083
		Q9Y613			P14678
		Q8IYJ3			P46781
		Q9UQR0			O15143
		Q8N3F8			Q09028
		Q99959			O00754
		Q99708			O43395
		Q14980			Q96EP5
		P02671			Q9BTC8
		Q9BUZ4			P27635
		Q9NPF5			Q9UJT9
		Q92608			Q00839
		P28290			P27708
		Q86W92			Q14739
		Q99567			P55061
		P17275			P55265
		P06400			P63244
		P20749			P52789
		P08263			P07737
		P13807			Q96I25
		Q8WWM7			Q14693
		P31350			Q9NQ50
		O95171			P50281
		A0FGR8			Q99575
		P21333			P29692
		Q96JM2			P35270
		Q7Z406			P33240
		Q86UR5			Q8TCT8
		P02765			P33527
		O75376			O43670
		Q9UJU6			Q9Y3B4
		P46013			Q05519
		P19838			P24534
		Q92539			Q8IYB3
		Q9Y3Z3			Q8NC51
		Q92769			Q14978
		Q7KZ85			Q07955
		Q9Y6X8			O43399
		Q9UPX8			Q9P2M7
		P13611			P18858
		P31942			P09234
		Q9Y618			P19440
		P18206			Q8NI22
		P01911			O43291
		Q8NE71			P78527
		P50502			Q8N9U0
		Q99973			P42892
		P62241			Q92522
		P29590			P04439
		Q14161			P24941
		Q01196			P09651
		P49327			P62280
		Q7Z2W4			Q93052
		O00231			Q96KQ7
		Q15910			P62917
		Q8WXX7			Q92804
		Q9UP83			P62913
		Q13425			O95816
		O00515			P10809
		Q9Y490			Q02543
		P40692			P46783
		Q8N122			Q16666
		P26358			Q99541
		Q9BW19			Q32MZ4
		Q9H410			Q14690
		Q12830			P28340
		Q9Y2K7			Q14151
		Q9C0B5			P63220
		P01024			Q8IZF2
		Q9UKS6			P39687
		P60709			P82979
		P50990			Q9Y666
		P19878			P58107
		Q86UP2			Q96I99
		Q9Y5B6			O94842
		Q9P2F8			Q10588
		Q9ULI0			Q9H1B7
		P12814			Q8TDN6
		Q14573			Q9UKJ3
		Q15366			Q9Y399
		P55884			P35637
		O75533			P51398
		Q92854			Q9NYF8
		Q02880			Q9Y3A4
		P01042			Q9Y3Y2
		P41279			Q99797
		P13796			P16403
		P01034			Q9UQ35
		O43281			P17927
		Q12872			Q9HCY8
		Q9NRX5			P35900
		Q92786			P18564
		Q96S55			P04792
		Q9BWW7			Q15424
		P05060			P05107
		P55786			P78325
		P04406			O00757
		P26045			P20290
		O15164			P42771
		O75448			Q9UM47
		Q01831			P04626
		Q9NU22			P40261
		O60271			P01903
		Q9P246			O94782
		Q9UBP6			Q9Y446
		O94986			Q9BQE3
		Q9Y6K1			P23141
		Q9Y4H2			Q9UQ16
		Q96CX2			P09417
		Q9BXK5			P17174
		P35222			P02794
		Q9H4L5			P63096
		Q9H4I2			Q15555
		Q16513			Q05193
		Q03252			Q13555
		P04075			P06241
		P06396			Q9Y4I1
		P61204			P20916
		O15400			Q9NQC3
		P17480			Q9BY11
		O00305			O95741
		Q12873			Q13303
		Q9Y4E8			P48426
		P50613			Q9UJC5
		Q00341			Q08209
		Q96L92			P02686
		Q9NVD7			Q9H479
		Q14247			Q12955
		P13798			P01112
		Q9UHD8			P23468
		Q6PKG0			P38606
		Q09666			Q00577
		O14745			P40925
		P00492			P22061
		P55196			O75326
		P68104			P68371
		P49908			P13716
		P06454			Q9NZN3
		Q8WXI9			Q01814
		P42858			P62873
		Q9Y3S1			Q14203
		Q9BZH6			P60033
		P30622			P68366
		Q9NQ55			P61981
		P28715			Q96MM6
		Q9ULD4			P05771
		O75509			Q9Y2Q0
		Q9H1E3			Q9BZV1
		Q92785			O00139
		P78344			Q08495
		Q8TEW8			Q04609
		Q04637			Q9BZC7
		Q13439			Q9BUF5
		Q08174			Q9ULU8
		Q06481			P36543
		P50416			Q00535
		Q96T37			Q9Y4E6
		O94906			P13929
		Q13884			P16152
		Q99447			P45985
		Q9UDY2			P43034
		O14994			P05413
		P23528			P62068
		Q14669			Q15257
		Q9UBB9			Q16798
		Q9UPA5			O95757
		O76039			O15020
		Q86U44			Q16775
		Q9P2D1			Q9H0E2
		Q96MU7			Q96A00
		P47755			Q9NZJ4
		P12931			O14775
		O95613			P17600
		O00429			Q14644
		Q9Y6V0			O75970
		Q92922			Q8IU85
		P69905			Q13825
		Q92797			Q9UPQ3
		Q13459			P51693
		P35606			Q9ULL4
		P49815			P61163
		P08670			Q8N1I0
		P08567			P20020
		Q13905			Q14204
		P14866			P54652
		Q15149			Q14982
		Q86X10			O75170
		Q12802			Q9Y4B5
		O14791			Q96PQ0
		P82094			P11217
		Q9H4A3			P36969
		Q96IG2			Q9Y2T3
		Q8IWT6			Q15173
		P13521			O94973
		Q8TEW0			Q9C0G6
		O60841			Q13574
		Q6KC79			P04216
		P35580			Q9UHC6
		Q13586			P32119
		Q13144			Q92859
		Q04759			Q9H9S4
		P31152			P21695
		P37837			Q9UI15
		P06733			P00568
		Q14839			Q96BY6
		Q9Y2X7			O75144
		Q13287			Q06418
		Q13796			P11216
		P35658			O60583
		P05023			Q14643
		Q9Y243			P84095
		Q16643			Q9HCH3
		P25705			Q96CW1
		Q9H6X2			P21291
		O75683			P23297
		P16070			P20929
		Q99569			Q9HCJ6
		P61421			Q9H254
		Q9UM54			O94772
		Q15717			Q00587
		Q96T58			P00441
		Q96KM6			P48454
		Q96CP6			Q8WXX0
		P00558			P02792
		P02763			Q9H4G4
		O75874			P49802
		O96009			P55201
		P01236			P15259
		P01266			Q9HC56
		P04083			O43526
		P05089			P30038
		P07288			P48506
		P07954			P19367
		P08473			P84074
		P08575			P17181
		P10415			Q86UN3
		P10645			P49419
		P10721			P48163
		P12273			Q9UPR5
		P15173			Q3ZCW2
		P16284			Q02108
		P17661			P22676
		P21912			Q14141
		P28908			Q8WXD9
		P34810			Q14191
		P36871			P48067
		P43246			P32004
		P51532			P00505
		P62736			Q6T4R5
		Q12824			Q7RTR2
		Q9UHK6			P11498
		Q9UM73			Q9Y6U3
		Q9UBX1			Q12893
		Q9HAU0			O75112
		P21860			Q9P2R7
		P05120			P00915
		Q9UJU2			Q9HD67
		P25774			P17540
		P08183			Q86XR8
		Q12933			O60662
		P52735			Q9NZT1
		Q92796			Q14574
		P62937			Q9BV36
		Q8WXI7			Q96GD4
		P31151			Q86Y34
		P02647			P08590
		P03956			P49366
		P42345			P35475
		Q10589			P46063
		P13647			P35749
		P02538			Q9HBL0
		Q13740			Q04695
		P01127			O00410
		P07339			P16144
		O00571			Q9Y613
		Q9UQP3			Q8IYJ3
		Q9UBX5			Q9UQR0
		Q99661			Q8N3F8
		P10451			Q99959
		P01011			Q99708
		P02768			Q14980
		O15123			Q9BUZ4
		O75888			Q9NPF5
		O75882			Q92608
		P29474			P28290
		P09382			Q86W92
		P18065			Q99567
		P24593			P17275
		P14174			P06400
		P08253			P20749
		P43490			P08263
		P35243			P13807
		Q02763			Q8WWM7
		P02766			P31350
		P35968			O95171
		P26992			A0FGR8
		Q15058			P21333
		P10124			Q96JM2
		O15031			Q7Z406
		Q9HBW9			Q86UR5
		P11413			O75376
		P00352			Q9UJU6
		P02741			P46013
		P14151			P19838
		P26038			Q92539
		P02750			Q9Y3Z3
		P13232			Q92769
		Q01638			Q7KZ85
		P08887			Q9Y6X8
		P13500			Q9UPX8
		P10275			P31942
		P23771			Q9Y618
		Q9H3D4			P18206
		P02771			P01911
		P04637			Q8NE71
		P05231			P50502
		P49763			Q99973
		P15692			P62241
		P00338			P29590
		P06731			Q14161
		P05121			Q01196
		Q86YW5			P49327
		P20930			Q7Z2W4
		Q9UK23			O00231
		P02788			Q15910
		Q93088			Q8WXX7
		Q6UWP8			Q9UP83
		Q6Q788			Q13425
		P23467			Q9Y490
		Q86UX7			P40692
		P08319			Q8N122
		P05186			P26358
		P16157			Q9BW19
		P31153			Q9H410
		P00738			Q12830
		P01009			Q9Y2K7
		Q03167			Q9C0B5
		Q99798			Q9UKS6
		Q13232			P60709
		Q14CN4			P50990
		Q92620			P19878
		Q8N1N4			Q86UP2
		Q86YZ3			Q9Y5B6
		Q92616			Q9P2F8
		Q02413			Q9ULI0
		P04264			P12814
		P35527			Q14573
		P13645			Q15366
		P35908			P55884
		O43707			O75533
		P00748			Q92854
		P05160			Q02880
		P04275			P41279
		Q03591			P13796
		P05451			O43281
		P08637			Q12872
		P00995			Q9NRX5
		Q15848			Q92786
		P07478			Q96S55
		P03950			Q9BWW7
		P02745			P55786
		Q9Y5Y7			P04406
		P35443			P26045
		P09211			O15164
		P02787			O75448
		P04070			Q01831
		O95497			Q9NU22
		P05062			O60271
		P11597			Q9P246
		Q13616			Q9UBP6
		P18428			O94986
		P19652			Q9Y6K1
		P01871			Q9Y4H2
		P09769			Q96CX2
		P01023			Q9BXK5
		P01591			P35222
		P02042			Q9H4L5
		P02675			Q9H4I2
		P68871			Q16513
		O60306			Q03252
		P00739			P04075
		P09326			P61204
		P61088			O15400
		P02549			P17480
		P26022			O00305
		P02730			Q12873
		P02144			Q9Y4E8
		P08833			P50613
		P55072			Q00341
		P11226			Q96L92
		Q13201			Q9NVD7
		P00488			Q14247
		P63241			P13798
		P13727			Q9UHD8
		Q14520			Q6PKG0
		O95980			Q09666
		P55290			O14745
		P13473			P00492
		P40197			P55196
		P49747			P68104
		P04180			P06454
		Q13103			Q8WXI9
		Q99969			P42858
		O00602			Q9Y3S1
		P07307			Q9BZH6
		P12268			P30622
		Q12805			Q9NQ55
		P01857			P28715
		Q9UJJ9			Q9ULD4
		Q92496			O75509
		P10720			Q9H1E3
		Q6P2Q9			Q92785
		Q01813			P78344
		P01861			Q8TEW8
					Q04637
					Q13439
					Q08174
					Q06481
					P50416
					Q96T37
					O94906
					Q13884
					Q99447
					Q9UDY2
					O14994
					P23528
					Q14669
					Q9UBB9
					Q9UPA5
					O76039
					Q86U44
					Q9P2D1
					Q96MU7
					P47755
					P12931
					O95613
					O00429
					Q9Y6V0
					Q92922
					P69905
					Q92797
					Q13459
					P35606
					P49815
					P08670
					P08567
					Q13905
					P14866
					Q15149
					Q86X10
					Q12802
					P82094
					Q9H4A3
					Q96IG2
					Q8IWT6
					Q8TEW0
					O60841
					Q6KC79
					P35580
					Q13586
					Q13144
					Q04759
					P31152
					P37837
					P06733
					Q14839
					Q9Y2X7
					Q13796
					P35658
					P05023
					Q9Y243
					Q16643
					P25705
					Q9H6X2
					O75683
					Q99569
					P61421
					Q9UM54
					Q15717
					Q96T58
					Q96KM6
					Q96CP6
					P00558
					O75874
					P05089
					P07954
					P08473
					P08575
					P10415
					P10721
					P15173
					P16284
					P17661
					P21912
					P28908
					P34810
					P36871
					P43246
					P51532
					P62736
					Q12824
					Q9UHK6
					Q9UM73
					Q9UBX1
					Q9HAU0
					Q9UJU2
					P08183
					Q12933
					P52735
					Q92796
					P42345
					Q10589
					P13647
					P02538
					O00571
					Q99661
					P29474
					P35243
					P26992
					Q15058
					O15031
					Q9HBW9
					P11413
					P00352
					P14151
					P26038
					P10275
					P23771
					Q9H3D4
					P04637
					P00338
					P06731
					Q86YW5
					P20930
					Q9UK23
					Q93088
					P23467
					Q86UX7
					P08319
					P05186
					P16157
					P31153
					Q99798
					Q13232
					Q14CN4
					Q92620
					Q8N1N4
					Q86YZ3
					Q92616
					Q02413
					P04264
					P35527
					P35908
					O43707
					Q9Y5Y7
					P09211
					O95497
					P05062
					Q13616
					P09769
					P02042
					P68871
					O60306
					P61088
					P02549
					P02730
					P02144
					P55072
					P63241
					O95980
					P55290
					P13473
					P40197
					P07307
					P12268
					Q6P2Q9
					Q01813
					Q99805
					Q9HD45
					Q9Y3Q3
					Q14554
					Q9NYL4
					Q9BVC6
					O75976
					Q8NBJ5
					P43307
					Q92544
					Q9HC07
					O15460
					P40199
					Q6P4A8
					Q9UGT4
					Q13641
					P01906
					P01893
					P20036
					Q8TD06
					P26012
					Q14CZ8
					Q9NT99
					Q8N0W4
					Q9NZH0
					Q96JA1
					P57087
					P55283
					Q9Y5G2
					P78357
					Q8NFZ8
					Q7L985
					Q8N3J6
					O00168
					Q9H0Q3
					P26951
					Q3ZCQ3
					O60487
					Q13113
					Q12907
					P49257
					Q8N131
					Q13162
					Q7Z7H5
					Q9BVK6
					Q15293
					P49755
					Q96AY3
					Q9UBS4
					P20645
					Q9H3N1
					Q9H488
					P06280
					Q13217
					Q9BZQ6
					Q9H0U3
					Q9HCN8
					Q9BRK5
					Q9Y3A6
					P26006
					Q8TEM1
					Q8NBN3
					Q9BV94
					O14657
					Q9NPR9
					Q13438
					Q7Z7N9
					Q5ZPR3
					Q5VW38
					Q13445
					Q9Y3B3
					O00469
					O15321
					Q9Y680
					Q92896
					Q6UW56
					Q96KC8
					Q96AE7
					Q7Z4H8
					P01889
					O95297
					O00115
					Q92504
					P51690
					Q14802
					Q6UXF1
					O95976
					Q9NRJ7
					P55899
					P11215
					O00748
					Q96SQ9
					Q8N271
					P01909
					Q9Y5G3
					Q04912
					P09758
					Q16653
					Q969P0
					P41217
					Q9ULX7
					Q6UWR7
					Q8N126
					Q9P0K1
					Q13087
					O75078
					O60883
					Q08722
					Q9NPD7
					Q14416
					Q9HCM2
					P32418
					Q99523
					P47869
					Q96ID5
					Q16880
					Q6P995
					Q14832
					Q93033
					P18507
					Q9H1X3
					P34903
					O15354
					P22748
					P47870
					Q8NCW0
					A0A0G2JS06
					P22223
					Q9UL01
					Q9UBS3
					Q96K49
					Q8WWB7
					Q01974
					Q8N386
					Q8IW52
					Q9UBG0
					Q9NWM8
					Q9Y2G5
					P34910
					Q9NQ84
					Q96S66
					P23327
					O14917
					P78536
					Q6IEE7
					Q15768
					O94910
					O60486
					Q6PJG9
					Q9NZ94
					P35613
					Q8WY22
					P06127
					P22888
					P23945
					P28906
					P51654
					Q16790
					Q86YL7
					Q9NZQ7
					Q9NP84
					Q9Y6N7
					P08138
					Q14627
					O43490
					P25063
					Q9Y639
					Q96FE5
					P55287
					Q9NR96
					P10619
					Q96GP6
					Q96KG7
					A0A075B7B8
					P21854
					A6NEC2
					Q68CQ4
					Q9BTV5
					P69891
					P60608
					Q7L5L3
					P50443
					A6NF83
					Q92618
					P12532
					P22528
					O15126
					Q9NW13
					Q9UIC8
					Q8WZA1
					Q9Y5S2
					Q6PRD1
					O75319
					Q96DT5
					Q7Z7M8
					Q16352
					P10515
