# Supplementary material for: Multidimensional Proteomic Landscape Reveals Distinct Activated Pathways Between Human Brain Tumors
Source: Adv Sci (Weinh). 2024 Dec 24;12(7):2410142. doi: 10.1002/advs.202410142 (PMC11831486; doi:10.1002/advs.202410142)
Supplement: Supplementary file 7 — Supplemental Table 6 [file ADVS-12-2410142-s005.xlsx]

## Sheet: DeepPRM list
Protein accession	Gene name	Protein description	Peptide	m/z	Charge
O90001		iRT standards	GAGSSEPVTGLDAK	644.823	2
O90002		iRT standards	ADVTPADFSEWSK	726.837	2
O90003		iRT standards	LFLQFGAQGSPFLK	776.932	2
O90004		iRT standards	DGLDAASYYAPVR	699.339	2
O90005		iRT standards	GTFIIDPAAVIR	636.871	2
O90006		iRT standards	LGGNEQVTR	487.257	2
O90007		iRT standards	GTFIIDPGGVIR	622.854	2
O90008		iRT standards	TPVISGGPYEYR	669.839	2
O90009		iRT standards	TPVITGAPYEYR	683.854	2
O900010		iRT standards	VEATFGVDESNAK	683.829	2
O900011		iRT standards	YILAGVENSK	547.298	2
P02647	APOA1	Stable-isotope-labeled peptides	VQPYLDDFQK	630.822	2
P04114	APOB	Stable-isotope-labeled peptides	TEVIPPLIENR	645.874	2
P04114	APOB	Stable-isotope-labeled peptides	FPEVDVLTK	528.301	2
P02654	APOC1	Stable-isotope-labeled peptides	EFGNTLEDK	530.755	2
P02655	APOC2	Stable-isotope-labeled peptides	TYLPAVDEK	522.279	2
P02656	APOC3	Stable-isotope-labeled peptides	GWVTDGFSSLK	602.808	2
P02649	APOE	Stable-isotope-labeled peptides	SELEEQLTPVAEETR	870.932	2
P08519	LPA	Apolipoprotein(a) (Apo(a)) (Lp(a)) (EC 3.4.21.-)	TTEYYPNGGLTR	686.331	2
A0A075B7B8	IGHV3OR16-12	Immunoglobulin heavy variable 3/OR16-12 (non-functional)	VEDTAVYYC[+57]AR	673.806	2
P01009	SERPINA1	Alpha-1-antitrypsin (Alpha-1 protease inhibitor) (Alpha-1-antiproteinase) (Serpin A1) [Cleaved into: Short peptide from AAT (SPAAT)]	LSSWVLLMK	538.812	2
P02750	LRG1	Leucine-rich alpha-2-glycoprotein (LRG)	YLFLNGNK	484.764	2
P01023	A2M	Alpha-2-macroglobulin (Alpha-2-M) (C3 and PZP-like alpha-2-macroglobulin domain-containing protein 5)	NEDSLVFVQTDK	697.844	2
P01011	SERPINA3	Alpha-1-antichymotrypsin (ACT) (Cell growth-inhibiting gene 24/25 protein) (Serpin A3) [Cleaved into: Alpha-1-antichymotrypsin His-Pro-less]	GTHVDLGLASANVDFAFSLYK	742.379	3
P62736	ACTA2	Actin, aortic smooth muscle (EC 3.6.4.-) (Alpha-actin-2) (Cell growth-inhibiting gene 46 protein) [Cleaved into: Actin, aortic smooth muscle, intermediate form]	QEYDEAGPSIVHR	750.858	2
P60709	ACTB	Actin, cytoplasmic 1 (EC 3.6.4.-) (Beta-actin) [Cleaved into: Actin, cytoplasmic 1, N-terminally processed]	LC[+57]YVALDFEQEMATAASSSSLEK	850.729	3
P35611	ADD1	Alpha-adducin (Erythrocyte adducin subunit alpha)	INLQGDIVDR	571.812	2
Q15848	ADIPOQ	Adiponectin (30 kDa adipocyte complement-related protein) (Adipocyte complement-related 30 kDa protein) (ACRP30) (Adipocyte, C1q and collagen domain-containing protein) (Adipose most abundant gene transcript 1 protein) (apM-1) (Gelatin-binding protein)	GDIGETGVPGAEGPR	706.344	2
P02768	ALB	Albumin	VFDEFKPLVEEPQNLIK	682.37	3
P05062	ALDOB	Fructose-bisphosphate aldolase B (EC 4.1.2.13) (Liver-type aldolase)	GILAADESVGTMGNR	745.867	2
P04083	ANXA1	Annexin A1 (Annexin I) (Annexin-1) (Calpactin II) (Calpactin-2) (Chromobindin-9) (Lipocortin I) (Phospholipase A2 inhibitory protein) (p35) [Cleaved into: Annexin Ac2-26]	QAWFIENEEQEYVQTVK	714.344	3
P12429	ANXA3	Annexin A3 (35-alpha calcimedin) (Annexin III) (Annexin-3) (Inositol 1,2-cyclic phosphate 2-phosphohydrolase) (Lipocortin III) (Placental anticoagulant protein III) (PAP-III)	SLGDDISSETSGDFR	793.352	2
Q96CW1	AP2M1	AP-2 complex subunit mu (AP-2 mu chain) (Adaptin-mu2) (Adaptor protein complex AP-2 subunit mu) (Adaptor-related protein complex 2 subunit mu) (Clathrin assembly protein complex 2 mu medium chain) (Clathrin coat assembly protein AP50) (Clathrin coat-associated protein AP50) (HA2 50 kDa subunit) (Plasma membrane adaptor AP-2 50 kDa protein)	QGKGTADETSKSGK	697.35	2
O75882	ATRN	Attractin (DPPT-L) (Mahogany homolog)	NHNALLASLTTQK	705.889	2
P02730	SLC4A1	Band 3 anion transport protein (Anion exchange protein 1) (AE 1) (Anion exchanger 1) (Solute carrier family 4 member 1) (CD antigen CD233)	NVELQC[+57]LDADDAK	745.843	2
Q05682	CALD1	Caldesmon (CDM)	YEIEETETVTK	671.325	2
O60826	CCDC22	Coiled-coil domain-containing protein 22	VIHLAGQWEK	590.827	2
P16070	CD44	CD44 antigen (CDw44) (Epican) (Extracellular matrix receptor III) (ECMR-III) (GP90 lymphocyte homing/adhesion receptor) (HUTCH-I) (Heparan sulfate proteoglycan) (Hermes antigen) (Hyaluronate receptor) (Phagocytic glycoprotein 1) (PGP-1) (Phagocytic glycoprotein I) (PGP-I) (CD antigen CD44)	ALSIGFETC[+57]R	577.287	2
O75122	CLASP2	CLIP-associating protein 2 (Cytoplasmic linker-associated protein 2) (Protein Orbit homolog 2) (hOrbit2)	QTEDVAEVLNR	637.323	2
P10909	CLU	Clusterin (Aging-associated gene 4 protein) (Apolipoprotein J) (Apo-J) (Complement cytolysis inhibitor) (CLI) (Complement-associated protein SP-40,40) (Ku70-binding protein 1) (NA1/NA2) (Sulfated glycoprotein 2) (SGP-2) (Testosterone-repressed prostate message 2) (TRPM-2) [Cleaved into: Clusterin beta chain (ApoJalpha) (Complement cytolysis inhibitor a chain) (SP-40,40 beta-chain); Clusterin alph…	EPQDTYHYLPFSLPHR	667.327	3
P02452	COL1A1	Collagen alpha-1(I) chain (Alpha-1 type I collagen)	GVQGPPGPAGPR	545.294	2
P01024	C3	Complement C3 (C3 and PZP-like alpha-2-macroglobulin domain-containing protein 1) [Cleaved into: Complement C3 beta chain; C3-beta-c (C3bc); Complement C3 alpha chain; C3a anaphylatoxin; Acylation stimulating protein (ASP) (C3adesArg); Complement C3b alpha' chain; Complement C3c alpha' chain fragment 1; Complement C3dg fragment; Complement C3g fragment; Complement C3d fragment; Complement C3f fra…	VVLVSLQSGYLFIQTDK	637.359	3
P02748	C9	Complement component C9 [Cleaved into: Complement component C9a; Complement component C9b]	FEGIAC[+57]EISK	577.282	2
P17927	CR1	Complement receptor type 1 (C3b/C4b receptor) (CD antigen CD35)	GMTFNLIGESSIR	712.864	2
P21291	CSRP1	Cysteine and glycine-rich protein 1 (Cysteine-rich protein 1) (CRP) (CRP1) (Epididymis luminal protein 141) (HEL-141)	GYGYGQGAGTLSTDK	737.844	2
Q08495	DMTN	Dematin (Dematin actin-binding protein) (Erythrocyte membrane protein band 4.9)	STSPPPSPEVWADSR	806.884	2
P17661	DES	Desmin	LQEEIQLK	500.787	2
Q92608	DOCK2	Dedicator of cytokinesis protein 2	ISSSPTHSLYVFVR	796.925	2
Q03001	DST	Dystonin (230 kDa bullous pemphigoid antigen) (230/240 kDa bullous pemphigoid antigen) (Bullous pemphigoid antigen 1) (BPA) (Bullous pemphigoid antigen) (Dystonia musculorum protein) (Hemidesmosomal plaque protein)	QRGEEMIAR	545.277	2
P13929	ENO3	Beta-enolase (EC 4.2.1.11) (2-phospho-D-glycerate hydro-lyase) (Enolase 3) (Muscle-specific enolase) (MSE) (Skeletal muscle enolase)	AC[+57]NC[+57]LLLK	496.257	2
P05160	F13B	Coagulation factor XIII B chain (Fibrin-stabilizing factor B subunit) (Protein-glutamine gamma-glutamyltransferase B chain) (Transglutaminase B chain)	VQYEC[+57]ATGYYTAGGK	834.372	2
P00742	F10	Coagulation factor X (EC 3.4.21.6) (Stuart factor) (Stuart-Prower factor) [Cleaved into: Factor X light chain; Factor X heavy chain; Activated factor Xa heavy chain]	NTEQEEGGEAVHEVEVVIK	699.343	3
P05413	FABP3	Fatty acid-binding protein, heart (Fatty acid-binding protein 3) (Heart-type fatty acid-binding protein) (H-FABP) (Mammary-derived growth inhibitor) (MDGI) (Muscle fatty acid-binding protein) (M-FABP)	WDGQETTLVR	602.801	2
P23142	FBLN1	Fibulin-1 (FIBL-1)	EFTRPEEIIFLR	775.422	2
Q9UBX5	FBLN5	Fibulin-5 (FIBL-5) (Developmental arteries and neural crest EGF-like protein) (Dance) (Urine p50 protein) (UP50)	YPGAYYIFQIK	681.858	2
Q9Y6R7	FCGBP	IgGFc-binding protein (Fcgamma-binding protein antigen) (FcgammaBP)	GATTSPGVYELSSR	712.854	2
Q03591	CFHR1	Complement factor H-related protein 1 (FHR-1) (H factor-like protein 1) (FHL-1) (H-factor-like 1) (H36)	INHGILYDEEK	665.836	2
Q92496	CFHR4	Complement factor H-related protein 4 (FHR-4)	YVTC[+57]SNGDWSEPPR	834.36	2
P02751	FN1	Fibronectin (FN) (Cold-insoluble globulin) (CIG) [Cleaved into: Anastellin; Ugl-Y1; Ugl-Y2; Ugl-Y3]	GLKPGVVYEGQLISIQQYGHQEVTR	933.831	3
P02792	FTL	Ferritin light chain (Ferritin L subunit)	LGGPEAGLGEYLFER	804.407	2
P06396	GSN	Gelsolin (AGEL) (Actin-depolymerizing factor) (ADF) (Brevin)	EGGQTAPASTR	537.762	2
P69905	HBA1	Hemoglobin subunit alpha (Alpha-globin) (Hemoglobin alpha chain) [Cleaved into: Hemopressin]	FLASVSTVLTSK	626.861	2
P68871	HBB	Hemoglobin subunit beta (Beta-globin) (Hemoglobin beta chain) [Cleaved into: LVV-hemorphin-7; Spinorphin]	VNVDEVGGEALGR	657.836	2
P02042	HBD	Hemoglobin subunit delta (Delta-globin) (Hemoglobin delta chain)	VNVDAVGGEALGR	628.833	2
P01893	HLA-H	Putative HLA class I histocompatibility antigen, alpha chain H (HLA-12.4) (HLA-AR) (MHC class I antigen H)	SWTAADMAAQITK	697.343	2
P00738	HP	Haptoglobin (Zonulin) [Cleaved into: Haptoglobin alpha chain; Haptoglobin beta chain]	DIAPTLTLYVGK	645.869	2
P01766	IGHV3-13	Immunoglobulin heavy variable 3-13 (Ig heavy chain V-III region BRO)	AGDTAVYYC[+57]AR	623.78	2
A0A0B4J1V0	IGHV3-15	Immunoglobulin heavy variable 3-15	GLEWVGRIKSK	636.875	2
A0A0B4J1Y9	IGHV3-72	Immunoglobulin heavy variable 3-72	QAPGKGLEWVGR	649.354	2
A0A0C4DH38	IGHV5-51	Immunoglobulin heavy variable 5-51	YSPSFQGQVTISADK	814.402	2
A0A0B4J1U7	IGHV6-1	Immunoglobulin heavy variable 6-1	WYNDYAVSVK	622.801	2
P19367	HK1	Hexokinase-1 (EC 2.7.1.1) (Brain form hexokinase) (Hexokinase type I) (HK I) (Hexokinase-A)	LVDEYSLNAGK	604.812	2
P08833	IGFBP1	Insulin-like growth factor-binding protein 1 (IBP-1) (IGF-binding protein 1) (IGFBP-1) (Placental protein 12) (PP12)	FYLPNC[+57]NK	528.253	2
P18065	IGFBP2	Insulin-like growth factor-binding protein 2 (IBP-2) (IGF-binding protein 2) (IGFBP-2)	LEGEAC[+57]GVYTPR	676.319	2
Q14643	ITPR1	Inositol 1,4,5-trisphosphate receptor type 1 (IP3 receptor isoform 1) (IP3R 1) (InsP3R1) (Type 1 inositol 1,4,5-trisphosphate receptor) (Type 1 InsP3 receptor)	AEDTKMQEIMR	676.321	2
P13645	KRT10	Keratin, type I cytoskeletal 10 (Cytokeratin-10) (CK-10) (Keratin-10) (K10)	LKYENEVALR	617.843	2
P02533	KRT14	Keratin, type I cytoskeletal 14 (Cytokeratin-14) (CK-14) (Keratin-14) (K14)	ASLENSLEETK	610.804	2
P35527	KRT9	Keratin, type I cytoskeletal 9 (Cytokeratin-9) (CK-9) (Keratin-9) (K9)	QFSSSYLSR	537.764	2
P04264	KRT1	Keratin, type II cytoskeletal 1 (67 kDa cytokeratin) (Cytokeratin-1) (CK-1) (Hair alpha protein) (Keratin-1) (K1) (Type-II keratin Kb1)	AEAESLYQSK	563.275	2
P13647	KRT5	Keratin, type II cytoskeletal 5 (58 kDa cytokeratin) (Cytokeratin-5) (CK-5) (Keratin-5) (K5) (Type-II keratin Kb5)	VSLAGAC[+57]GVGGYGSR	705.843	2
Q86Y46	KRT73	Keratin, type II cytoskeletal 73 (Cytokeratin-73) (CK-73) (Keratin-73) (K73) (Type II inner root sheath-specific keratin-K6irs3) (Type-II keratin Kb36)	LDELEGALQQAK	657.849	2
P05787	KRT8	Keratin, type II cytoskeletal 8 (Cytokeratin-8) (CK-8) (Keratin-8) (K8) (Type-II keratin Kb8)	EYQELMNVK	577.282	2
P01042	KNG1	Kininogen-1 (Alpha-2-thiol proteinase inhibitor) (Fitzgerald factor) (High molecular weight kininogen) (HMWK) (Williams-Fitzgerald-Flaujeac factor) [Cleaved into: Kininogen-1 heavy chain; T-kinin (Ile-Ser-Bradykinin); Bradykinin (Kallidin I); Lysyl-bradykinin (Kallidin II); Kininogen-1 light chain; Low molecular weight growth-promoting factor]	RPPGFSPFR	530.788	2
A0A0A0MT36	IGKV6D-21	Immunoglobulin kappa variable 6D-21	YASQSISGVPSR	626.32	2
P00338	LDHA	L-lactate dehydrogenase A chain (LDH-A) (EC 1.1.1.27) (Cell proliferation-inducing gene 19 protein) (LDH muscle subunit) (LDH-M) (Renal carcinoma antigen NY-REN-59)	VTLTSEEEAR	567.785	2
Q08380	LGALS3BP	Galectin-3-binding protein (Basement membrane autoantigen p105) (Lectin galactoside-binding soluble 3-binding protein) (Mac-2-binding protein) (MAC2BP) (Mac-2 BP) (Tumor-associated antigen 90K)	ASHEEVEGLVEK	442.889	3
Q9UHB6	LIMA1	LIM domain and actin-binding protein 1 (Epithelial protein lost in neoplasm)	ASSLSESSPPK	545.275	2
A0A0B4J1Y8	IGLV9-49	Immunoglobulin lambda variable 9-49	FSVLGSGLNR	525.291	2
P14151	SELL	L-selectin (CD62 antigen-like family member L) (Leukocyte adhesion molecule 1) (LAM-1) (Leukocyte surface antigen Leu-8) (Leukocyte-endothelial cell adhesion molecule 1) (LECAM1) (Lymph node homing receptor) (TQ1) (gp90-MEL) (CD antigen CD62L)	NKEDC[+57]VEIYIK	705.85	2
Q3KQU3	MAP7D1	MAP7 domain-containing protein 1 (Arginine/proline-rich coiled-coil domain-containing protein 1) (Proline/arginine-rich coiled-coil domain-containing protein 1)	AVWLEKEEKAK	665.872	2
Q9UPN3	MACF1	Microtubule-actin cross-linking factor 1, isoforms 1/2/3/4/5 (620 kDa actin-binding protein) (ABP620) (Actin cross-linking family protein 7) (Macrophin-1) (Trabeculin-alpha)	EKTLLPEDSQK	644.343	2
P29966	MARCKS	Myristoylated alanine-rich C-kinase substrate (MARCKS) (Protein kinase C substrate, 80 kDa protein, light chain) (80K-L protein) (PKCSL)	AEDGATPSPSNETPK	750.844	2
P11226	MBL2	Mannose-binding protein C (MBP-C) (Collectin-1) (MBP1) (Mannan-binding protein) (Mannose-binding lectin)	TEGQFVDLTGNR	668.828	2
P08493	MGP	Matrix Gla protein (MGP) (Cell growth-inhibiting gene 36 protein)	NANTFISPQQR	638.326	2
P14780	MMP9	Matrix metalloproteinase-9 (MMP-9) (EC 3.4.24.35) (92 kDa gelatinase) (92 kDa type IV collagenase) (Gelatinase B) (GELB) [Cleaved into: 67 kDa matrix metalloproteinase-9; 82 kDa matrix metalloproteinase-9]	QVWVYTGASVLGPR	766.915	2
Q8WXI7	MUC16	Mucin-16 (MUC-16) (Ovarian cancer-related tumor marker CA125) (CA-125) (Ovarian carcinoma antigen CA125)	ISSSPNLTSPATK	651.849	2
Q6W4X9	MUC6	Mucin-6 (MUC-6) (Gastric mucin-6)	VTNEFVSEEGK	619.799	2
P35749	MYH11	Myosin-11 (Myosin heavy chain 11) (Myosin heavy chain, smooth muscle isoform) (SMMHC)	ALEEALEAK	487.264	2
P60660	MYL6	Myosin light polypeptide 6 (17 kDa myosin light chain) (LC17) (Myosin light chain 3) (MLC-3) (Myosin light chain alkali 3) (Myosin light chain A3) (Smooth muscle and nonmuscle myosin light chain alkali 6)	EAFQLFDRTGDGK	742.362	2
Q4G0N4	NADK2	NAD kinase 2, mitochondrial (EC 2.7.1.23) (Mitochondrial NAD kinase) (NAD kinase domain-containing protein 1, mitochondrial)	EPIANRVFSSSR	681.86	2
P13591	NCAM1	Neural cell adhesion molecule 1 (N-CAM-1) (NCAM-1) (CD antigen CD56)	GLGEISAASEFK	604.812	2
O00533	CHL1	Neural cell adhesion molecule L1-like protein (Close homolog of L1) [Cleaved into: Processed neural cell adhesion molecule L1-like protein]	VNGSPVDNHPFAGDVVFPR	675.338	3
Q13232	NME3	Nucleoside diphosphate kinase 3 (NDK 3) (NDP kinase 3) (EC 2.7.4.6) (DR-nm23) (Nucleoside diphosphate kinase C) (NDPKC) (nm23-H3)	TFLAVKPDGVQR	665.878	2
P20929	NEB	Nebulin	KLTDSMDMVLAK	676.352	2
Q15063	POSTN	Periostin (PN) (Osteoblast-specific factor 2) (OSF-2)	GFEPGVTNILK	587.827	2
P32119	PRDX2	Peroxiredoxin-2 (EC 1.11.1.24) (Natural killer cell-enhancing factor B) (NKEF-B) (PRP) (Thiol-specific antioxidant protein) (TSA) (Thioredoxin peroxidase 1) (Thioredoxin-dependent peroxide reductase 1) (Thioredoxin-dependent peroxiredoxin 2)	PGSDTIKPNVDDSK	736.865	2
P01236	PRL	Prolactin (PRL)	MNIKGSPWK	530.784	2
P26022	PTX3	Pentraxin-related protein PTX3 (Pentaxin-related protein PTX3) (Tumor necrosis factor alpha-induced protein 5) (TNF alpha-induced protein 5) (Tumor necrosis factor-inducible gene 14 protein) (TSG-14)	MLLQATDDVLR	637.842	2
Q6R327	RICTOR	Rapamycin-insensitive companion of mTOR (AVO3 homolog) (hAVO3)	KPVDGDNYVR	581.796	2
Q9P2E9	RRBP1	Ribosome-binding protein 1 (180 kDa ribosome receptor homolog) (RRp) (ES/130-related protein) (Ribosome receptor protein)	KADAAANQGK	487.257	2
P05109	S100A8	Protein S100-A8 (Calgranulin-A) (Calprotectin L1L subunit) (Cystic fibrosis antigen) (CFAG) (Leukocyte L1 complex light chain) (Migration inhibitory factor-related protein 8) (MRP-8) (p8) (S100 calcium-binding protein A8) (Urinary stone protein band A)	ALNSIIDVYHK	424.903	3
P06702	S100A9	Protein S100-A9 (Calgranulin-B) (Calprotectin L1H subunit) (Leukocyte L1 complex heavy chain) (Migration inhibitory factor-related protein 14) (MRP-14) (p14) (S100 calcium-binding protein A9)	LGHPDTLNQGEFK	728.365	2
P31949	S100A11	Protein S100-A11 (Calgizzarin) (Metastatic lymph node gene 70 protein) (MLN 70) (Protein S100-C) (S100 calcium-binding protein A11) [Cleaved into: Protein S100-A11, N-terminally processed]	C[+57]IESLIAVFQK	654.355	2
Q9NZJ4	SACS	Sacsin (DnaJ homolog subfamily C member 29) (DNAJC29)	QLDPNEMRTVK	665.843	2
O75533	SF3B1	Splicing factor 3B subunit 1 (Pre-mRNA-splicing factor SF3b 155 kDa subunit) (SF3b155) (Spliceosome-associated protein 155) (SAP 155)	QLVDTTVELANK	665.864	2
Q14BN4	SLMAP	Sarcolemmal membrane-associated protein (Sarcolemmal-associated protein)	TQEELRELANK	665.852	2
O75940	SMNDC1	Survival of motor neuron-related-splicing factor 30 (30 kDa splicing factor SMNrp) (SMN-related protein) (Survival motor neuron domain-containing protein 1)	EDSGNKPMSKK	610.801	2
P02549	SPTA1	Spectrin alpha chain, erythrocytic 1 (Erythroid alpha-spectrin)	DLQGVQNLLK	564.325	2
Q96I99	SUCLG2	Succinate--CoA ligase [GDP-forming] subunit beta, mitochondrial (EC 6.2.1.4) (GTP-specific succinyl-CoA synthetase subunit beta) (G-SCS) (GTPSCS) (Succinyl-CoA synthetase beta-G chain) (SCS-betaG)	QMIGYNLATKQTPK	796.927	2
P37840	SNCA	Alpha-synuclein (Non-A beta component of AD amyloid) (Non-A4 component of amyloid precursor) (NACP)	EGVLYVGSKTK	590.832	2
P24821	TNC	Tenascin (TN) (Cytotactin) (GMEM) (GP 150-225) (Glioma-associated-extracellular matrix antigen) (Hexabrachion) (JI) (Myotendinous antigen) (Neuronectin) (Tenascin-C) (TN-C)	VATYLPAPEGLK	629.856	2
P55072	VCP	Transitional endoplasmic reticulum ATPase (TER ATPase) (EC 3.6.4.6) (15S Mg(2+)-ATPase p97 subunit) (Valosin-containing protein) (VCP)	IVSQLLTLMDGLK	715.918	2
P02787	TF	Serotransferrin (Transferrin) (Beta-1 metal-binding globulin) (Siderophilin)	C[+57]STSSLLEAC[+57]TFR	766.348	2
P02766	TTR	Transthyretin (ATTR) (Prealbumin) (TBPA)	AADDTWEPFASGK	697.815	2
P08670	VIM	Vimentin	VELQELNDR	558.288	2
P18206	VCL	Vinculin (Metavinculin) (MV)	IAELC[+57]DDPK	530.753	2
O95497	VNN1	Pantetheinase (EC 3.5.1.92) (Pantetheine hydrolase) (Tiff66) (Vascular non-inflammatory molecule 1) (Vanin-1)	FGQTPVQER	531.272	2
P04275	VWF	von Willebrand factor (vWF) [Cleaved into: von Willebrand antigen 2 (von Willebrand antigen II)]	EFMEEVIQR	590.787	2
Q96K83	ZNF521	Zinc finger protein 521 (Early hematopoietic zinc finger protein) (LYST-interacting protein 3)	EFPNQESLLK	602.814	2

## Sheet: Differential analysis
Protein accession	Gene name	B/G			G/NC			B/NC			B-14	B-15	B-17	B-18	B-20	B-21	B-22	B-25	B-26	B-27	B-29	B-30	B-31	B-32	B-33	B-34	B-36	B-37	B-38	B-39	B-40	B-41	B-42	B-43	B-45	B-46	B-47	B-49	B-52	B-53	B-54	B-56	B-57	B-58	B-59	B-60	B-61	B-62	B-64
		Mann-whitney U test (P)	ROC (AUC)	VIP	Mann-whitney U test (P)	ROC (AUC)	VIP	Mann-whitney U test (P)	ROC (AUC)	VIP	BrM	BrM	BrM	BrM	BrM	BrM	BrM	BrM	BrM	BrM	BrM	BrM	BrM	BrM	BrM	BrM	BrM	BrM	BrM	BrM	BrM	BrM	BrM	BrM	BrM	BrM	BrM	BrM	BrM	BrM	BrM	BrM	BrM	BrM	BrM	BrM	BrM	BrM	BrM
A0A075B7B8	IGHV3OR16-12	0.231775	0.572011	0.403656	0.204517	0.575435	0.333656	0.0835447	0.601667	0.591216	26.6294	26.2177	27.9391	25.8015	26.081	25.169	25.6911	25.5424	25.5444	25.0031	24.9458	25.1914	23.8825	24.5693	24.4557	24.95	25.1881	25.1119	25.1311	24.7058	24.791	24.8517	25.1128	24.6511	24.484	24.6408	24.7062	24.8941	22.8713	24.4632	24.9626	25.2742	27.8752	25.4726	25.9093	25.9211	25.6432	27.2245	26.9781
A0A0A0MT36	IGKV6D-21	0.901156	0.492301	0.0405803	0.0472729	0.617826	1.17709	0.0490037	0.615625	1.05636	20.8083	25.0377	23.0456	23.3009	23.2648	23.8206	25.1758	23.8455	24.5257	24.4714	22.4861	21.7899	23.6941	21.3174	23.4294	23.6866	24.3839	23.1934	24.3181	21.0261	24.3943	25.0542	22.8638	23.9939	23.4279	22.721	22.6497	24.5205	23.1263	23.1351	20.0357	23.36	26.4319	22.3833	24.3005	23.7783	24.9728	25.2437	25.6883
A0A0B4J1U7	IGHV6-1	0.771942	0.517663	0.169365	0.738608	0.48	0.210577	0.564856	0.533958	0.315705	18.1865	16.5081	19.277	17.4406	17.816	17.5059	19.7782	19.3618	18.4905	16.2882	16.5138	18.4042	16.8817	18.4775	16.7456	19.6946	19.1731	18.2719	17.5882	17.6119	17.1133	16.4301	17.1172	17.0599	18.0484	15.9721	15.2849	17.1127	17.1726	14.0643	16.6025	18.2477	20.673	19.0568	18.3823	17.6613	18.4938	18.5375	18.5016
A0A0B4J1V0	IGHV3-15	0.816543	0.485127	0.22612	0.711543	0.523008	0.148287	0.821937	0.514102	0.330136		13.4015	14.1975	10.2552	11.0407		12.4666		14.4456	17.6419	13.408	10.3926	15.8011	11.6417	19.2973	12.5479		13.3537	12.6615	10.4576	16.3505	10.5263	18.6963	11.1942	12.2882	12.7515	15.6573	11.8911		11.1745	18.0149	10.6327	13.9023	12.8616	13.5831	12.1781	12.1441	13.4943	14.037
A0A0B4J1Y8	IGLV9-49	0.151769	0.586051	0.749406	0.128057	0.590435	0.749022	0.0101972	0.650833	1.09321	19.4069	24.2679	22.1469	23.5629	19.9683	22.1776	24.31	24.365	23.4969	23.0275	23.4695	24.5792	23.1572	20.884	22.4861	26.3417	22.7401	22.8562	21.3714	23.4784	21.0493	23.2102	22.489	22.6804	22.2576	19.7356	23.5236	20.8775	23.5618	21.9261	23.1349	22.3847	27.6532	24.5929	25.2861	21.4475	25.9976	21.4776	25.9368
A0A0B4J1Y9	IGHV3-72	0.100733	0.598505	0.49068	0.88628	0.491304	0.199863	0.178071	0.579167	0.54879	22.9841	22.3824	22.0457	22.6938	23.1176	21.8136	21.8233	22.9933	22.196	22.282	22.7227	21.7824	21.5577	20.9644	21.8983	23.0707	23.7644	22.695	21.9096	20.9867	21.5945	21.976	21.3109	23.1943	21.6474	21.7611	22.1367	18.6605	22.0406	19.8359	20.5612	23.0755	30.8397	28.1914	28.3038	19.261	24.2161	22.7696	22.8195
A0A0C4DH38	IGHV5-51	0.559439	0.535326	0.536443	0.0966832	0.598696	1.13523	0.264527	0.565625	0.738166	20.0616	21.2821	24.6952	19.3262	20.8914	20.2689	20.0126	18.4027	19.8571	18.9708	18.4032	18.7076	16.5913	19.4194	16.7499	19.2416	18.4907	13.0087	14.3551	15.6521	17.2507	17.8889	19.2337	20.3486	20.1599	18.6126	19.2569	19.5051	18.5003	21.7263	21.4492	21.0656	24.6534	22.4812	22.3461	23.717	23.2834	22.7875	23.4551
O00533	CHL1	0.500201	0.540761	0.373736	0.600014	0.531304	0.166612	0.971654	0.497708	0.118049	17.2632	16.948	19.9691	15.6247	16.7739	16.8566	17.7561	17.4684	17.7928	16.3376	17.4286	17.2288	16.0919	17.1611	17.9222	18.3464	17.2176	17.9525	17.3736	18.4202	17.5998	17.4001	17.9816	17.3944	18.142	17.8153	17.8999	18.3573	16.9869	17.6339	15.8383	16.8696	19.3929	18.8071	17.6139	13.4989	19.3011	18.7537	17.9948
O60826	CCDC22	0.493654	0.541214	0.114436	0.525826	0.537826	0.205957	0.328483	0.5575	0.113415	17.4675	17.6986	17.9874	17.008	17.9103	17.7342	18.7337	18.0073	18.0747	17.1339	16.8444	16.2742	16.826	16.9942	17.4023	18.2451	17.8828	17.0228	17.5262	17.6986	17.2709	17.0508	16.778	17.941	17.8786	16.58	17.5153	16.9408	16.4196	17.0386	17.5669	17.8098	16.719	19.4156	19.3811	17.1237	19.896	19.6062	19.9502
O75122	CLASP2	0.480311	0.544397	0.603437	0.602929	0.531915	0.286882	0.821065	0.514102	0.233092	17.8852	18.3961	13.5541	14.0627	17.7137	17.3483	18.3656	17.8044	14.8247	12.3146	12.5473	17.3444	14.1212		13.4196			13.5951	13.2991	14.1172	13.4293	14.3575	14.284	14.1293	14.1502	14.6986	13.8695	15.2128	9.33171	14.175	13.1096	14.4934	17.0715	17.0381	16.9137		11.8795	13.1398	15.2679
O75533	SF3B1	0.527676	0.538426	0.0886405	0.0202446	0.638667	1.39863	0.0304653	0.627083	1.16545	16.2341	17.6518	18.3073	17.2633	16.5846	16.6128	18.9979	19.067	17.4497	17.2466	16.9357	16.8653	19.1304	18.5416	18.2255	19.3306	17.4629	19.5963	19.6293	22.1898	16.5833	19.089	19.0608	17.0005	17.6456	15.7602	17.4799	17.6875	16.0663	17.7756	17.6947	19.1588	18.8501	17.6703	16.4774	16.4367	19.5333	19.1287	18.3186
O75882	ATRN	0.198164	0.577446	0.799533	0.75806	0.518478	0.405122	0.294529	0.561667	0.225076	21.9496	22.2498	24.437	22.4413	22.6371	22.1933	22.8786	22.3934	22.489	22.3114	22.3933	21.7999	22.2077	21.7123	22.1952	22.9782	22.8105	23.4993	22.9962	22.9921	21.9909	22.1816	21.9671	22.0986	22.592	22.2706	21.8619	22.1703	22.2553	22.7268	21.7577	21.4435	24.6202	23.0002	23.5044	22.9754	23.986	23.9205	23.8323
O75940	SMNDC1	0.313392	0.561594	1.26862	0.270525	0.56644	0.138198	0.0247577	0.63354	1.1144	17.8363	18.502	20.6226	18.0003	19.0726	18.9868	19.8947	18.9884	19.1793	18.928	18.6705	19.3326	18.3387	17.5276	18.5928	18.312	19.8097	17.863	18.2997	18.9585	18.6904	18.741	18.6456	18.2093	18.5374	19.5519	17.7934	19.434	18.4032	18.3677	16.6382	18.2787	21.542	18.8754	13.0077		19.5849		19.965
O95497	VNN1	0.858923	0.48913	0.486358	0.15586	0.584348	1.15561	0.164724	0.581667	1.20318	18.1836	18.8099	18.532	14.363	16.2046	18.1438	19.0544	18.3217	17.8358	18.0303	18.0281	15.3407	15.1254	14.7507	16.3479	15.8337	9.9669	16.7214	17.9135	17.0631	17.759	14.2158	15.7555	17.4367	16.2867	14.5032	13.7735	16.2474	12.9946	16.8613	16.8024	17.1254	20.6538	14.817	16.1072	17.2037	18.9017	18.0438	18.3008
P00338	LDHA	0.0475142	0.619334	1.16382	0.0252492	0.633097	1.2572	0.878246	0.490664	0.280958	17.1839	20.339	16.6544	17.6338	18.0638	16.8372	16.84	18.4488	18.4787	16.1513	17.4001	17.0603	17.154	15.2634	17.2105	18.7279	17.2667	17.0147	15.9548	18.7056	15.3889	15.7449	16.1403	16.392		16.0425	17.967	18.2641	15.5334	17.823	16.8851	16.3889	18.3887	17.184	17.6777	16.2289	18.3131	17.6139	17.9115
P00738	HP	0.351247	0.560588	0.359446	0.721764	0.523325	0.0310089	0.63146	0.530127	0.308438	15.7281	22.957	27.3688	17.2874	20.1693	16.3733	15.2155	18.1817	15.0341	15.9163	16.7236	9.33837	14.2247	16.511	17.3833	16.6784	17.4052	16.0171	20.8429	18.0348	18.3081	17.7921	20.404	14.8427	15.839	16.3014	14.774	15.7825	15.4453	15.8166	19.5283	20.417	26.8075	28.4594	22.4975	27.2979	16.7708		17.2874
P00742	F10	0.0172706	0.645349	1.14329	0.900846	0.492169	0.0868655	0.0228186	0.634354	0.908539	18.3275	19.2604	14.6716	19.0062	19.5826	18.9875	18.9342	19.6067	19.5324	18.476	19.1809	19.2696	18.5568	18.4215	18.7534	20.1043	19.5916	17.5846	17.5591	17.8494	18.5923	19.2274	19.2628	19.0461	19.1809	17.8572	18.0267	18.6691	16.3525	17.9819	17.5062	19.0863	14.0013	14.717	12.1267	16.3005	13.221	17.2309	14.408
P01009	SERPINA1	0.431064	0.547554	0.423953	0.266922	0.566548	1.08788	0.0866246	0.60119	1.46084	15.0638	15.9003	16.1688	16.071	15.7028	15.8507	16.9354	15.8541	16.264	16.6279	15.5076	19.7118	15.8391	16.1329	16.7965	19.0895	18.0675	16.5522	15.1652	14.9885	15.2625	15.7543	16.2036	19.5346	20.6206	19.8882	15.6428	21.0785	20.5135	18.0998	17.5095	16.3593	17.1188	16.2481	15.7249	16.6815	15.7722	15.8226	16.2516
P01011	SERPINA3	0.788307	0.516304	0.0715359	0.0661844	0.60913	0.576749	0.070505	0.60625	0.612346	19.932	20.0314	21.0647	19.6055	20.0683	20.5698	19.3985	20.13	20.2802	20.1819	19.3216	20.8836	19.632	19.4306	20.4762	19.8566	20.5309	20.0461	19.6536	20.0729	19.9015	20.019	19.4937	19.6363	20.1242	18.7069	19.3455	19.8577	19.2445	19.9565	19.5112	19.4961	21.5528	21.7235	21.0628	19.6273	18.2868	17.4442	16.1836
P01023	A2M	0.532627	0.537591	0.000696831	0.944454	0.504348	0.02838	0.730338	0.520417	0.0276034	25.8382	26.57	27.7122	25.3555	25.865	25.3511	25.7073	24.8507	25.4192	25.4061	24.4239	25.0886	25.3254	26.0543	25.0826	25.9445	25.3173	25.9172	20.7022	20.5527	21.0613	20.4284	23.9411	25.9227	25.4192	24.8288	21.6807	25.6242	25.2641	26.7955	26.4521	25.7798	20.7207	20.1093	24.5918	27.179	27.0801	27.895	28.7873
P01024	C3	0.596605	0.45	0.749582	0.194923	0.607527	1.42672	0.157517	0.619355	0.764111		12.5013	11.5048																12.419					11.451								11.5705	10.5315	11.4958	10.4298		10.8932	11.002	11.5884
P01042	KNG1	0.853679	0.511322	0.347112	0.774857	0.482826	0.351492	0.552908	0.535	0.129982	21.1883	20.3119	21.2809	21.553	21.7647	21.3884	21.6269	21.2941	20.4868	20.5098	20.7226	20.0126	19.9008	19.2746	19.9563	20.4406	20.5975	20.7582	20.9005	21.2381	20.6328	21.0398	21.2133	21.7861	21.7463	20.2601	21.0924	21.6309	20.5133	18.7438	18.8867	18.9606	21.0033	19.3336	21.351	20.3322	21.0205	21.2517	21.8851
P01236	PRL	0.0595502	0.614184	1.71911	0.00137891	0.694928	2.25008	0.163841	0.584181	0.726219	15.0105	14.8281	17.7126	14.4814	16.0584	14.3854	15.1064	13.9232	15.4027	14.5711	14.8338	15.3447	12.0556	14.3144	13.7822	15.8315	15.7713	14.0931	14.6236	14.4612	14.9081	14.2877	14.992	15.874	14.694	15.5959	14.9497	14.9294	13.7953	14.302	14.8662	14.846	17.1085	12.257	14.707	12.9938	15.491	12.7534	15.1033
P01766	IGHV3-13	0.299292	0.562905	0.983321	0.636178	0.528261	0.0457282	0.527638	0.537447	0.628972	22.3244	22.0512	24.6945	22.4743	21.8319	21.074	22.8113	20.908	22.0363	20.8854	21.7102	23.2011	20.3638	21.7473	21.492	21.6945	23.3846	22.6178	22.2328	21.9276	21.5822	21.3007	21.6099	21.4702	21.4241	21.4081	21.8705	21.9484	20.3808	19.6451	21.4444	22.1041	24.6417	23.3302	22.6263	20.4221	21.919	24.3952	23.9447
P01893	HLA-H	0.850313	0.515775	0.217065	0.545106	0.546577	0.0191701	0.847974	0.515152	0.159	14.671		16.951									14.1563						14.5364	14.9069	15.489	13.1267	14.0299			11.7477	12.0498	10.908				11.4908	14.7496		13.663	14.1961	14.2586	13.9317	17.2808	17.5021
P02042	HBD	0.243822	0.570199	0.116739	0.0717822	0.606957	0.940709	0.000881203	0.695208	1.24732	23.1498	22.6472	27.3781	25.4322	25.7407	23.8395	25.4845	25.637	25.2522	24.7573	24.5141	20.5198	22.7211	24.2418	23.5387	24.1773	23.7456	24.4283	24.6392	23.9261	23.4789	24.9885	25.1353	25.1336	23.9364	21.6161	24.4035	25.078	23.8213	23.3721	22.5177	23.8616	25.7471	24.912	23.7316	23.4513	26.3351	24.6462	25.8339
P02452	COL1A1	0.601128	0.535714	0.0874551	0.00166493	0.720536	2.44282	0.00634985	0.686719	2.26762	21.6286	20.4069	13.7613	23.1338	22.5647	9.58809	20.7018	21.7505	21.1416	22.0905	22.0246	21.2258	17.8157		20.9878	11.6356	10.8189	18.9441	18.605	21.2343	32.6314		16.3661	20.7251	19.7788	33.9693	20.3566			36.6857	32.1718		21.7689	16.8319		12.3427	24.698		21.0118
P02533	KRT14	0.491312	0.54206	0.737964	0.873391	0.49024	0.00874085	0.487998	0.541704	0.528061	17.1665	15.4362	14.5372	13.8714	18.0252	16.8119	16.0075	18.3538	14.9715	19.015	16.5459	17.7367	18.4988	17.103	18.0469	18.893	17.1243	16.6095	18.3218	19.1143	18.8362	16.8849	16.3522	17.7085	17.5183	18.5445	16.8233	17.5072	13.8127	16.3757	16.4692	14.8251	20.4817	18.51	20.1217	16.7409	17.6172	17.701	18.0164
P02549	SPTA1	0.375877	0.554159	0.0656329	0.578599	0.533859	0.0911471	0.758213	0.481546	0.125364	20.8192	20.7088	21.3257	20.0243	20.3733	19.9219	20.5127	19.5616	19.6417	20.3462	18.9496	19.0503	20.0719	20.37	20.3085	19.559	19.9582	21.2875	20.7065	21.2173	20.1066	20.4059	19.0702	11.7456	12.5755	11.3199	19.6277	12.3482	11.4897	14.569		20.0719	21.0831	20.1219	20.0173	20.183	20.0792	21.4363	21.8413
P02730	SLC4A1	0.854343	0.514778	0.85868	0.921492	0.491954	0.197001	0.956907	0.504762	0.724898	15.8858	17.4259		13.5786		14.6433		9.7586	17.5647	17.6391			18.035	17.0526		17.4077	16.5923	16.719	15.616	16.493	16.1348	16.8853	16.5743	16.6281	16.517	15.6059	16.0259	17.0778	16.3952	16.3065	16.7417	15.748	16.6218
P02748	C9	0.350396	0.5633	0.700421	0.709898	0.525295	0.0786145	0.266751	0.573887	0.43566	14.7724	13.9129	15.3153	14.0856									15.8394	12.484			10.4015	13.4494	13.3365	13.4206	13.4396	14.0077	13.6975	13.6411	14.0173	14.2868	13.7725	12.6287	14.0275	12.4269	12.2842	13.3577	14.5374	14.4328	14.5672	14.0162	15.0983	14.7025	14.9996
P02750	LRG1	0.106572	0.59692	1.17573	0.372884	0.553043	0.197479	0.506385	0.539167	0.736311	22.1532	22.1128	22.7783	21.8426	22.545	23.1249	22.7395	22.8273	22.0632	22.2586	22.1625	23.9275	21.3877	21.9734	23.3767	22.9362	23.9704	22.6876	22.1965	23.1574	22.3012	22.843	21.9575	21.7678	20.8609	22.064	21.4298	21.3613	21.1441	23.1905	22.9209	22.9492	25.3821	23.3636	19.8929	22.8406	22.6415	21.7894	23.9123
P02751	FN1	0.739285	0.479846	0.0715508	4.33268e-06	0.772609	3.0127	6.95759e-06	0.76375	2.94549	23.9851	24.1021	23.9805	23.8904	24.3678	22.6712	24.9221	24.1729	24.1954	23.6508	23.9438	22.5636	23.4958	20.1612	23.9286	21.1357	22.7341	24.4604	24.8058	25.2327	26.505	23.3685	23.5907	23.1904	23.6037	26.0316	23.5253	23.8324	24.8203	26.0489	23.3111	22.7528	23.8138	21.5265	20.7683	21.4091	24.7536	24.1964	24.5011
P02766	TTR	0.0786108	0.605525	1.52973	0.724813	0.521087	0.608284	0.0207101	0.635833	1.6477	27.2792	26.6235	27.5654	26.8987	27.4424	26.5851	27.1588	27.0471	26.7819	25.776	25.4283	23.2749	26.2197	25.8071	25.9597	26.5583	24.749	26.6381	27.4194	27.2116	26.0959	25.8602	26.3748	26.4187	26.7484	24.9129	25.9041	25.4088	25.7829	26.7967	25.8731	27.0044	27.0046	28.137	27.7737	26.8053	28.1933	27.9226	27.5742
P02768	ALB	0.444435	0.546196	0.73232	0.295979	0.562174	0.718941	0.787118	0.483958	0.11718	23.2536	25.2483	28.783	24.5889	23.8565	25.1073	24.3979	25.8918	23.9654	25.0251	23.6198	22.4498	24.6694	24.5185	24.2015	24.9143	25.4764	25.1459	25.2503	25.5055	25.1631	24.8868	24.5678	24.4061	24.2494	23.537	23.3504	24.4107	23.3836	23.0832	20.7866	21.3269	27.7382	27.0549	26.8976	27.6725	28.2317	27.6866	28.4049
P02787	TF	0.773641	0.51773	0.198979	0.635997	0.528444	0.474102	0.786627	0.51617	0.352628	18.7024	17.7949	18.351	17.2069	19.2149	18.5795	19.7798	19.7035	15.9949	17.1204	15.4364	15.8797	17.8117	19.0104	16.4232	17.3472	19.9056	18.8226	19.539	18.3946	18.8574	19.2912	17.4903	18.4891	15.7048	16.4589	16.2625	15.6281	15.5033	18.6714	18.5176	18.2102	19.1484	18.5561	17.9511	19.3717	17.8885	18.6502	17.9177
P02792	FTL	0.214727	0.579651	1.16175	0.221631	0.57901	0.720527	0.651939	0.470192	0.197922	13.4621		17.546	16.3574	16.6748	14.5074	16.7679	16.4206	17.2085	12.3274	13.715	16.9196	10.8451	10.6672		17.3311	15.3754	15.5569		14.4882		15.8155	15.6307	15.026	16.045	15.7792	15.7448	16.6664	11.7136	14.4305	13.175	15.2809	14.0506	14.6522	14.8807	16.5127	17.5691	16.6952
P04083	ANXA1	0.41584	0.450242	1.19671	0.284799	0.564	0.733105	0.772051	0.517391	0.1218	19.6274	19.6423	21.1449	19.2471	20.1418	20.3845	20.6761	19.2534	20.4106	19.0382	19.4955	18.8318	20.5756	19.3015	19.2693	20.6436	19.7017	18.7279	19.2502	20.1984	19.304	19.0291	18.9935	20.7994	19.8093	18.7065	19.6712	21.3263	19.0764	20.5852	17.4868	19.9719	22.0743	22.5534	20.5173	21.3512	21.9974	20.3777	22.3652
P04264	KRT1	0.507829	0.540278	0.212609	0.879679	0.509297	0.328284	0.646825	0.527211	0.131558	13.5878	18.0785	18.5273	16.3792	19.1448	18.2785	18.7605	15.5385	17.936	20.9236	18.4724	19.8526	18.3707	18.3958	17.8491	19.5921	18.7142	19.0345	19.3787	19.222	19.3621	17.5897	17.9885	18.8793	18.0306	19.0384	18.5181	18.0039	17.2228	18.6627	18.7783	16.5035	20.0065	18.9767	19.0433	17.9779	18.5216	17.6817	19.1598
P04275	VWF	0.0367634	0.625	1.83581	0.000117943	0.728478	2.62363	2.00855e-07	0.805	3.29118	21.2933	21.7954	21.0789	19.9685	21.6599	20.1498	23.2183	19.9732	21.2135	21.0062	19.493	20.911	20.2239	18.168	20.1726	19.7533	20.7499	20.54	22.0578	20.9634	20.7799	19.7933	21.3416	20.0822	21.5705	22.051	19.7674	21.7614	21.0606	19.1064	18.3552	19.9656	24.3885	19.3533	18.9379	19.4443	21.6743	20.3964	22.429
P05062	ALDOB	0.69314	0.527027	0.711791	0.0289856	0.642857	0.739068	0.108489	0.605534	0.110235	18.2774	18.5823		18.3665	18.067	19.446	19.1619	19.1673	17.6802	16.8377	18.1197	18.1323	20.2951	18.1895	17.6911	21.4638	17.331	17.8516	18.4716	17.173	17.0684	17.3814	16.6477	17.9034	19.5226	16.686	18.2747	17.4231	16.2079	14.2053		18.3464	28.0994	26.2619
P05109	S100A8	0.0658806	0.614693	1.14137	4.57706e-05	0.747886	1.87463	0.0134729	0.652376	0.98795	15.6236	17.7516	16.2363	13.865	14.028	15.6382	15.7295	15.9168	19.2525	15.3047	17.1558	19.0519	16.8234	15.7596	16.5883	17.0837	17.4408	17.3287	17.105	18.7345	15.8283	15.8996	15.9981	16.0133	14.9883	16.9471	16.155	16.5838					17.7193	17.3543	15.4115	15.6338	17.1115	15.7915	16.4367
P05160	F13B	0.931018	0.505435	0.615651	0.991223	0.49913	0.118487	0.811823	0.514167	0.524691	20.5541	20.0733	18.7229	20.2247	21.1428	21.2058	21.1603	20.7246	20.5042	20.471	20.0665	19.3471	20.3754	19.7718	18.9607	20.4339	20.0652	20.4613	20.0494	20.8792	19.7267	20.0369	20.6258	19.868	19.6477	19.6908	19.7781	20.4903	19.6264	20.2176	18.9434	19.7658	21.628	20.6808	19.7387	18.1621	21.3786	24.1768	21.5796
P05413	FABP3	0.592448	0.466633	0.345563	0.308598	0.5625	0.0623006	0.417927	0.548913	0.248073	12.973	15.7161	16.1963	15.7044	16.4993	15.7515	16.5879	16.5374	16.0392	16.4008	15.9247	15.6271	16.2952	15.8647	15.8935	15.7369	17.3039	17.2011	17.6743	12.6171	16.7955	17.1014	16.9864	16.8259	16.1978	16.4575	16.3002	16.377	15.1178			13.4478	17.6335	16.2937	16.3462	16.3485	16.6048	15.7097	16.9656
P05787	KRT8	0.546416	0.537358	0.797302	0.248093	0.570479	0.444394	0.129656	0.5901	0.814715	19.0538	18.5582	20.1582	19.2068	19.1913	17.5055	19.7357	18.8372	18.7531	18.8073	18.5669	17.5318	19.0786	18.6504	19.1335	18.9221	18.65	20.3536	20.5592	17.2111	20.7282		17.9505	18.6464	18.1076	27.9554	16.7996	17.3324	16.1715	18.0861	17.4751	19.7806	19.7228	11.9784	16.642	18.3177	19.7765	20.6088	20.2487
P06396	GSN	0.0183586	0.640851	1.40835	0.00118845	0.692391	1.90725	0.013261	0.645417	0.956099	20.8486	20.1775	18.0777	21.258	21.6514	21.8806	21.9577	21.6678	21.8892	22.0567	21.2184	19.9328	20.754	21.0631	21.4178	22.5775	21.2332	21.6028	20.9198	20.8272	21.5803	21.0625	22.5865	21.292	22.6468	20.759	20.3678	21.758	22.3082	17.1834	17.9388	16.2457	20.9083	19.9678	21.4018	20.5485	21.5949	21.9679	21.5339
P06702	S100A9	0.733583	0.520607	0.221962	0.412691	0.549024	0.227379	0.493052	0.540604	0.0520669	16.3486	18.8271	9.92032	18.9396	17.2647	18.4005	18.8699	19.2578	20.8196	17.9973	19.2288	21.0453	18.5134	17.3542	18.4321	18.5497	18.2425	18.2004	18.8039	20.0973	16.6565	18.2135	18.3901	18.3795	17.9384	19.9686	17.3574	18.9232	16.2379	17.0261	17.8967	16.9697	25.7279	24.0133	22.0622	18.1479	17.9296	21.6161	22.2524
P08493	MGP	0.442236	0.546485	1.0827	0.000407776	0.709783	2.16228	0.00509815	0.665319	1.51477	18.3557	18.1633	19.1141	18.0421	18.1022	17.8361	18.9623	17.8447	17.6447	17.2165	17.3457	18.761	18.0992	18.1309	17.5236	18.9488	18.3325	19.0737	18.9347	19.6787	17.7839	18.0079	18.734	18.3795	17.5827	17.0131	18.4496	18.7553	17.5525	16.7937	17.3663	18.2512	17.9457	18.6907	18.8214	17.3366	19.9685	18.9574	18.9426
P08670	VIM	0.778412	0.482718	1.09922	0.257292	0.568182	0.722891	0.1713	0.580417	1.46148	14.9507	14.3747	19.3949	15.3845	15.0499	14.9363	15.7401	16.1939	16.1569	15.711	15.7084	15.9669	15.1886	15.0811	16.1067	15.5568	16.3936	14.7309	14.7968	16.381	14.5343	15.5154	15.5149	15.845	15.6823	15.5288	15.4831	15.5386	14.859	12.4121	14.6206	15.9715	20.3753	19.5059	19.6165	18.0167	20.0589	19.86	19.9405
P08833	IGFBP1	0.957569	0.505435	0.67016	0.212836	0.603865	1.78133	0.353332	0.57716	1.38532	11.2757					12.2452		14.0396	14.0878	14.1218		14.3191			15.2238		13.2024	13.6322		12.137	12.9774	13.9048	14.2819	13.6846	14.1196	13.3595	13.271	13.2474	12.06							14.7082
P10909	CLU	0.517832	0.538949	0.0572909	0.705653	0.477391	0.461483	0.725002	0.520833	0.377639	19.0102	12.9219	19.6486	19.0756	19.2519	18.7436	17.6764	19.1588	18.729	18.9496	18.4386	14.6176	18.9301	19.0351	18.7275	19.5945	18.9298	19.3676	19.9949	20.8304	19.2719	19.0961	19.7914	17.9829	20.1294	18.2573	19.2218	18.9298	16.5683	17.2898	15.1491	16.4595	19.7412	19.0309	18.7499	18.9322	19.7852	19.28	19.6822
P11226	MBL2	0.818404	0.51404	0.283847	0.163479	0.582826	0.599169	0.127413	0.589583	0.815772	20.7698	20.9808	21.0581	19.7032	22.7229	22.4241	21.087	19.9034	19.9513	19.869	19.631	22.1735	22.1905	19.7607	20.5417	20.4276	22.4623	22.4955	22.2982	22.66	18.1119	21.864	20.328	21.1905	19.4472	20.405	19.3491	21.4688	20.9555	20.0864	21.4215	21.4154	22.9592	22.5897	20.7541	21.6708	23.1158	22.6184	22.0788
P12429	ANXA3	0.0570165	0.620748	1.5721	0.0957207	0.60352	0.910051	0.568941	0.464286	0.310961	13.9284	16.3648	13.3957	16.1808	16.372	11.729		11.9329	16.5914	14.7882		12.9622	11.6835		11.7062	10.8931	12.1958	12.4794	14.0911	12.2313	12.4306		12.0242	12.1991	11.7057	15.3375		13.5164	13.1323	13.4144	13.2789		9.66369	11.2752	11.9552	12.3804	12.7828	14.154	14.3977
P13591	NCAM1	0.0902168	0.601676	0.706602	0.00458845	0.668261	1.64662	6.21172e-05	0.735	1.80472	19.5515	20.2672	21.6719	19.7439	20.2921	20.3228	19.9324	20.1568	20.2235	20.2816	19.3476	16.6355	20.2553	20.1923	20.0461	20.667	20.1474	20.6892	20.479	20.4571	20.2964	19.9936	20.1881	19.9012	20.4796	18.2748	19.7523	20.0969	19.0579	19.641	19.3095	19.7371	23.2747	20.5171	21.1654	20.2031	21.9046	22.387	22.0653
P13645	KRT10	0.453478	0.54529	0.304387	0.169554	0.584486	0.70032	0.320577	0.560606	0.936235	17.1742	17.3863	19.0742	16.184	17.488	16.2324	15.7659	17.2526	15.2669	18.6585	16.6015	15.9859	16.688	16.2401	17.0872	17.388	17.5055	16.4808	17.7401	14.8993	18.2633	16.4569	16.6697	16.6242	17.051	16.8735	16.5085	16.6145	13.2343	16.5367	16.1678	16.6288	21.404	21.3507	20.6292	18.7081	20.2648	18.9303	19.7701
P13647	KRT5	0.425957	0.445581	1.32764	0.229457	0.580735	1.37824	0.481962	0.547471	0.556679	16.1495	15.1611		14.0353	17.0373	17.0843	15.19	17.4122	15.7096	18.772	16.3407	17.3979	16.7571	17.0336	16.9838	18.1602	17.1668	17.5295	17.9093	18.7663	17.3513	16.2793	16.1309	17.4741	16.699	17.5416	16.8972	16.2039	12.9598	16.5483	16.9135	15.0544	18.2027	16.5132				13.8392	16.7201
P13929	ENO3	0.502929	0.540741	0.269291	0.00121364	0.694104	1.53932	0.00760836	0.656463	1.01357	19.8773	19.7014	22.2969	19.7846	18.9651	19.4986	20.436	20.0056	20.4886	19.4827	19.8931	19.7927	19.7261	19.2775	18.899	20.9274	20.5125	19.5049	18.6203	19.6172	19.3951	20.3639	19.909	19.2737	18.664	19.6878	19.8379	19.9409	19.0844	18.9913	19.5855	19.0923	21.8963	20.4417	19.6397	19.0175	19.7184	20.434	20.277
P14151	SELL	0.460854	0.571053	1.10054	0.324092	0.586538	1.2491	0.89941	0.487854	0.319744				13.362	13.6621		15.4006			15.0131		14.087	14.8289	14.8558	13.7872	14.956	12.7251		16.3246		14.6124	14.6314			15.8746	15.5091			13.0473			14.6591							15.8876
P14780	MMP9	0.0168909	0.652952	2.13326	0.217389	0.579976	0.912876	0.285532	0.567553	0.757773	13.2965	12.0995	12.8204	11.9445	11.9984	12.0393	11.7577	12.4319	17.4777		11.8212	13.7939	13.1871	13.1652	11.2299	14.1135	11.0842	13.7537	13.5357	11.3896	12.7172	10.6779	13.0506	12.8067	12.2054	10.5786	13.3513	13.6618	11.2718			11.2354	13.4939	12.7043	12.2294	13.218	13.2416	12.8589	13.0124
P16070	CD44	0.520371	0.539753	0.484916	0.107607	0.597636	0.602791	0.0407117	0.624113	0.874071	19.9555	19.2919	20.5723	17.8403	19.0486	18.2801	17.9814	18.584	18.6646	17.7732	18.5967	18.063	17.4248	18.6589	18.9401	19.4087	17.9129	19.2682	19.1061	19.4034	18.8183	19.0425	18.5576	18.0987	16.9034	17.4233	16.744	17.6613	17.4495	19.6877	18.5488	19.2903	18.0218	19.7438	19.3122	19.645	19.0008	20.1535	20.6289
P17661	DES	0.0962437	0.602177	0.0181528	0.23424	0.572378	0.0954562	0.0205547	0.637429	0.0726915	22.6752	23.4379	31.5747	22.9379	23.2357	23.6405	24.2169	23.4751	23.6438	23.0476	22.6831	22.3906	23.7837	23.1793	23.624	23.5833	23.4205	23.6376	23.6691	23.6895	23.5524	23.2343	23.3312	23.6544	23.7113	22.0346	23.38	23.4458	21.8506	23.2228	22.8724	23.1136	34.4115	35.3076	34.8851	24.0469	36.6136	34.6131	30.3657
P17927	CR1	0.721761	0.530449	0.927489	0.743591	0.531863	0.227912	0.423625	0.574661	0.843169			10.5987	10.2168				12.3882	11.2221	12.6563	11.7925	13.493				11.5182				11.3282			7.61107		11.3272	11.7086	11.6931		13.8803	11.9782			11.0249	11.8194	12.1229		10.7081	15.0543	13.98
P18065	IGFBP2	0.135714	0.589674	1.24815	0.206216	0.576087	0.946611	0.00857267	0.654948	1.6282	16.9802	17.6213	17.0689	16.9298	17.1834	11.2646	16.9673	14.6262	15.6958	15.8575	15.3813	15.6969	15.7016	15.7672	17.8724	18.6369	17.6626	16.7463	15.1358	18.1413	17.8073	15.529	18.3722	15.7576	13.9365	16.5803	15.7706	15.0959	14.1374	17.2215	16.6319	15.776	14.3964	17.1118	16.503	14.3471	17.548	17.3778	17.3692
P18206	VCL	0.335258	0.565568	0.865507	0.942195	0.494774	0.551447	0.506578	0.543465	0.937404	14.4875	15.3706		16.3739	17.4325	15.943	15.0107	17.2869	16.1694	16.617	11.6075	18.7036	16.1646		16.91	15.4227	16.1476	16.6813	14.1132	14.8357	16.1754	14.558	16.4868	16.5963	17.483	16.6399	17.0989	16.5001	14.6506		14.8814		20.7006	16.0976	16.1646		13.4428	19.4885	15.5956
P19367	HK1	0.193574	0.590909	1.1521	0.722414	0.476269	0.345051	0.0790454	0.619734	1.14985	14.2632	12.115	15.0656			14.1246			11.889	15.7735	14.0999	12.0008	12.3078	15.2034	11.7962	15.3978	14.4461		15.9539	13.5699	13.4018		12.9554	19.5236	13.6112		14.2688	15.6721	13.3304	14.3789	13.4498	13.0498		11.742	14.9924		14.0378	14.6737	12.9221
P20929	NEB	0.306951	0.561594	1.45014	0.794588	0.484348	0.0560218	0.170189	0.580625	1.02632	21.6361	20.7005	24.0186	22.1315	22.128	20.5113	20.8131	20.7816	20.8421	20.9973	20.85	20.6227	20.1981	19.7371	20.859	21.0965	21.097	21.2603	21.524	21.5812	20.9687	21.1507	20.786	20.73	20.6975	20.0762	20.3306	20.6587	19.4989	21.3291	19.2738	20.3558	22.7377	21.7754	21.6168	21.8826	21.7852	22.0843	22.4187
P21291	CSRP1	0.58311	0.461224	0.874233	0.102653	0.644643	1.28539	0.0544441	0.669643	1.6032	18.6863	22.6833	18.4741	24.6857	24.6076	16.1655	21.367	22.7505	22.7165	22.2957	23.3745	22.2672	16.2869	12.3813	22.7558			17.2661		17.4033	29.3882	13.7605				27.4128				32.3647	27.8209		24.3091	19.9522	18.8203		31.2259		30.8108
P23142	FBLN1	0.375857	0.553442	0.0199567	0.271287	0.434565	0.808206	0.024951	0.631667	0.831129	20.08	20.335	21.9283	20.4854	21.1404	20.4685	20.9454	20.2921	20.1138	20.4163	20.0827	20.4296	20.0253	20.3243	20.1768	21.1858	21.5146	21.5621	21.6104	21.2066	20.7083	20.2097	21.8146	20.0897	19.6345	19.4302	20.201	19.7239	19.4358	19.6884	18.7853	20.0437	22.6681	20.2732	20.9444	20.1757	21.505	20.1398	21.824
P24821	TNC	0.324815	0.559722	1.23997	0.56851	0.534722	0.449613	0.0844205	0.602431	1.42642	16.3029	17.916	18.4084	16.4134	15.2526	16.3759	17.7072	13.4928	16.185	16.2578	14.869	18.5452	14.0788	13.8661	16.1743	16.0295	17.4119	15.8162	14.854	15.9794	15.9578	14.4742	15.221	15.7149	15.2915	14.3755	14.9822	15.698	15.2882	15.7595	13.8303	15.5372	19.7596	15.8647	14.3908	15.2993	14.9896	13.8112	14.8876
P26022	PTX3	0.520283	0.538723	0.0208885	0.830126	0.513134	0.326869	0.318735	0.559462	0.313325	15.6545	16.6438	18.0635	16.1163	15.0935	15.6906	16.2109	15.6165	16.3911	16.0773	14.8128	15.936	15.5227	16.3731	15.5242	15.5368	17.024	16.9518	16.2897	16.1787	16.2132	16.235	16.8236	16.8679	16.7383	15.2729	15.1498	17.0954	15.7924	16.1762	15.2958	15.8035	17.7606	16.2608	15.5927	15.6602	16.0675	16.8956	18.6022
P29966	MARCKS	0.103109	0.597826	0.970939	0.788937	0.516087	0.414184	0.22292	0.571667	0.28166	18.0523	15.3508	18.8533	16.0446	17.6375	17.0304	17.2735	17.928	17.6691	17.1476	15.0317	12.3	17.2305	17.5166	16.9237	15.6877	17.2413	18.6307	16.7031	17.1142	18.0549	17.3555	17.4715	16.4858	17.7256	16.0201	17.3028	17.6691	16.2832	17.7303	16.1929	17.0016	20.2444	18.1114	17.7889	16.2594	19.1009	18.2212	18.3393
P31949	S100A11	0.492774	0.543959	0.721911	0.229051	0.574317	0.815188	0.655297	0.528102	0.222262	13.5895		15.9299	17.1776	11.1777	12.5977	16.3665	12.6592	11.3092	20.1213	13.3165	15.0249	18.1657	11.4477	19.176	17.0822	17.5612	16.0262	16.979	16.6202	14.1083	13.9616	15.0614	14.5707	14.535	14.7486	16.8728	13.6789	13.4986	14.3621	14.682	16.8523	14.6493	14.4107		15.6508	16.3546	19.3412	17.2895
P32119	PRDX2	0.904171	0.510606	0.504671	0.626439	0.540909	0.182007	0.446413	0.557778	0.676311	9.27368			14.6168	13.9393		11.3379	12.852	11.0598	11.0928	10.6303			11.1152		11.8231	9.77451	11.0778	11.5267		10.5028		11.3234								9.68925		14.2639	11.7552	9.79071		16.0093	11.3234	14.274
P35527	KRT9	0.352201	0.555933	0.0989757	0.0202755	0.637826	0.3291	0.194641	0.57625	0.238243	24.6539	25.6306	26.9205	26.5763	27.1739	26.2704	26.0885	27.3336	26.8757	27.0258	26.6363	25.903	26.5052	26.2669	26.1644	27.1618	27.0189	27.2343	27.5296	26.8755	26.6051	26.0537	26.6492	26.4934	26.7845	24.6158	25.6439	26.8055	24.1752	25.9728	26.1826	24.8697	27.7288	26.8768	26.4364	25.9183	27.1094	28.871	27.8509
P35611	ADD1	0.00274811	0.702932	1.42138	0.344128	0.565201	0.325564	5.30773e-05	0.76929	1.55477	19.0803	19.3451	24.0812	19.2351	19.9814	19.9274	20.2896	19.9221	20.1121	18.9444	19.7323	20.0437	19.1806	19.2287	19.1708	20.3298	20.1379	19.1544	18.8935	19.5502	18.9174	19.719	19.7013	20.0644	19.8163	19.7284	19.7847	19.8344	19.5417	19.1438	19.6581	19.7112		18.9798		16.1557
P35749	MYH11	0.0637647	0.613636	1.33026	0.279119	0.5667	0.856115	0.332587	0.559074	0.177628	16.106	16.5959		15.6613	17.3632	17.2187	15.7394	17.1154	16.3106	16.3454	17.5109	14.0101	15.9434	11.3313	15.4499	15.8527	15.4838	10.1661	13.195	16.6195	17.3116	16.4688	15.644	15.6372	18.0356	15.7707	11.0195	17.0852	14.499	16.7943	10.7839		16.6803	14.5462	15.1733	14.9116	17.7693	16.4221	16.0948
P37840	SNCA	0.00187949	0.719669	3.04257	0.147889	0.602196	1.24086	0.0811671	0.620827	0.367367	12.6288	13.1157	11.5929	12.8152	12.7341	13.1706	11.6732	10.9846						11.4548	10.5559		13.166	12.0231	11.848	11.9455		12.674		12.3646	12.2604		11.6149			12.8576		14.3322	13.8807	10.8762	13.6832	10.6816	12.5976	13.2317	12.2391
P55072	VCP	0.624415	0.53289	0.041896	0.734127	0.522924	0.163816	0.428776	0.550027	0.159412	17.2007	16.7282	16.0836	14.7209	15.0545	15.5435	15.1001	16.9994	16.1978	9.13761	1.93869	15.675		10.6431	14.5176	12.8163		15.5241	15.1742	15.5564	15.1911	14.6703	14.5404	14.9859	14.1738	14.5895	13.7918	8.48853	13.4581	10.6477		12.3276	18.8745	18.1624	14.9746	16.4171	16.5205	13.0209	17.4149
P60660	MYL6	0.532886	0.537928	0.51674	0.130601	0.590284	0.949932	0.0483397	0.617021	1.29383	14.7036	13.9711	14.8067	15.6596	16.6849	16.2911	17.4202	17.0004	15.2118	15.3159	16.0622	15.1994	16.7601	16.1613	16.9044		16.2971	16.8222	16.4707	15.0563	16.5266	16.9942	16.536	16.7651	16.6303	16.0528	15.4999	14.669	15.0851	13.4658	16.2497	15.2012	15.0604	16.2108	15.6757	15.0811	16.0126	15.5482	15.6139
P60709	ACTB	0.372702	0.56808	0.722795	0.05196	0.664474	1.46706	0.739349	0.469925	0.846903	16.4632	15.2251	16.8248	17.3978	16.71		12.3958	14.299	13.9123	12.0625	12.1848				14.0646											14.2879				17.1044			16.3911	14.696	13.874	14.3776	16.3451	14.6719	15.341
P62736	ACTA2	0.064594	0.611471	1.17506	0.879234	0.509317	0.107128	0.0360676	0.624403	0.753374	17.2611	14.3398	17.4837	16.0054	15.1928	17.8423	16.2671	16.443	16.0503	15.834	15.3083		16.4262	16.6874	16.5686	15.9797	16.8104	17.9684	15.6734	15.8989	17.9998	17.474	17.0387	17.1497	17.4284	13.7119	17.2313	17.3254	16.2467	16.3983	14.105	15.3052	20.8165	17.2313	13.6443	14.4378	16.714	19.7195	17.9285
P68871	HBB	0.269206	0.566576	0.570301	0.0523988	0.615217	0.741516	0.000736312	0.698125	1.36826	19.6069	19.2882	21.8382	21.713	21.822	20.2637	21.3075	21.1017	20.9589	18.9012	19.404	14.8012	17.6238	19.2804	18.3269	19.0722	18.4961	19.5037	20.0331	19.2791	19.1542	19.9367	20.226	20.2329	19.4801	17.4633	19.9205	20.3917	19.1077	19.0038	18.7752	19.6242	20.9273	20.2311	19.4273	19.0369	21.1675	19.9774	20.7395
P69905	HBA1	0.559439	0.535326	1.11618	0.28263	0.563913	0.39867	0.0688628	0.606875	1.34323	22.108	21.7474	24.8776	24.9565	24.413	22.1319	23.3452	23.5592	22.8178	23.2465	22.6227	19.3357	21.4531	22.7488	21.0191	23.152	21.9398	22.7983	23.7984	21.9186	21.2684	23.0188	23.6835	24.4911	21.845	19.38	22.847	24.0893	22.6242	22.8039	21.6066	23.1871	23.6047	23.4483	22.5151	22.5731	24.0578	22.2152	22.6042
Q03001	DST	0.638882	0.532051	0.692961	0.00409158	0.701599	2.32712	0.000246486	0.746698	2.53302	21.2134	20.2356	17.4578	22.7823	22.3131	15.1821	20.6123	21.5629	20.8522	21.8058	21.7118	20.8551	12.7067	10.5332	20.5925		9.70691			19.8496	33.2553	15.5031	15.8996	19.0081		34.4728	27.9073	17.8919	19.3273	25.5832	32.663		30.0599	19.4012		16.9997	30.2647		29.579
Q03591	CFHR1	1	0.5	0.48198	0.0138454	0.64685	1.23091	0.092028	0.59949	0.811827	17.9859	15.8921	16.8483	15.7579	16.7681	15.511	18.2306	17.6376	15.382	15.7502	16.1843	16.5798	17.7455	17.0208	17.0187	17.1302	15.9716	18.1055	18.895	21.3697	12.0046	18.1936	17.2638	16.7643	16.4969	14.1845	16.5277	15.9179	15.0921	17.5522	15.329	18.493	18.3516	17.6094	16.997	16.5116	18.0032	17.467	15.6717
Q05682	CALD1	0.847038	0.487877	0.246217	0.91769	0.493459	0.24937	0.955691	0.496454	0.0389277	14.6193	14.0569	20.1176	16.0568	16.483	16.0338	15.406	16.6853	16.1969	17.1684	13.269	18.5826	14.5396	13.783	17.1794	15.2829	15.4583	17.3126	15.61	15.4004	10.9339	11.5473	16.1072	15.5525	16.5608	16.2283	16.5067	15.4862	15.6982	13.8832	17.2814	12.7981	21.7078	21.715	20.3425	20.0908	20.0838	20.6918	14.1029
Q08380	LGALS3BP	0.937004	0.504982	0.178422	0.311493	0.560217	0.366402	0.432284	0.54625	0.432535	22.4675	22.6149	23.2512	22.5371	21.918	22.6937	22.3751	23.2656	22.1601	21.6326	22.4919	23.0327	21.9826	22.0435	22.1958	20.7463	23.4696	22.626	22.7768	21.9885	21.6055	22.3307	22.7078	21.9817	21.7358	21.6313	21.4512	21.3507	21.999	22.1297	20.945	22.1878	25.0141	23.008	23.0505	22.1165	23.8434	23.5656	24.5893
Q08495	DMTN	0.990224	0.498989	0.739187	0.155811	0.587333	0.749877	0.227654	0.572849	0.0926294	16.1124	14.8124	26.1839	21.7331	20.3484	21.0713	21.033	21.9575	22.0752	20.948	21.6818	22.0616	20.4732	20.9525	20.2119	21.4139	22.5898	20.2596	21.2633	22.3268	20.4938	20.5837	22.5736	20.9242	21.5883	22.0767	21.2778	22.6294	17.3588	16.8708	17.5692	20.5279	25.4701	21.1101			21.751	2.84135	20.9428
Q13232	NME3	0.524477	0.538496	0.378929	0.00610999	0.664402	1.88057	0.00421709	0.669705	1.61901	18.8427	17.1126	18.2155	16.6711	17.9734	15.9407	18.581	17.8127	18.5682	16.5116	16.5369	17.2567	18.8862	17.9025	17.7761	19.5449	17.1718	19.5985	17.6676	22.4251	14.7354	19.1872	19.418	17.2465	17.5417	15.7517	17.6794	17.2743	16.045	18.8222	17.8423	19.6269	18.9126	17.4968	17.693	18.2226	19.778	16.0681	18.4106
Q14643	ITPR1	0.383806	0.552955	0.454218	0.332426	0.558796	0.144971	0.758474	0.518617	0.446455	18.1745	18.5885	17.1359	18.3022	17.9462	17.8091	18.7889	17.4008	18.0253	17.4867	17.9724	17.4772	17.4661	17.1303	17.5482	17.2099	17.2195	17.1288	17.7169	18.3103	17.5475	17.8697	17.4921	15.9858	16.8627	18.1026	17.7017	16.8596	15.2253		17.7614	17.4613	17.1385	15.8683	18.0834	15.8256	16.8728	15.8575	17.7459
Q14BN4	SLMAP	0.242298	0.570833	1.10459	0.0219074	0.636889	1.64516	0.307819	0.56	0.667818	16.2979	16.7967	17.8851	15.395	17.928	17.5509	17.6253	17.43	17.3804	18.4369	15.4715	17.7363	18.3516	15.8846	16.8927	16.6982	15.9955	18.2736	16.2558	19.5202	17.8876	17.583	16.1588	17.412	16.7304	15.7231	16.0618	16.884	16.0236	16.7897	15.822	16.597	18.1277	16.4725	16.4208	16.1436	17.97	17.9408	16.0843
Q15063	POSTN	0.253408	0.568614	1.8187	0.178371	0.58	1.00252	0.8284	0.487083	0.340254	20.3113	20.4089	20.9678	20.5114	20.824	21.0086	21.3317	20.7892	20.8213	21.0035	20.6129	21.3113	20.9903	20.712	20.6129	21.3483	21.2205	20.6357	20.6338	20.9821	20.3365	20.449	20.645	20.836	20.9465	20.8529	20.2427	20.221	20.3872	20.8424	20.6487	20.7583	19.7204	21.3187	21.615	21.2376	19.7542	19.7971	21.1226
Q15848	ADIPOQ	0.587733	0.534417	0.755515	0.311463	0.563051	0.0775968	0.600749	0.531915	0.380789	21.8711	21.9505	23.1955	21.4047	21.8809	21.4874	22.1324	21.2327	22.6916	21.0205	21.3252	22.884	22.4277	21.3834	21.6918	22.7358	22.9215	22.228	22.6844	22.5905	22.9846	21.0323	22.3077	22.4132	21.8985	19.697	20.5367	21.7164	21.5689	22.8591	20.8931	22.1524	23.428	23.4322	23.1804	21.646	22.2488	23.1247	23.133
Q3KQU3	MAP7D1	0.150282	0.587429	1.48764	0.0390899	0.622893	1.39075	0.455966	0.544809	0.328853	15.053		16.8023	17.2229	19.9281	16.4743	15.5161	15.525	17.2775	17.1415	15.3147	17.6295	19.2227	18.5919	16.9461	19.8688	18.8043	15.5242	18.9666	16.6282	17.0099	15.6757	19.8359	19.8946	17.402	17.9901	17.1051	17.099	15.4882	17.1375	15.9572	17.9046	16.3119	15.7097	17.9028		17.2072	16.3629	15.7475
Q4G0N4	NADK2	0.865506	0.489583	0.17122	0.23335	0.57087	0.469522	0.179217	0.578958	0.369579	16.2948	16.506	17.5957	16.1139	17.5761	16.4198	16.7928	17.9027	15.8832	17.0371	17.0005	15.5402	17.2065	16.4619	17.405	16.4581	18.2147	15.4441	16.5314	17.3407	16.7751	17.1098	17.5252	16.2682	17.1891	16.8544	17.0002	16.9888	16.4251	15.315	15.3636	16.7686	14.8832	16.4828	16.5833	17.0949	16.1951	15.5787	16.4594
Q6R327	RICTOR	0.239353	0.577068	1.48628	0.705055	0.474937	0.0551059	0.0378988	0.631519	1.12194	15.1064		17.435	17.0558	16.6314	16.5026	15.8167	17.2142	16.6314	16.9129		18.5024	17.0308		17.4009	15.9709	17.0125	17.3456	16.5206	15.8335	16.588	15.3387	16.9293	16.8255	17.6694	16.7675	16.8542	16.7133	15.6781	12.6415	15.9262		12.4901	18.1684	17.7133	13.6326	18.1621	17.3779
Q6W4X9	MUC6	0.608745	0.53288	0.102193	0.011273	0.654762	1.7585	0.00419578	0.675843	1.5502	18.6094		17.576	15.2705	16.7323	17.1441	17.8548	17.1935	17.6945	17.5275	17.3604	19.2633	17.1494	17.1863	17.8451	16.7655	18.0614	16.6616	16.2598	17.2311	17.59	17.5747	17.1104	17.3906	17.7048	19.2081	16.5025	16.6166	18.192	19.0865	17.4084	16.7713	17.3892	19.1752	17.8934	15.3341	16.7178	18.3973	17.7286
Q86Y46	KRT73	0.869183	0.511364	0.133746	0.0236324	0.651868	1.25548	0.0216113	0.642706	1.33102	14.6132	18.4285	20.0041	18.9936	19.531	18.5474	18.3639	17.9637	18.8591	17.9757	17.818	17.7649	17.0853	18.2082	16.3941	17.869	19.1448	18.4464	15.1848	15.2787	14.4597	15.6447	14.6162	20.5373	20.1586	18.7055	17.4542		18.4256		14.9847	16.6764	21.3061	19.2263	19.8874	18.8416	17.394	17.1301
Q8WXI7	MUC16	0.935976	0.505093	0.0819883	0.095738	0.599556	0.844244	0.132817	0.588333	0.817959	20.954	20.969	16.9141	19.8081	21.0366	18.9659	21.0894	21.2435	21.2289	19.9437	21.2286	20.9774	20.0944	20.892	20.3455	21.2099	20.6272	22.458	18.1643	16.853	18.05	18.0311	19.8278	21.1071	21.4205	20.7673	20.6799	21.4679	20.4805	20.1858	21.7417	19.1682	19.6299	21.7824	18.5462	20.4265	20.6665	21.8396	20.9361
Q92496	CFHR4	0.331481	0.562573	1.17137	0.581931	0.536824	0.135947	0.658804	0.527989	1.00156	16.8015	18.1204	16.5758	17.2132	16.5548	17.8655	17.2801	17.4861	17.0059	17.6639	17.858	17.9566	15.5011	15.9878	17.6213	15.5455	20.0169	17.8517	16.7937	17.697	15.136	18.9869	16.9016	16.4496	16.8064	18.3138	15.4436	16.1255	15.7396	17.4763	15.3737	18.8644	24.0205	15.5113	16.9408		24.3626	20.1655	21.3766
Q92608	DOCK2	0.173596	0.582176	0.976089	0.402048	0.550694	0.370303	0.895065	0.49197	0.361412	18.4313	17.9774	16.8323	18.4306	17.8681	18.0224	18.9484	18.6358	17.0795	18.1069	18.7329	16.6964	18.5425	18.6347	19.3189	19.9281	20.7097	18.2796	17.897	19.1048	19.3485	17.964	17.6388	18.7446	17.5984	18.185	18.1786	18.4896	18.8826	18.6269	17.6557	16.1972	18.7652	19.8977	17.7188	16.5057	18.7837	17.3296	18.4205
Q96CW1	AP2M1	0.722222	0.521513	0.114607	0.324854	0.560019	0.689396	0.177811	0.581069	0.537124	18.9928	18.5462	14.1141	20.13	20.4357	19.8496	12.2456	20.452	20.2033	19.0395	19.1394	17.85	19.4846	19.2784	19.4766	20.3189	18.3493	21.9177	18.3213	17.2279	18.941	23.1623	19.8994	18.2167	21.6414	16.9214	19.8595	20.9796	22.5395	30.536	17.0465	17.9136	15.9059	17.5963	16.0907	14.924	15.9421	19.7159	19.2279
Q96I99	SUCLG2	0.140112	0.589038	1.09122	0.249551	0.568478	0.576531	0.0282056	0.629574	1.23259	16.2983	15.5227	17.5362	14.4288	16.1064	16.1883	15.5653	16.9034	16.933	16.2343	15.2058	12.9421	16.2191	14.6405	15.6954	16.1478	16.263	13.6462	16.2493	19.0599	16.3157	17.3054	16.2127	14.8757	18.6662	15.7021	18.1396	14.6254	17.4852	14.8867	13.0224	14.7267	16.487	16.7125	15.3538	14.9244	17.0072	16.4802	16.0933
Q96K83	ZNF521	0.324537	0.564259	0.315174	0.420587	0.552047	1.16297	0.0648785	0.61447	1.44278	11.4762		11.392	11.3453	11.9191		12.5071	11.8326	11.5958	12.2453	10.8981			13.7885	10.6863		12.577	12.5765	13.0948	10.3938	12.2672	12.8797	11.6919	12.5521	12.0937	11.8241	11.9765	11.7512	11.3736	9.85466	9.75147	9.84517	12.7855	12.0195	11.8594	11.814	11.749	11.9715	12.0182
Q9NZJ4	SACS	1	0.500236	0.38746	0.0538491	0.616204	0.544176	0.101504	0.597739	0.671651	14.2329	15.7102	16.4196	15.7036	16.5381	15.9733	17.3832	16.8523	17.2696	16.0717	16.8993	16.4494	17.6952	15.666	16.7329	18.7196	16.9186	18.157	17.9694	20.1655	12.8989	15.5588	18.0171		16.9142	18.6515	17.0984	17.3681	15.4492	15.7466	15.5652	17.2706	15.9919	16.7626	17.7173	14.3128	16.411	17.7476	18.0576
Q9P2E9	RRBP1	0.889969	0.490032	0.0572678	0.102391	0.61545	1.5429	0.0986842	0.620723	1.44436	13.2365	12.9798		12.5497	13.5669	14.0082	14.0239	13.4529	11.896	12.9437	13.6012	13.0585		14.1411	10.2764			13.4418		14.1916	10.23	11.1189	9.44024				12.1858		10.8479	12.7981			17.287	11.8394		12.9783	9.68131	9.42627
Q9UBX5	FBLN5	0.388197	0.552083	0.0650978	0.20583	0.575217	0.424194	0.754512	0.518542	0.477522	15.591	15.6193	14.7649	14.3537	14.7263	15.0268	15.6417	13.6144	15.15	14.2983	14.43	14.0302	14.3346	13.908	14.8208	16.2285	15.616	14.2567	14.4801	15.8859	14.4291	14.4458	15.3032	14.5863	15.502	14.9979	13.7682	14.6971	15.3932	14.7478	13.9008	14.152	15.3005	14.3754	14.6168	14.5507	15.1537	14.8984	15.0945
Q9UHB6	LIMA1	0.535114	0.537364	1.02245	0.149548	0.585652	0.702355	0.0572968	0.611667	1.3022	18.9095	24.4134	25.6108	16.8068	21.7713	22.8197	16.7848	25.8693	16.4668	14.1144	23.6156	19.451	14.4053	23.9444	24.1129	24.2052	24.9124	23.6175	23.152	24.2434	24.0198	23.1853	23.4912	22.7496	21.2247	21.298	21.7365	21.8409	20.9842	21.4942	22.1721	22.7783	25.0483	23.2254	23.471	23.0204	23.5723	23.797	24.2812
Q9UPN3	MACF1	0.0141046	0.648936	2.04964	0.542443	0.537106	0.639099	0.121109	0.592054	0.641956	16.9481	16.8257	20.033	19.0044	16.9556	18.4667	17.3677	18.6275	18.0111	18.6832	18.6836	17.6153	18.5166	19.1558	17.4225	19.5078	18.9506	17.3441	17.7423	18.8443	20.2856	20.1284	19.8639	18.3152	16.915	15.6522	18.451	19.4669	18.0283	17.0109	19.0052	18.005	19.9311	19.0407	19.3022	19.6829	19.9556	19.3288	18.9792
Q9Y6R7	FCGBP	0.0478016	0.619858	0.86535	0.779441	0.517007	0.15126	0.030048	0.628745	0.82305	18.3284	17.4249	18.5191	17.6945	17.1149	17.0259	17.9772	16.4572	15.4239	17.6266	16.6698	18.4934	16.5033	16.6156	16.5484	17.8557	17.8094	17.5561	16.8217	15.6666	15.6169	17.0213	16.2602	16.9054	17.0696	15.9682	17.4228	16.6827	16.1669	17.7867	16.9259	17.6646	19.3224	17.4419	18.8381	16.928	18.3897	18.4318	18.163
[truncated: 105 more columns]

## Sheet: BrM_vs_NC model summary
Signature	Set	Accuracy	Neg Pred Value (NPV)	Pos Pred Value (PPV)	Specificity	Sensitivity	Precision	Recall	ROC (AUC)
GELS, DESM, FA10, NCAM1, ZN521, DYST, VWF, CD44, CO1A1	Train	0.810811	0.815789	0.805556	0.815789	0.805556	0.805556	0.805556	0.902047
GELS, DESM, FA10, NCAM1, ZN521, DYST, VWF, CD44, CO1A1	Test	0.913043	1	0.846154	0.833333	1	0.846154	1	0.939394
Summary
[1] "training auc : 0.902046783625731"
Call:
NULL
Deviance Residuals:
Min 1Q Median 3Q Max
-1.46471 -0.67661 0.02772 0.46059 2.52721
Coefficients:
Estimate Std. Error z value Pr(>|z|)
(Intercept) -4.04650 14.11632 -0.287 0.77438
GELS 0.43825 0.33495 1.308 0.19074
DESM -0.22099 0.17282 -1.279 0.20101
FA10 -0.05559 0.29511 -0.188 0.85057
NCAM1 1.91089 0.85627 2.232 0.02564 *
ZN521 -1.25925 0.50733 -2.482 0.01306 *
DYST -0.17097 0.09971 -1.715 0.08639 .
VWF -0.90857 0.29320 -3.099 0.00194 **
CD44 -0.12979 0.20504 -0.633 0.52673
CO1A1 0.03562 0.09294 0.383 0.70150
---
Signif. codes: 0 ‘***’ 0.001 ‘**’ 0.01 ‘*’ 0.05 ‘.’ 0.1 ‘ ’ 1
(Dispersion parameter for binomial family taken to be 1)
Null deviance: 102.532 on 73 degrees of freedom
Residual deviance: 56.954 on 64 degrees of freedom
AIC: 76.954
Number of Fisher Scoring iterations: 6
parameter Accuracy Kappa AccuracySD KappaSD
1 none 0.7266667 0.449334 0.1535097 0.3111416
Generalized Linear Model
74 samples
9 predictor
2 classes: 'BrM', 'NC'
No pre-processing
Resampling: Cross-Validated (10 fold, repeated 10 times)
Summary of sample sizes: 68, 67, 66, 67, 66, 67, ...
Resampling results:
Accuracy Kappa
0.7266667 0.449334
glm variable importance
Overall
VWF 100.000
ZN521 78.810
NCAM1 70.204
DYST 52.444
GELS 38.483
DESM 37.461
CD44 15.277
CO1A1 6.697
FA10 0.000

## Sheet: Glioma_vs_NC model summary
Signature	Set	Accuracy	Neg Pred Value (NPV)	Pos Pred Value (PPV)	Specificity	Sensitivity	Precision	Recall	ROC (AUC)
NDK3, CO1A1, CSRP1, SF3B1, RRBP1, HBD, VWF, PRL	Train	0.819444	0.820513	0.818182	0.842105	0.794118	0.818182	0.794118	0.891641
NDK3, CO1A1, CSRP1, SF3B1, RRBP1, HBD, VWF, PRL	Test	0.782609	0.769231	0.8	0.833333	0.727273	0.8	0.727273	0.871212
Summary
[1] "training auc : 0.891640866873065"
Call:
NULL
Deviance Residuals:
Min 1Q Median 3Q Max
-3.4380 -0.7430 0.1707 0.6649 1.7284
Coefficients:
Estimate Std. Error z value Pr(>|z|)
(Intercept) -20.1068 10.7243 -1.875 0.0608 .
NDK3 0.6949 0.3727 1.865 0.0622 .
CO1A1 -0.2758 0.1256 -2.196 0.0281 *
CSRP1 0.2735 0.1348 2.030 0.0424 *
SF3B1 -0.3537 0.3317 -1.066 0.2863
RRBP1 0.4731 0.2647 1.787 0.0739 .
HBD 0.3126 0.1315 2.377 0.0174 *
VWF -0.6210 0.2416 -2.570 0.0102 *
PRL 0.7793 0.3429 2.273 0.0230 *
---
Signif. codes: 0 ‘***’ 0.001 ‘**’ 0.01 ‘*’ 0.05 ‘.’ 0.1 ‘ ’ 1
(Dispersion parameter for binomial family taken to be 1)
Null deviance: 99.591 on 71 degrees of freedom
Residual deviance: 64.779 on 63 degrees of freedom
AIC: 82.779
Number of Fisher Scoring iterations: 5
parameter Accuracy Kappa AccuracySD KappaSD
1 none 0.731131 0.4624295 0.1685692 0.3312701
Generalized Linear Model
72 samples
8 predictor
2 classes: 'Glioma', 'NC'
No pre-processing
Resampling: Cross-Validated (10 fold, repeated 10 times)
Summary of sample sizes: 65, 65, 65, 64, 64, 65, ...
Resampling results:
Accuracy Kappa
0.731131 0.4624295
glm variable importance
Overall
VWF 100.00
HBD 87.18
PRL 80.22
CO1A1 75.14
CSRP1 64.06
NDK3 53.09
RRBP1 47.95
SF3B1 0.00

## Sheet: Glioma_vs_BrM model summary
Signature	Set	Accuracy	Neg Pred Value (NPV)	Pos Pred Value (PPV)	Specificity	Sensitivity	Precision	Recall	ROC (AUC)
PRL, SYUA, MACF1, ACTA, VWF, GELS, FCGBP, FA10	Train	0.785714	0.771429	0.8	0.794118	0.777778	0.8	0.777778	0.838235
PRL, SYUA, MACF1, ACTA, VWF, GELS, FCGBP, FA10	Test	0.73913	0.777778	0.714286	0.636364	0.833333	0.714286	0.833333	0.818182
Summary
[1] "training auc : 0.838235294117647"
Call:
NULL
Deviance Residuals:
Min 1Q Median 3Q Max
-2.1720 -0.7815 -0.2490 0.7125 2.3163
Coefficients:
Estimate Std. Error z value Pr(>|z|)
(Intercept) -7.1661 9.7660 -0.734 0.4631
PRL -0.7266 0.2883 -2.520 0.0117 *
SYUA 0.6804 0.3123 2.179 0.0294 *
MACF1 0.4178 0.2771 1.508 0.1315
ACTA 0.3219 0.2320 1.387 0.1653
VWF -0.3497 0.2444 -1.431 0.1525
GELS -0.2269 0.2194 -1.034 0.3011
FCGBP 0.1990 0.2399 0.829 0.4069
FA10 0.2156 0.1886 1.143 0.2530
---
Signif. codes: 0 ‘***’ 0.001 ‘**’ 0.01 ‘*’ 0.05 ‘.’ 0.1 ‘ ’ 1
(Dispersion parameter for binomial family taken to be 1)
Null deviance: 96.983 on 69 degrees of freedom
Residual deviance: 70.916 on 61 degrees of freedom
AIC: 88.916
Number of Fisher Scoring iterations: 4
parameter Accuracy Kappa AccuracySD KappaSD
1 none 0.7016071 0.400137 0.1644458 0.3311015
Generalized Linear Model
70 samples
8 predictor
2 classes: 'BrM', 'Glioma'
No pre-processing
Resampling: Cross-Validated (10 fold, repeated 10 times)
Summary of sample sizes: 64, 62, 63, 62, 64, 63, ...
Resampling results:
Accuracy Kappa
0.7016071 0.400137
glm variable importance
Overall
PRL 100.00
SYUA 79.81
MACF1 40.15
VWF 35.57
ACTA 33.01
FA10 18.56
GELS 12.11
FCGBP 0.00
